# Supplementary material for: Protocol for integrated analysis of bacterial RNA-seq and ChIP-seq data for establishing a co-expression network
Source: STAR Protoc. 2023 May 19;4(2):102322. doi: 10.1016/j.xpro.2023.102322 (PMC10209869; doi:10.1016/j.xpro.2023.102322)
Supplement: Data S1. Intermediate file for ChIP-seq analysis, related to Step: Perform alignment [file mmc1.zip › ChIP-seq-analysis-gene-1_peaks.narrowPeak]

chromosome	3248	3453	GacA-1_peak_1	92	.	1.75764	10.54183	9.23803	123
chromosome	47539	47695	GacA-1_peak_2	108	.	1.86986	12.15898	10.83395	89
chromosome	83043	83279	GacA-1_peak_3	248	.	2.24876	26.35074	24.86099	144
chromosome	106043	106330	GacA-1_peak_4	131	.	1.88892	14.53081	13.17611	79
chromosome	111257	115100	GacA-1_peak_5	665	.	3.04061	68.64871	66.5324	2205
chromosome	115911	116982	GacA-1_peak_6	345	.	2.5792	36.13192	34.5235	644
chromosome	121934	123251	GacA-1_peak_7	1137	.	3.66965	116.40457	113.72973	324
chromosome	132290	132924	GacA-1_peak_8	329	.	2.4008	34.48832	32.90023	373
chromosome	133303	134845	GacA-1_peak_9	669	.	2.83802	69.12083	66.99648	969
chromosome	135165	136848	GacA-1_peak_10	379	.	2.58918	39.62164	37.96825	705
chromosome	137923	138488	GacA-1_peak_11	385	.	2.65625	40.18248	38.52157	292
chromosome	189081	191462	GacA-1_peak_12	1090	.	3.62541	111.69209	109.05502	1930
chromosome	194570	195619	GacA-1_peak_13	859	.	3.23033	88.37298	85.96051	382
chromosome	197432	198079	GacA-1_peak_14	463	.	2.72199	48.14717	46.37395	432
chromosome	204316	206421	GacA-1_peak_15	651	.	2.94955	67.20847	65.11792	1162
chromosome	209277	209677	GacA-1_peak_16	27	.	1.33938	3.8964	2.7286	351
chromosome	210576	211018	GacA-1_peak_17	435	.	2.60162	45.30727	43.57673	229
chromosome	211197	211771	GacA-1_peak_18	194	.	2.03107	20.84338	19.41495	195
chromosome	213554	214053	GacA-1_peak_19	47	.	1.54848	5.96173	4.73703	281
chromosome	216093	216282	GacA-1_peak_20	84	.	1.78182	9.73193	8.44021	89
chromosome	219571	219722	GacA-1_peak_21	170	.	1.93607	18.44519	17.0442	61
chromosome	250571	250943	GacA-1_peak_22	32	.	1.42147	4.46635	3.28048	10
chromosome	261881	262080	GacA-1_peak_23	40	.	1.48291	5.25632	4.04902	174
chromosome	297819	298006	GacA-1_peak_24	84	.	1.73731	9.78926	8.49682	36
chromosome	338838	339973	GacA-1_peak_25	945	.	3.54457	97.07241	94.56503	302
chromosome	340596	341661	GacA-1_peak_26	826	.	3.94082	85.06707	82.69609	832
chromosome	344630	344767	GacA-1_peak_27	38	.	1.45508	5.07018	3.86771	110
chromosome	358726	360405	GacA-1_peak_28	522	.	2.43407	54.15331	52.2875	378
chromosome	371034	371687	GacA-1_peak_29	123	.	1.96391	13.68987	12.34513	486
chromosome	385370	385641	GacA-1_peak_30	134	.	1.91906	14.83383	13.47539	82
chromosome	386245	386641	GacA-1_peak_31	437	.	2.83237	45.52882	43.79499	174
chromosome	513675	513853	GacA-1_peak_32	58	.	1.61914	7.12978	5.88145	124
chromosome	534550	535458	GacA-1_peak_33	155	.	1.99538	16.93343	15.55004	148
chromosome	571473	571611	GacA-1_peak_34	115	.	1.65732	12.90031	11.56565	80
chromosome	572370	572569	GacA-1_peak_35	144	.	1.88857	15.83556	14.46501	113
chromosome	577658	578129	GacA-1_peak_36	90	.	1.7908	10.37137	9.07008	414
chromosome	596184	596364	GacA-1_peak_37	147	.	1.86502	16.15821	14.78399	71
chromosome	642290	642458	GacA-1_peak_38	140	.	1.67169	15.44955	14.08357	80
chromosome	664213	664519	GacA-1_peak_39	51	.	1.50339	6.43304	5.19843	88
chromosome	673169	673731	GacA-1_peak_40	133	.	1.9037	14.67978	13.32316	518
chromosome	702760	704011	GacA-1_peak_41	1341	.	3.86965	137.00758	134.18353	456
chromosome	704253	705630	GacA-1_peak_42	1072	.	3.01926	109.90027	107.27738	469
chromosome	715300	715902	GacA-1_peak_43	625	.	3.06972	64.55868	62.51464	319
chromosome	716915	717049	GacA-1_peak_44	41	.	1.42006	5.39915	4.18796	27
chromosome	717904	725797	GacA-1_peak_45	931	.	3.30261	95.69064	93.19822	1751
chromosome	729316	730457	GacA-1_peak_46	803	.	3.79865	82.71534	80.37611	477
chromosome	744290	744778	GacA-1_peak_47	275	.	2.29734	29.04721	27.52601	156
chromosome	744947	745659	GacA-1_peak_48	92	.	1.82084	10.5311	9.22748	625
chromosome	784094	784913	GacA-1_peak_49	325	.	2.39545	34.08632	32.50346	458
chromosome	788282	788524	GacA-1_peak_50	144	.	1.90735	15.80145	14.43133	182
chromosome	803743	807650	GacA-1_peak_51	766	.	2.431	78.96213	76.6781	2519
chromosome	808104	808302	GacA-1_peak_52	25	.	1.17764	3.69441	2.53357	5
chromosome	808567	809215	GacA-1_peak_53	128	.	1.57971	14.18392	12.83339	65
chromosome	819739	820045	GacA-1_peak_54	57	.	1.63876	7.04282	5.79601	227
chromosome	840588	840846	GacA-1_peak_55	508	.	3.01824	52.69122	50.84808	115
chromosome	851617	852178	GacA-1_peak_56	182	.	2.14405	19.67434	18.25922	294
chromosome	853321	854027	GacA-1_peak_57	199	.	2.20738	21.372	19.9375	155
chromosome	870547	871489	GacA-1_peak_58	350	.	2.58419	36.69574	35.08039	254
chromosome	875828	878072	GacA-1_peak_59	1046	.	3.45492	107.23357	104.63394	899
chromosome	879573	881665	GacA-1_peak_60	1521	.	4.34834	155.05186	152.12155	520
chromosome	882018	882326	GacA-1_peak_61	303	.	1.88842	31.92404	30.36784	195
chromosome	882626	883091	GacA-1_peak_62	794	.	3.1279	81.78532	79.4599	260
chromosome	883444	884011	GacA-1_peak_63	460	.	2.35885	47.86487	46.09631	249
chromosome	893414	894385	GacA-1_peak_64	248	.	2.1581	26.38158	24.89151	630
chromosome	894567	895464	GacA-1_peak_65	429	.	2.53433	44.65775	42.93663	273
chromosome	895717	895899	GacA-1_peak_66	130	.	1.92224	14.43689	13.08323	99
chromosome	897225	899133	GacA-1_peak_67	895	.	3.24181	91.97968	89.52689	541
chromosome	901751	911122	GacA-1_peak_68	1199	.	3.52618	122.68739	119.96459	8685
chromosome	912088	915872	GacA-1_peak_69	737	.	2.66058	75.98659	73.74831	2880
chromosome	923055	924498	GacA-1_peak_70	765	.	2.97987	78.88191	76.59914	567
chromosome	927243	928820	GacA-1_peak_71	846	.	3.17922	87.00936	84.61369	1095
chromosome	929727	929871	GacA-1_peak_72	43	.	1.40807	5.60064	4.38454	15
chromosome	935473	936879	GacA-1_peak_73	708	.	3.0561	73.04054	70.84795	235
chromosome	943526	943870	GacA-1_peak_74	45	.	1.56072	5.74311	4.52338	90
chromosome	944251	944529	GacA-1_peak_75	186	.	2.07284	20.09979	18.67991	128
chromosome	961710	965230	GacA-1_peak_76	941	.	3.23352	96.6931	94.19009	1254
chromosome	976483	976738	GacA-1_peak_77	47	.	1.57519	6.01069	4.78503	142
chromosome	977250	977547	GacA-1_peak_78	151	.	2.08096	16.52885	15.14995	96
chromosome	979581	981577	GacA-1_peak_79	527	.	2.97796	54.61589	52.74258	498
chromosome	981818	982057	GacA-1_peak_80	45	.	1.56072	5.74311	4.52338	70
chromosome	982381	983636	GacA-1_peak_81	835	.	3.45947	85.9594	83.57738	843
chromosome	1020404	1020671	GacA-1_peak_82	921	.	4.03353	94.67596	92.19434	124
chromosome	1026647	1026840	GacA-1_peak_83	205	.	2.10349	22.03259	20.59091	84
chromosome	1048407	1050134	GacA-1_peak_84	409	.	1.99522	42.64423	40.95083	1601
chromosome	1050363	1052387	GacA-1_peak_85	593	.	2.15855	61.34623	59.35723	677
chromosome	1053525	1053938	GacA-1_peak_86	109	.	1.58605	12.28933	10.96245	48
chromosome	1065571	1065728	GacA-1_peak_87	175	.	1.73223	18.99075	17.58348	93
chromosome	1068974	1069134	GacA-1_peak_88	259	.	2.06809	27.45714	25.95469	128
chromosome	1070817	1070994	GacA-1_peak_89	61	.	1.50566	7.42735	6.17369	68
chromosome	1094929	1095831	GacA-1_peak_90	553	.	2.90471	57.21994	55.30186	121
chromosome	1096971	1097689	GacA-1_peak_91	526	.	2.75435	54.5144	52.64231	300
chromosome	1098623	1098848	GacA-1_peak_92	469	.	2.90254	48.7477	46.96607	103
chromosome	1116799	1117203	GacA-1_peak_93	120	.	1.9509	13.38829	12.04728	207
chromosome	1119015	1119225	GacA-1_peak_94	108	.	1.89888	12.21039	10.88449	164
chromosome	1119520	1119786	GacA-1_peak_95	175	.	2.16707	19.00128	17.59384	115
chromosome	1125798	1126091	GacA-1_peak_96	192	.	1.97357	20.66771	19.2412	194
chromosome	1139441	1139851	GacA-1_peak_97	57	.	1.61789	6.97794	5.73259	131
chromosome	1140813	1143083	GacA-1_peak_98	492	.	2.83811	51.02416	49.20701	1528
chromosome	1143399	1143785	GacA-1_peak_99	76	.	1.6838	8.95281	7.67354	65
chromosome	1144109	1150468	GacA-1_peak_100	989	.	3.11746	101.51649	98.96355	4290
chromosome	1153355	1162304	GacA-1_peak_101	1250	.	3.53358	127.76733	125.00716	1030
chromosome	1167988	1168199	GacA-1_peak_102	167	.	2.10871	18.18997	16.79209	118
chromosome	1169328	1170371	GacA-1_peak_103	283	.	2.41135	29.87947	28.34838	736
chromosome	1177808	1178040	GacA-1_peak_104	263	.	2.48415	27.89428	26.38668	148
chromosome	1182061	1182236	GacA-1_peak_105	96	.	1.7699	10.99738	9.68763	95
chromosome	1182425	1182611	GacA-1_peak_106	182	.	2.10469	19.65429	18.23935	97
chromosome	1186080	1186370	GacA-1_peak_107	232	.	2.05933	24.72466	23.25308	99
chromosome	1254283	1256631	GacA-1_peak_108	872	.	3.35681	89.65282	87.22521	261
chromosome	1258263	1258424	GacA-1_peak_109	60	.	1.65007	7.34328	6.091	43
chromosome	1266209	1266439	GacA-1_peak_110	267	.	2.49715	28.29885	26.78656	91
chromosome	1266807	1266943	GacA-1_peak_111	48	.	1.53733	6.09924	4.87197	77
chromosome	1277189	1277433	GacA-1_peak_112	169	.	1.95844	18.34649	16.9466	117
chromosome	1281102	1281475	GacA-1_peak_113	64	.	1.63336	7.70619	6.4477	49
chromosome	1281893	1282083	GacA-1_peak_114	31	.	1.42513	4.28494	3.10468	104
chromosome	1318414	1318932	GacA-1_peak_115	135	.	2.01593	14.92419	13.56458	148
chromosome	1340508	1342333	GacA-1_peak_116	977	.	3.03502	100.24252	97.70152	1430
chromosome	1345952	1346600	GacA-1_peak_117	616	.	2.74581	63.69756	61.66889	119
chromosome	1362100	1362589	GacA-1_peak_118	101	.	1.6476	11.42556	10.10997	214
chromosome	1363655	1363952	GacA-1_peak_119	120	.	1.84695	13.41175	12.07047	82
chromosome	1375063	1375283	GacA-1_peak_120	313	.	2.37503	32.90095	31.3329	101
chromosome	1408495	1408920	GacA-1_peak_121	228	.	2.36709	24.35564	22.88805	284
chromosome	1409184	1409620	GacA-1_peak_122	214	.	2.23923	22.90738	21.45572	250
chromosome	1419112	1419561	GacA-1_peak_123	106	.	1.58239	11.94394	10.62143	340
chromosome	1419768	1421318	GacA-1_peak_124	110	.	1.67811	12.33741	11.01	712
chromosome	1421922	1423576	GacA-1_peak_125	274	.	2.25365	28.93756	27.41754	611
chromosome	1450799	1450981	GacA-1_peak_126	152	.	2.08041	16.61273	15.23293	62
chromosome	1454452	1454591	GacA-1_peak_127	70	.	1.67953	8.32294	7.05358	111
chromosome	1484970	1485779	GacA-1_peak_128	207	.	2.1635	22.22043	20.7766	133
chromosome	1510492	1510710	GacA-1_peak_129	64	.	1.67777	7.7377	6.47829	96
chromosome	1538471	1538608	GacA-1_peak_130	25	.	1.38287	3.68753	2.52686	93
chromosome	1547163	1547338	GacA-1_peak_131	37	.	1.5087	4.9453	3.74556	147
chromosome	1584591	1584739	GacA-1_peak_132	22	.	1.35573	3.44191	2.29112	146
chromosome	1594618	1595994	GacA-1_peak_133	569	.	2.81126	58.91074	56.96334	246
chromosome	1601986	1602435	GacA-1_peak_134	140	.	1.96299	15.45864	14.09258	363
chromosome	1603064	1603326	GacA-1_peak_135	97	.	1.84685	11.079	9.76794	158
chromosome	1651833	1652049	GacA-1_peak_136	156	.	1.57185	17.03921	15.65464	154
chromosome	1683093	1683666	GacA-1_peak_137	544	.	2.61418	56.3273	54.42515	326
chromosome	1684420	1684596	GacA-1_peak_138	38	.	1.41756	5.03495	3.83324	171
chromosome	1684766	1686095	GacA-1_peak_139	450	.	2.51335	46.77673	45.02417	903
chromosome	1688585	1690539	GacA-1_peak_140	552	.	2.64952	57.19836	55.28078	666
chromosome	1691665	1693157	GacA-1_peak_141	1342	.	3.47499	137.06381	134.23933	964
chromosome	1694140	1695407	GacA-1_peak_142	896	.	3.12004	92.06274	89.60892	898
chromosome	1695846	1697500	GacA-1_peak_143	1077	.	3.84616	110.38848	107.76161	631
chromosome	1697837	1698117	GacA-1_peak_144	56	.	1.61877	6.90118	5.65721	31
chromosome	1721993	1722261	GacA-1_peak_145	188	.	2.22403	20.29084	18.86876	162
chromosome	1722478	1722639	GacA-1_peak_146	158	.	2.10697	17.18946	15.80316	46
chromosome	1727363	1728309	GacA-1_peak_147	882	.	3.33184	90.71844	88.27915	656
chromosome	1728882	1730557	GacA-1_peak_148	722	.	3.01602	74.45875	72.24333	473
chromosome	1732555	1732963	GacA-1_peak_149	51	.	1.49711	6.39271	5.15879	57
chromosome	1771998	1772274	GacA-1_peak_150	68	.	1.67425	8.14079	6.8746	179
chromosome	1798567	1799016	GacA-1_peak_151	73	.	1.64756	8.6381	7.36374	217
chromosome	1799666	1800054	GacA-1_peak_152	143	.	2.03608	15.72155	14.35229	279
chromosome	1827319	1828092	GacA-1_peak_153	117	.	1.93789	13.08952	11.75237	577
chromosome	1849225	1849391	GacA-1_peak_154	35	.	1.49569	4.75466	3.5602	26
chromosome	1850047	1850359	GacA-1_peak_155	85	.	1.77642	9.83225	8.53917	154
chromosome	1850576	1850873	GacA-1_peak_156	42	.	1.43864	5.50429	4.29101	108
chromosome	1859071	1861991	GacA-1_peak_157	1469	.	4.33026	149.80313	146.90123	2415
chromosome	1862797	1864154	GacA-1_peak_158	911	.	3.48137	93.65941	91.18796	812
chromosome	1873667	1874103	GacA-1_peak_159	680	.	3.51861	70.17885	68.03509	251
chromosome	1875099	1875511	GacA-1_peak_160	247	.	2.20941	26.25287	24.76427	214
chromosome	1904076	1904769	GacA-1_peak_161	299	.	2.17926	31.52906	29.9778	117
chromosome	1952424	1952751	GacA-1_peak_162	46	.	1.48689	5.9081	4.68521	159
chromosome	1955529	1956453	GacA-1_peak_163	551	.	2.96036	57.07682	55.16195	503
chromosome	1956760	1957732	GacA-1_peak_164	852	.	3.16051	87.69896	85.29477	514
chromosome	1958334	1958688	GacA-1_peak_165	57	.	1.62851	6.94693	5.70215	63
chromosome	1966802	1967036	GacA-1_peak_166	45	.	1.56072	5.74311	4.52338	195
chromosome	1967249	1967386	GacA-1_peak_167	58	.	1.64107	7.12176	5.87358	42
chromosome	2013459	2014408	GacA-1_peak_168	219	.	2.14226	23.45136	21.99403	143
chromosome	2128108	2128264	GacA-1_peak_169	70	.	1.67956	8.27247	7.00388	50
chromosome	2139162	2139357	GacA-1_peak_170	23	.	1.39981	3.51696	2.36387	31
chromosome	2151732	2151887	GacA-1_peak_171	57	.	1.63876	7.04282	5.79601	52
chromosome	2168377	2168798	GacA-1_peak_172	63	.	1.55873	7.60123	6.34445	386
chromosome	2176762	2178266	GacA-1_peak_173	619	.	3.22915	63.98123	61.94743	911
chromosome	2180583	2181246	GacA-1_peak_174	85	.	1.62753	9.87957	8.5858	26
chromosome	2184954	2188025	GacA-1_peak_175	1002	.	3.31291	102.84407	100.27953	1963
chromosome	2191159	2191317	GacA-1_peak_176	29	.	1.44563	4.078	2.90421	33
chromosome	2195080	2200808	GacA-1_peak_177	1296	.	3.96932	132.43306	129.63744	5083
chromosome	2201432	2201706	GacA-1_peak_178	64	.	1.64399	7.72942	6.47063	36
chromosome	2204972	2205226	GacA-1_peak_179	157	.	2.04352	17.11303	15.72763	96
chromosome	2208811	2209111	GacA-1_peak_180	592	.	2.93979	61.21271	59.22621	153
chromosome	2209395	2209531	GacA-1_peak_181	57	.	1.63876	7.04282	5.79601	40
chromosome	2292520	2292886	GacA-1_peak_182	39	.	1.45302	5.18134	3.97557	304
chromosome	2325128	2325265	GacA-1_peak_183	28	.	1.4276	4.05652	2.88328	33
chromosome	2366248	2366397	GacA-1_peak_184	92	.	1.82084	10.5311	9.22748	62
chromosome	2396130	2396295	GacA-1_peak_185	138	.	2.00562	15.17289	13.81036	92
chromosome	2422902	2423368	GacA-1_peak_186	59	.	1.55264	7.15394	5.90523	278
chromosome	2423819	2424132	GacA-1_peak_187	83	.	1.65069	9.6448	8.35463	72
chromosome	2432614	2433023	GacA-1_peak_188	463	.	2.94784	48.09295	46.32052	257
chromosome	2433641	2434072	GacA-1_peak_189	199	.	2.26304	21.37019	19.93575	76
chromosome	2493761	2494060	GacA-1_peak_190	40	.	1.40906	5.26065	4.05328	240
chromosome	2498072	2498220	GacA-1_peak_191	155	.	1.88968	16.95377	15.57017	88
chromosome	2498405	2498557	GacA-1_peak_192	43	.	1.48445	5.5584	4.34315	82
chromosome	2503622	2505595	GacA-1_peak_193	712	.	2.99396	73.44948	71.25017	639
chromosome	2510763	2511273	GacA-1_peak_194	71	.	1.64665	8.38599	7.1157	444
chromosome	2512537	2512820	GacA-1_peak_195	26	.	1.37844	3.7849	2.62143	177
chromosome	2513648	2513973	GacA-1_peak_196	129	.	1.98992	14.30148	12.9494	190
chromosome	2538242	2538539	GacA-1_peak_197	202	.	2.27605	21.73492	20.29644	153
chromosome	2539068	2539527	GacA-1_peak_198	442	.	2.71577	46.04092	44.29921	183
chromosome	2540798	2541286	GacA-1_peak_199	595	.	3.07465	61.58501	59.59168	346
chromosome	2613223	2613442	GacA-1_peak_200	90	.	1.75989	10.34419	9.04329	123
chromosome	2631080	2631417	GacA-1_peak_201	289	.	2.47248	30.50057	28.96191	161
chromosome	2631840	2632213	GacA-1_peak_202	415	.	2.90481	43.25256	41.55111	114
chromosome	2647566	2650608	GacA-1_peak_203	1047	.	3.32123	107.34613	104.74557	2130
chromosome	2650933	2653196	GacA-1_peak_204	1045	.	3.30778	107.18143	104.5822	637
chromosome	2676771	2677225	GacA-1_peak_205	258	.	2.38465	27.35644	25.85513	191
chromosome	2682285	2683064	GacA-1_peak_206	481	.	2.76609	49.93974	48.1395	413
chromosome	2685204	2685915	GacA-1_peak_207	464	.	2.74622	48.20759	46.43357	413
chromosome	2703469	2704154	GacA-1_peak_208	1877	.	5.91773	190.92032	187.79817	161
chromosome	2706600	2706771	GacA-1_peak_209	90	.	1.75931	10.39359	9.09206	41
chromosome	2710063	2710240	GacA-1_peak_210	151	.	2.08096	16.52885	15.14995	21
chromosome	2735008	2735325	GacA-1_peak_211	267	.	2.49715	28.29885	26.78656	163
chromosome	2735926	2736311	GacA-1_peak_212	252	.	2.33298	26.69761	25.20381	117
chromosome	2766093	2766233	GacA-1_peak_213	57	.	1.60803	7.01162	5.76576	69
chromosome	2770642	2770947	GacA-1_peak_214	231	.	2.23884	24.67095	23.19994	182
chromosome	2771900	2772197	GacA-1_peak_215	281	.	2.45458	29.69234	28.16342	215
chromosome	2773974	2774406	GacA-1_peak_216	98	.	1.82898	11.12664	9.81496	116
chromosome	2782462	2782665	GacA-1_peak_217	330	.	2.69224	34.62987	33.03988	101
chromosome	2866752	2866972	GacA-1_peak_218	33	.	1.48268	4.56758	3.37823	196
chromosome	2869808	2870676	GacA-1_peak_219	668	.	3.26419	69.00321	66.88065	589
chromosome	2871210	2871933	GacA-1_peak_220	165	.	1.97511	17.91561	16.52077	254
chromosome	2892625	2892798	GacA-1_peak_221	211	.	2.0207	22.59156	21.14355	105
chromosome	2896793	2897040	GacA-1_peak_222	74	.	1.7298	8.70952	7.43378	161
chromosome	2904561	2905016	GacA-1_peak_223	135	.	2.01593	14.92419	13.56458	334
chromosome	2936670	2937030	GacA-1_peak_224	157	.	1.65724	17.15912	15.77328	188
chromosome	2943662	2943827	GacA-1_peak_225	81	.	1.76882	9.47165	8.18382	101
chromosome	2945264	2945400	GacA-1_peak_226	61	.	1.61873	7.39137	6.13835	104
chromosome	2960300	2960443	GacA-1_peak_227	56	.	1.51698	6.86603	5.62262	95
chromosome	2992791	2993041	GacA-1_peak_228	143	.	1.85906	15.74046	14.371	132
chromosome	3023697	3023831	GacA-1_peak_229	69	.	1.59382	8.22943	6.96149	43
chromosome	3082330	3082477	GacA-1_peak_230	65	.	1.57439	7.76101	6.5012	93
chromosome	3091589	3091780	GacA-1_peak_231	221	.	2.16146	23.60812	22.14893	67
chromosome	3092158	3092385	GacA-1_peak_232	104	.	1.75833	11.73406	10.41443	150
chromosome	3104969	3105107	GacA-1_peak_233	225	.	2.35409	23.9741	22.51094	72
chromosome	3129479	3129632	GacA-1_peak_234	145	.	1.99211	15.94043	14.56855	90
chromosome	3131826	3132128	GacA-1_peak_235	151	.	1.99052	16.49784	15.11949	92
chromosome	3132377	3132613	GacA-1_peak_236	132	.	1.8876	14.57689	13.22164	64
chromosome	3161620	3161789	GacA-1_peak_237	22	.	1.30615	3.39593	2.24659	125
chromosome	3183148	3183508	GacA-1_peak_238	107	.	1.75504	12.07941	10.7553	258
chromosome	3184831	3185119	GacA-1_peak_239	213	.	2.31507	22.84367	21.39269	183
chromosome	3199492	3199703	GacA-1_peak_240	119	.	1.93792	13.32544	11.98541	106
chromosome	3203855	3204027	GacA-1_peak_241	20	.	1.18524	3.18618	2.04616	169
chromosome	3204999	3205134	GacA-1_peak_242	69	.	1.29409	8.26616	6.99771	76
chromosome	3226283	3227905	GacA-1_peak_243	930	.	3.24566	95.51384	93.02316	1120
chromosome	3228429	3229071	GacA-1_peak_244	515	.	2.74143	53.44085	51.58569	274
chromosome	3229219	3231349	GacA-1_peak_245	1656	.	3.064	168.62564	165.62711	1605
chromosome	3234164	3238017	GacA-1_peak_246	714	.	2.88983	73.62029	71.41823	271
chromosome	3256446	3256809	GacA-1_peak_247	148	.	2.06795	16.20251	14.82757	138
chromosome	3257455	3257752	GacA-1_peak_248	236	.	2.39311	25.12584	23.64978	179
chromosome	3258126	3258637	GacA-1_peak_249	84	.	1.78182	9.73193	8.44021	427
chromosome	3259592	3260164	GacA-1_peak_250	65	.	1.57439	7.76101	6.5012	494
chromosome	3262194	3262344	GacA-1_peak_251	40	.	1.41758	5.30749	4.09911	14
chromosome	3264084	3269017	GacA-1_peak_252	1125	.	3.71574	115.19594	112.53123	854
chromosome	3271650	3271961	GacA-1_peak_253	392	.	2.49576	40.94787	39.27706	200
chromosome	3276683	3276995	GacA-1_peak_254	285	.	2.33844	30.09556	28.56183	134
chromosome	3297105	3297375	GacA-1_peak_255	24	.	1.36807	3.63377	2.47582	7
chromosome	3298363	3298583	GacA-1_peak_256	103	.	1.87286	11.63881	10.32027	128
chromosome	3299893	3300369	GacA-1_peak_257	486	.	2.53935	50.50196	48.69311	276
chromosome	3302331	3302736	GacA-1_peak_258	170	.	2.08762	18.44551	17.04451	310
chromosome	3316076	3316280	GacA-1_peak_259	114	.	1.92489	12.79358	11.46014	95
chromosome	3317929	3318181	GacA-1_peak_260	75	.	1.73152	8.79145	7.51461	53
chromosome	3381437	3381648	GacA-1_peak_261	49	.	1.52259	6.16461	4.93539	172
chromosome	3396083	3396225	GacA-1_peak_262	216	.	1.78945	23.12152	21.66766	61
chromosome	3396461	3397224	GacA-1_peak_263	753	.	3.09025	77.59509	75.33224	424
chromosome	3397412	3398449	GacA-1_peak_264	744	.	3.03632	76.74508	74.49525	533
chromosome	3507554	3507704	GacA-1_peak_265	68	.	1.60028	8.09114	6.82573	117
chromosome	3509092	3509345	GacA-1_peak_266	596	.	3.40757	61.62337	59.62962	107
chromosome	3515350	3516715	GacA-1_peak_267	803	.	3.08526	82.71056	80.37144	310
chromosome	3533458	3534837	GacA-1_peak_268	341	.	2.40842	35.72721	34.12383	1138
chromosome	3593034	3593597	GacA-1_peak_269	114	.	1.75979	12.82524	11.49141	408
chromosome	3593824	3594014	GacA-1_peak_270	32	.	1.46312	4.45482	3.26922	21
chromosome	3594916	3595093	GacA-1_peak_271	74	.	1.7298	8.70952	7.43378	128
chromosome	3596178	3596458	GacA-1_peak_272	126	.	1.7946	13.95266	12.60495	159
chromosome	3607573	3607934	GacA-1_peak_273	86	.	1.55228	9.95837	8.66354	95
chromosome	3608544	3609147	GacA-1_peak_274	117	.	1.93789	13.08952	11.75237	329
chromosome	3631452	3637037	GacA-1_peak_275	440	.	2.11144	45.79723	44.05978	3945
chromosome	3642128	3642263	GacA-1_peak_276	39	.	1.45171	5.13392	3.93005	66
chromosome	3679474	3679636	GacA-1_peak_277	181	.	2.19801	19.58374	18.16955	120
chromosome	3688041	3688624	GacA-1_peak_278	178	.	2.18501	19.23401	17.8239	148
chromosome	3721962	3722238	GacA-1_peak_279	478	.	3.10844	49.66111	47.86528	107
chromosome	3730586	3730803	GacA-1_peak_280	149	.	1.89196	16.34941	14.97284	77
chromosome	3765045	3765286	GacA-1_peak_281	55	.	1.62575	6.81777	5.57518	87
chromosome	3780852	3781255	GacA-1_peak_282	309	.	2.36158	32.53868	30.97506	173
chromosome	3781622	3782184	GacA-1_peak_283	366	.	2.41111	38.25069	36.61502	207
chromosome	3788114	3788344	GacA-1_peak_284	181	.	2.15425	19.57388	18.15993	150
chromosome	3821020	3821225	GacA-1_peak_285	161	.	2.11998	17.52371	16.13351	124
chromosome	3853824	3854504	GacA-1_peak_286	355	.	2.50351	37.16475	35.54329	230
chromosome	3856792	3857752	GacA-1_peak_287	650	.	2.93088	67.09712	65.00891	475
chromosome	3859838	3860803	GacA-1_peak_288	574	.	3.1375	59.39971	57.44395	401
chromosome	3861529	3862675	GacA-1_peak_289	646	.	3.25326	66.77214	64.6893	415
chromosome	3869485	3871486	GacA-1_peak_290	837	.	3.53876	86.16412	83.77978	672
chromosome	3877626	3878510	GacA-1_peak_291	108	.	1.76612	12.18553	10.86022	116
chromosome	3878721	3879186	GacA-1_peak_292	76	.	1.69341	8.90352	7.62498	401
chromosome	3903965	3904111	GacA-1_peak_293	69	.	1.64588	8.18414	6.91729	26
chromosome	3915868	3916200	GacA-1_peak_294	71	.	1.58133	8.40989	7.13919	55
chromosome	3916555	3917036	GacA-1_peak_295	79	.	1.49571	9.23733	7.95323	258
chromosome	3945980	3946160	GacA-1_peak_296	88	.	1.7943	10.17614	8.87786	118
chromosome	3948534	3948683	GacA-1_peak_297	36	.	1.45451	4.86358	3.66659	128
chromosome	3977635	3978624	GacA-1_peak_298	847	.	3.46114	87.16906	84.77143	753
chromosome	3978912	3979927	GacA-1_peak_299	559	.	3.31653	57.88667	55.95744	292
chromosome	4011035	4011214	GacA-1_peak_300	94	.	1.83385	10.80356	9.49624	126
chromosome	4036062	4036200	GacA-1_peak_301	236	.	2.10164	25.1502	23.67384	56
chromosome	4038492	4039311	GacA-1_peak_302	371	.	2.56286	38.76763	37.12519	421
chromosome	4039541	4040847	GacA-1_peak_303	715	.	3.09269	73.74454	71.5404	1036
chromosome	4041324	4042070	GacA-1_peak_304	110	.	1.87309	12.3571	11.02945	186
chromosome	4043251	4043517	GacA-1_peak_305	32	.	1.46661	4.46731	3.28139	164
chromosome	4046034	4046583	GacA-1_peak_306	145	.	1.8161	15.9255	14.55382	132
chromosome	4059519	4059734	GacA-1_peak_307	157	.	1.98531	17.14362	15.75794	120
chromosome	4066603	4066738	GacA-1_peak_308	91	.	1.67863	10.43497	9.1329	77
chromosome	4069019	4069863	GacA-1_peak_309	1249	.	2.8138	127.74894	124.98888	556
chromosome	4120160	4120429	GacA-1_peak_310	221	.	2.27084	23.57652	22.11778	114
chromosome	4122940	4123631	GacA-1_peak_311	292	.	2.29319	30.8033	29.26103	226
chromosome	4125683	4125959	GacA-1_peak_312	174	.	2.09635	18.8113	17.40613	184
chromosome	4128203	4128935	GacA-1_peak_313	591	.	3.14299	61.16507	59.17923	263
chromosome	4134008	4134373	GacA-1_peak_314	210	.	2.23144	22.52213	21.07489	169
chromosome	4134729	4135154	GacA-1_peak_315	367	.	2.64036	38.39748	36.75973	302
chromosome	4168456	4168993	GacA-1_peak_316	53	.	1.47558	6.54369	5.30713	414
chromosome	4183239	4184015	GacA-1_peak_317	240	.	2.19611	25.49298	24.01278	209
chromosome	4202359	4202786	GacA-1_peak_318	328	.	2.42167	34.41356	32.82632	208
chromosome	4204135	4204620	GacA-1_peak_319	156	.	2.01741	17.03766	15.65311	194
chromosome	4205400	4205950	GacA-1_peak_320	37	.	1.41485	4.94315	3.74437	76
chromosome	4206241	4206607	GacA-1_peak_321	58	.	1.62956	7.09897	5.8512	300
chromosome	4207209	4207507	GacA-1_peak_322	54	.	1.35509	6.73689	5.49638	282
chromosome	4221911	4222059	GacA-1_peak_323	107	.	1.79374	12.11598	10.79145	56
chromosome	4222240	4222468	GacA-1_peak_324	241	.	2.295	25.60443	24.12297	139
chromosome	4233006	4233265	GacA-1_peak_325	82	.	1.59113	9.507	8.21871	230
chromosome	4233421	4233651	GacA-1_peak_326	243	.	2.12834	25.87774	24.39348	139
chromosome	4236094	4236364	GacA-1_peak_327	149	.	1.67745	16.32584	14.94951	56
chromosome	4276480	4276643	GacA-1_peak_328	37	.	1.44044	4.9149	3.71679	75
chromosome	4285435	4285764	GacA-1_peak_329	132	.	2.00292	14.61147	13.25564	221
chromosome	4288809	4288990	GacA-1_peak_330	243	.	2.33713	25.82165	24.33788	87
chromosome	4291075	4292219	GacA-1_peak_331	684	.	3.07577	70.61076	68.45917	472
chromosome	4292444	4293783	GacA-1_peak_332	613	.	2.77673	63.39053	61.3674	365
chromosome	4296270	4299191	GacA-1_peak_333	1615	.	3.90824	164.48515	161.50493	1750
chromosome	4300004	4301218	GacA-1_peak_334	1008	.	3.36347	103.44298	100.87285	528
chromosome	4301575	4302780	GacA-1_peak_335	744	.	3.32546	76.7017	74.45251	689
chromosome	4302972	4306155	GacA-1_peak_336	951	.	3.51346	97.61715	95.10343	663
chromosome	4308836	4312144	GacA-1_peak_337	858	.	3.07616	88.21263	85.80219	2355
chromosome	4312289	4313807	GacA-1_peak_338	350	.	2.61219	36.64396	35.02919	1196
chromosome	4314400	4314690	GacA-1_peak_339	137	.	1.8419	15.144	13.78182	54
chromosome	4327109	4327593	GacA-1_peak_340	529	.	3.17404	54.86117	52.98281	269
chromosome	4327977	4328390	GacA-1_peak_341	288	.	2.23791	30.39537	28.85791	215
chromosome	4361092	4361319	GacA-1_peak_342	142	.	2.0082	15.64954	14.28109	98
chromosome	4362027	4362431	GacA-1_peak_343	25	.	1.36997	3.67811	2.51892	401
chromosome	4394825	4395317	GacA-1_peak_344	135	.	2.01593	14.92419	13.56458	76
chromosome	4395642	4395875	GacA-1_peak_345	87	.	1.78368	10.00813	8.71221	113
chromosome	4402195	4402429	GacA-1_peak_346	343	.	2.36348	35.93279	34.32701	112
chromosome	4430680	4430829	GacA-1_peak_347	64	.	1.63365	7.75672	6.49698	102
chromosome	4449677	4449877	GacA-1_peak_348	118	.	1.93827	13.17429	11.83606	86
chromosome	4459628	4459872	GacA-1_peak_349	275	.	2.02484	29.07838	27.55684	130
chromosome	4461224	4461582	GacA-1_peak_350	141	.	1.9848	15.54894	14.18185	185
chromosome	4475246	4479790	GacA-1_peak_351	1034	.	3.4989	105.99105	103.40081	687
chromosome	4485250	4485401	GacA-1_peak_352	111	.	1.91188	12.50056	11.17088	62
chromosome	4516960	4517265	GacA-1_peak_353	115	.	1.71881	12.87433	11.53999	155
chromosome	4518304	4518456	GacA-1_peak_354	92	.	1.68793	10.51661	9.21352	67
chromosome	4548445	4549494	GacA-1_peak_355	1064	.	3.77918	109.09391	106.47859	727
chromosome	4549901	4555229	GacA-1_peak_356	1057	.	3.22195	108.33041	105.7216	3779
chromosome	4555468	4556018	GacA-1_peak_357	235	.	2.15055	25.0673	23.5919	153
chromosome	4557919	4558108	GacA-1_peak_358	184	.	2.00691	19.82564	18.40891	110
chromosome	4558340	4559353	GacA-1_peak_359	364	.	2.47183	38.06174	36.42852	126
chromosome	4559671	4559872	GacA-1_peak_360	287	.	1.96341	30.32007	28.78359	74
chromosome	4561124	4561949	GacA-1_peak_361	820	.	3.36632	84.43721	82.07462	386
chromosome	4562095	4563289	GacA-1_peak_362	512	.	3.02048	53.13036	51.28016	492
chromosome	4563429	4563605	GacA-1_peak_363	52	.	1.60816	6.53408	5.29765	33
chromosome	4578331	4578700	GacA-1_peak_364	59	.	1.50637	7.1774	5.92826	143
chromosome	4580395	4580609	GacA-1_peak_365	68	.	1.53572	8.09178	6.82635	136
chromosome	4584422	4584615	GacA-1_peak_366	167	.	1.96488	18.17331	16.77561	96
chromosome	4591663	4591836	GacA-1_peak_367	30	.	1.45667	4.20423	3.02603	3
chromosome	4596197	4596552	GacA-1_peak_368	90	.	1.65261	10.39797	9.09635	141
chromosome	4599742	4600222	GacA-1_peak_369	95	.	1.81759	10.80752	9.50011	146
chromosome	4600776	4601010	GacA-1_peak_370	81	.	1.76882	9.47165	8.18382	159
chromosome	4611759	4612075	GacA-1_peak_371	188	.	2.22403	20.29084	18.86876	99
chromosome	4617151	4617897	GacA-1_peak_372	199	.	1.98575	21.4013	19.96645	282
chromosome	4619401	4620419	GacA-1_peak_373	421	.	2.63256	43.8216	42.11211	555
chromosome	4630888	4631423	GacA-1_peak_374	265	.	2.41277	28.10425	26.59426	294
chromosome	4654347	4654711	GacA-1_peak_375	31	.	1.38125	4.36211	3.17992	225
chromosome	4669943	4670167	GacA-1_peak_376	28	.	1.36213	4.02055	2.84948	176
chromosome	4671765	4672644	GacA-1_peak_377	242	.	2.2153	25.75298	24.26997	711
chromosome	4673957	4674567	GacA-1_peak_378	61	.	1.60237	7.40054	6.14737	176
chromosome	4711581	4711918	GacA-1_peak_379	69	.	1.69	8.17268	6.90597	78
chromosome	4734792	4735045	GacA-1_peak_380	174	.	2.172	18.88679	17.48062	169
chromosome	4736877	4737079	GacA-1_peak_381	74	.	1.66818	8.69381	7.41864	126
chromosome	4756948	4757167	GacA-1_peak_382	63	.	1.60424	7.60202	6.34521	124
chromosome	4792688	4792959	GacA-1_peak_383	761	.	2.76412	78.4174	76.14252	137
chromosome	4800170	4800337	GacA-1_peak_384	45	.	1.34802	5.79973	4.57893	107
chromosome	4804363	4804676	GacA-1_peak_385	57	.	1.50885	7.02451	5.77845	114
chromosome	4805730	4810652	GacA-1_peak_386	1310	.	3.6691	133.81641	131.01123	1353
chromosome	4811767	4811987	GacA-1_peak_387	135	.	1.90621	14.87943	13.52048	69
chromosome	4817408	4819573	GacA-1_peak_388	726	.	3.06867	74.84975	72.62873	574
chromosome	4821250	4821538	GacA-1_peak_389	36	.	1.4435	4.84975	3.65306	181
chromosome	4836416	4836647	GacA-1_peak_390	84	.	1.76814	9.70246	8.41149	99
chromosome	4838287	4838431	GacA-1_peak_391	39	.	1.5217	5.1395	3.93465	88
chromosome	4842900	4843104	GacA-1_peak_392	205	.	2.02633	21.95467	20.51383	96
chromosome	4860107	4860322	GacA-1_peak_393	39	.	1.47332	5.12294	3.91928	195
chromosome	4875193	4875705	GacA-1_peak_394	436	.	2.80226	45.43169	43.69984	258
chromosome	4876227	4876568	GacA-1_peak_395	330	.	2.52415	34.62776	33.03783	189
chromosome	4882446	4882621	GacA-1_peak_396	52	.	1.4799	6.53124	5.29489	118
chromosome	4906679	4907495	GacA-1_peak_397	126	.	1.89149	13.99646	12.64806	354
chromosome	4909315	4916125	GacA-1_peak_398	1018	.	3.18254	104.39342	101.81593	5058
chromosome	4921863	4922868	GacA-1_peak_399	845	.	3.03385	86.98469	84.58929	717
chromosome	4923111	4924287	GacA-1_peak_400	683	.	2.94074	70.54777	68.39741	869
chromosome	4928518	4930706	GacA-1_peak_401	783	.	2.70799	80.70473	78.39547	622
chromosome	4931089	4934291	GacA-1_peak_402	889	.	3.05171	91.41985	88.97287	1796
chromosome	4935057	4935997	GacA-1_peak_403	598	.	2.66937	61.82153	59.8241	456
chromosome	4961594	4961732	GacA-1_peak_404	41	.	1.49141	5.34336	4.13338	57
chromosome	4979122	4979328	GacA-1_peak_405	632	.	3.04957	65.28357	63.22678	88
chromosome	4995743	4996176	GacA-1_peak_406	79	.	1.75581	9.21449	7.93069	69
chromosome	5043568	5043731	GacA-1_peak_407	83	.	1.70066	9.60411	8.31444	94
chromosome	5044149	5044449	GacA-1_peak_408	78	.	1.66855	9.09681	7.81509	137
chromosome	5064754	5064954	GacA-1_peak_409	115	.	1.77139	12.8342	11.5003	57
chromosome	5116794	5116952	GacA-1_peak_410	35	.	1.49569	4.75466	3.5602	113
chromosome	5124158	5124552	GacA-1_peak_411	237	.	2.36914	25.26917	23.79144	167
chromosome	5125575	5126679	GacA-1_peak_412	615	.	2.9781	63.55517	61.52878	759
chromosome	5127922	5128774	GacA-1_peak_413	664	.	3.15493	68.60494	66.48913	248
chromosome	5148658	5148799	GacA-1_peak_414	152	.	1.70731	16.59974	15.22008	76
chromosome	5148965	5149628	GacA-1_peak_415	760	.	3.57423	78.3597	76.08551	492
chromosome	5159165	5163390	GacA-1_peak_416	777	.	3.21562	80.08856	77.7881	563
chromosome	5172261	5172682	GacA-1_peak_417	390	.	2.10968	40.70317	39.03542	121
chromosome	5172825	5183936	GacA-1_peak_418	1131	.	3.4616	115.82069	113.15053	7340
chromosome	5185193	5185980	GacA-1_peak_419	230	.	2.18484	24.47924	23.01036	571
chromosome	5186269	5198636	GacA-1_peak_420	1248	.	3.79601	127.62116	124.86221	5274
chromosome	5198787	5198951	GacA-1_peak_421	74	.	1.68983	8.74166	7.4655	75
chromosome	5206908	5207126	GacA-1_peak_422	236	.	2.29761	25.07781	23.60231	101
chromosome	5211464	5211694	GacA-1_peak_423	34	.	1.43768	4.66092	3.46945	225
chromosome	5215112	5215286	GacA-1_peak_424	35	.	1.48911	4.73947	3.54621	61
chromosome	5220621	5220811	GacA-1_peak_425	223	.	2.08061	23.82877	22.3672	126
chromosome	5226986	5227194	GacA-1_peak_426	70	.	1.69033	8.33374	7.06425	140
chromosome	5227448	5227737	GacA-1_peak_427	140	.	2.00755	15.46559	14.09943	75
chromosome	5240567	5240708	GacA-1_peak_428	151	.	1.98999	16.48715	15.1089	74
chromosome	5241732	5242022	GacA-1_peak_429	88	.	1.71009	10.14589	8.84806	53
chromosome	5243013	5243582	GacA-1_peak_430	113	.	1.72925	12.67106	11.33936	63
chromosome	5243902	5244648	GacA-1_peak_431	303	.	2.12856	31.89729	30.3414	539
chromosome	5246954	5252582	GacA-1_peak_432	558	.	2.30738	57.77751	55.84984	2650
chromosome	5313427	5313802	GacA-1_peak_433	62	.	1.66477	7.50279	6.24746	174
chromosome	5314078	5314238	GacA-1_peak_434	47	.	1.57373	5.95122	4.72674	121
chromosome	5318249	5318996	GacA-1_peak_435	227	.	2.11649	24.19186	22.72621	424
chromosome	5319297	5319577	GacA-1_peak_436	68	.	1.55248	8.0918	6.82636	257
chromosome	5320436	5322250	GacA-1_peak_437	883	.	3.47379	90.83829	88.39757	1464
chromosome	5322861	5323255	GacA-1_peak_438	315	.	2.33381	33.11598	31.5452	253
chromosome	5336467	5336752	GacA-1_peak_439	742	.	3.00535	76.51392	74.26736	132
chromosome	5337932	5338222	GacA-1_peak_440	132	.	2.00292	14.61147	13.25564	103
chromosome	5338687	5338898	GacA-1_peak_441	85	.	1.71165	9.79565	8.50306	168
chromosome	5347079	5347303	GacA-1_peak_442	73	.	1.57084	8.6448	7.37032	27
chromosome	5351726	5351886	GacA-1_peak_443	20	.	1.28625	3.24047	2.09732	0
chromosome	5401445	5401745	GacA-1_peak_444	146	.	2.00453	16.0092	14.63662	113
chromosome	5430581	5430998	GacA-1_peak_445	114	.	1.92489	12.79358	11.46014	277
chromosome	5455324	5457266	GacA-1_peak_446	275	.	2.44516	29.08263	27.56106	501
chromosome	5492376	5493610	GacA-1_peak_447	704	.	2.56318	72.59077	70.40588	723
chromosome	5494109	5495089	GacA-1_peak_448	1345	.	4.22908	137.38159	134.55545	367
chromosome	5498495	5498704	GacA-1_peak_449	172	.	2.15794	18.62471	17.22161	145
chromosome	5501355	5501505	GacA-1_peak_450	106	.	1.88587	11.92316	10.6009	98
chromosome	5540059	5540370	GacA-1_peak_451	44	.	1.53557	5.71138	4.49308	227
chromosome	5573631	5574460	GacA-1_peak_452	182	.	2.07229	19.62362	18.20898	213
chromosome	5574896	5575085	GacA-1_peak_453	84	.	1.61962	9.76121	8.46909	117
chromosome	5621676	5621955	GacA-1_peak_454	115	.	1.84291	12.9242	11.58925	80
chromosome	5642870	5643033	GacA-1_peak_455	64	.	1.58894	7.72819	6.46945	27
chromosome	5643355	5646494	GacA-1_peak_456	771	.	3.25836	79.46228	77.17068	2120
chromosome	5646810	5652448	GacA-1_peak_457	1534	.	4.00691	156.36354	153.42535	4673
chromosome	5657047	5658305	GacA-1_peak_458	787	.	3.09993	81.11533	78.79988	1058
chromosome	5661009	5661736	GacA-1_peak_459	472	.	2.37514	49.01882	47.23244	428
chromosome	5663880	5664300	GacA-1_peak_460	117	.	1.76831	13.12867	11.791	153
chromosome	5664490	5666706	GacA-1_peak_461	733	.	3.27039	75.59747	73.36526	1906
chromosome	5689965	5692235	GacA-1_peak_462	598	.	2.52224	61.80467	59.80764	1406
chromosome	5693200	5695000	GacA-1_peak_463	887	.	3.24803	91.16982	88.72528	1525
chromosome	5727077	5727906	GacA-1_peak_464	242	.	2.3391	25.74281	24.25994	715
chromosome	5730724	5730907	GacA-1_peak_465	69	.	1.70379	8.2172	6.94946	85
chromosome	5742718	5747192	GacA-1_peak_466	837	.	2.86986	86.14666	83.76256	3453
chromosome	5751029	5751325	GacA-1_peak_467	20	.	1.26316	3.16247	2.02326	0
chromosome	5755257	5756312	GacA-1_peak_468	1041	.	3.45539	106.79227	104.19627	669
chromosome	5756778	5758580	GacA-1_peak_469	1155	.	3.2162	118.27196	115.58356	323
chromosome	5759400	5760533	GacA-1_peak_470	918	.	3.25834	94.33746	91.85948	265
chromosome	5764292	5764743	GacA-1_peak_471	152	.	2.04205	16.63613	15.25606	238
chromosome	5772533	5773184	GacA-1_peak_472	321	.	2.57202	33.76868	32.18982	115
chromosome	5779090	5784695	GacA-1_peak_473	482	.	2.14047	50.03845	48.23721	2660
chromosome	5785727	5785907	GacA-1_peak_474	78	.	1.62566	9.16662	7.88392	61
chromosome	5790780	5791484	GacA-1_peak_475	164	.	1.64056	17.86197	16.46771	193
chromosome	5834572	5834755	GacA-1_peak_476	225	.	2.35409	23.9741	22.51094	103
chromosome	5850196	5850426	GacA-1_peak_477	120	.	1.88498	13.36263	12.02221	151
chromosome	5870887	5871046	GacA-1_peak_478	108	.	1.84524	12.21678	10.8908	94
chromosome	5876186	5876591	GacA-1_peak_479	146	.	1.93811	16.07116	14.69785	89
chromosome	5888760	5889009	GacA-1_peak_480	159	.	2.09651	17.38176	15.99318	157
chromosome	5902839	5903013	GacA-1_peak_481	225	.	1.7325	24.00688	22.54337	54
chromosome	5904273	5904550	GacA-1_peak_482	66	.	1.61236	7.86462	6.60315	218
chromosome	5905031	5905219	GacA-1_peak_483	44	.	1.48247	5.71469	4.49621	37
