# Supplementary material for: Protocol for integrated analysis of bacterial RNA-seq and ChIP-seq data for establishing a co-expression network
Source: STAR Protoc. 2023 May 19;4(2):102322. doi: 10.1016/j.xpro.2023.102322 (PMC10209869; doi:10.1016/j.xpro.2023.102322)
Supplement: Data S1. Intermediate file for ChIP-seq analysis, related to Step: Perform alignment [file mmc1.zip › ChIP-seq-analysis-ps _NCBI.anno.txt]

CP000058.1	238	1773	+	PSPPH_0001	dnaA
CP000058.1	1812	2915	+	PSPPH_0002	dnaN
CP000058.1	2938	4041	+	PSPPH_0003	recF
CP000058.1	4046	6463	+	PSPPH_0004	gyrB
CP000058.1	6773	8098	+	PSPPH_0005	PSPPH_0005
CP000058.1	9812	11044	-	PSPPH_0007	PSPPH_0007
CP000058.1	11095	12453	-	PSPPH_0008	PSPPH_0008
CP000058.1	12962	13732	-	PSPPH_0009	plsC
CP000058.1	13798	14343	-	PSPPH_0010	PSPPH_0010
CP000058.1	14354	16408	-	PSPPH_0011	glyS
CP000058.1	16405	17412	-	PSPPH_0012	glyQ
CP000058.1	17433	17984	+	PSPPH_0013	tag
CP000058.1	18023	18910	+	PSPPH_0014	PSPPH_0014
CP000058.1	18981	19598	+	PSPPH_0015	PSPPH_0015
CP000058.1	19733	20965	-	PSPPH_0016	PSPPH_0016
CP000058.1	21016	22644	-	PSPPH_0017	PSPPH_0017
CP000058.1	22799	24172	-	PSPPH_0018	trkA
CP000058.1	24169	25515	-	PSPPH_0019	sun
CP000058.1	25512	26456	-	PSPPH_0020	fmt
CP000058.1	26516	27022	-	PSPPH_0021	def1
CP000058.1	27148	28173	+	PSPPH_0022	PSPPH_0022
CP000058.1	28297	29415	+	PSPPH_0023	smf
CP000058.1	29454	30011	+	PSPPH_0024	PSPPH_0024
CP000058.1	30031	31008	-	PSPPH_0025	qor1
CP000058.1	31180	32094	+	PSPPH_0026	hemF
CP000058.1	32094	32918	+	PSPPH_0027	aroE
CP000058.1	33015	34583	-	PSPPH_0028	PSPPH_0028
CP000058.1	34760	35686	-	PSPPH_0029	PSPPH_0029
CP000058.1	35724	37229	-	PSPPH_0030	betC
CP000058.1	37344	38294	+	PSPPH_0031	PSPPH_0031
CP000058.1	38331	38663	+	PSPPH_0032	PSPPH_0032
CP000058.1	38877	39701	+	PSPPH_0033	PSPPH_0033
CP000058.1	39886	40416	-	PSPPH_0034	PSPPH_0034
CP000058.1	40542	41354	-	PSPPH_0035	trpA
CP000058.1	41351	42580	-	PSPPH_0036	trpB
CP000058.1	42708	43616	+	PSPPH_0037	trpI
CP000058.1	43617	43943	-	PSPPH_0038	PSPPH_0038
CP000058.1	44110	44325	+	PSPPH_0039	PSPPH_0039
CP000058.1	44402	44698	+	PSPPH_0040	PSPPH_0040
CP000058.1	44837	45838	-	PSPPH_0041	PSPPH_0041
CP000058.1	46051	46482	+	PSPPH_0042	osmC
CP000058.1	46601	46834	+	PSPPH_0043	PSPPH_0043
CP000058.1	46835	47269	-	PSPPH_0044	PSPPH_0044
CP000058.1	47647	48906	+	PSPPH_0046	PSPPH_0046
CP000058.1	49624	50679	+	PSPPH_0048	PSPPH_0048
CP000058.1	50864	52123	-	PSPPH_0049	PSPPH_0049
CP000058.1	52202	52747	-	PSPPH_0050	PSPPH_0050
CP000058.1	52824	54911	+	PSPPH_0051	prlC
CP000058.1	54908	55195	+	PSPPH_0052	PSPPH_0052
CP000058.1	55283	55510	-	PSPPH_0053	PSPPH_0053
CP000058.1	55725	57623	-	PSPPH_0054	PSPPH_0054
CP000058.1	57785	58417	-	PSPPH_0055	PSPPH_0055
CP000058.1	58485	59078	-	PSPPH_0056	PSPPH_0056
CP000058.1	59095	61050	-	PSPPH_0057	PSPPH_0057
CP000058.1	61052	61528	+	PSPPH_0058	PSPPH_0058
CP000058.1	61525	62550	-	PSPPH_0059	algR3
CP000058.1	62767	63447	+	PSPPH_0060	PSPPH_0060
CP000058.1	63528	64001	-	PSPPH_0061	algQ
CP000058.1	64019	64171	-	PSPPH_0062	PSPPH_0062
CP000058.1	64176	64763	-	PSPPH_0063	PSPPH_0063
CP000058.1	64920	66164	-	PSPPH_0064	PSPPH_0064
CP000058.1	66161	67300	-	PSPPH_0065	PSPPH_0065
CP000058.1	67336	68109	-	PSPPH_0066	hemD
CP000058.1	68106	69092	-	PSPPH_0067	hemC
CP000058.1	69120	69218	+	PSPPH_0068	PSPPH_0068
CP000058.1	69280	70026	-	PSPPH_0069	algR
CP000058.1	70023	71105	-	PSPPH_0070	fimS
CP000058.1	71239	72633	+	PSPPH_0071	argH
CP000058.1	73092	74333	+	PSPPH_0072	PSPPH_0072
CP000058.1	74338	75561	-	PSPPH_0073	PSPPH_0073
CP000058.1	75628	77004	-	PSPPH_0074	PSPPH_0074
CP000058.1	77062	78714	-	PSPPH_0075	PSPPH_0075
CP000058.1	79986	81962	-	PSPPH_0076	PSPPH_0076
CP000058.1	82147	83067	-	PSPPH_0077	PSPPH_0077
CP000058.1	83223	84602	+	PSPPH_0078	PSPPH_0078
CP000058.1	84615	86279	-	PSPPH_0079	PSPPH_0079
CP000058.1	86485	88494	+	PSPPH_0080	rep
CP000058.1	88548	89117	+	PSPPH_0081	xpt
CP000058.1	89366	90688	-	PSPPH_0082	PSPPH_0082
CP000058.1	90955	91839	+	PSPPH_0083	PSPPH_0083
CP000058.1	91867	93120	+	PSPPH_0084	PSPPH_0084
CP000058.1	93113	93925	+	PSPPH_0085	PSPPH_0085
CP000058.1	94167	95147	-	PSPPH_0086	PSPPH_0086
CP000058.1	95150	96022	-	PSPPH_0087	cysW
CP000058.1	96036	96857	-	PSPPH_0088	cysT
CP000058.1	96952	97962	-	PSPPH_0089	sbp
CP000058.1	98113	98295	-	PSPPH_0090	PSPPH_0090
CP000058.1	98492	100420	-	PSPPH_0091	PSPPH_0091
CP000058.1	100492	101760	+	PSPPH_0092	PSPPH_0092
CP000058.1	101938	102888	+	PSPPH_0093	PSPPH_0093
CP000058.1	103160	104551	-	PSPPH_0094	PSPPH_0094
CP000058.1	104710	105990	-	PSPPH_0095	gabT1
CP000058.1	106198	107640	-	PSPPH_0096	gabD1
CP000058.1	108096	109361	-	PSPPH_0097	PSPPH_0097
CP000058.1	109533	109609	+	PSPPH_0098	PSPPH_0098
CP000058.1	109724	110797	+	PSPPH_0099	PSPPH_0099
CP000058.1	111138	112709	+	PSPPH_0100	PSPPH_0100
CP000058.1	112706	113614	+	PSPPH_0101	PSPPH_0101
CP000058.1	113614	114579	+	PSPPH_0102	PSPPH_0102
CP000058.1	116302	116691	+	PSPPH_0103	PSPPH_0103
CP000058.1	116979	119996	-	PSPPH_0104	PSPPH_0104
CP000058.1	120413	121882	-	PSPPH_0105	PSPPH_0105
CP000058.1	121882	123228	-	PSPPH_0106	PSPPH_0106
CP000058.1	123215	125620	-	PSPPH_0107	PSPPH_0107
CP000058.1	126146	126481	+	PSPPH_0108	PSPPH_0108
CP000058.1	126723	127403	+	PSPPH_0109	PSPPH_0109
CP000058.1	127470	128234	+	PSPPH_0110	PSPPH_0110
CP000058.1	128275	128730	+	PSPPH_0111	PSPPH_0111
CP000058.1	128727	129446	+	PSPPH_0112	PSPPH_0112
CP000058.1	130159	131262	-	PSPPH_0113	PSPPH_0113
CP000058.1	131400	132371	+	PSPPH_0114	PSPPH_0114
CP000058.1	132507	133010	-	PSPPH_0115	PSPPH_0115
CP000058.1	133108	134130	-	PSPPH_0116	PSPPH_0116
CP000058.1	134132	136063	-	PSPPH_0117	PSPPH_0117
CP000058.1	136114	136368	-	PSPPH_0118	PSPPH_0118
CP000058.1	136714	137973	-	PSPPH_0119	PSPPH_0119
CP000058.1	138816	139919	-	PSPPH_0121	PSPPH_0121
CP000058.1	140006	140524	-	PSPPH_0122	PSPPH_0122
CP000058.1	140680	143172	-	PSPPH_0123	PSPPH_0123
CP000058.1	143169	144092	-	PSPPH_0124	PSPPH_0124
CP000058.1	144124	148044	-	PSPPH_0125	PSPPH_0125
CP000058.1	148075	148788	-	PSPPH_0126	PSPPH_0126
CP000058.1	148785	150128	-	PSPPH_0127	PSPPH_0127
CP000058.1	150125	150880	-	PSPPH_0128	PSPPH_0128
CP000058.1	150906	153509	-	PSPPH_0129	clpB1
CP000058.1	153506	154576	-	PSPPH_0130	PSPPH_0130
CP000058.1	154540	156372	-	PSPPH_0131	PSPPH_0131
CP000058.1	156372	156854	-	PSPPH_0132	PSPPH_0132
CP000058.1	156880	158382	-	PSPPH_0133	PSPPH_0133
CP000058.1	158397	158930	-	PSPPH_0134	PSPPH_0134
CP000058.1	158999	159883	-	PSPPH_0135	PSPPH_0135
CP000058.1	160913	161734	-	PSPPH_0136	PSPPH_0136
CP000058.1	163896	164447	-	PSPPH_0138	PSPPH_0138
CP000058.1	164567	166903	-	PSPPH_0139	PSPPH_0139
CP000058.1	166900	167736	-	PSPPH_0140	fdhD
CP000058.1	167840	168721	-	PSPPH_0141	PSPPH_0141
CP000058.1	168763	169440	-	PSPPH_0142	PSPPH_0142
CP000058.1	169537	170103	+	PSPPH_0143	PSPPH_0143
CP000058.1	170100	170942	+	PSPPH_0144	cysQ
CP000058.1	171112	171585	-	PSPPH_0145	PSPPH_0145
CP000058.1	171572	172957	-	PSPPH_0146	PSPPH_0146
CP000058.1	172954	174771	-	PSPPH_0147	PSPPH_0147
CP000058.1	174775	174927	+	PSPPH_0148	PSPPH_0148
CP000058.1	174936	175481	-	PSPPH_0149	rfbC
CP000058.1	175562	176644	-	PSPPH_0150	rfbB1
CP000058.1	180221	181099	+	PSPPH_0152	PSPPH_0152
CP000058.1	181105	182211	+	PSPPH_0153	PSPPH_0153
CP000058.1	182435	182668	+	PSPPH_0154	PSPPH_0154
CP000058.1	182883	184157	+	PSPPH_0155	PSPPH_0155
CP000058.1	184191	184721	-	PSPPH_0156	PSPPH_0156
CP000058.1	184846	185394	+	PSPPH_0157	PSPPH_0157
CP000058.1	185495	185968	+	PSPPH_0158	PSPPH_0158
CP000058.1	186131	186370	+	PSPPH_0159	relB
CP000058.1	186360	186650	+	PSPPH_0160	relE
CP000058.1	186767	187159	+	PSPPH_0161	PSPPH_0161
CP000058.1	187305	188108	-	PSPPH_0162	PSPPH_0162
CP000058.1	188101	188667	-	PSPPH_0163	PSPPH_0163
CP000058.1	189206	189700	+	PSPPH_0164	PSPPH_0164
CP000058.1	189713	190558	+	PSPPH_0165	PSPPH_0165
CP000058.1	190536	190631	-	PSPPH_0166	PSPPH_0166
CP000058.1	191478	192626	-	PSPPH_0167	PSPPH_0167
CP000058.1	195441	196412	-	PSPPH_0169	PSPPH_0169
CP000058.1	196550	197653	+	PSPPH_0170	PSPPH_0170
CP000058.1	198685	204564	-	PSPPH_0171	hopR1
CP000058.1	207138	207986	+	PSPPH_0173	PSPPH_0173
CP000058.1	208088	208642	+	PSPPH_0174	PSPPH_0174
CP000058.1	208966	209394	+	PSPPH_0175	PSPPH_0175
CP000058.1	209602	210705	+	PSPPH_0176	PSPPH_0176
CP000058.1	210746	211510	+	PSPPH_0177	PSPPH_0177
CP000058.1	211856	212719	+	PSPPH_0178	PSPPH_0178
CP000058.1	212966	214093	+	PSPPH_0179	PSPPH_0179
CP000058.1	214090	216300	+	PSPPH_0180	PSPPH_0180
CP000058.1	216810	218234	+	PSPPH_0181	PSPPH_0181
CP000058.1	220514	221149	-	PSPPH_0182	PSPPH_0182
CP000058.1	222198	222554	-	PSPPH_0184	PSPPH_0184
CP000058.1	222660	223280	+	PSPPH_0185	PSPPH_0185
CP000058.1	223350	224657	-	PSPPH_0186	PSPPH_0186
CP000058.1	224952	225353	+	PSPPH_0187	PSPPH_0187
CP000058.1	225420	226817	-	PSPPH_0188	PSPPH_0188
CP000058.1	226904	228979	-	PSPPH_0189	recG
CP000058.1	228991	229914	-	PSPPH_0190	oxyR
CP000058.1	230007	230753	-	PSPPH_0191	tonB1
CP000058.1	230750	231175	-	PSPPH_0192	exbD1
CP000058.1	231179	232123	-	PSPPH_0193	exbB1
CP000058.1	232333	233181	+	PSPPH_0194	PSPPH_0194
CP000058.1	233233	233970	-	PSPPH_0195	PSPPH_0195
CP000058.1	234025	234405	-	PSPPH_0196	PSPPH_0196
CP000058.1	234430	236535	-	PSPPH_0197	spoT
CP000058.1	236596	236937	-	PSPPH_0198	rpoZ
CP000058.1	237007	237672	-	PSPPH_0199	gmk
CP000058.1	237665	238528	-	PSPPH_0200	PSPPH_0200
CP000058.1	238677	239561	+	PSPPH_0201	rph
CP000058.1	239582	239950	+	PSPPH_0202	PSPPH_0202
CP000058.1	240019	240798	-	PSPPH_0203	PSPPH_0203
CP000058.1	240881	241522	+	PSPPH_0204	pyrE
CP000058.1	241533	242165	+	PSPPH_0205	PSPPH_0205
CP000058.1	242377	243282	-	PSPPH_0206	argB
CP000058.1	243311	244708	-	PSPPH_0207	algC
CP000058.1	245948	246403	-	PSPPH_0208	dut
CP000058.1	246410	247657	-	PSPPH_0209	coaBC
CP000058.1	247754	248428	+	PSPPH_0210	radC
CP000058.1	248585	250171	-	PSPPH_0211	PSPPH_0211
CP000058.1	250536	250769	+	PSPPH_0212	rpmB
CP000058.1	250781	250936	+	PSPPH_0213	rpmG
CP000058.1	251018	251386	-	PSPPH_0214	PSPPH_0214
CP000058.1	251626	253119	+	PSPPH_0215	PSPPH_0215
CP000058.1	253704	254852	+	PSPPH_0216	PSPPH_0216
CP000058.1	254849	256429	-	PSPPH_0217	PSPPH_0217
CP000058.1	256502	257923	-	PSPPH_0218	PSPPH_0218
CP000058.1	258045	258350	+	PSPPH_0219	PSPPH_0219
CP000058.1	258356	259672	-	PSPPH_0220	PSPPH_0220
CP000058.1	259724	260131	+	PSPPH_0221	PSPPH_0221
CP000058.1	260137	260625	-	PSPPH_0222	lrp
CP000058.1	260783	262084	+	PSPPH_0223	dadA
CP000058.1	262056	262409	+	PSPPH_0224	PSPPH_0224
CP000058.1	262498	263571	+	PSPPH_0225	alr
CP000058.1	263696	264244	+	PSPPH_0226	PSPPH_0226
CP000058.1	264269	264592	+	PSPPH_0227	PSPPH_0227
CP000058.1	264656	264775	-	PSPPH_0228	PSPPH_0228
CP000058.1	264911	266647	+	PSPPH_0229	PSPPH_0229
CP000058.1	266675	267199	-	PSPPH_0230	PSPPH_0230
CP000058.1	267281	267988	+	PSPPH_0231	PSPPH_0231
CP000058.1	268098	269099	+	PSPPH_0232	PSPPH_0232
CP000058.1	269370	270986	+	PSPPH_0233	PSPPH_0233
CP000058.1	271139	272221	+	PSPPH_0234	gcvT1
CP000058.1	272265	272654	+	PSPPH_0235	gcvH1
CP000058.1	272723	273043	-	PSPPH_0236	PSPPH_0236
CP000058.1	273184	274968	-	PSPPH_0237	PSPPH_0237
CP000058.1	275079	275426	-	PSPPH_0238	PSPPH_0238
CP000058.1	275551	276030	+	PSPPH_0239	PSPPH_0239
CP000058.1	277190	278644	-	PSPPH_0240	PSPPH_0240
CP000058.1	278721	279869	+	PSPPH_0241	argE1
CP000058.1	279948	281294	+	PSPPH_0242	argA
CP000058.1	281401	283008	-	PSPPH_0243	gshA
CP000058.1	283236	283619	-	PSPPH_0244	PSPPH_0244
CP000058.1	283619	285940	-	PSPPH_0245	tex
CP000058.1	286240	286980	+	PSPPH_0246	ompR
CP000058.1	287132	288454	+	PSPPH_0247	envZ
CP000058.1	288702	289169	-	PSPPH_0248	PSPPH_0248
CP000058.1	289172	289336	-	PSPPH_0249	PSPPH_0249
CP000058.1	289394	289714	-	PSPPH_0250	PSPPH_0250
CP000058.1	289910	290749	-	PSPPH_0251	PSPPH_0251
CP000058.1	290947	292293	+	PSPPH_0252	algB
CP000058.1	292304	294091	+	PSPPH_0253	PSPPH_0253
CP000058.1	294160	294939	-	PSPPH_0254	PSPPH_0254
CP000058.1	295035	297095	-	PSPPH_0255	PSPPH_0255
CP000058.1	297092	297967	-	PSPPH_0256	PSPPH_0256
CP000058.1	297977	298621	-	PSPPH_0257	dsbA
CP000058.1	298916	299551	+	PSPPH_0258	PSPPH_0258
CP000058.1	299793	302558	-	PSPPH_0259	polA
CP000058.1	302633	302920	+	PSPPH_0260	PSPPH_0260
CP000058.1	302957	303907	+	PSPPH_0261	thrB
CP000058.1	304157	305098	-	PSPPH_0262	znuA
CP000058.1	305166	305648	+	PSPPH_0263	PSPPH_0263
CP000058.1	305648	306445	+	PSPPH_0264	znuC
CP000058.1	306438	307226	+	PSPPH_0265	znuB
CP000058.1	307265	307981	+	PSPPH_0266	PSPPH_0266
CP000058.1	308133	310283	-	PSPPH_0267	katE
CP000058.1	310590	311597	+	PSPPH_0268	PSPPH_0268
CP000058.1	311597	312271	+	PSPPH_0269	PSPPH_0269
CP000058.1	312322	313095	+	PSPPH_0270	PSPPH_0270
CP000058.1	313250	313909	-	PSPPH_0271	PSPPH_0271
CP000058.1	313946	314434	-	PSPPH_0272	PSPPH_0272
CP000058.1	314704	315354	+	PSPPH_0273	PSPPH_0273
CP000058.1	315477	316994	-	PSPPH_0274	PSPPH_0274
CP000058.1	317114	317779	-	PSPPH_0275	cynT
CP000058.1	318060	319118	-	PSPPH_0276	PSPPH_0276
CP000058.1	319242	319910	-	PSPPH_0277	elbB
CP000058.1	320118	320780	-	PSPPH_0278	PSPPH_0278
CP000058.1	321012	322022	+	PSPPH_0279	hemB
CP000058.1	322039	324249	+	PSPPH_0280	ppk
CP000058.1	324236	325738	-	PSPPH_0281	ppx
CP000058.1	326114	326878	-	PSPPH_0282	PSPPH_0282
CP000058.1	326865	327512	-	PSPPH_0283	PSPPH_0283
CP000058.1	327512	328177	-	PSPPH_0284	PSPPH_0284
CP000058.1	328207	329169	-	PSPPH_0285	PSPPH_0285
CP000058.1	329239	329946	+	PSPPH_0286	PSPPH_0286
CP000058.1	330068	330397	+	PSPPH_0287	trxA
CP000058.1	330629	331888	+	PSPPH_0288	rho
CP000058.1	332017	333483	+	PSPPH_0289	ubiD
CP000058.1	333483	334451	+	PSPPH_0290	PSPPH_0290
CP000058.1	334660	335328	+	PSPPH_0291	PSPPH_0291
CP000058.1	335341	336690	-	PSPPH_0292	glpT
CP000058.1	336965	337630	+	PSPPH_0293	PSPPH_0293
CP000058.1	337627	338262	+	PSPPH_0294	PSPPH_0294
CP000058.1	338360	339097	-	PSPPH_0295	PSPPH_0295
CP000058.1	339145	339417	-	PSPPH_0296	PSPPH_0296
CP000058.1	341598	342575	-	PSPPH_0298	qor2
CP000058.1	342706	343113	+	PSPPH_0299	PSPPH_0299
CP000058.1	343120	343569	-	PSPPH_0300	PSPPH_0300
CP000058.1	343763	343915	+	PSPPH_0301	PSPPH_0301
CP000058.1	343961	344572	-	PSPPH_0302	PSPPH_0302
CP000058.1	344876	345205	-	PSPPH_0303	PSPPH_0303
CP000058.1	345202	345411	-	PSPPH_0304	PSPPH_0304
CP000058.1	345562	346116	+	PSPPH_0305	PSPPH_0305
CP000058.1	346192	347526	+	PSPPH_0306	pepP
CP000058.1	347523	348710	+	PSPPH_0307	ubiH
CP000058.1	348762	350000	+	PSPPH_0308	PSPPH_0308
CP000058.1	351768	353078	+	PSPPH_0310	PSPPH_0310
CP000058.1	353293	353874	+	PSPPH_0311	PSPPH_0311
CP000058.1	353955	354905	+	PSPPH_0312	PSPPH_0312
CP000058.1	355076	355858	+	PSPPH_0313	PSPPH_0313
CP000058.1	356024	357283	-	PSPPH_0314	PSPPH_0314
CP000058.1	357400	358626	+	PSPPH_0315	PSPPH_0315
CP000058.1	358747	359364	-	PSPPH_0316	PSPPH_0316
CP000058.1	359419	360072	-	PSPPH_0317	PSPPH_0317
CP000058.1	360047	361411	-	PSPPH_0318	PSPPH_0318
CP000058.1	361572	364670	-	PSPPH_0319	PSPPH_0319
CP000058.1	364889	365785	+	PSPPH_0320	PSPPH_0320
CP000058.1	365802	366683	+	PSPPH_0321	PSPPH_0321
CP000058.1	366775	367641	+	PSPPH_0322	PSPPH_0322
CP000058.1	367680	368699	+	PSPPH_0323	PSPPH_0323
CP000058.1	369195	369410	+	PSPPH_0324	PSPPH_0324
CP000058.1	369521	370471	+	PSPPH_0325	PSPPH_0325
CP000058.1	370542	371576	+	PSPPH_0326	PSPPH_0326
CP000058.1	371787	372905	+	PSPPH_0327	PSPPH_0327
CP000058.1	372902	373990	+	PSPPH_0328	PSPPH_0328
CP000058.1	373987	377088	+	PSPPH_0329	PSPPH_0329
CP000058.1	377141	377629	-	PSPPH_0330	PSPPH_0330
CP000058.1	377760	378386	-	PSPPH_0331	PSPPH_0331
CP000058.1	378443	379087	-	PSPPH_0332	PSPPH_0332
CP000058.1	379077	380207	-	PSPPH_0333	PSPPH_0333
CP000058.1	380204	380992	-	PSPPH_0334	PSPPH_0334
CP000058.1	381248	382606	-	PSPPH_0335	PSPPH_0335
CP000058.1	382606	383811	-	PSPPH_0336	PSPPH_0336
CP000058.1	383837	385159	-	PSPPH_0337	PSPPH_0337
CP000058.1	385544	386272	-	PSPPH_0338	PSPPH_0338
CP000058.1	386927	388186	+	PSPPH_0339	PSPPH_0339
CP000058.1	388007	388972	-	PSPPH_0340	glnQ1
CP000058.1	388976	389644	-	PSPPH_0341	PSPPH_0341
CP000058.1	389641	390438	-	PSPPH_0342	PSPPH_0342
CP000058.1	390658	391656	-	PSPPH_0343	dcyD
CP000058.1	391854	392807	+	PSPPH_0344	PSPPH_0344
CP000058.1	392821	394092	-	PSPPH_0345	PSPPH_0345
CP000058.1	394196	394729	-	PSPPH_0346	PSPPH_0346
CP000058.1	394835	396010	-	PSPPH_0347	nhaA1
CP000058.1	396062	396658	-	PSPPH_0348	PSPPH_0348
CP000058.1	396655	397404	-	PSPPH_0349	hutC
CP000058.1	397568	398932	+	PSPPH_0350	hutF
CP000058.1	399378	399956	-	PSPPH_0351	blc
CP000058.1	399960	400214	-	PSPPH_0352	PSPPH_0352
CP000058.1	400455	401465	-	PSPPH_0353	fbp
CP000058.1	401600	402964	-	PSPPH_0354	PSPPH_0354
CP000058.1	402976	405660	-	PSPPH_0355	PSPPH_0355
CP000058.1	406033	408483	-	PSPPH_0356	glgP
CP000058.1	408764	409735	+	PSPPH_0357	pip
CP000058.1	409775	410212	+	PSPPH_0358	dtd
CP000058.1	410478	412406	+	PSPPH_0359	mdoG1
CP000058.1	412399	414981	+	PSPPH_0360	mdoH
CP000058.1	415068	416021	+	PSPPH_0361	PSPPH_0361
CP000058.1	415982	417925	-	PSPPH_0362	PSPPH_0362
CP000058.1	418128	420044	-	PSPPH_0363	PSPPH_0363
CP000058.1	420135	420794	-	PSPPH_0364	PSPPH_0364
CP000058.1	420839	421639	-	PSPPH_0365	tatC
CP000058.1	421636	422097	-	PSPPH_0366	tatB
CP000058.1	422102	422377	-	PSPPH_0367	tatA
CP000058.1	422422	422754	-	PSPPH_0368	hisE
CP000058.1	422757	423149	-	PSPPH_0369	hisI
CP000058.1	423217	424836	-	PSPPH_0370	ubiB
CP000058.1	424833	425456	-	PSPPH_0371	PSPPH_0371
CP000058.1	425456	426226	-	PSPPH_0372	ubiE
CP000058.1	426313	426648	+	PSPPH_0373	PSPPH_0373
CP000058.1	426663	427220	+	PSPPH_0374	PSPPH_0374
CP000058.1	427231	428016	+	PSPPH_0375	PSPPH_0375
CP000058.1	428251	428865	-	PSPPH_0376	phaD
CP000058.1	428932	430617	-	PSPPH_0377	PSPPH_0377
CP000058.1	430774	431631	-	PSPPH_0378	phaZ
CP000058.1	431695	433374	-	PSPPH_0379	PSPPH_0379
CP000058.1	433688	434107	-	PSPPH_0380	PSPPH_0380
CP000058.1	434160	435497	-	PSPPH_0381	hslU
CP000058.1	435564	436094	-	PSPPH_0382	hslV
CP000058.1	436471	437166	-	PSPPH_0383	PSPPH_0383
CP000058.1	437168	438904	-	PSPPH_0384	argS
CP000058.1	439002	441221	-	PSPPH_0385	priA
CP000058.1	441391	441612	+	PSPPH_0386	rpmE
CP000058.1	441677	442396	+	PSPPH_0387	PSPPH_0387
CP000058.1	442416	443684	+	PSPPH_0388	maeB
CP000058.1	444289	446733	-	PSPPH_0389	PSPPH_0389
CP000058.1	446940	448004	+	PSPPH_0390	pilM
CP000058.1	448004	448603	+	PSPPH_0391	pilN
CP000058.1	448600	449223	+	PSPPH_0392	pilO
CP000058.1	449220	449747	+	PSPPH_0393	pilP
CP000058.1	449795	451900	+	PSPPH_0394	pilQ
CP000058.1	451905	452423	+	PSPPH_0395	aroK
CP000058.1	452539	453642	+	PSPPH_0396	aroB
CP000058.1	453653	455272	+	PSPPH_0397	PSPPH_0397
CP000058.1	455633	460078	+	PSPPH_0398	gltB
CP000058.1	460094	460186	+	PSPPH_0399	PSPPH_0399
CP000058.1	460201	461619	+	PSPPH_0400	gltD
CP000058.1	461785	463329	+	PSPPH_0401	PSPPH_0401
CP000058.1	463663	465354	+	PSPPH_0402	PSPPH_0402
CP000058.1	465495	466874	+	PSPPH_0403	PSPPH_0403
CP000058.1	467017	468081	+	PSPPH_0404	hemE
CP000058.1	468142	469617	-	PSPPH_0405	PSPPH_0405
CP000058.1	469621	470481	-	PSPPH_0406	PSPPH_0406
CP000058.1	470482	471831	-	PSPPH_0407	PSPPH_0407
CP000058.1	472134	472778	-	PSPPH_0408	PSPPH_0408
CP000058.1	472775	474040	-	PSPPH_0409	PSPPH_0409
CP000058.1	474118	475374	-	PSPPH_0410	PSPPH_0410
CP000058.1	475491	476384	+	PSPPH_0411	PSPPH_0411
CP000058.1	476540	477766	-	PSPPH_0412	PSPPH_0412
CP000058.1	477766	478494	-	PSPPH_0413	PSPPH_0413
CP000058.1	478491	478946	-	PSPPH_0414	PSPPH_0414
CP000058.1	478943	480139	-	PSPPH_0415	PSPPH_0415
CP000058.1	480136	480618	-	PSPPH_0416	PSPPH_0416
CP000058.1	480615	481262	-	PSPPH_0417	PSPPH_0417
CP000058.1	481346	482593	-	PSPPH_0418	PSPPH_0418
CP000058.1	482648	485011	-	PSPPH_0419	PSPPH_0419
CP000058.1	484995	485609	-	PSPPH_0420	PSPPH_0420
CP000058.1	485606	486031	-	PSPPH_0421	PSPPH_0421
CP000058.1	486021	487568	-	PSPPH_0422	PSPPH_0422
CP000058.1	487549	488496	-	PSPPH_0423	PSPPH_0423
CP000058.1	488493	489227	-	PSPPH_0424	PSPPH_0424
CP000058.1	489220	490911	-	PSPPH_0425	PSPPH_0425
CP000058.1	490913	491458	-	PSPPH_0426	PSPPH_0426
CP000058.1	491455	491715	-	PSPPH_0427	PSPPH_0427
CP000058.1	491719	491979	-	PSPPH_0428	PSPPH_0428
CP000058.1	491954	492766	-	PSPPH_0429	PSPPH_0429
CP000058.1	492742	493461	-	PSPPH_0430	PSPPH_0430
CP000058.1	493770	494549	+	PSPPH_0431	PSPPH_0431
CP000058.1	494771	495163	-	PSPPH_0432	PSPPH_0432
CP000058.1	495426	497102	+	PSPPH_0433	mdcA
CP000058.1	497102	497977	+	PSPPH_0434	citG
CP000058.1	497979	498278	+	PSPPH_0435	mdcC
CP000058.1	498271	499122	+	PSPPH_0436	mdcD
CP000058.1	499119	499919	+	PSPPH_0437	mdcE
CP000058.1	499913	500551	+	PSPPH_0438	PSPPH_0438
CP000058.1	500548	501483	+	PSPPH_0439	mdcH
CP000058.1	501553	501981	+	PSPPH_0440	madL
CP000058.1	501983	502747	+	PSPPH_0441	madM
CP000058.1	502758	503684	-	PSPPH_0442	PSPPH_0442
CP000058.1	503815	504453	+	PSPPH_0443	hlyIII
CP000058.1	504475	505194	-	PSPPH_0444	PSPPH_0444
CP000058.1	505337	506743	-	PSPPH_0445	bioA1
CP000058.1	506953	508812	+	PSPPH_0446	PSPPH_0446
CP000058.1	509169	509717	+	PSPPH_0447	PSPPH_0447
CP000058.1	509745	510323	+	PSPPH_0448	PSPPH_0448
CP000058.1	510601	512478	-	PSPPH_0449	PSPPH_0449
CP000058.1	512790	513665	-	PSPPH_0450	metF
CP000058.1	513828	515237	-	PSPPH_0451	ahcY
CP000058.1	515592	515987	+	PSPPH_0452	PSPPH_0452
CP000058.1	516142	516927	-	PSPPH_0453	PSPPH_0453
CP000058.1	516950	518407	-	PSPPH_0454	PSPPH_0454
CP000058.1	518543	519181	-	PSPPH_0455	fucA
CP000058.1	519181	520470	-	PSPPH_0456	PSPPH_0456
CP000058.1	520481	521386	-	PSPPH_0457	PSPPH_0457
CP000058.1	521614	522069	-	PSPPH_0458	PSPPH_0458
CP000058.1	522244	523452	-	PSPPH_0459	PSPPH_0459
CP000058.1	523790	525637	+	PSPPH_0460	ilvD
CP000058.1	525707	526030	-	PSPPH_0461	PSPPH_0461
CP000058.1	526040	527254	-	PSPPH_0462	PSPPH_0462
CP000058.1	527251	527844	-	PSPPH_0463	rdgB
CP000058.1	527878	528498	-	PSPPH_0464	metW
CP000058.1	528506	529645	-	PSPPH_0465	metX
CP000058.1	529838	530428	-	PSPPH_0466	PSPPH_0466
CP000058.1	530454	531308	-	PSPPH_0467	proC
CP000058.1	531295	531981	-	PSPPH_0468	PSPPH_0468
CP000058.1	532037	533071	+	PSPPH_0469	PSPPH_0469
CP000058.1	533166	534044	-	PSPPH_0470	PSPPH_0470
CP000058.1	534094	534498	+	PSPPH_0471	PSPPH_0471
CP000058.1	535569	536840	-	PSPPH_0472	PSPPH_0472
CP000058.1	536837	537841	-	PSPPH_0473	pyrB
CP000058.1	537854	538366	-	PSPPH_0474	pyrR
CP000058.1	538609	539049	-	PSPPH_0475	PSPPH_0475
CP000058.1	539049	539621	-	PSPPH_0476	PSPPH_0476
CP000058.1	539697	540590	-	PSPPH_0477	PSPPH_0477
CP000058.1	540756	541715	-	PSPPH_0478	gshB
CP000058.1	541960	542370	+	PSPPH_0479	pilG
CP000058.1	542417	542782	+	PSPPH_0480	pilH
CP000058.1	542797	543336	+	PSPPH_0481	pilI
CP000058.1	543385	545427	+	PSPPH_0482	pilJ
CP000058.1	545475	551435	+	PSPPH_0483	PSPPH_0483
CP000058.1	551428	551898	+	PSPPH_0484	PSPPH_0484
CP000058.1	552522	553985	-	PSPPH_0485	PSPPH_0485
CP000058.1	554124	554789	-	PSPPH_0486	PSPPH_0486
CP000058.1	555043	556275	+	PSPPH_0487	PSPPH_0487
CP000058.1	556291	557055	+	PSPPH_0488	PSPPH_0488
CP000058.1	557865	559469	+	PSPPH_0490	PSPPH_0490
CP000058.1	559466	561199	+	PSPPH_0491	PSPPH_0491
CP000058.1	561269	564673	-	PSPPH_0492	PSPPH_0492
CP000058.1	564697	566493	-	PSPPH_0493	PSPPH_0493
CP000058.1	566941	569586	+	PSPPH_0494	PSPPH_0494
CP000058.1	569608	571620	-	PSPPH_0495	PSPPH_0495
CP000058.1	571637	575590	-	PSPPH_0496	putA
CP000058.1	575967	577526	+	PSPPH_0497	putP
CP000058.1	577625	578296	-	PSPPH_0498	PSPPH_0498
CP000058.1	578611	580749	+	PSPPH_0499	PSPPH_0499
CP000058.1	580783	581307	+	PSPPH_0500	PSPPH_0500
CP000058.1	581324	581620	-	PSPPH_0501	PSPPH_0501
CP000058.1	581682	582140	-	PSPPH_0502	PSPPH_0502
CP000058.1	582368	583123	+	PSPPH_0503	PSPPH_0503
CP000058.1	583086	585284	-	PSPPH_0504	yccS
CP000058.1	585421	586638	-	PSPPH_0505	PSPPH_0505
CP000058.1	586776	588215	-	PSPPH_0506	dbpA
CP000058.1	588454	590091	-	PSPPH_0507	aceF
CP000058.1	590234	592879	-	PSPPH_0508	aceE1
CP000058.1	593264	596221	+	PSPPH_0509	glnE
CP000058.1	596351	597385	+	PSPPH_0510	rfaF
CP000058.1	597388	598452	+	PSPPH_0511	rfaC
CP000058.1	598452	599573	+	PSPPH_0512	rfaG
CP000058.1	599573	600379	+	PSPPH_0513	rfaP
CP000058.1	600379	601113	+	PSPPH_0514	PSPPH_0514
CP000058.1	601110	601889	+	PSPPH_0515	PSPPH_0515
CP000058.1	601889	603334	+	PSPPH_0516	PSPPH_0516
CP000058.1	603345	608687	-	PSPPH_0517	PSPPH_0517
CP000058.1	608656	609282	-	PSPPH_0518	PSPPH_0518
CP000058.1	609740	611497	+	PSPPH_0519	PSPPH_0519
CP000058.1	611481	612611	+	PSPPH_0520	PSPPH_0520
CP000058.1	612611	613507	+	PSPPH_0521	PSPPH_0521
CP000058.1	613474	614913	+	PSPPH_0522	PSPPH_0522
CP000058.1	614944	615900	+	PSPPH_0523	PSPPH_0523
CP000058.1	615935	616705	+	PSPPH_0524	PSPPH_0524
CP000058.1	616695	617864	+	PSPPH_0525	PSPPH_0525
CP000058.1	617912	618592	-	PSPPH_0526	PSPPH_0526
CP000058.1	618657	620531	+	PSPPH_0527	msbA
CP000058.1	620659	622083	+	PSPPH_0528	rfaE
CP000058.1	622131	623087	-	PSPPH_0529	PSPPH_0529
CP000058.1	623124	623933	-	PSPPH_0530	PSPPH_0530
CP000058.1	623936	625111	-	PSPPH_0531	PSPPH_0531
CP000058.1	625160	625492	-	PSPPH_0532	PSPPH_0532
CP000058.1	625562	626842	+	PSPPH_0533	kdtA
CP000058.1	626965	628380	-	PSPPH_0534	PSPPH_0534
CP000058.1	628826	630715	+	PSPPH_0535	thiC
CP000058.1	630951	632069	+	PSPPH_0536	cytX
CP000058.1	632079	632414	+	PSPPH_0537	PSPPH_0537
CP000058.1	632383	633129	-	PSPPH_0538	PSPPH_0538
CP000058.1	633307	633954	+	PSPPH_0539	PSPPH_0539
CP000058.1	633945	634397	+	PSPPH_0540	PSPPH_0540
CP000058.1	634595	634969	+	PSPPH_0541	PSPPH_0541
CP000058.1	635057	635863	+	PSPPH_0542	PSPPH_0542
CP000058.1	635952	636569	+	PSPPH_0543	PSPPH_0543
CP000058.1	636646	638550	+	PSPPH_0544	parE
CP000058.1	638547	639524	+	PSPPH_0545	PSPPH_0545
CP000058.1	639521	640054	+	PSPPH_0546	PSPPH_0546
CP000058.1	640065	642320	+	PSPPH_0547	parC
CP000058.1	642501	643199	+	PSPPH_0548	PSPPH_0548
CP000058.1	643647	645185	-	PSPPH_0549	PSPPH_0549
CP000058.1	645315	646529	+	PSPPH_0550	PSPPH_0550
CP000058.1	646596	648248	-	PSPPH_0551	PSPPH_0551
CP000058.1	648639	650471	-	PSPPH_0552	PSPPH_0552
CP000058.1	650517	652052	-	PSPPH_0553	PSPPH_0553
CP000058.1	652260	653111	+	PSPPH_0554	PSPPH_0554
CP000058.1	653115	654140	+	PSPPH_0555	PSPPH_0555
CP000058.1	654202	655233	-	PSPPH_0556	rsgA
CP000058.1	655342	655878	+	PSPPH_0557	orn
CP000058.1	655975	656586	+	PSPPH_0558	PSPPH_0558
CP000058.1	656858	657952	-	PSPPH_0559	PSPPH_0559
CP000058.1	658016	659506	+	PSPPH_0560	PSPPH_0560
CP000058.1	659515	659964	+	PSPPH_0561	PSPPH_0561
CP000058.1	659979	661397	+	PSPPH_0562	PSPPH_0562
CP000058.1	661394	663340	+	PSPPH_0563	mutL
CP000058.1	663341	664312	+	PSPPH_0564	miaA
CP000058.1	664404	664664	+	PSPPH_0565	PSPPH_0565
CP000058.1	664677	665978	+	PSPPH_0566	PSPPH_0566
CP000058.1	666075	667274	+	PSPPH_0567	hflK
CP000058.1	667274	668143	+	PSPPH_0568	hflC
CP000058.1	668414	669601	+	PSPPH_0569	PSPPH_0569
CP000058.1	669656	670948	+	PSPPH_0570	purA
CP000058.1	671120	673054	+	PSPPH_0571	PSPPH_0571
CP000058.1	673159	673245	-	PSPPH_0572	PSPPH_0572
CP000058.1	673406	673492	-	PSPPH_0573	PSPPH_0573
CP000058.1	673718	676351	+	PSPPH_0574	rnr
CP000058.1	676348	677109	+	PSPPH_0575	PSPPH_0575
CP000058.1	677323	677748	+	PSPPH_0576	rpsF
CP000058.1	677777	678007	+	PSPPH_0577	rpsR
CP000058.1	678047	678943	+	PSPPH_0578	PSPPH_0578
CP000058.1	678963	679409	+	PSPPH_0579	rplI
CP000058.1	679533	680927	+	PSPPH_0580	dnaB
CP000058.1	681035	683350	+	PSPPH_0581	PSPPH_0581
CP000058.1	683402	686146	-	PSPPH_0582	PSPPH_0582
CP000058.1	686420	689698	+	PSPPH_0583	PSPPH_0583
CP000058.1	689770	692283	+	PSPPH_0584	PSPPH_0584
CP000058.1	692283	693176	+	PSPPH_0585	PSPPH_0585
CP000058.1	693330	693776	+	PSPPH_0586	azu
CP000058.1	694136	694963	-	PSPPH_0587	nadE
CP000058.1	694990	696213	-	PSPPH_0588	pncB
CP000058.1	696313	697218	-	PSPPH_0589	PSPPH_0589
CP000058.1	697724	698860	+	PSPPH_0590	PSPPH_0590
CP000058.1	699022	699936	+	PSPPH_0591	braD
CP000058.1	699939	701252	+	PSPPH_0592	braE
CP000058.1	701249	702124	+	PSPPH_0593	PSPPH_0593
CP000058.1	702121	702837	+	PSPPH_0594	PSPPH_0594
CP000058.1	703194	704162	-	PSPPH_0595	PSPPH_0595
CP000058.1	704165	704878	-	PSPPH_0596	PSPPH_0596
CP000058.1	706482	707246	+	PSPPH_0597	PSPPH_0597
CP000058.1	707289	708548	-	PSPPH_0598	PSPPH_0598
CP000058.1	708576	710468	-	PSPPH_0599	dxs
CP000058.1	710629	711516	-	PSPPH_0600	ispA
CP000058.1	711513	711851	-	PSPPH_0601	xseB
CP000058.1	711861	713027	-	PSPPH_0602	metC
CP000058.1	713113	714129	-	PSPPH_0603	PSPPH_0603
CP000058.1	714330	715172	-	PSPPH_0604	PSPPH_0604
CP000058.1	715284	715979	+	PSPPH_0605	PSPPH_0605
CP000058.1	716028	717131	+	PSPPH_0606	PSPPH_0606
CP000058.1	717658	717912	+	PSPPH_0607	PSPPH_0607
CP000058.1	718229	718882	+	PSPPH_0608	PSPPH_0608
CP000058.1	718866	719993	+	PSPPH_0609	PSPPH_0609
CP000058.1	720731	721777	+	PSPPH_0610	PSPPH_0610
CP000058.1	722115	723011	+	PSPPH_0611	PSPPH_0611
CP000058.1	722998	724869	+	PSPPH_0612	PSPPH_0612
CP000058.1	725878	726858	+	PSPPH_0613	PSPPH_0613
CP000058.1	726870	726992	-	PSPPH_0614	PSPPH_0614
CP000058.1	727229	728077	+	PSPPH_0615	PSPPH_0615
CP000058.1	730044	730181	-	PSPPH_0616	PSPPH_0616
CP000058.1	730801	732060	+	PSPPH_0617	PSPPH_0617
CP000058.1	732770	734620	-	PSPPH_0619	rpoD
CP000058.1	734688	736643	-	PSPPH_0620	dnaG
CP000058.1	737153	737368	-	PSPPH_0621	rpsU
CP000058.1	737567	738592	+	PSPPH_0622	gcp
CP000058.1	738628	739206	-	PSPPH_0623	PSPPH_0623
CP000058.1	739272	739625	+	PSPPH_0624	folB1
CP000058.1	739616	740140	+	PSPPH_0625	folK1
CP000058.1	740237	741466	-	PSPPH_0626	cca
CP000058.1	741564	743126	-	PSPPH_0627	PSPPH_0627
CP000058.1	743123	744394	-	PSPPH_0628	PSPPH_0628
CP000058.1	744516	746438	-	PSPPH_0629	PSPPH_0629
CP000058.1	746723	747043	-	PSPPH_0630	glpE
CP000058.1	747040	747936	-	PSPPH_0631	apaH
CP000058.1	747936	748370	-	PSPPH_0632	PSPPH_0632
CP000058.1	748430	749236	-	PSPPH_0633	ksgA
CP000058.1	749233	750222	-	PSPPH_0634	pdxA1
CP000058.1	750219	751541	-	PSPPH_0635	surA
CP000058.1	751522	754236	-	PSPPH_0636	PSPPH_0636
CP000058.1	754432	755457	+	PSPPH_0637	PSPPH_0637
CP000058.1	755522	756193	+	PSPPH_0638	PSPPH_0638
CP000058.1	756194	756961	+	PSPPH_0639	PSPPH_0639
CP000058.1	756994	757992	-	PSPPH_0640	PSPPH_0640
CP000058.1	758095	760107	+	PSPPH_0641	PSPPH_0641
CP000058.1	760104	760733	+	PSPPH_0642	PSPPH_0642
CP000058.1	761049	762173	+	PSPPH_0643	PSPPH_0643
CP000058.1	762256	763278	+	PSPPH_0644	PSPPH_0644
CP000058.1	763356	764603	+	PSPPH_0645	PSPPH_0645
CP000058.1	764615	765436	+	PSPPH_0646	PSPPH_0646
CP000058.1	765563	766237	+	PSPPH_0647	rpe
CP000058.1	766267	767052	+	PSPPH_0648	gph1
CP000058.1	767122	768603	+	PSPPH_0649	trpE
CP000058.1	768944	770866	-	PSPPH_0650	PSPPH_0650
CP000058.1	770972	771238	-	PSPPH_0651	PSPPH_0651
CP000058.1	771336	771584	-	PSPPH_0652	PSPPH_0652
CP000058.1	771739	772386	-	PSPPH_0653	PSPPH_0653
CP000058.1	772540	772983	+	PSPPH_0654	PSPPH_0654
CP000058.1	773453	774625	+	PSPPH_0655	PSPPH_0655
CP000058.1	774748	775137	+	PSPPH_0656	PSPPH_0656
CP000058.1	775118	775456	+	PSPPH_0657	PSPPH_0657
CP000058.1	775428	775847	+	PSPPH_0658	PSPPH_0658
CP000058.1	775908	776252	+	PSPPH_0659	PSPPH_0659
CP000058.1	776249	776545	+	PSPPH_0660	PSPPH_0660
CP000058.1	778810	780195	+	PSPPH_0662	PSPPH_0662
CP000058.1	780199	781326	+	PSPPH_0663	PSPPH_0663
CP000058.1	781323	781418	+	PSPPH_0664	PSPPH_0664
CP000058.1	781547	782092	+	PSPPH_0665	PSPPH_0665
CP000058.1	782104	782598	+	PSPPH_0666	PSPPH_0666
CP000058.1	783191	784366	+	PSPPH_0667	PSPPH_0667
CP000058.1	784730	784930	-	PSPPH_0668	PSPPH_0668
CP000058.1	784927	785664	-	PSPPH_0669	PSPPH_0669
CP000058.1	785689	787278	+	PSPPH_0670	PSPPH_0670
CP000058.1	787275	788396	+	PSPPH_0671	PSPPH_0671
CP000058.1	788757	789356	+	PSPPH_0672	trpG
CP000058.1	789378	790427	+	PSPPH_0673	trpD
CP000058.1	790424	791260	+	PSPPH_0674	trpC
CP000058.1	791290	791985	+	PSPPH_0675	PSPPH_0675
CP000058.1	791997	792641	-	PSPPH_0676	vfr
CP000058.1	792665	793273	+	PSPPH_0677	PSPPH_0677
CP000058.1	793516	794310	+	PSPPH_0678	speD
CP000058.1	794387	795034	-	PSPPH_0679	PSPPH_0679
CP000058.1	795157	795495	-	PSPPH_0680	PSPPH_0680
CP000058.1	795599	796375	-	PSPPH_0681	PSPPH_0681
CP000058.1	796442	797347	-	PSPPH_0682	PSPPH_0682
CP000058.1	797456	797884	-	PSPPH_0683	PSPPH_0683
CP000058.1	798018	799052	+	PSPPH_0684	argC
CP000058.1	799152	799502	+	PSPPH_0685	PSPPH_0685
CP000058.1	799565	800659	-	PSPPH_0686	PSPPH_0686
CP000058.1	800663	802081	-	PSPPH_0687	PSPPH_0687
CP000058.1	802283	803494	+	PSPPH_0688	tyrS
CP000058.1	804015	805532	+	PSPPH_0689	rrsA
CP000058.1	805663	805739	+	PSPPH_0690	PSPPH_0690
CP000058.1	805770	805845	+	PSPPH_0691	PSPPH_0691
CP000058.1	806085	808986	+	PSPPH_0692	rrlA
CP000058.1	809136	809255	+	PSPPH_0693	rrfA
CP000058.1	809448	812924	+	PSPPH_0694	recC
CP000058.1	812921	816613	+	PSPPH_0695	recB
CP000058.1	816610	818703	+	PSPPH_0696	recD
CP000058.1	818824	819228	+	PSPPH_0697	PSPPH_0697
CP000058.1	820296	821465	-	PSPPH_0698	PSPPH_0698
CP000058.1	821698	822957	-	PSPPH_0699	PSPPH_0699
CP000058.1	823009	825531	-	PSPPH_0700	PSPPH_0700
CP000058.1	826413	827480	+	PSPPH_0701	ggt
CP000058.1	827548	827721	-	PSPPH_0702	PSPPH_0702
CP000058.1	827743	828315	-	PSPPH_0703	PSPPH_0703
CP000058.1	828312	829139	-	PSPPH_0704	PSPPH_0704
CP000058.1	829133	829930	-	PSPPH_0705	PSPPH_0705
CP000058.1	829927	830778	-	PSPPH_0706	PSPPH_0706
CP000058.1	832048	833148	+	PSPPH_0708	PSPPH_0708
CP000058.1	833232	833945	+	PSPPH_0709	PSPPH_0709
CP000058.1	834144	834731	+	PSPPH_0710	mdaB
CP000058.1	834790	835722	+	PSPPH_0711	PSPPH_0711
CP000058.1	835768	836736	-	PSPPH_0712	ispB
CP000058.1	836829	837287	+	PSPPH_0713	rplU
CP000058.1	837320	837595	+	PSPPH_0714	rpmA
CP000058.1	837812	839035	+	PSPPH_0715	PSPPH_0715
CP000058.1	839137	840243	+	PSPPH_0716	proB
CP000058.1	840271	840741	+	PSPPH_0717	PSPPH_0717
CP000058.1	840943	841221	-	PSPPH_0718	rpsT
CP000058.1	841472	843010	+	PSPPH_0719	mviN
CP000058.1	843025	844059	+	PSPPH_0720	ribF
CP000058.1	844080	846911	+	PSPPH_0721	ileS
CP000058.1	846904	847410	+	PSPPH_0722	lspA
CP000058.1	847403	847879	+	PSPPH_0723	PSPPH_0723
CP000058.1	847937	848884	+	PSPPH_0724	ispH
CP000058.1	848891	849391	-	PSPPH_0725	PSPPH_0725
CP000058.1	849523	849999	+	PSPPH_0726	PSPPH_0726
CP000058.1	849989	850504	+	PSPPH_0727	PSPPH_0727
CP000058.1	850501	851208	+	PSPPH_0728	PSPPH_0728
CP000058.1	851205	851726	+	PSPPH_0729	PSPPH_0729
CP000058.1	851710	854910	+	PSPPH_0730	PSPPH_0730
CP000058.1	854922	855326	+	PSPPH_0731	PSPPH_0731
CP000058.1	855354	856466	+	PSPPH_0732	thiO
CP000058.1	856469	859558	-	PSPPH_0733	PSPPH_0733
CP000058.1	859555	860643	-	PSPPH_0734	PSPPH_0734
CP000058.1	860746	861546	-	PSPPH_0735	PSPPH_0735
CP000058.1	861694	863031	-	PSPPH_0736	pilR
CP000058.1	863034	864626	-	PSPPH_0737	pilS
CP000058.1	864616	864855	-	PSPPH_0738	PSPPH_0738
CP000058.1	864985	866007	-	PSPPH_0739	comL
CP000058.1	866157	867119	+	PSPPH_0740	sfhB
CP000058.1	867116	867844	+	PSPPH_0741	PSPPH_0741
CP000058.1	868016	870580	+	PSPPH_0742	clpB2
CP000058.1	870876	870951	+	PSPPH_0743	PSPPH_0743
CP000058.1	870981	871057	+	PSPPH_0744	PSPPH_0744
CP000058.1	871063	871138	+	PSPPH_0745	PSPPH_0745
CP000058.1	871234	871310	+	PSPPH_0746	PSPPH_0746
CP000058.1	871622	872839	-	PSPPH_0747	PSPPH_0747
CP000058.1	872815	873132	-	PSPPH_0748	PSPPH_0748
CP000058.1	873205	874737	-	PSPPH_0749	PSPPH_0749
CP000058.1	874874	875842	-	PSPPH_0750	PSPPH_0750
CP000058.1	876091	877905	-	PSPPH_0751	PSPPH_0751
CP000058.1	878089	879540	-	PSPPH_0752	PSPPH_0752
CP000058.1	879828	881366	-	PSPPH_0753	PSPPH_0753
CP000058.1	882507	883145	+	PSPPH_0755	PSPPH_0755
CP000058.1	884445	887003	+	PSPPH_0756	PSPPH_0756
CP000058.1	887336	887881	+	PSPPH_0757	PSPPH_0757
CP000058.1	887878	888834	+	PSPPH_0758	PSPPH_0758
CP000058.1	889391	889831	-	PSPPH_0759	PSPPH_0759
CP000058.1	889863	890840	-	PSPPH_0760	PSPPH_0760
CP000058.1	891099	891575	-	PSPPH_0761	PSPPH_0761
CP000058.1	892074	892562	-	PSPPH_0762	PSPPH_0762
CP000058.1	892801	894042	-	PSPPH_0763	hopAJ1
CP000058.1	895983	896399	+	PSPPH_0764	dksA1
CP000058.1	896434	896655	+	PSPPH_0765	PSPPH_0765
CP000058.1	897416	898963	-	PSPPH_0767	hopG1
CP000058.1	899429	900226	-	PSPPH_0768	PSPPH_0768
CP000058.1	900540	901643	-	PSPPH_0769	PSPPH_0769
CP000058.1	901688	903976	+	PSPPH_0770	PSPPH_0770
CP000058.1	904056	904868	-	PSPPH_0771	PSPPH_0771
CP000058.1	906115	906249	-	PSPPH_0772	PSPPH_0772
CP000058.1	909675	910190	-	PSPPH_0774	PSPPH_0774
CP000058.1	910262	910975	-	PSPPH_0775	PSPPH_0775
CP000058.1	911077	912180	+	PSPPH_0776	PSPPH_0776
CP000058.1	912099	913832	-	PSPPH_0777	PSPPH_0777
CP000058.1	914293	914931	+	PSPPH_0778	PSPPH_0778
CP000058.1	916954	918681	+	PSPPH_0780	PSPPH_0780
CP000058.1	918727	923478	+	PSPPH_0781	PSPPH_0781
CP000058.1	924517	925533	+	PSPPH_0782	PSPPH_0782
CP000058.1	926757	926897	-	PSPPH_0783	PSPPH_0783
CP000058.1	927577	928548	-	PSPPH_0784	avrB4-2
CP000058.1	929092	929952	+	PSPPH_0786	PSPPH_0786
CP000058.1	930061	930384	+	PSPPH_0787	PSPPH_0787
CP000058.1	930381	931283	+	PSPPH_0788	PSPPH_0788
CP000058.1	932480	935497	-	PSPPH_0790	PSPPH_0790
CP000058.1	935833	936333	+	PSPPH_0791	PSPPH_0791
CP000058.1	936396	936620	-	PSPPH_0792	PSPPH_0792
CP000058.1	936915	938126	+	PSPPH_0793	PSPPH_0793
CP000058.1	938153	940261	+	PSPPH_0794	PSPPH_0794
CP000058.1	940273	941739	+	PSPPH_0795	PSPPH_0795
CP000058.1	941714	943330	+	PSPPH_0796	PSPPH_0796
CP000058.1	943730	943963	+	PSPPH_0797	PSPPH_0797
CP000058.1	944004	944219	-	PSPPH_0798	PSPPH_0798
CP000058.1	944398	944532	-	PSPPH_0799	PSPPH_0799
CP000058.1	944617	945693	-	PSPPH_0800	cheB1
CP000058.1	945656	946189	-	PSPPH_0801	cheD
CP000058.1	946186	946995	-	PSPPH_0802	cheR1
CP000058.1	947005	947544	-	PSPPH_0803	cheW1
CP000058.1	947595	949250	-	PSPPH_0804	PSPPH_0804
CP000058.1	949281	951383	-	PSPPH_0805	cheA1
CP000058.1	951430	951720	-	PSPPH_0806	PSPPH_0806
CP000058.1	951744	952112	-	PSPPH_0807	cheY1
CP000058.1	952122	953336	-	PSPPH_0808	PSPPH_0808
CP000058.1	953819	955117	-	PSPPH_0809	ndh
CP000058.1	955335	955868	-	PSPPH_0810	PSPPH_0810
CP000058.1	955865	956494	-	PSPPH_0811	PSPPH_0811
CP000058.1	956683	958089	+	PSPPH_0812	PSPPH_0812
CP000058.1	958236	960398	+	PSPPH_0813	PSPPH_0813
CP000058.1	960391	961743	+	PSPPH_0814	PSPPH_0814
CP000058.1	961992	977315	+	PSPPH_0815	PSPPH_0815
CP000058.1	977780	977977	-	PSPPH_0816	PSPPH_0816
CP000058.1	977986	978609	-	PSPPH_0817	coaE
CP000058.1	978606	979478	-	PSPPH_0818	pilD
CP000058.1	979480	980697	-	PSPPH_0819	pilC
CP000058.1	980700	982394	-	PSPPH_0820	pilB
CP000058.1	982619	983014	+	PSPPH_0821	PSPPH_0821
CP000058.1	983579	984838	+	PSPPH_0822	PSPPH_0822
CP000058.1	984659	986107	-	PSPPH_0823	PSPPH_0823
CP000058.1	988658	989203	-	PSPPH_0825	PSPPH_0825
CP000058.1	989323	990321	+	PSPPH_0826	PSPPH_0826
CP000058.1	990376	991515	+	PSPPH_0827	PSPPH_0827
CP000058.1	991582	992715	+	PSPPH_0828	PSPPH_0828
CP000058.1	992708	993466	+	PSPPH_0829	PSPPH_0829
CP000058.1	993459	994553	+	PSPPH_0830	PSPPH_0830
CP000058.1	994553	995503	+	PSPPH_0831	PSPPH_0831
CP000058.1	995573	996250	+	PSPPH_0832	PSPPH_0832
CP000058.1	996298	996891	+	PSPPH_0833	terZ
CP000058.1	996888	998099	+	PSPPH_0834	terA
CP000058.1	998151	998600	+	PSPPH_0835	terB
CP000058.1	998627	999661	+	PSPPH_0836	terC
CP000058.1	999689	1000264	+	PSPPH_0837	terD
CP000058.1	1000302	1000880	+	PSPPH_0838	terE
CP000058.1	1001187	1002428	-	PSPPH_0839	PSPPH_0839
CP000058.1	1002489	1003223	-	PSPPH_0840	PSPPH_0840
CP000058.1	1003623	1004471	-	PSPPH_0841	nadC
CP000058.1	1004823	1007078	+	PSPPH_0842	PSPPH_0842
CP000058.1	1007260	1007808	+	PSPPH_0843	ampD
CP000058.1	1007824	1008660	+	PSPPH_0844	ampE
CP000058.1	1008695	1009489	-	PSPPH_0845	PSPPH_0845
CP000058.1	1009492	1010487	-	PSPPH_0846	fruR
CP000058.1	1010842	1013709	+	PSPPH_0847	PSPPH_0847
CP000058.1	1013709	1014650	+	PSPPH_0848	fruK
CP000058.1	1014663	1016405	+	PSPPH_0849	PSPPH_0849
CP000058.1	1016424	1017602	-	PSPPH_0850	phbA1
CP000058.1	1017699	1018568	-	PSPPH_0851	PSPPH_0851
CP000058.1	1018780	1020444	-	PSPPH_0852	pgi
CP000058.1	1020698	1021549	-	PSPPH_0853	panC
CP000058.1	1021546	1022346	-	PSPPH_0854	panB
CP000058.1	1022575	1023081	-	PSPPH_0855	folK2
CP000058.1	1023074	1024549	-	PSPPH_0856	pcnB
CP000058.1	1025178	1026611	-	PSPPH_0857	PSPPH_0857
CP000058.1	1026634	1029582	-	PSPPH_0858	PSPPH_0858
CP000058.1	1029572	1029748	-	PSPPH_0859	PSPPH_0859
CP000058.1	1029847	1030869	-	PSPPH_0860	PSPPH_0860
CP000058.1	1031503	1031943	-	PSPPH_0861	dksA2
CP000058.1	1032294	1033466	+	PSPPH_0862	PSPPH_0862
CP000058.1	1033466	1034179	+	PSPPH_0863	sfsA
CP000058.1	1034200	1034538	-	PSPPH_0864	PSPPH_0864
CP000058.1	1034753	1035532	+	PSPPH_0865	deoC
CP000058.1	1035901	1036260	-	PSPPH_0866	PSPPH_0866
CP000058.1	1036347	1038017	-	PSPPH_0867	PSPPH_0867
CP000058.1	1038016	1040337	+	PSPPH_0868	PSPPH_0868
CP000058.1	1040325	1041095	+	PSPPH_0869	PSPPH_0869
CP000058.1	1041095	1041424	+	PSPPH_0870	PSPPH_0870
CP000058.1	1041434	1041850	-	PSPPH_0871	PSPPH_0871
CP000058.1	1042248	1043972	+	PSPPH_0872	ilvB
CP000058.1	1043975	1044466	+	PSPPH_0873	ilvN
CP000058.1	1044514	1045530	+	PSPPH_0874	ilvC
CP000058.1	1045676	1046521	+	PSPPH_0875	pssA1
CP000058.1	1046591	1047604	+	PSPPH_0876	PSPPH_0876
CP000058.1	1047604	1048236	+	PSPPH_0877	PSPPH_0877
CP000058.1	1048750	1050267	+	PSPPH_0878	rrsB
CP000058.1	1050398	1050474	+	PSPPH_0879	PSPPH_0879
CP000058.1	1050505	1050580	+	PSPPH_0880	PSPPH_0880
CP000058.1	1050820	1053721	+	PSPPH_0881	rrlB
CP000058.1	1053871	1053990	+	PSPPH_0882	rrfB
CP000058.1	1054119	1055243	-	PSPPH_0883	PSPPH_0883
CP000058.1	1055368	1058187	-	PSPPH_0884	PSPPH_0884
CP000058.1	1058184	1058891	-	PSPPH_0885	PSPPH_0885
CP000058.1	1058881	1060158	-	PSPPH_0886	PSPPH_0886
CP000058.1	1060303	1061106	+	PSPPH_0887	PSPPH_0887
CP000058.1	1061099	1061551	+	PSPPH_0888	rimI
CP000058.1	1061561	1061968	-	PSPPH_0889	PSPPH_0889
CP000058.1	1062139	1062777	+	PSPPH_0890	PSPPH_0890
CP000058.1	1062849	1064525	-	PSPPH_0891	PSPPH_0891
CP000058.1	1064633	1065292	-	PSPPH_0892	PSPPH_0892
CP000058.1	1065358	1065546	-	PSPPH_0893	PSPPH_0893
CP000058.1	1066973	1067593	-	PSPPH_0895	PSPPH_0895
CP000058.1	1067705	1068931	-	PSPPH_0896	PSPPH_0896
CP000058.1	1069139	1069480	+	PSPPH_0897	PSPPH_0897
CP000058.1	1069589	1069957	+	PSPPH_0898	PSPPH_0898
CP000058.1	1069972	1071075	+	PSPPH_0899	PSPPH_0899
CP000058.1	1071421	1072680	+	PSPPH_0900	PSPPH_0900
CP000058.1	1072747	1073466	-	PSPPH_0901	PSPPH_0901
CP000058.1	1073554	1075563	-	PSPPH_0902	PSPPH_0902
CP000058.1	1075828	1077468	+	PSPPH_0903	PSPPH_0903
CP000058.1	1077477	1077914	-	PSPPH_0904	PSPPH_0904
CP000058.1	1077998	1079101	-	PSPPH_0905	PSPPH_0905
CP000058.1	1079450	1080763	+	PSPPH_0906	PSPPH_0906
CP000058.1	1080938	1082203	+	PSPPH_0907	PSPPH_0907
CP000058.1	1082229	1083089	+	PSPPH_0908	PSPPH_0908
CP000058.1	1083100	1083726	-	PSPPH_0909	PSPPH_0909
CP000058.1	1083881	1085452	-	PSPPH_0910	phoD
CP000058.1	1085449	1086012	-	PSPPH_0911	PSPPH_0911
CP000058.1	1086201	1086608	+	PSPPH_0912	PSPPH_0912
CP000058.1	1086611	1087372	+	PSPPH_0913	tonB2
CP000058.1	1087525	1089675	+	PSPPH_0914	PSPPH_0914
CP000058.1	1089701	1090351	+	PSPPH_0915	PSPPH_0915
CP000058.1	1090414	1091655	+	PSPPH_0916	PSPPH_0916
CP000058.1	1091757	1092860	+	PSPPH_0917	PSPPH_0917
CP000058.1	1092951	1093436	+	PSPPH_0918	PSPPH_0918
CP000058.1	1093607	1094809	+	PSPPH_0919	PSPPH_0919
CP000058.1	1095527	1097464	-	PSPPH_0920	PSPPH_0920
CP000058.1	1097768	1098229	-	PSPPH_0921	PSPPH_0921
CP000058.1	1098226	1098675	-	PSPPH_0922	PSPPH_0922
CP000058.1	1098943	1099947	+	PSPPH_0923	PSPPH_0923
CP000058.1	1099951	1100433	+	PSPPH_0924	PSPPH_0924
CP000058.1	1100530	1101786	+	PSPPH_0925	aroA
CP000058.1	1101808	1102470	-	PSPPH_0926	chrR
CP000058.1	1102470	1103078	-	PSPPH_0927	PSPPH_0927
CP000058.1	1105008	1105187	-	PSPPH_0929	PSPPH_0929
CP000058.1	1105314	1105415	-	PSPPH_0930	PSPPH_0930
CP000058.1	1105431	1106300	-	PSPPH_0931	PSPPH_0931
CP000058.1	1106275	1107258	-	PSPPH_0932	PSPPH_0932
CP000058.1	1107342	1108622	-	PSPPH_0933	dctM
CP000058.1	1108623	1109189	-	PSPPH_0934	PSPPH_0934
CP000058.1	1109213	1110238	-	PSPPH_0935	dctP
CP000058.1	1110295	1111230	-	PSPPH_0936	PSPPH_0936
CP000058.1	1111287	1112114	-	PSPPH_0937	PSPPH_0937
CP000058.1	1112306	1113574	-	PSPPH_0938	PSPPH_0938
CP000058.1	1114040	1114804	+	PSPPH_0939	PSPPH_0939
CP000058.1	1114943	1116865	-	PSPPH_0940	PSPPH_0940
CP000058.1	1119203	1119466	-	PSPPH_0942	PSPPH_0942
CP000058.1	1119735	1121282	+	PSPPH_0943	PSPPH_0943
CP000058.1	1121272	1123356	+	PSPPH_0944	PSPPH_0944
CP000058.1	1123631	1124137	+	PSPPH_0945	PSPPH_0945
CP000058.1	1124146	1124751	-	PSPPH_0946	PSPPH_0946
CP000058.1	1125174	1125515	-	PSPPH_0947	PSPPH_0947
CP000058.1	1125905	1125981	-	PSPPH_0948	PSPPH_0948
CP000058.1	1126099	1127220	-	PSPPH_0949	PSPPH_0949
CP000058.1	1127559	1129616	+	PSPPH_0950	PSPPH_0950
CP000058.1	1129681	1130793	-	PSPPH_0951	PSPPH_0951
CP000058.1	1130909	1131805	-	PSPPH_0952	PSPPH_0952
CP000058.1	1131805	1132836	-	PSPPH_0953	gmd
CP000058.1	1133369	1134163	+	PSPPH_0954	PSPPH_0954
CP000058.1	1134160	1135377	+	PSPPH_0955	PSPPH_0955
CP000058.1	1135374	1136954	+	PSPPH_0956	PSPPH_0956
CP000058.1	1136954	1139443	+	PSPPH_0957	PSPPH_0957
CP000058.1	1139722	1140804	+	PSPPH_0958	PSPPH_0958
CP000058.1	1140801	1141616	+	PSPPH_0959	PSPPH_0959
CP000058.1	1141643	1142605	+	PSPPH_0960	PSPPH_0960
CP000058.1	1142615	1143382	+	PSPPH_0961	PSPPH_0961
CP000058.1	1143363	1144397	+	PSPPH_0962	PSPPH_0962
CP000058.1	1144428	1145729	+	PSPPH_0963	PSPPH_0963
CP000058.1	1145941	1147680	+	PSPPH_0964	PSPPH_0964
CP000058.1	1147760	1149175	-	PSPPH_0965	PSPPH_0965
CP000058.1	1149304	1149723	+	PSPPH_0966	PSPPH_0966
CP000058.1	1150468	1151349	-	PSPPH_0967	rfbA
CP000058.1	1151358	1152263	-	PSPPH_0968	rfbD
CP000058.1	1152260	1153360	-	PSPPH_0969	rfbB2
CP000058.1	1153466	1154353	-	PSPPH_0970	PSPPH_0970
CP000058.1	1154481	1155806	-	PSPPH_0971	PSPPH_0971
CP000058.1	1155816	1159604	-	PSPPH_0972	PSPPH_0972
CP000058.1	1159799	1161253	-	PSPPH_0973	PSPPH_0973
CP000058.1	1161495	1162073	-	PSPPH_0974	PSPPH_0974
CP000058.1	1162100	1164550	-	PSPPH_0975	PSPPH_0975
CP000058.1	1164547	1165290	-	PSPPH_0976	PSPPH_0976
CP000058.1	1165358	1166941	-	PSPPH_0977	PSPPH_0977
CP000058.1	1167139	1168527	-	PSPPH_0978	PSPPH_0978
CP000058.1	1168689	1169570	-	PSPPH_0979	PSPPH_0979
CP000058.1	1170313	1172076	+	PSPPH_0980	PSPPH_0980
CP000058.1	1172090	1173412	+	PSPPH_0981	PSPPH_0981
CP000058.1	1173415	1174815	+	PSPPH_0982	PSPPH_0982
CP000058.1	1174862	1176010	-	PSPPH_0983	PSPPH_0983
CP000058.1	1176289	1177707	+	PSPPH_0984	PSPPH_0984
CP000058.1	1177967	1179100	+	PSPPH_0985	PSPPH_0985
CP000058.1	1179833	1181323	+	PSPPH_0986	PSPPH_0986
CP000058.1	1181316	1182119	+	PSPPH_0987	PSPPH_0987
CP000058.1	1182547	1183647	-	PSPPH_0988	ychF
CP000058.1	1183669	1184253	-	PSPPH_0989	pth
CP000058.1	1184418	1185029	-	PSPPH_0990	PSPPH_0990
CP000058.1	1185154	1186095	-	PSPPH_0991	prsA
CP000058.1	1186141	1186215	-	PSPPH_0992	PSPPH_0992
CP000058.1	1186253	1187119	-	PSPPH_0993	ispE
CP000058.1	1187122	1187739	-	PSPPH_0994	lolB
CP000058.1	1187744	1189558	-	PSPPH_0995	PSPPH_0995
CP000058.1	1189698	1190975	+	PSPPH_0996	hemA
CP000058.1	1190972	1192054	+	PSPPH_0997	prfA
CP000058.1	1192055	1192888	+	PSPPH_0998	hemK
CP000058.1	1192873	1193652	+	PSPPH_0999	PSPPH_0999
CP000058.1	1193645	1194460	+	PSPPH_1000	murI
CP000058.1	1194579	1195097	+	PSPPH_1001	PSPPH_1001
CP000058.1	1195099	1195227	+	PSPPH_1002	PSPPH_1002
CP000058.1	1195537	1195758	-	PSPPH_1003	PSPPH_1003
CP000058.1	1195848	1196390	-	PSPPH_1004	PSPPH_1004
CP000058.1	1196350	1197618	-	PSPPH_1005	cfa1
CP000058.1	1197605	1198405	-	PSPPH_1006	PSPPH_1006
CP000058.1	1198402	1199649	-	PSPPH_1007	PSPPH_1007
CP000058.1	1199646	1200434	-	PSPPH_1008	PSPPH_1008
CP000058.1	1200431	1200853	-	PSPPH_1009	PSPPH_1009
CP000058.1	1200846	1202294	-	PSPPH_1010	phrB
CP000058.1	1202304	1203206	-	PSPPH_1011	PSPPH_1011
CP000058.1	1203210	1204166	-	PSPPH_1012	PSPPH_1012
CP000058.1	1204400	1204615	-	PSPPH_1013	PSPPH_1013
CP000058.1	1204612	1205598	-	PSPPH_1014	PSPPH_1014
CP000058.1	1205782	1206789	+	PSPPH_1015	PSPPH_1015
CP000058.1	1206812	1207834	+	PSPPH_1016	hemH
CP000058.1	1208023	1209300	-	PSPPH_1017	uraA
CP000058.1	1209305	1209943	-	PSPPH_1018	upp
CP000058.1	1210151	1210708	+	PSPPH_1019	hpt
CP000058.1	1210775	1211278	+	PSPPH_1020	PSPPH_1020
CP000058.1	1211345	1211632	+	PSPPH_1021	PSPPH_1021
CP000058.1	1211806	1212639	-	PSPPH_1022	PSPPH_1022
CP000058.1	1212636	1213457	-	PSPPH_1023	PSPPH_1023
CP000058.1	1213569	1214465	+	PSPPH_1024	PSPPH_1024
CP000058.1	1214568	1216076	-	PSPPH_1025	mqo1
CP000058.1	1216798	1217031	-	PSPPH_1026	PSPPH_1026
CP000058.1	1217260	1217841	+	PSPPH_1027	PSPPH_1027
CP000058.1	1217931	1219445	+	PSPPH_1028	PSPPH_1028
CP000058.1	1219442	1220164	+	PSPPH_1029	PSPPH_1029
CP000058.1	1220272	1220523	-	PSPPH_1030	PSPPH_1030
CP000058.1	1220759	1221922	-	PSPPH_1031	PSPPH_1031
CP000058.1	1222029	1222211	+	PSPPH_1032	PSPPH_1032
CP000058.1	1222211	1222471	+	PSPPH_1033	PSPPH_1033
CP000058.1	1222501	1223130	+	PSPPH_1034	PSPPH_1034
CP000058.1	1223313	1224131	+	PSPPH_1035	PSPPH_1035
CP000058.1	1224183	1224767	-	PSPPH_1036	PSPPH_1036
CP000058.1	1225014	1226012	-	PSPPH_1037	rsmC
CP000058.1	1226331	1226963	+	PSPPH_1038	PSPPH_1038
CP000058.1	1227132	1228814	+	PSPPH_1039	alkK
CP000058.1	1229126	1231063	+	PSPPH_1040	PSPPH_1040
CP000058.1	1231113	1232456	+	PSPPH_1041	PSPPH_1041
CP000058.1	1235427	1236608	-	PSPPH_1043	PSPPH_1043
CP000058.1	1236894	1237430	-	PSPPH_1044	hpaC
CP000058.1	1237444	1238223	-	PSPPH_1045	PSPPH_1045
CP000058.1	1238268	1238651	-	PSPPH_1046	PSPPH_1046
CP000058.1	1238662	1239399	-	PSPPH_1047	PSPPH_1047
CP000058.1	1239399	1240481	-	PSPPH_1048	PSPPH_1048
CP000058.1	1240644	1241480	+	PSPPH_1049	PSPPH_1049
CP000058.1	1241702	1242793	+	PSPPH_1050	PSPPH_1050
CP000058.1	1242790	1244298	+	PSPPH_1051	PSPPH_1051
CP000058.1	1244291	1245406	+	PSPPH_1052	PSPPH_1052
CP000058.1	1245406	1246332	+	PSPPH_1053	PSPPH_1053
CP000058.1	1246446	1247135	+	PSPPH_1054	PSPPH_1054
CP000058.1	1247272	1248177	-	PSPPH_1055	PSPPH_1055
CP000058.1	1248241	1250331	-	PSPPH_1056	pta
CP000058.1	1250409	1250714	-	PSPPH_1057	PSPPH_1057
CP000058.1	1250729	1251214	+	PSPPH_1058	PSPPH_1058
CP000058.1	1251347	1251835	+	PSPPH_1059	PSPPH_1059
CP000058.1	1252016	1253119	+	PSPPH_1060	PSPPH_1060
CP000058.1	1253088	1254308	-	PSPPH_1061	PSPPH_1061
CP000058.1	1254596	1255072	+	PSPPH_1062	PSPPH_1062
CP000058.1	1255950	1256567	+	PSPPH_1063	PSPPH_1063
CP000058.1	1256578	1257837	+	PSPPH_1064	PSPPH_1064
CP000058.1	1258024	1258368	-	PSPPH_1065	PSPPH_1065
CP000058.1	1258551	1259312	-	PSPPH_1066	cysZ
CP000058.1	1259674	1260636	+	PSPPH_1067	trxB
CP000058.1	1260704	1261045	-	PSPPH_1068	PSPPH_1068
CP000058.1	1261038	1261334	-	PSPPH_1069	PSPPH_1069
CP000058.1	1261378	1261749	-	PSPPH_1070	folB2
CP000058.1	1261749	1262312	-	PSPPH_1071	folE1
CP000058.1	1262334	1263044	-	PSPPH_1072	PSPPH_1072
CP000058.1	1263278	1263844	-	PSPPH_1073	PSPPH_1073
CP000058.1	1263996	1264601	-	PSPPH_1074	PSPPH_1074
CP000058.1	1264811	1265263	+	PSPPH_1075	PSPPH_1075
CP000058.1	1265375	1266286	+	PSPPH_1076	PSPPH_1076
CP000058.1	1266510	1267055	+	PSPPH_1077	PSPPH_1077
CP000058.1	1267268	1268071	-	PSPPH_1078	PSPPH_1078
CP000058.1	1268153	1269025	-	PSPPH_1079	PSPPH_1079
CP000058.1	1269057	1271027	-	PSPPH_1080	PSPPH_1080
CP000058.1	1271024	1273144	-	PSPPH_1081	nfrB
CP000058.1	1273157	1275298	-	PSPPH_1082	PSPPH_1082
CP000058.1	1275537	1276793	-	PSPPH_1083	PSPPH_1083
CP000058.1	1277491	1277757	-	PSPPH_1084	PSPPH_1084
CP000058.1	1278186	1278674	+	PSPPH_1085	PSPPH_1085
CP000058.1	1278735	1279067	-	PSPPH_1086	PSPPH_1086
CP000058.1	1281218	1282273	+	PSPPH_1088	PSPPH_1088
CP000058.1	1282426	1282758	-	PSPPH_1089	PSPPH_1089
CP000058.1	1283687	1284115	-	PSPPH_1090	PSPPH_1090
CP000058.1	1284390	1286648	-	PSPPH_1091	PSPPH_1091
CP000058.1	1287131	1288108	-	PSPPH_1092	PSPPH_1092
CP000058.1	1288105	1288701	-	PSPPH_1093	PSPPH_1093
CP000058.1	1288808	1289155	+	PSPPH_1094	PSPPH_1094
CP000058.1	1290704	1291036	+	PSPPH_1096	PSPPH_1096
CP000058.1	1291025	1291900	-	PSPPH_1097	PSPPH_1097
CP000058.1	1292037	1292939	+	PSPPH_1098	PSPPH_1098
CP000058.1	1292976	1293950	-	PSPPH_1099	PSPPH_1099
CP000058.1	1294038	1294985	-	PSPPH_1100	PSPPH_1100
CP000058.1	1295169	1296650	+	PSPPH_1101	PSPPH_1101
CP000058.1	1296647	1298833	+	PSPPH_1102	PSPPH_1102
CP000058.1	1298823	1299023	+	PSPPH_1103	PSPPH_1103
CP000058.1	1299020	1299907	+	PSPPH_1104	PSPPH_1104
CP000058.1	1300081	1300899	-	PSPPH_1105	PSPPH_1105
CP000058.1	1300917	1301381	-	PSPPH_1106	PSPPH_1106
CP000058.1	1302146	1303597	-	PSPPH_1107	algA
CP000058.1	1303716	1304384	-	PSPPH_1108	algF
CP000058.1	1304397	1305572	-	PSPPH_1109	algJ
CP000058.1	1305583	1307139	-	PSPPH_1110	algI
CP000058.1	1307329	1308471	-	PSPPH_1111	algL
CP000058.1	1308480	1309919	-	PSPPH_1112	algX
CP000058.1	1309934	1311544	-	PSPPH_1113	algG
CP000058.1	1311571	1313052	-	PSPPH_1114	algE
CP000058.1	1313049	1314461	-	PSPPH_1115	algK
CP000058.1	1314464	1315636	-	PSPPH_1116	PSPPH_1116
CP000058.1	1315677	1317158	-	PSPPH_1117	PSPPH_1117
CP000058.1	1317259	1318575	-	PSPPH_1118	algD
CP000058.1	1319388	1320167	-	PSPPH_1119	PSPPH_1119
CP000058.1	1320350	1321549	+	PSPPH_1120	PSPPH_1120
CP000058.1	1321844	1323238	+	PSPPH_1121	PSPPH_1121
CP000058.1	1323597	1324082	+	PSPPH_1122	moaC
CP000058.1	1324079	1324324	+	PSPPH_1123	moaD
CP000058.1	1324327	1324773	+	PSPPH_1124	moaE
CP000058.1	1325000	1325683	+	PSPPH_1125	PSPPH_1125
CP000058.1	1325705	1326082	+	PSPPH_1126	PSPPH_1126
CP000058.1	1326079	1326738	+	PSPPH_1127	PSPPH_1127
CP000058.1	1326818	1328266	-	PSPPH_1128	rhlB
CP000058.1	1328389	1329048	-	PSPPH_1129	PSPPH_1129
CP000058.1	1329534	1330562	+	PSPPH_1130	PSPPH_1130
CP000058.1	1330633	1331814	+	PSPPH_1131	PSPPH_1131
CP000058.1	1331825	1332922	+	PSPPH_1132	PSPPH_1132
CP000058.1	1332933	1333697	+	PSPPH_1133	PSPPH_1133
CP000058.1	1333863	1335092	+	PSPPH_1134	PSPPH_1134
CP000058.1	1335135	1336073	-	PSPPH_1135	PSPPH_1135
CP000058.1	1336122	1336565	+	PSPPH_1136	PSPPH_1136
CP000058.1	1336653	1337144	+	PSPPH_1137	PSPPH_1137
CP000058.1	1337137	1337439	+	PSPPH_1138	PSPPH_1138
CP000058.1	1337543	1338175	+	PSPPH_1139	PSPPH_1139
CP000058.1	1338288	1339778	+	PSPPH_1140	PSPPH_1140
CP000058.1	1339771	1340574	+	PSPPH_1141	PSPPH_1141
CP000058.1	1340646	1341851	-	PSPPH_1142	PSPPH_1142
CP000058.1	1343065	1343706	-	PSPPH_1143	PSPPH_1143
CP000058.1	1343749	1343841	-	PSPPH_1144	PSPPH_1144
CP000058.1	1344087	1345088	+	PSPPH_1145	ndpA
CP000058.1	1345074	1345496	-	PSPPH_1146	PSPPH_1146
CP000058.1	1347371	1349026	-	PSPPH_1148	PSPPH_1148
CP000058.1	1349050	1350198	-	PSPPH_1149	PSPPH_1149
CP000058.1	1350252	1350866	-	PSPPH_1150	PSPPH_1150
CP000058.1	1351011	1351292	+	PSPPH_1151	PSPPH_1151
CP000058.1	1351680	1352714	-	PSPPH_1152	PSPPH_1152
CP000058.1	1352753	1355599	-	PSPPH_1153	valS
CP000058.1	1355768	1356835	+	PSPPH_1154	PSPPH_1154
CP000058.1	1356880	1357323	-	PSPPH_1155	PSPPH_1155
CP000058.1	1357331	1357759	-	PSPPH_1156	holC
CP000058.1	1357817	1359421	-	PSPPH_1157	pepA
CP000058.1	1359627	1360754	+	PSPPH_1158	PSPPH_1158
CP000058.1	1360741	1361802	+	PSPPH_1159	PSPPH_1159
CP000058.1	1361947	1362159	-	PSPPH_1160	PSPPH_1160
CP000058.1	1362572	1363696	-	PSPPH_1161	gcvT2
CP000058.1	1363788	1366652	-	PSPPH_1162	gcvP
CP000058.1	1366663	1367046	-	PSPPH_1163	gcvH2
CP000058.1	1367159	1367359	-	PSPPH_1164	PSPPH_1164
CP000058.1	1367369	1368043	-	PSPPH_1165	PSPPH_1165
CP000058.1	1368325	1370442	-	PSPPH_1166	PSPPH_1166
CP000058.1	1370452	1370841	-	PSPPH_1167	PSPPH_1167
CP000058.1	1370826	1372556	-	PSPPH_1168	PSPPH_1168
CP000058.1	1372728	1374236	-	PSPPH_1169	PSPPH_1169
CP000058.1	1374902	1375258	-	PSPPH_1170	PSPPH_1170
CP000058.1	1375357	1375815	-	PSPPH_1171	PSPPH_1171
CP000058.1	1375812	1376426	-	PSPPH_1172	PSPPH_1172
CP000058.1	1376544	1379123	-	PSPPH_1173	PSPPH_1173
CP000058.1	1379245	1380210	-	PSPPH_1174	PSPPH_1174
CP000058.1	1380270	1380833	-	PSPPH_1175	PSPPH_1175
CP000058.1	1380917	1381918	-	PSPPH_1176	gap1
CP000058.1	1382138	1383964	+	PSPPH_1177	edd
CP000058.1	1383961	1384926	+	PSPPH_1178	glk
CP000058.1	1384977	1385714	+	PSPPH_1179	gltR
CP000058.1	1385722	1387182	+	PSPPH_1180	PSPPH_1180
CP000058.1	1387352	1388638	+	PSPPH_1181	PSPPH_1181
CP000058.1	1388743	1389651	+	PSPPH_1182	PSPPH_1182
CP000058.1	1389644	1390489	+	PSPPH_1183	PSPPH_1183
CP000058.1	1390492	1391658	+	PSPPH_1184	gltK
CP000058.1	1391785	1393146	+	PSPPH_1185	oprB
CP000058.1	1393256	1394131	+	PSPPH_1186	PSPPH_1186
CP000058.1	1395324	1396190	-	PSPPH_1187	hexR
CP000058.1	1396410	1397879	+	PSPPH_1188	zwf1
CP000058.1	1397866	1398579	+	PSPPH_1189	pgl
CP000058.1	1398597	1399271	+	PSPPH_1190	eda1
CP000058.1	1399399	1399638	-	PSPPH_1191	PSPPH_1191
CP000058.1	1399857	1400327	+	PSPPH_1192	PSPPH_1192
CP000058.1	1400398	1401927	-	PSPPH_1193	PSPPH_1193
CP000058.1	1402136	1403500	-	PSPPH_1194	PSPPH_1194
CP000058.1	1403490	1404167	-	PSPPH_1195	PSPPH_1195
CP000058.1	1404178	1407282	-	PSPPH_1196	PSPPH_1196
CP000058.1	1407279	1408445	-	PSPPH_1197	PSPPH_1197
CP000058.1	1408811	1409116	+	PSPPH_1198	PSPPH_1198
CP000058.1	1409424	1410008	+	PSPPH_1199	PSPPH_1199
CP000058.1	1410072	1410833	+	PSPPH_1200	PSPPH_1200
CP000058.1	1410952	1413507	+	PSPPH_1201	PSPPH_1201
CP000058.1	1414292	1415290	+	PSPPH_1203	PSPPH_1203
CP000058.1	1415327	1415608	+	PSPPH_1204	PSPPH_1204
CP000058.1	1415627	1416433	-	PSPPH_1205	PSPPH_1205
CP000058.1	1416499	1416960	-	PSPPH_1206	PSPPH_1206
CP000058.1	1417026	1417922	-	PSPPH_1207	PSPPH_1207
CP000058.1	1418289	1418429	-	PSPPH_1208	PSPPH_1208
CP000058.1	1418534	1419043	+	PSPPH_1209	dsbB
CP000058.1	1419508	1420449	+	PSPPH_1210	cyoA
CP000058.1	1420453	1422465	+	PSPPH_1211	cyoB
CP000058.1	1422469	1423095	+	PSPPH_1212	cyoC
CP000058.1	1423095	1423427	+	PSPPH_1213	cyoD
CP000058.1	1423438	1424325	+	PSPPH_1214	cyoE
CP000058.1	1424336	1424467	+	PSPPH_1215	PSPPH_1215
CP000058.1	1424583	1425467	+	PSPPH_1216	PSPPH_1216
CP000058.1	1425480	1425590	+	PSPPH_1217	PSPPH_1217
CP000058.1	1425625	1426659	+	PSPPH_1218	ilvE
CP000058.1	1426716	1427852	-	PSPPH_1219	PSPPH_1219
CP000058.1	1427868	1429520	-	PSPPH_1220	PSPPH_1220
CP000058.1	1429641	1430432	-	PSPPH_1221	PSPPH_1221
CP000058.1	1430591	1430887	+	PSPPH_1222	PSPPH_1222
CP000058.1	1430951	1431961	+	PSPPH_1223	PSPPH_1223
CP000058.1	1432196	1432714	+	PSPPH_1224	sodC
CP000058.1	1432819	1434054	-	PSPPH_1225	PSPPH_1225
CP000058.1	1434387	1436126	+	PSPPH_1226	PSPPH_1226
CP000058.1	1436271	1436843	+	PSPPH_1227	PSPPH_1227
CP000058.1	1437942	1439321	-	PSPPH_1229	PSPPH_1229
CP000058.1	1439644	1439925	+	PSPPH_1230	PSPPH_1230
CP000058.1	1440010	1440141	-	PSPPH_1231	PSPPH_1231
CP000058.1	1440138	1440527	-	PSPPH_1232	PSPPH_1232
CP000058.1	1440877	1441563	-	PSPPH_1233	PSPPH_1233
CP000058.1	1441560	1441955	-	PSPPH_1234	PSPPH_1234
CP000058.1	1441955	1442632	-	PSPPH_1235	PSPPH_1235
CP000058.1	1443872	1444936	-	PSPPH_1237	PSPPH_1237
CP000058.1	1445894	1446814	-	PSPPH_1239	PSPPH_1239
CP000058.1	1446807	1447916	-	PSPPH_1240	PSPPH_1240
CP000058.1	1449051	1450868	-	PSPPH_1242	PSPPH_1242
CP000058.1	1451106	1451486	-	PSPPH_1243	PSPPH_1243
CP000058.1	1451585	1452064	-	PSPPH_1244	PSPPH_1244
CP000058.1	1452228	1452848	+	PSPPH_1245	PSPPH_1245
CP000058.1	1452898	1454319	-	PSPPH_1246	PSPPH_1246
CP000058.1	1454629	1455816	+	PSPPH_1247	hmp
CP000058.1	1455905	1456321	+	PSPPH_1248	PSPPH_1248
CP000058.1	1456450	1457076	+	PSPPH_1249	PSPPH_1249
CP000058.1	1457293	1457463	-	PSPPH_1250	PSPPH_1250
CP000058.1	1457521	1459266	-	PSPPH_1251	PSPPH_1251
CP000058.1	1459471	1460034	-	PSPPH_1252	PSPPH_1252
CP000058.1	1460031	1460318	-	PSPPH_1253	PSPPH_1253
CP000058.1	1460359	1461312	-	PSPPH_1254	PSPPH_1254
CP000058.1	1461361	1462380	-	PSPPH_1255	PSPPH_1255
CP000058.1	1462377	1463225	-	PSPPH_1256	PSPPH_1256
CP000058.1	1463244	1464641	-	PSPPH_1257	PSPPH_1257
CP000058.1	1464646	1465395	-	PSPPH_1258	PSPPH_1258
CP000058.1	1465584	1466501	+	PSPPH_1259	PSPPH_1259
CP000058.1	1466610	1467014	+	PSPPH_1260	PSPPH_1260
CP000058.1	1467437	1469956	+	PSPPH_1261	PSPPH_1261
CP000058.1	1472985	1474181	-	PSPPH_1264	hrpW1
CP000058.1	1474485	1474979	+	PSPPH_1265	shcM
CP000058.1	1477289	1477678	+	PSPPH_1267	shcF
CP000058.1	1477727	1482871	-	PSPPH_1268	avrE1
CP000058.1	1483093	1484556	+	PSPPH_1269	PSPPH_1269
CP000058.1	1485638	1486558	+	PSPPH_1270	hrpR
CP000058.1	1486609	1487517	+	PSPPH_1271	hrpS
CP000058.1	1487609	1487935	+	PSPPH_1272	hrpA2
CP000058.1	1487989	1489026	+	PSPPH_1273	hrpZ1
CP000058.1	1489054	1489428	+	PSPPH_1274	hrpB
CP000058.1	1489437	1490243	+	PSPPH_1275	hrcJ
CP000058.1	1490243	1490770	+	PSPPH_1276	hrpD
CP000058.1	1490806	1491387	+	PSPPH_1277	hrpE
CP000058.1	1491471	1491695	+	PSPPH_1278	hrpF
CP000058.1	1491673	1492113	+	PSPPH_1279	hrpG
CP000058.1	1492115	1494214	+	PSPPH_1280	hrcC
CP000058.1	1494417	1494764	+	PSPPH_1281	hrpV
CP000058.1	1494962	1496041	-	PSPPH_1282	hrcU
CP000058.1	1496038	1496832	-	PSPPH_1283	hrcT
CP000058.1	1496833	1497099	-	PSPPH_1284	hrcS
CP000058.1	1497107	1497733	-	PSPPH_1285	hrcR
CP000058.1	1497757	1498143	-	PSPPH_1286	hrcQb
CP000058.1	1498133	1498849	-	PSPPH_1287	hrcQa
CP000058.1	1498846	1499418	-	PSPPH_1288	hrpP
CP000058.1	1499425	1499871	-	PSPPH_1289	hrpO
CP000058.1	1499874	1501223	-	PSPPH_1290	hrcN
CP000058.1	1501220	1502194	-	PSPPH_1291	hrpQ
CP000058.1	1502228	1504315	-	PSPPH_1292	hrcV
CP000058.1	1504312	1505418	-	PSPPH_1293	hrpJ
CP000058.1	1505662	1506216	+	PSPPH_1294	hrpL
CP000058.1	1506290	1508599	+	PSPPH_1295	hrpK1
CP000058.1	1508695	1509837	+	PSPPH_1296	hopX1
CP000058.1	1510066	1510434	+	PSPPH_1297	PSPPH_1297
CP000058.1	1510567	1510651	-	PSPPH_1298	PSPPH_1298
CP000058.1	1510769	1511833	+	PSPPH_1299	queA
CP000058.1	1511830	1512963	+	PSPPH_1300	tgt
CP000058.1	1513017	1513352	+	PSPPH_1301	yajC
CP000058.1	1513416	1515284	+	PSPPH_1302	secD
CP000058.1	1515294	1516205	+	PSPPH_1303	secF
CP000058.1	1516314	1516853	+	PSPPH_1304	PSPPH_1304
CP000058.1	1516920	1517735	-	PSPPH_1305	PSPPH_1305
CP000058.1	1517951	1518724	+	PSPPH_1306	PSPPH_1306
CP000058.1	1518724	1519500	+	PSPPH_1307	cysE1
CP000058.1	1519659	1520150	+	PSPPH_1308	iscR
CP000058.1	1520195	1521409	+	PSPPH_1309	iscS
CP000058.1	1521491	1521877	+	PSPPH_1310	iscU
CP000058.1	1521953	1522276	+	PSPPH_1311	iscA
CP000058.1	1522254	1522808	+	PSPPH_1312	hscB
CP000058.1	1522853	1524715	+	PSPPH_1313	hscA
CP000058.1	1524719	1525060	+	PSPPH_1314	fdx
CP000058.1	1525075	1525275	+	PSPPH_1315	PSPPH_1315
CP000058.1	1525372	1525797	+	PSPPH_1316	ndk
CP000058.1	1525831	1526979	+	PSPPH_1317	PSPPH_1317
CP000058.1	1527006	1527764	+	PSPPH_1318	pilF
CP000058.1	1527764	1528762	+	PSPPH_1319	PSPPH_1319
CP000058.1	1528766	1529875	+	PSPPH_1320	ispG
CP000058.1	1529898	1531187	+	PSPPH_1321	hisS
CP000058.1	1531227	1531868	+	PSPPH_1322	PSPPH_1322
CP000058.1	1531861	1533015	+	PSPPH_1323	PSPPH_1323
CP000058.1	1533154	1534626	+	PSPPH_1324	PSPPH_1324
CP000058.1	1534736	1535884	+	PSPPH_1325	PSPPH_1325
CP000058.1	1535872	1536663	+	PSPPH_1326	PSPPH_1326
CP000058.1	1536724	1537158	+	PSPPH_1327	PSPPH_1327
CP000058.1	1537398	1538267	-	PSPPH_1328	bcpA
CP000058.1	1538625	1540295	-	PSPPH_1329	leuA
CP000058.1	1540665	1541489	-	PSPPH_1330	PSPPH_1330
CP000058.1	1541497	1542876	-	PSPPH_1331	xseA
CP000058.1	1543008	1543556	+	PSPPH_1332	PSPPH_1332
CP000058.1	1543651	1545120	+	PSPPH_1333	guaB
CP000058.1	1545226	1546803	+	PSPPH_1334	guaA
CP000058.1	1546977	1549802	+	PSPPH_1335	PSPPH_1335
CP000058.1	1549943	1551202	-	PSPPH_1336	PSPPH_1336
CP000058.1	1551383	1553359	+	PSPPH_1337	PSPPH_1337
CP000058.1	1553502	1554911	+	PSPPH_1338	cumA
CP000058.1	1554911	1555420	+	PSPPH_1339	PSPPH_1339
CP000058.1	1555417	1557096	-	PSPPH_1340	PSPPH_1340
CP000058.1	1557076	1561017	+	PSPPH_1341	purL
CP000058.1	1561023	1561334	+	PSPPH_1342	PSPPH_1342
CP000058.1	1561483	1562046	-	PSPPH_1343	PSPPH_1343
CP000058.1	1562110	1562661	-	PSPPH_1344	mutT1
CP000058.1	1562812	1563408	+	PSPPH_1345	PSPPH_1345
CP000058.1	1563500	1564024	+	PSPPH_1346	PSPPH_1346
CP000058.1	1564024	1564242	+	PSPPH_1347	PSPPH_1347
CP000058.1	1564364	1564975	+	PSPPH_1348	PSPPH_1348
CP000058.1	1565079	1566260	+	PSPPH_1349	purT
CP000058.1	1566317	1567810	-	PSPPH_1350	PSPPH_1350
CP000058.1	1567777	1569024	-	PSPPH_1351	PSPPH_1351
CP000058.1	1569037	1569891	-	PSPPH_1352	PSPPH_1352
CP000058.1	1569934	1571439	+	PSPPH_1353	ffh
CP000058.1	1571687	1571944	+	PSPPH_1354	rpsP
CP000058.1	1571950	1572489	+	PSPPH_1355	rimM
CP000058.1	1572495	1573247	+	PSPPH_1356	trmD
CP000058.1	1573292	1573642	+	PSPPH_1357	rplS
CP000058.1	1573745	1574641	+	PSPPH_1358	xerD
CP000058.1	1574787	1575527	+	PSPPH_1359	dsbC
CP000058.1	1575673	1576977	+	PSPPH_1360	hom
CP000058.1	1577048	1578499	+	PSPPH_1361	thrC
CP000058.1	1582321	1583673	+	PSPPH_1363	PSPPH_1363
CP000058.1	1583646	1584284	-	PSPPH_1364	PSPPH_1364
CP000058.1	1584479	1585738	-	PSPPH_1365	PSPPH_1365
CP000058.1	1585978	1586274	+	PSPPH_1366	PSPPH_1366
CP000058.1	1586457	1587335	-	PSPPH_1367	PSPPH_1367
CP000058.1	1587441	1588172	+	PSPPH_1368	PSPPH_1368
CP000058.1	1588235	1589950	+	PSPPH_1369	recJ
CP000058.1	1590064	1591170	+	PSPPH_1370	PSPPH_1370
CP000058.1	1591229	1593316	-	PSPPH_1371	PSPPH_1371
CP000058.1	1593426	1594529	+	PSPPH_1372	PSPPH_1372
CP000058.1	1595303	1595491	-	PSPPH_1373	PSPPH_1373
CP000058.1	1595842	1596468	+	PSPPH_1374	PSPPH_1374
CP000058.1	1596630	1596812	-	PSPPH_1375	PSPPH_1375
CP000058.1	1596919	1597557	-	PSPPH_1376	nth
CP000058.1	1597554	1598396	-	PSPPH_1377	PSPPH_1377
CP000058.1	1598556	1600604	-	PSPPH_1378	metG
CP000058.1	1600790	1601884	+	PSPPH_1379	PSPPH_1379
CP000058.1	1602035	1602244	-	PSPPH_1380	capB
CP000058.1	1602564	1603130	+	PSPPH_1381	PSPPH_1381
CP000058.1	1603525	1604181	-	PSPPH_1382	PSPPH_1382
CP000058.1	1604178	1606670	-	PSPPH_1383	lhr
CP000058.1	1607153	1607917	-	PSPPH_1384	PSPPH_1384
CP000058.1	1607927	1609045	-	PSPPH_1385	PSPPH_1385
CP000058.1	1609058	1609768	-	PSPPH_1386	PSPPH_1386
CP000058.1	1609765	1610478	-	PSPPH_1387	PSPPH_1387
CP000058.1	1610574	1611356	-	PSPPH_1388	PSPPH_1388
CP000058.1	1611699	1613402	-	PSPPH_1389	PSPPH_1389
CP000058.1	1613399	1614445	-	PSPPH_1390	PSPPH_1390
CP000058.1	1615321	1617795	-	PSPPH_1391	PSPPH_1391
CP000058.1	1617991	1618077	-	PSPPH_1392	PSPPH_1392
CP000058.1	1618087	1619013	+	PSPPH_1393	PSPPH_1393
CP000058.1	1619142	1619390	+	PSPPH_1394	PSPPH_1394
CP000058.1	1619655	1619984	+	PSPPH_1395	PSPPH_1395
CP000058.1	1619994	1620485	-	PSPPH_1396	PSPPH_1396
CP000058.1	1620600	1621163	+	PSPPH_1397	PSPPH_1397
CP000058.1	1624209	1624682	-	PSPPH_1399	PSPPH_1399
CP000058.1	1624686	1625183	-	PSPPH_1400	PSPPH_1400
CP000058.1	1625401	1625676	+	PSPPH_1401	PSPPH_1401
CP000058.1	1625669	1626427	+	PSPPH_1402	PSPPH_1402
CP000058.1	1626510	1627541	-	PSPPH_1403	PSPPH_1403
CP000058.1	1627568	1628527	-	PSPPH_1404	tsk
CP000058.1	1628708	1629172	-	PSPPH_1405	PSPPH_1405
CP000058.1	1629280	1631424	+	PSPPH_1406	PSPPH_1406
CP000058.1	1631536	1632684	+	PSPPH_1407	estC
CP000058.1	1632727	1633983	+	PSPPH_1408	PSPPH_1408
CP000058.1	1634279	1634926	+	PSPPH_1409	pdxH
CP000058.1	1635074	1635538	+	PSPPH_1410	PSPPH_1410
CP000058.1	1635724	1637337	-	PSPPH_1411	PSPPH_1411
CP000058.1	1637434	1638114	-	PSPPH_1412	PSPPH_1412
CP000058.1	1638297	1638998	-	PSPPH_1413	PSPPH_1413
CP000058.1	1638999	1639766	-	PSPPH_1414	PSPPH_1414
CP000058.1	1639763	1641028	-	PSPPH_1415	PSPPH_1415
CP000058.1	1641025	1641948	-	PSPPH_1416	PSPPH_1416
CP000058.1	1642176	1643369	-	PSPPH_1417	PSPPH_1417
CP000058.1	1643628	1643933	+	PSPPH_1418	PSPPH_1418
CP000058.1	1644048	1646339	-	PSPPH_1419	PSPPH_1419
CP000058.1	1646572	1647951	+	PSPPH_1420	PSPPH_1420
CP000058.1	1648219	1651065	-	PSPPH_1421	PSPPH_1421
CP000058.1	1651299	1651631	+	PSPPH_1422	PSPPH_1422
CP000058.1	1651696	1651851	+	PSPPH_1423	PSPPH_1423
CP000058.1	1652070	1653644	-	PSPPH_1424	hopAK1
CP000058.1	1653813	1654379	-	PSPPH_1425	PSPPH_1425
CP000058.1	1654652	1656340	+	PSPPH_1426	fadD1
CP000058.1	1656695	1658386	+	PSPPH_1427	fadD2
CP000058.1	1659070	1663005	+	PSPPH_1428	hrpA
CP000058.1	1663247	1664368	+	PSPPH_1429	PSPPH_1429
CP000058.1	1664489	1669381	+	PSPPH_1430	PSPPH_1430
CP000058.1	1669422	1670549	+	PSPPH_1431	PSPPH_1431
CP000058.1	1670746	1672578	-	PSPPH_1432	PSPPH_1432
CP000058.1	1672681	1673289	-	PSPPH_1433	ppiA
CP000058.1	1673383	1674171	-	PSPPH_1434	catD1
CP000058.1	1674185	1675108	-	PSPPH_1435	PSPPH_1435
CP000058.1	1675206	1675490	+	PSPPH_1436	PSPPH_1436
CP000058.1	1675651	1675743	+	PSPPH_1437	PSPPH_1437
CP000058.1	1675793	1680625	-	PSPPH_1438	PSPPH_1438
CP000058.1	1680891	1681805	+	PSPPH_1439	PSPPH_1439
CP000058.1	1681778	1682512	-	PSPPH_1440	PSPPH_1440
CP000058.1	1682587	1682997	-	PSPPH_1441	PSPPH_1441
CP000058.1	1683590	1684849	+	PSPPH_1442	PSPPH_1442
CP000058.1	1685202	1686056	+	PSPPH_1443	hopAF1
CP000058.1	1686298	1686444	-	PSPPH_1444	PSPPH_1444
CP000058.1	1686931	1687056	-	PSPPH_1445	PSPPH_1445
CP000058.1	1687055	1687915	+	PSPPH_1446	PSPPH_1446
CP000058.1	1688702	1689139	-	PSPPH_1448	PSPPH_1448
CP000058.1	1690555	1691130	-	PSPPH_1449	PSPPH_1449
CP000058.1	1691361	1691561	-	PSPPH_1450	PSPPH_1450
CP000058.1	1692945	1693937	-	PSPPH_1451	PSPPH_1451
CP000058.1	1694238	1694840	-	PSPPH_1452	PSPPH_1452
CP000058.1	1694840	1695928	-	PSPPH_1453	PSPPH_1453
CP000058.1	1697475	1697702	+	PSPPH_1454	PSPPH_1454
CP000058.1	1697851	1698612	+	PSPPH_1455	PSPPH_1455
CP000058.1	1698713	1699417	-	PSPPH_1456	PSPPH_1456
CP000058.1	1699420	1699686	-	PSPPH_1457	PSPPH_1457
CP000058.1	1699791	1700171	-	PSPPH_1458	PSPPH_1458
CP000058.1	1700326	1702698	-	PSPPH_1459	PSPPH_1459
CP000058.1	1702915	1703604	+	PSPPH_1460	cpxR
CP000058.1	1703616	1704839	+	PSPPH_1461	PSPPH_1461
CP000058.1	1705008	1706345	+	PSPPH_1462	srmB
CP000058.1	1706404	1706844	+	PSPPH_1463	PSPPH_1463
CP000058.1	1707099	1707962	-	PSPPH_1464	PSPPH_1464
CP000058.1	1708032	1708760	-	PSPPH_1465	PSPPH_1465
CP000058.1	1708905	1709471	-	PSPPH_1466	PSPPH_1466
CP000058.1	1709585	1709773	-	PSPPH_1467	PSPPH_1467
CP000058.1	1710080	1710916	+	PSPPH_1468	PSPPH_1468
CP000058.1	1710955	1711356	+	PSPPH_1469	PSPPH_1469
CP000058.1	1711435	1711953	-	PSPPH_1470	PSPPH_1470
CP000058.1	1712061	1712252	+	PSPPH_1471	PSPPH_1471
CP000058.1	1712480	1713448	+	PSPPH_1472	PSPPH_1472
CP000058.1	1713495	1714034	+	PSPPH_1473	def2
CP000058.1	1714059	1714469	-	PSPPH_1474	PSPPH_1474
CP000058.1	1714591	1715604	+	PSPPH_1475	PSPPH_1475
CP000058.1	1715739	1716239	+	PSPPH_1476	PSPPH_1476
CP000058.1	1716268	1716705	+	PSPPH_1477	cdd
CP000058.1	1717044	1717865	+	PSPPH_1478	est
CP000058.1	1717855	1719030	+	PSPPH_1479	PSPPH_1479
CP000058.1	1719147	1720331	+	PSPPH_1480	PSPPH_1480
CP000058.1	1720572	1720892	+	PSPPH_1481	PSPPH_1481
CP000058.1	1720955	1722118	+	PSPPH_1482	PSPPH_1482
CP000058.1	1722211	1722519	-	PSPPH_1483	PSPPH_1483
CP000058.1	1722821	1724995	+	PSPPH_1484	PSPPH_1484
CP000058.1	1726042	1727358	+	PSPPH_1485	PSPPH_1485
CP000058.1	1728285	1729004	+	PSPPH_1487	PSPPH_1487
CP000058.1	1729731	1730603	+	PSPPH_1488	PSPPH_1488
CP000058.1	1730608	1731579	-	PSPPH_1489	PSPPH_1489
CP000058.1	1731528	1732631	-	PSPPH_1490	PSPPH_1490
CP000058.1	1733167	1733592	-	PSPPH_1491	PSPPH_1491
CP000058.1	1733596	1734369	-	PSPPH_1492	PSPPH_1492
CP000058.1	1734479	1735387	+	PSPPH_1493	PSPPH_1493
CP000058.1	1735420	1736121	-	PSPPH_1494	PSPPH_1494
CP000058.1	1736152	1736964	-	PSPPH_1495	PSPPH_1495
CP000058.1	1736957	1738255	-	PSPPH_1496	PSPPH_1496
CP000058.1	1739528	1740382	+	PSPPH_1497	proX
CP000058.1	1740619	1740930	+	PSPPH_1498	PSPPH_1498
CP000058.1	1740927	1742585	+	PSPPH_1499	PSPPH_1499
CP000058.1	1742691	1742849	-	PSPPH_1500	PSPPH_1500
CP000058.1	1743164	1743541	+	PSPPH_1501	PSPPH_1501
CP000058.1	1743645	1744460	+	PSPPH_1502	PSPPH_1502
CP000058.1	1744892	1745224	+	PSPPH_1503	PSPPH_1503
CP000058.1	1745334	1745543	+	PSPPH_1504	PSPPH_1504
CP000058.1	1745570	1746829	-	PSPPH_1505	PSPPH_1505
CP000058.1	1747018	1747245	-	PSPPH_1506	PSPPH_1506
CP000058.1	1747313	1748509	-	PSPPH_1507	PSPPH_1507
CP000058.1	1748591	1750339	-	PSPPH_1508	PSPPH_1508
CP000058.1	1750343	1752115	-	PSPPH_1509	asnB
CP000058.1	1752352	1755120	+	PSPPH_1510	PSPPH_1510
CP000058.1	1755150	1756229	-	PSPPH_1511	PSPPH_1511
CP000058.1	1756219	1758699	-	PSPPH_1512	PSPPH_1512
CP000058.1	1758699	1759367	-	PSPPH_1513	PSPPH_1513
CP000058.1	1759542	1761524	-	PSPPH_1514	PSPPH_1514
CP000058.1	1761687	1763183	+	PSPPH_1515	PSPPH_1515
CP000058.1	1763236	1763640	-	PSPPH_1516	PSPPH_1516
CP000058.1	1763651	1764238	-	PSPPH_1517	PSPPH_1517
CP000058.1	1764415	1766544	+	PSPPH_1518	recQ
CP000058.1	1766638	1767072	+	PSPPH_1519	PSPPH_1519
CP000058.1	1767168	1769375	+	PSPPH_1520	PSPPH_1520
CP000058.1	1769415	1769765	-	PSPPH_1521	PSPPH_1521
CP000058.1	1770016	1771581	+	PSPPH_1522	aer1
CP000058.1	1772229	1773839	+	PSPPH_1523	PSPPH_1523
CP000058.1	1773940	1774569	+	PSPPH_1524	PSPPH_1524
CP000058.1	1774851	1782566	-	PSPPH_1525	PSPPH_1525
CP000058.1	1783340	1784245	-	PSPPH_1527	PSPPH_1527
CP000058.1	1784242	1784565	-	PSPPH_1528	PSPPH_1528
CP000058.1	1784632	1784799	+	PSPPH_1529	PSPPH_1529
CP000058.1	1784949	1785383	-	PSPPH_1530	PSPPH_1530
CP000058.1	1785739	1786887	+	PSPPH_1531	nadA
CP000058.1	1786939	1788462	-	PSPPH_1532	PSPPH_1532
CP000058.1	1788513	1788764	+	PSPPH_1533	PSPPH_1533
CP000058.1	1788800	1789870	+	PSPPH_1534	PSPPH_1534
CP000058.1	1789925	1790398	-	PSPPH_1535	PSPPH_1535
CP000058.1	1790408	1790971	-	PSPPH_1536	PSPPH_1536
CP000058.1	1791297	1792175	+	PSPPH_1537	dapA
CP000058.1	1792194	1793312	+	PSPPH_1538	PSPPH_1538
CP000058.1	1793313	1794071	+	PSPPH_1539	PSPPH_1539
CP000058.1	1794100	1794810	+	PSPPH_1540	purC
CP000058.1	1794902	1794991	+	PSPPH_1541	PSPPH_1541
CP000058.1	1795126	1795437	-	PSPPH_1542	PSPPH_1542
CP000058.1	1795415	1795663	-	PSPPH_1543	PSPPH_1543
CP000058.1	1795932	1796414	+	PSPPH_1544	PSPPH_1544
CP000058.1	1796696	1798417	+	PSPPH_1545	PSPPH_1545
CP000058.1	1798653	1800296	+	PSPPH_1546	PSPPH_1546
CP000058.1	1800485	1801618	+	PSPPH_1547	rnd
CP000058.1	1801615	1801908	+	PSPPH_1548	PSPPH_1548
CP000058.1	1801979	1802911	+	PSPPH_1549	PSPPH_1549
CP000058.1	1802993	1803586	-	PSPPH_1550	PSPPH_1550
CP000058.1	1803798	1804247	+	PSPPH_1551	PSPPH_1551
CP000058.1	1804252	1804632	-	PSPPH_1552	PSPPH_1552
CP000058.1	1804731	1805231	-	PSPPH_1553	PSPPH_1553
CP000058.1	1805306	1806205	-	PSPPH_1554	copB
CP000058.1	1808067	1808441	-	PSPPH_1556	PSPPH_1556
CP000058.1	1808508	1808984	-	PSPPH_1557	crp
CP000058.1	1809065	1811125	-	PSPPH_1558	PSPPH_1558
CP000058.1	1811257	1811733	+	PSPPH_1559	PSPPH_1559
CP000058.1	1811810	1812598	+	PSPPH_1560	PSPPH_1560
CP000058.1	1812644	1813168	+	PSPPH_1561	PSPPH_1561
CP000058.1	1813230	1814408	-	PSPPH_1562	PSPPH_1562
CP000058.1	1815704	1816201	+	PSPPH_1564	PSPPH_1564
CP000058.1	1816198	1817265	-	PSPPH_1565	PSPPH_1565
CP000058.1	1817392	1818366	+	PSPPH_1566	cysK
CP000058.1	1818544	1819482	+	PSPPH_1567	PSPPH_1567
CP000058.1	1819537	1823010	-	PSPPH_1568	PSPPH_1568
CP000058.1	1823254	1825116	+	PSPPH_1569	aas
CP000058.1	1825214	1826161	-	PSPPH_1570	PSPPH_1570
CP000058.1	1826251	1827171	-	PSPPH_1571	PSPPH_1571
CP000058.1	1827343	1827418	+	PSPPH_1572	PSPPH_1572
CP000058.1	1827440	1827516	+	PSPPH_1573	PSPPH_1573
CP000058.1	1828120	1828515	+	PSPPH_1574	PSPPH_1574
CP000058.1	1828635	1829825	+	PSPPH_1575	PSPPH_1575
CP000058.1	1829881	1830258	+	PSPPH_1576	PSPPH_1576
CP000058.1	1830260	1831603	-	PSPPH_1577	PSPPH_1577
CP000058.1	1831709	1832764	-	PSPPH_1578	PSPPH_1578
CP000058.1	1832899	1833819	+	PSPPH_1579	PSPPH_1579
CP000058.1	1833830	1834432	-	PSPPH_1580	PSPPH_1580
CP000058.1	1834595	1836004	+	PSPPH_1581	PSPPH_1581
CP000058.1	1836211	1836981	+	PSPPH_1582	PSPPH_1582
CP000058.1	1837347	1837799	+	PSPPH_1583	PSPPH_1583
CP000058.1	1837900	1838241	+	PSPPH_1584	PSPPH_1584
CP000058.1	1838244	1838609	+	PSPPH_1585	PSPPH_1585
CP000058.1	1838746	1840578	-	PSPPH_1586	PSPPH_1586
CP000058.1	1840636	1842750	-	PSPPH_1587	prc
CP000058.1	1842856	1843818	+	PSPPH_1588	PSPPH_1588
CP000058.1	1843838	1844491	-	PSPPH_1589	PSPPH_1589
CP000058.1	1844602	1845591	-	PSPPH_1590	PSPPH_1590
CP000058.1	1845593	1846390	-	PSPPH_1591	PSPPH_1591
CP000058.1	1846377	1847219	-	PSPPH_1592	PSPPH_1592
CP000058.1	1847216	1848022	-	PSPPH_1593	PSPPH_1593
CP000058.1	1848101	1849168	-	PSPPH_1594	PSPPH_1594
CP000058.1	1849523	1850245	+	PSPPH_1595	PSPPH_1595
CP000058.1	1851116	1852375	+	PSPPH_1597	PSPPH_1597
CP000058.1	1856107	1857396	-	PSPPH_1599	PSPPH_1599
CP000058.1	1857970	1859073	-	PSPPH_1600	PSPPH_1600
CP000058.1	1861521	1862987	-	PSPPH_1601	PSPPH_1601
CP000058.1	1863944	1864999	-	PSPPH_1602	PSPPH_1602
CP000058.1	1865081	1865794	-	PSPPH_1603	rluA
CP000058.1	1865807	1866061	-	PSPPH_1604	minE
CP000058.1	1866061	1866873	-	PSPPH_1605	minD
CP000058.1	1867105	1867845	-	PSPPH_1606	minC
CP000058.1	1867966	1868898	+	PSPPH_1607	htrB
CP000058.1	1868932	1870113	+	PSPPH_1608	PSPPH_1608
CP000058.1	1870155	1870391	-	PSPPH_1609	PSPPH_1609
CP000058.1	1870375	1871232	-	PSPPH_1610	PSPPH_1610
CP000058.1	1871232	1872029	-	PSPPH_1611	PSPPH_1611
CP000058.1	1872019	1872537	-	PSPPH_1612	PSPPH_1612
CP000058.1	1872530	1873726	-	PSPPH_1613	PSPPH_1613
CP000058.1	1873945	1874625	+	PSPPH_1614	PSPPH_1614
CP000058.1	1874627	1875328	-	PSPPH_1615	PSPPH_1615
CP000058.1	1876766	1877218	-	PSPPH_1617	PSPPH_1617
CP000058.1	1880139	1880993	-	PSPPH_1619	PSPPH_1619
CP000058.1	1881195	1881605	-	PSPPH_1620	PSPPH_1620
CP000058.1	1881683	1884130	-	PSPPH_1621	PSPPH_1621
CP000058.1	1884293	1884916	+	PSPPH_1622	PSPPH_1622
CP000058.1	1885082	1886032	+	PSPPH_1623	PSPPH_1623
CP000058.1	1886029	1886817	+	PSPPH_1624	PSPPH_1624
CP000058.1	1889241	1889918	+	PSPPH_1626	PSPPH_1626
CP000058.1	1889915	1890346	+	PSPPH_1627	PSPPH_1627
CP000058.1	1890346	1891341	+	PSPPH_1628	lpxK
CP000058.1	1891338	1891544	+	PSPPH_1629	PSPPH_1629
CP000058.1	1891541	1892305	+	PSPPH_1630	kdsB
CP000058.1	1892340	1893359	+	PSPPH_1631	murB
CP000058.1	1893648	1897037	-	PSPPH_1632	PSPPH_1632
CP000058.1	1897707	1898663	+	PSPPH_1633	rluC
CP000058.1	1898653	1899315	+	PSPPH_1634	PSPPH_1634
CP000058.1	1899340	1900338	+	PSPPH_1635	sppA
CP000058.1	1900394	1900972	-	PSPPH_1636	maf1
CP000058.1	1901079	1901606	+	PSPPH_1637	PSPPH_1637
CP000058.1	1901620	1901802	+	PSPPH_1638	rpmF
CP000058.1	1901807	1902829	+	PSPPH_1639	plsX
CP000058.1	1902946	1903884	+	PSPPH_1640	fabD
CP000058.1	1903900	1904643	+	PSPPH_1641	fabG
CP000058.1	1904835	1905071	+	PSPPH_1642	acpP1
CP000058.1	1905200	1906444	+	PSPPH_1643	fabF
CP000058.1	1906444	1907259	+	PSPPH_1644	PSPPH_1644
CP000058.1	1907281	1908414	+	PSPPH_1645	PSPPH_1645
CP000058.1	1908437	1909069	+	PSPPH_1646	tmk
CP000058.1	1909062	1910048	+	PSPPH_1647	holB
CP000058.1	1910083	1910439	+	PSPPH_1648	pilZ
CP000058.1	1910454	1911239	+	PSPPH_1649	PSPPH_1649
CP000058.1	1911598	1912251	+	PSPPH_1650	PSPPH_1650
CP000058.1	1912407	1913069	+	PSPPH_1651	PSPPH_1651
CP000058.1	1913193	1913795	+	PSPPH_1652	PSPPH_1652
CP000058.1	1913816	1914376	+	PSPPH_1653	PSPPH_1653
CP000058.1	1914462	1915472	+	PSPPH_1654	PSPPH_1654
CP000058.1	1915582	1918413	+	PSPPH_1655	PSPPH_1655
CP000058.1	1918575	1919399	+	PSPPH_1656	truA
CP000058.1	1919461	1920081	+	PSPPH_1657	trpF
CP000058.1	1920331	1921251	+	PSPPH_1658	accD
CP000058.1	1921248	1922552	+	PSPPH_1659	folC
CP000058.1	1922536	1923195	+	PSPPH_1660	PSPPH_1660
CP000058.1	1923314	1923901	+	PSPPH_1661	cvpA
CP000058.1	1923914	1925422	+	PSPPH_1662	purF
CP000058.1	1925444	1926655	+	PSPPH_1663	metZ
CP000058.1	1926706	1927470	+	PSPPH_1664	PSPPH_1664
CP000058.1	1927620	1927695	+	PSPPH_1665	PSPPH_1665
CP000058.1	1927762	1927838	+	PSPPH_1666	PSPPH_1666
CP000058.1	1927954	1928030	+	PSPPH_1667	PSPPH_1667
CP000058.1	1928264	1929082	+	PSPPH_1668	PSPPH_1668
CP000058.1	1929241	1930776	-	PSPPH_1669	ilvA1
CP000058.1	1931324	1932364	-	PSPPH_1670	PSPPH_1670
CP000058.1	1932367	1933500	-	PSPPH_1671	PSPPH_1671
CP000058.1	1933704	1935743	+	PSPPH_1672	fadH
CP000058.1	1935769	1936713	+	PSPPH_1673	PSPPH_1673
CP000058.1	1936862	1937986	+	PSPPH_1674	PSPPH_1674
CP000058.1	1937990	1938199	+	PSPPH_1675	PSPPH_1675
CP000058.1	1938458	1939204	-	PSPPH_1676	lpxH
CP000058.1	1939201	1939743	-	PSPPH_1677	ppiB
CP000058.1	1939897	1941606	+	PSPPH_1678	glnS
CP000058.1	1941626	1943008	+	PSPPH_1679	cysS
CP000058.1	1943175	1945028	-	PSPPH_1680	PSPPH_1680
CP000058.1	1945328	1946422	+	PSPPH_1681	PSPPH_1681
CP000058.1	1946422	1947537	+	PSPPH_1682	PSPPH_1682
CP000058.1	1947539	1948396	+	PSPPH_1683	PSPPH_1683
CP000058.1	1948407	1949207	+	PSPPH_1684	PSPPH_1684
CP000058.1	1949220	1949492	+	PSPPH_1685	PSPPH_1685
CP000058.1	1949578	1951350	+	PSPPH_1686	PSPPH_1686
CP000058.1	1951413	1952267	-	PSPPH_1687	folD1
CP000058.1	1952561	1952637	+	PSPPH_1688	PSPPH_1688
CP000058.1	1952689	1952764	+	PSPPH_1689	PSPPH_1689
CP000058.1	1952821	1952905	+	PSPPH_1690	PSPPH_1690
CP000058.1	1953400	1954479	+	PSPPH_1691	PSPPH_1691
CP000058.1	1954418	1955032	+	PSPPH_1692	PSPPH_1692
CP000058.1	1955057	1957165	+	PSPPH_1693	PSPPH_1693
CP000058.1	1957205	1958197	-	PSPPH_1694	PSPPH_1694
CP000058.1	1958687	1959331	+	PSPPH_1695	PSPPH_1695
CP000058.1	1960205	1960711	+	PSPPH_1696	PSPPH_1696
CP000058.1	1960803	1962113	+	PSPPH_1697	tig
CP000058.1	1962205	1962846	+	PSPPH_1698	clpP
CP000058.1	1962953	1964236	+	PSPPH_1699	clpX
CP000058.1	1964447	1966843	+	PSPPH_1700	lon1
CP000058.1	1966990	1967262	+	PSPPH_1701	hupB
CP000058.1	1967468	1969351	+	PSPPH_1702	PSPPH_1702
CP000058.1	1969464	1970258	-	PSPPH_1703	fabI
CP000058.1	1970277	1971887	-	PSPPH_1704	PSPPH_1704
CP000058.1	1971889	1972908	-	PSPPH_1705	PSPPH_1705
CP000058.1	1972910	1973983	-	PSPPH_1706	PSPPH_1706
CP000058.1	1973985	1975841	-	PSPPH_1707	PSPPH_1707
CP000058.1	1975838	1977805	-	PSPPH_1708	PSPPH_1708
CP000058.1	1977805	1979391	-	PSPPH_1709	mltD
CP000058.1	1979491	1980270	-	PSPPH_1710	PSPPH_1710
CP000058.1	1980352	1981113	+	PSPPH_1711	PSPPH_1711
CP000058.1	1981160	1981609	+	PSPPH_1712	rnhA
CP000058.1	1981631	1982536	-	PSPPH_1713	PSPPH_1713
CP000058.1	1982552	1983316	-	PSPPH_1714	cysE2
CP000058.1	1983576	1984355	+	PSPPH_1715	dnaQ
CP000058.1	1984377	1984931	+	PSPPH_1716	PSPPH_1716
CP000058.1	1984978	1985337	-	PSPPH_1717	PSPPH_1717
CP000058.1	1985405	1985974	+	PSPPH_1718	PSPPH_1718
CP000058.1	1986112	1991337	+	PSPPH_1719	PSPPH_1719
CP000058.1	1991381	1992532	-	PSPPH_1720	acdA
CP000058.1	1992536	1993633	-	PSPPH_1721	PSPPH_1721
CP000058.1	1993963	1995591	+	PSPPH_1722	PSPPH_1722
CP000058.1	1995588	1996745	+	PSPPH_1723	PSPPH_1723
CP000058.1	1996919	1998535	-	PSPPH_1724	PSPPH_1724
CP000058.1	1998652	1999770	-	PSPPH_1725	PSPPH_1725
CP000058.1	1999842	2000663	-	PSPPH_1726	PSPPH_1726
CP000058.1	2000767	2002398	-	PSPPH_1727	PSPPH_1727
CP000058.1	2002754	2003362	-	PSPPH_1728	PSPPH_1728
CP000058.1	2003469	2006339	-	PSPPH_1729	PSPPH_1729
CP000058.1	2006402	2007334	+	PSPPH_1730	PSPPH_1730
CP000058.1	2009773	2010150	-	PSPPH_1732	PSPPH_1732
CP000058.1	2011620	2012303	+	PSPPH_1734	PSPPH_1734
CP000058.1	2012390	2013493	+	PSPPH_1735	PSPPH_1735
CP000058.1	2014411	2016579	-	PSPPH_1736	PSPPH_1736
CP000058.1	2016765	2017673	-	PSPPH_1737	PSPPH_1737
CP000058.1	2017744	2018217	+	PSPPH_1738	PSPPH_1738
CP000058.1	2018214	2018798	+	PSPPH_1739	PSPPH_1739
CP000058.1	2019053	2020591	+	PSPPH_1740	PSPPH_1740
CP000058.1	2020588	2020731	+	PSPPH_1741	PSPPH_1741
CP000058.1	2020878	2021306	+	PSPPH_1742	PSPPH_1742
CP000058.1	2021303	2022595	+	PSPPH_1743	PSPPH_1743
CP000058.1	2022846	2024045	+	PSPPH_1744	PSPPH_1744
CP000058.1	2024106	2025746	-	PSPPH_1745	PSPPH_1745
CP000058.1	2026035	2027030	-	PSPPH_1746	PSPPH_1746
CP000058.1	2027188	2027910	+	PSPPH_1747	dehII1
CP000058.1	2027936	2028454	-	PSPPH_1748	PSPPH_1748
CP000058.1	2029074	2038109	+	PSPPH_1749	PSPPH_1749
CP000058.1	2038106	2042218	+	PSPPH_1750	PSPPH_1750
CP000058.1	2042218	2051370	+	PSPPH_1751	PSPPH_1751
CP000058.1	2051478	2052338	+	PSPPH_1752	PSPPH_1752
CP000058.1	2052381	2052896	-	PSPPH_1753	PSPPH_1753
CP000058.1	2053051	2054178	+	PSPPH_1754	PSPPH_1754
CP000058.1	2054184	2054294	+	PSPPH_1755	PSPPH_1755
CP000058.1	2054447	2056375	+	PSPPH_1756	PSPPH_1756
CP000058.1	2056406	2057344	-	PSPPH_1757	PSPPH_1757
CP000058.1	2057413	2058267	+	PSPPH_1758	PSPPH_1758
CP000058.1	2058304	2058588	-	PSPPH_1759	PSPPH_1759
CP000058.1	2058578	2058817	-	PSPPH_1760	PSPPH_1760
CP000058.1	2058977	2059993	-	PSPPH_1761	PSPPH_1761
CP000058.1	2060168	2060686	+	PSPPH_1762	PSPPH_1762
CP000058.1	2060836	2061744	+	PSPPH_1763	PSPPH_1763
CP000058.1	2063087	2064361	-	PSPPH_1765	PSPPH_1765
CP000058.1	2064367	2064879	-	PSPPH_1766	allA
CP000058.1	2065122	2066117	-	PSPPH_1767	PSPPH_1767
CP000058.1	2066159	2066674	-	PSPPH_1768	PSPPH_1768
CP000058.1	2066671	2067600	-	PSPPH_1769	PSPPH_1769
CP000058.1	2067989	2068342	+	PSPPH_1770	PSPPH_1770
CP000058.1	2068454	2069206	+	PSPPH_1771	PSPPH_1771
CP000058.1	2069969	2071282	-	PSPPH_1772	guaD
CP000058.1	2071300	2072139	-	PSPPH_1773	PSPPH_1773
CP000058.1	2072136	2074655	-	PSPPH_1774	PSPPH_1774
CP000058.1	2074648	2076102	-	PSPPH_1775	xdhA
CP000058.1	2076379	2077038	+	PSPPH_1776	PSPPH_1776
CP000058.1	2077043	2080531	+	PSPPH_1777	smc
CP000058.1	2080782	2081651	+	PSPPH_1778	zipA
CP000058.1	2081781	2084144	+	PSPPH_1779	ligA
CP000058.1	2084780	2085943	+	PSPPH_1780	PSPPH_1780
CP000058.1	2085996	2086484	-	PSPPH_1781	PSPPH_1781
CP000058.1	2087249	2088235	+	PSPPH_1782	PSPPH_1782
CP000058.1	2088253	2089938	-	PSPPH_1783	PSPPH_1783
CP000058.1	2090032	2090826	-	PSPPH_1784	PSPPH_1784
CP000058.1	2090927	2093140	+	PSPPH_1785	dnaZX
CP000058.1	2093202	2093528	+	PSPPH_1786	PSPPH_1786
CP000058.1	2093685	2093939	+	PSPPH_1787	PSPPH_1787
CP000058.1	2093936	2095171	+	PSPPH_1788	PSPPH_1788
CP000058.1	2095244	2095528	-	PSPPH_1789	PSPPH_1789
CP000058.1	2095695	2097464	+	PSPPH_1790	PSPPH_1790
CP000058.1	2097528	2097809	-	PSPPH_1791	PSPPH_1791
CP000058.1	2097922	2098464	-	PSPPH_1792	PSPPH_1792
CP000058.1	2098714	2099550	+	PSPPH_1793	PSPPH_1793
CP000058.1	2099587	2099754	-	PSPPH_1794	PSPPH_1794
CP000058.1	2099874	2101238	-	PSPPH_1795	PSPPH_1795
CP000058.1	2101452	2102228	+	PSPPH_1796	pyrF
CP000058.1	2102296	2103303	-	PSPPH_1797	PSPPH_1797
CP000058.1	2103535	2104470	+	PSPPH_1798	PSPPH_1798
CP000058.1	2104501	2105694	-	PSPPH_1799	PSPPH_1799
CP000058.1	2105811	2106281	-	PSPPH_1800	PSPPH_1800
CP000058.1	2107569	2108171	+	PSPPH_1802	PSPPH_1802
CP000058.1	2108202	2108588	+	PSPPH_1803	PSPPH_1803
CP000058.1	2108610	2108987	-	PSPPH_1804	PSPPH_1804
CP000058.1	2109063	2109713	-	PSPPH_1805	folE2
CP000058.1	2110051	2110608	-	PSPPH_1806	PSPPH_1806
CP000058.1	2110654	2110971	-	PSPPH_1807	PSPPH_1807
CP000058.1	2111121	2111711	-	PSPPH_1808	PSPPH_1808
CP000058.1	2111974	2112882	+	PSPPH_1809	PSPPH_1809
CP000058.1	2112927	2113730	-	PSPPH_1810	PSPPH_1810
CP000058.1	2113832	2114860	-	PSPPH_1811	PSPPH_1811
CP000058.1	2115002	2116093	+	PSPPH_1812	aroC
CP000058.1	2116124	2117287	+	PSPPH_1813	PSPPH_1813
CP000058.1	2117284	2117898	+	PSPPH_1814	PSPPH_1814
CP000058.1	2117981	2118526	+	PSPPH_1815	PSPPH_1815
CP000058.1	2118543	2119226	+	PSPPH_1816	PSPPH_1816
CP000058.1	2119271	2119363	+	PSPPH_1817	PSPPH_1817
CP000058.1	2119484	2120206	+	PSPPH_1818	PSPPH_1818
CP000058.1	2120316	2120594	-	PSPPH_1819	PSPPH_1819
CP000058.1	2120941	2121486	+	PSPPH_1820	PSPPH_1820
CP000058.1	2121525	2122100	+	PSPPH_1821	PSPPH_1821
CP000058.1	2122097	2123023	-	PSPPH_1822	gufA
CP000058.1	2123178	2123369	+	PSPPH_1823	PSPPH_1823
CP000058.1	2123559	2124419	+	PSPPH_1824	speE
CP000058.1	2124778	2126769	+	PSPPH_1825	PSPPH_1825
CP000058.1	2126962	2127198	+	PSPPH_1826	PSPPH_1826
CP000058.1	2127447	2127788	+	PSPPH_1827	PSPPH_1827
CP000058.1	2128250	2129659	+	PSPPH_1828	PSPPH_1828
CP000058.1	2129672	2130631	+	PSPPH_1829	PSPPH_1829
CP000058.1	2130628	2131458	+	PSPPH_1830	PSPPH_1830
CP000058.1	2131518	2131889	-	PSPPH_1831	PSPPH_1831
CP000058.1	2133266	2134237	-	PSPPH_1833	corA
CP000058.1	2134362	2135051	-	PSPPH_1834	PSPPH_1834
CP000058.1	2135177	2135470	-	PSPPH_1835	PSPPH_1835
CP000058.1	2135633	2135962	+	PSPPH_1836	PSPPH_1836
CP000058.1	2135964	2136383	-	PSPPH_1837	PSPPH_1837
CP000058.1	2136535	2136705	+	PSPPH_1838	PSPPH_1838
CP000058.1	2136758	2137126	-	PSPPH_1839	cycA
CP000058.1	2137193	2137723	-	PSPPH_1840	PSPPH_1840
CP000058.1	2137985	2138488	-	PSPPH_1841	PSPPH_1841
CP000058.1	2138614	2138961	+	PSPPH_1842	PSPPH_1842
CP000058.1	2139780	2141297	+	PSPPH_1843	PSPPH_1843
CP000058.1	2141266	2141574	+	PSPPH_1844	PSPPH_1844
CP000058.1	2141607	2142428	+	PSPPH_1845	PSPPH_1845
CP000058.1	2143091	2143180	-	PSPPH_1846	PSPPH_1846
CP000058.1	2143359	2144108	-	PSPPH_1847	PSPPH_1847
CP000058.1	2144223	2144789	+	PSPPH_1848	PSPPH_1848
CP000058.1	2144803	2147547	-	PSPPH_1849	PSPPH_1849
CP000058.1	2147623	2148147	-	PSPPH_1850	PSPPH_1850
CP000058.1	2148159	2151611	-	PSPPH_1851	mfd
CP000058.1	2151802	2153265	+	PSPPH_1852	gap2
CP000058.1	2153412	2154656	+	PSPPH_1853	PSPPH_1853
CP000058.1	2154741	2156033	-	PSPPH_1854	PSPPH_1854
CP000058.1	2156450	2157442	+	PSPPH_1855	PSPPH_1855
CP000058.1	2157609	2159003	+	PSPPH_1856	sthA
CP000058.1	2159046	2159768	-	PSPPH_1857	PSPPH_1857
CP000058.1	2159841	2160428	-	PSPPH_1858	PSPPH_1858
CP000058.1	2160531	2161781	+	PSPPH_1859	lolC
CP000058.1	2161789	2162472	+	PSPPH_1860	lolD
CP000058.1	2162550	2163794	+	PSPPH_1861	lolE
CP000058.1	2163924	2164754	+	PSPPH_1862	PSPPH_1862
CP000058.1	2165010	2165276	-	PSPPH_1863	PSPPH_1863
CP000058.1	2165380	2165988	-	PSPPH_1864	PSPPH_1864
CP000058.1	2166188	2166889	+	PSPPH_1865	PSPPH_1865
CP000058.1	2166978	2167277	-	PSPPH_1866	PSPPH_1866
CP000058.1	2167353	2168729	+	PSPPH_1867	PSPPH_1867
CP000058.1	2168726	2169211	+	PSPPH_1868	PSPPH_1868
CP000058.1	2169297	2170223	-	PSPPH_1869	tal
CP000058.1	2170439	2172808	-	PSPPH_1870	PSPPH_1870
CP000058.1	2173049	2174293	+	PSPPH_1871	PSPPH_1871
CP000058.1	2174428	2174871	+	PSPPH_1872	PSPPH_1872
CP000058.1	2174905	2175189	+	PSPPH_1873	PSPPH_1873
CP000058.1	2175453	2176451	+	PSPPH_1874	PSPPH_1874
CP000058.1	2176429	2176785	-	PSPPH_1875	PSPPH_1875
CP000058.1	2177184	2178107	+	PSPPH_1876	PSPPH_1876
CP000058.1	2179696	2180799	+	PSPPH_1878	PSPPH_1878
CP000058.1	2181745	2181951	+	PSPPH_1880	PSPPH_1880
CP000058.1	2182028	2183068	+	PSPPH_1881	PSPPH_1881
CP000058.1	2183107	2183652	+	PSPPH_1882	PSPPH_1882
CP000058.1	2183856	2184650	+	PSPPH_1883	PSPPH_1883
CP000058.1	2185184	2185672	+	PSPPH_1885	PSPPH_1885
CP000058.1	2185682	2186659	+	PSPPH_1886	PSPPH_1886
CP000058.1	2187741	2189000	-	PSPPH_1887	PSPPH_1887
CP000058.1	2190515	2190874	+	PSPPH_1888	PSPPH_1888
CP000058.1	2191411	2191725	+	PSPPH_1889	PSPPH_1889
CP000058.1	2191722	2192108	+	PSPPH_1890	PSPPH_1890
CP000058.1	2192457	2193116	+	PSPPH_1891	PSPPH_1891
CP000058.1	2193056	2193754	+	PSPPH_1892	PSPPH_1892
CP000058.1	2193799	2194344	+	PSPPH_1893	PSPPH_1893
CP000058.1	2194525	2195319	+	PSPPH_1894	PSPPH_1894
CP000058.1	2195444	2195803	+	PSPPH_1895	PSPPH_1895
CP000058.1	2196206	2200072	+	PSPPH_1896	PSPPH_1896
CP000058.1	2200419	2201546	-	PSPPH_1897	PSPPH_1897
CP000058.1	2201648	2202667	+	PSPPH_1898	PSPPH_1898
CP000058.1	2202763	2204349	+	PSPPH_1899	mdoG2
CP000058.1	2204369	2205871	-	PSPPH_1900	PSPPH_1900
CP000058.1	2205897	2207420	-	PSPPH_1901	PSPPH_1901
CP000058.1	2207444	2208703	+	PSPPH_1902	PSPPH_1902
CP000058.1	2208997	2209428	+	PSPPH_1903	PSPPH_1903
CP000058.1	2209436	2209900	-	PSPPH_1904	PSPPH_1904
CP000058.1	2209897	2212233	-	PSPPH_1905	PSPPH_1905
CP000058.1	2212230	2212898	-	PSPPH_1906	PSPPH_1906
CP000058.1	2212895	2213944	-	PSPPH_1907	PSPPH_1907
CP000058.1	2214273	2214797	+	PSPPH_1908	PSPPH_1908
CP000058.1	2214870	2215406	-	PSPPH_1909	PSPPH_1909
CP000058.1	2215735	2216481	+	PSPPH_1910	PSPPH_1910
CP000058.1	2216578	2229588	+	PSPPH_1911	PSPPH_1911
CP000058.1	2229698	2231164	+	PSPPH_1912	PSPPH_1912
CP000058.1	2231204	2231464	+	PSPPH_1913	PSPPH_1913
CP000058.1	2231732	2232613	-	PSPPH_1914	PSPPH_1914
CP000058.1	2232650	2233549	-	PSPPH_1915	PSPPH_1915
CP000058.1	2233549	2234313	-	PSPPH_1916	PSPPH_1916
CP000058.1	2234310	2235248	-	PSPPH_1917	PSPPH_1917
CP000058.1	2235278	2235844	-	PSPPH_1918	PSPPH_1918
CP000058.1	2235841	2236173	-	PSPPH_1919	PSPPH_1919
CP000058.1	2236170	2236712	-	PSPPH_1920	PSPPH_1920
CP000058.1	2236709	2237935	-	PSPPH_1921	PSPPH_1921
CP000058.1	2238232	2239209	+	PSPPH_1922	PSPPH_1922
CP000058.1	2239721	2243035	+	PSPPH_1923	PSPPH_1923
CP000058.1	2243032	2250972	+	PSPPH_1924	PSPPH_1924
CP000058.1	2250987	2257442	+	PSPPH_1925	PSPPH_1925
CP000058.1	2257444	2266071	+	PSPPH_1926	PSPPH_1926
CP000058.1	2266217	2268622	-	PSPPH_1927	PSPPH_1927
CP000058.1	2268812	2271043	-	PSPPH_1928	PSPPH_1928
CP000058.1	2271351	2273027	-	PSPPH_1929	PSPPH_1929
CP000058.1	2273097	2273963	-	PSPPH_1930	PSPPH_1930
CP000058.1	2274012	2275292	-	PSPPH_1931	PSPPH_1931
CP000058.1	2275285	2276679	-	PSPPH_1932	PSPPH_1932
CP000058.1	2276824	2278497	+	PSPPH_1933	PSPPH_1933
CP000058.1	2278901	2280304	-	PSPPH_1934	PSPPH_1934
CP000058.1	2280297	2282267	-	PSPPH_1935	macB
CP000058.1	2282268	2283440	-	PSPPH_1936	PSPPH_1936
CP000058.1	2283644	2285983	+	PSPPH_1937	PSPPH_1937
CP000058.1	2286039	2286362	-	PSPPH_1938	PSPPH_1938
CP000058.1	2286598	2287794	-	PSPPH_1939	aspC
CP000058.1	2288025	2288147	-	PSPPH_1940	PSPPH_1940
CP000058.1	2288174	2290189	+	PSPPH_1941	uvrB
CP000058.1	2290845	2292326	+	PSPPH_1942	gltX
CP000058.1	2292475	2292550	+	PSPPH_1943	PSPPH_1943
CP000058.1	2292639	2292714	+	PSPPH_1944	PSPPH_1944
CP000058.1	2292767	2292842	+	PSPPH_1945	PSPPH_1945
CP000058.1	2292889	2292964	+	PSPPH_1946	PSPPH_1946
CP000058.1	2293283	2293744	+	PSPPH_1947	PSPPH_1947
CP000058.1	2293774	2294739	+	PSPPH_1948	PSPPH_1948
CP000058.1	2294869	2295312	+	PSPPH_1949	PSPPH_1949
CP000058.1	2295358	2297547	-	PSPPH_1950	PSPPH_1950
CP000058.1	2297618	2298487	-	PSPPH_1951	PSPPH_1951
CP000058.1	2298633	2300057	+	PSPPH_1952	leuC
CP000058.1	2300068	2300709	+	PSPPH_1953	leuD
CP000058.1	2300857	2301939	+	PSPPH_1954	leuB
CP000058.1	2302010	2303122	+	PSPPH_1955	asd
CP000058.1	2303303	2304307	+	PSPPH_1956	dgoK
CP000058.1	2304309	2304944	+	PSPPH_1957	eda2
CP000058.1	2304998	2306146	+	PSPPH_1958	dgoD
CP000058.1	2306450	2307760	+	PSPPH_1959	PSPPH_1959
CP000058.1	2307837	2308646	+	PSPPH_1960	PSPPH_1960
CP000058.1	2308658	2309710	-	PSPPH_1961	PSPPH_1961
CP000058.1	2309890	2310783	+	PSPPH_1962	PSPPH_1962
CP000058.1	2310831	2312486	-	PSPPH_1963	PSPPH_1963
CP000058.1	2313006	2313755	+	PSPPH_1964	etfB
CP000058.1	2313756	2314685	+	PSPPH_1965	etfA
CP000058.1	2314805	2315632	+	PSPPH_1966	PSPPH_1966
CP000058.1	2315643	2315996	+	PSPPH_1967	PSPPH_1967
CP000058.1	2315993	2316808	+	PSPPH_1968	PSPPH_1968
CP000058.1	2317026	2318465	+	PSPPH_1969	PSPPH_1969
CP000058.1	2318480	2319223	+	PSPPH_1970	PSPPH_1970
CP000058.1	2319318	2319575	+	PSPPH_1971	PSPPH_1971
CP000058.1	2319633	2320019	+	PSPPH_1972	PSPPH_1972
CP000058.1	2320056	2320244	+	PSPPH_1973	PSPPH_1973
CP000058.1	2320309	2321598	-	PSPPH_1974	gltA
CP000058.1	2321698	2321808	+	PSPPH_1975	PSPPH_1975
CP000058.1	2321961	2322335	+	PSPPH_1976	sdhC
CP000058.1	2322329	2322697	+	PSPPH_1977	sdhD
CP000058.1	2322701	2324473	+	PSPPH_1978	sdhA
CP000058.1	2324486	2325190	+	PSPPH_1979	sdhB
CP000058.1	2325450	2328281	+	PSPPH_1980	sucA
CP000058.1	2328323	2329543	+	PSPPH_1981	sucB
CP000058.1	2329714	2331150	+	PSPPH_1982	lpdA
CP000058.1	2331359	2332525	+	PSPPH_1983	sucC
CP000058.1	2332525	2333406	+	PSPPH_1984	sucD
CP000058.1	2333475	2335091	+	PSPPH_1985	brnQ
CP000058.1	2335200	2335460	-	PSPPH_1986	PSPPH_1986
CP000058.1	2335774	2337681	+	PSPPH_1987	htpG
CP000058.1	2337772	2338500	+	PSPPH_1988	PSPPH_1988
CP000058.1	2338788	2340011	-	PSPPH_1989	fabB
CP000058.1	2340022	2340537	-	PSPPH_1990	fabA
CP000058.1	2342210	2343469	-	PSPPH_1992	PSPPH_1992
CP000058.1	2344364	2345389	+	PSPPH_1994	gpsA
CP000058.1	2345337	2345759	+	PSPPH_1995	PSPPH_1995
CP000058.1	2345756	2346211	+	PSPPH_1996	sixA
CP000058.1	2346272	2346715	+	PSPPH_1997	PSPPH_1997
CP000058.1	2346733	2347644	+	PSPPH_1998	PSPPH_1998
CP000058.1	2347641	2348495	+	PSPPH_1999	PSPPH_1999
CP000058.1	2348623	2349453	+	PSPPH_2000	PSPPH_2000
CP000058.1	2349545	2350594	+	PSPPH_2001	PSPPH_2001
CP000058.1	2350640	2351398	-	PSPPH_2002	PSPPH_2002
CP000058.1	2351514	2352539	-	PSPPH_2003	PSPPH_2003
CP000058.1	2352536	2353285	-	PSPPH_2004	PSPPH_2004
CP000058.1	2353651	2354559	+	PSPPH_2005	PSPPH_2005
CP000058.1	2354608	2355711	+	PSPPH_2006	PSPPH_2006
CP000058.1	2355660	2356886	+	PSPPH_2007	PSPPH_2007
CP000058.1	2359564	2361042	+	PSPPH_2009	PSPPH_2009
CP000058.1	2361084	2362199	-	PSPPH_2010	PSPPH_2010
CP000058.1	2362247	2364763	-	PSPPH_2011	PSPPH_2011
CP000058.1	2364800	2365498	-	PSPPH_2012	PSPPH_2012
CP000058.1	2365654	2366211	-	PSPPH_2013	fimA
CP000058.1	2366552	2367811	-	PSPPH_2014	PSPPH_2014
CP000058.1	2367892	2368155	-	PSPPH_2015	PSPPH_2015
CP000058.1	2368398	2368493	+	PSPPH_2016	PSPPH_2016
CP000058.1	2368496	2370190	+	PSPPH_2017	kdpA
CP000058.1	2370201	2371757	+	PSPPH_2018	kdpB
CP000058.1	2371767	2372279	+	PSPPH_2019	PSPPH_2019
CP000058.1	2372334	2372906	+	PSPPH_2020	kdpC
CP000058.1	2372973	2375636	+	PSPPH_2021	kdpD
CP000058.1	2375633	2376325	+	PSPPH_2022	kdpE
CP000058.1	2376422	2376700	+	PSPPH_2023	PSPPH_2023
CP000058.1	2377094	2378011	+	PSPPH_2024	PSPPH_2024
CP000058.1	2378008	2378964	+	PSPPH_2025	PSPPH_2025
CP000058.1	2379129	2380970	+	PSPPH_2026	PSPPH_2026
CP000058.1	2380995	2381756	+	PSPPH_2027	PSPPH_2027
CP000058.1	2381905	2382675	+	PSPPH_2028	PSPPH_2028
CP000058.1	2382689	2382931	-	PSPPH_2029	PSPPH_2029
CP000058.1	2383056	2384531	-	PSPPH_2030	PSPPH_2030
CP000058.1	2384616	2385452	-	PSPPH_2031	tatD
CP000058.1	2385634	2387055	+	PSPPH_2032	PSPPH_2032
CP000058.1	2388433	2388762	+	PSPPH_2035	PSPPH_2035
CP000058.1	2388809	2389282	+	PSPPH_2036	greB1
CP000058.1	2389320	2391836	-	PSPPH_2037	PSPPH_2037
CP000058.1	2391836	2392519	-	PSPPH_2038	PSPPH_2038
CP000058.1	2392530	2393135	+	PSPPH_2039	PSPPH_2039
CP000058.1	2393192	2393473	+	PSPPH_2040	PSPPH_2040
CP000058.1	2393586	2394551	+	PSPPH_2041	PSPPH_2041
CP000058.1	2395628	2395879	-	PSPPH_2042	oprI
CP000058.1	2396354	2396641	+	PSPPH_2043	PSPPH_2043
CP000058.1	2396727	2397803	-	PSPPH_2044	PSPPH_2044
CP000058.1	2398047	2399018	+	PSPPH_2045	panE1
CP000058.1	2399022	2399942	+	PSPPH_2046	PSPPH_2046
CP000058.1	2400019	2400507	+	PSPPH_2047	PSPPH_2047
CP000058.1	2400667	2401641	+	PSPPH_2048	cysB
CP000058.1	2401733	2402467	-	PSPPH_2049	PSPPH_2049
CP000058.1	2402607	2403224	+	PSPPH_2050	thrH
CP000058.1	2403342	2404685	-	PSPPH_2051	pabB
CP000058.1	2404761	2405741	-	PSPPH_2052	PSPPH_2052
CP000058.1	2405738	2407273	-	PSPPH_2053	PSPPH_2053
CP000058.1	2407278	2407829	-	PSPPH_2054	PSPPH_2054
CP000058.1	2408126	2408830	+	PSPPH_2055	PSPPH_2055
CP000058.1	2408830	2409723	+	PSPPH_2056	prpB
CP000058.1	2410021	2411148	+	PSPPH_2057	prpC
CP000058.1	2411218	2413809	+	PSPPH_2058	acnD
CP000058.1	2413928	2415109	+	PSPPH_2059	prpF
CP000058.1	2415163	2415981	-	PSPPH_2060	PSPPH_2060
CP000058.1	2416187	2418562	+	PSPPH_2061	ppsA
CP000058.1	2418724	2419716	+	PSPPH_2062	PSPPH_2062
[truncated: 3,065 more rows]
