# Supplementary material for: Protocol for integrated analysis of bacterial RNA-seq and ChIP-seq data for establishing a co-expression network
Source: STAR Protoc. 2023 May 19;4(2):102322. doi: 10.1016/j.xpro.2023.102322 (PMC10209869; doi:10.1016/j.xpro.2023.102322)
Supplement: Data S1. Intermediate file for ChIP-seq analysis, related to Step: Perform alignment [file mmc1.zip › Readme.txt]

These data are supporting files related to RNA-seq analysis in this paper.
