# Supplementary material for: Protocol for integrated analysis of bacterial RNA-seq and ChIP-seq data for establishing a co-expression network
Source: STAR Protoc. 2023 May 19;4(2):102322. doi: 10.1016/j.xpro.2023.102322 (PMC10209869; doi:10.1016/j.xpro.2023.102322)
Supplement: Data S2. Intermediate file for RNA-seq analysis, related to Step: Perform alignment using STAR [file mmc2.zip]

Archive with 9 entries (9 files):
- PS_1448A_GCA.bowtie.fa
- PS_1448A_GCA.bowtie_genome.bwt.samheader.sam
- Readme.txt
- RNA-seq-analysis-example-gene-1.txt
- RNA-seq-analysis-example-gene-2.txt
- RNA-seq-analysis-example-gene_counts.txt
- RNA-seq-analysis-example-gene_DEGs.txt
- RNA-seq-analysis-gene_name.txt
- RNA-seq-analysis-ReadsPerGene.out.tab
