# Supplementary material for: Protocol for integrated analysis of bacterial RNA-seq and ChIP-seq data for establishing a co-expression network
Source: STAR Protoc. 2023 May 19;4(2):102322. doi: 10.1016/j.xpro.2023.102322 (PMC10209869; doi:10.1016/j.xpro.2023.102322)
Supplement: Data S2. Intermediate file for RNA-seq analysis, related to Step: Perform alignment using STAR [file mmc2.zip › PS_1448A_GCA.bowtie.fa]

>CP000058.1 Pseudomonas savastanoi pv. phaseolicola 1448A chromosome, complete genome
GCATGGAATGCGGGTTTATCCACAGGCGAGTTATGCACAGAGTTTAGCCCTGACTTATGC
AATGGGCTGAAGATGGGTTATCCACAGAGCTTACGATTTGACCGTTTGTCGTGTGACCAC
TGCATAAATCGTTGATTTATAGCTGCCTGTGAGCAACCTACATGTGGATAAGTCGTCTGC
GGATCGTTACAATGGCGGCTGTTTTTGCCTCACCGGCTTTCAACTCAGGGGATATCCGTG
TCAGTGGAACTTTGGCAGCAGTGCGTGGAGCTTTTGCGCGATGAGCTGCCTGCCCAGCAA
TTCAACACTTGGATCCGTCCGCTACAGGTCGAAGCCGAAGGCGACGAGTTGCGTGTGTAC
GCACCGAATCGTTTTGTTCTCGATTGGGTCAACGAAAAATACCTCGGCCGTTTGCTGGAG
CTTCTTGGCGAGCATGGCCAAGGCATGGCGCCTGCCCTTTCCTTATTAATAGGAAGCAAG
CGCAGCTCTGCACCACGTGCCGCTCCGAATGCGCCATTAGCTGCCGCGGCGTCCCAGGCG
CTGTCTGCCAATTCGGTCAGCAGCGTCTCATCGTCTGCACCCGCCATGGCTACTCCGGCT
GCTGCTGTCGCGGTGCCTGCACCGGTTCAGAACGTTGCAGCACACGACGAGCCTTCACGC
GACAGCTTCGACCCAATGGCTGGTGCCAGCTCGCAACAGGCGCCCGCTCGTGCGGAGCAA
CGTACCGTGCAGGTCGAAGGCGCGCTCAAGCACACCAGTTACCTGAACCGCACGTTCACT
TTCGAGAATTTTGTCGAGGGTAAATCCAACCAGCTGGCACGCGCTGCAGCCTGGCAGGTT
GCCGATAATCCCAAGCACGGCTATAACCCGCTGTTCCTTTATGGTGGTGTAGGTCTTGGT
AAAACTCACTTGATGCATGCTGTGGGTAACCACCTGCTGAAGAAGAATCCGAACGCCAAG
GTTGTCTACCTGCACTCGGAGCGCTTCGTCGCAGACATGGTCAAGGCCTTGCAGCTCAAT
GCAATCAACGAGTTCAAGCGCTTTTACCGTTCAGTCGATGCATTGCTGATCGATGACATT
CAATTTTTTGCTCGCAAGGAACGTTCACAGGAAGAGTTTTTCCACACGTTCAACGCGCTG
CTGGAGGGCGGGCAACAGGTCATTCTGACCAGCGACCGCTATCCGAAAGAAATCGAAGGC
CTTGAAGAACGGCTCAAGTCGCGTTTCGGCTGGGGTCTGACAGTTGCTGTCGAGCCTCCG
GAGCTGGAAACCCGCGTGGCTATCCTCATGAAGAAAGCGGATCAGGCCAAGGTCGATCTG
CCTCATGACGCGGCGTTCTTCATTGCCCAGCGGATTCGCTCCAACGTTCGAGAGCTGGAG
GGCGCGCTCAAGCGTGTCATCGCTCACTCGCACTTCATGGGCCGCGACATCACCATCGAA
CTGATTCGCGAATCGCTGAAAGATTTGCTGGCGTTGCAGGACAAGCTGGTGAGTGTGGAT
AACATTCAGCGTACTGTCGCCGAGTACTACAAGATCAAGATCTCCGATCTGCTGTCCAAG
CGTCGTTCCCGTTCTGTTGCCCGGCCTCGCCAGGTTGCAATGGCGCTTTCCAAGGAACTC
ACCAACCACAGTCTTCCGGAAATCGGTGACGTATTTGGTGGTCGGGACCATACGACTGTC
TTGCACGCCTGCAGAAAGATCAACGAGCTCAAGGAATCCGATGCGGATATCCGCGAGGAC
TACAAGAACCTGCTGCGCACTCTGACTACGTGATAACGCCAGTGCAGCTTATTAAGGCAA
GGGACTAGACCATGCATTTCACCATTCAACGCGAAGCCCTGTTGAAACCCCTGCAATTGG
TCGCCGGCGTGGTAGAACGCCGCCAGACCTTGCCGGTTCTTTCCAATGTGCTTCTGGTCG
TCGAAGGTCAGCAACTGTCGCTGACCGGTACGGATCTGGAAGTCGAACTGGTTGGCCGCG
TCCAGCTGGAAGAGCCCGCCGAACCTGGAGAAATCACGGTTCCTGCGCGCAAGCTCATGG
ACATTTGCAAAAGCCTTTCCAATGACGCGCTGATCGATATCAAACTCGATGACTCCAAGC
TGATCGTCAAGGCAGGTCGTAGCCGTTTTACTCTGTCCACGTTGCCTGCCAATGATTTCC
CGACAGTGGAAGAAGGCCCGGGCTCGCTGACCTTCAATCTGGTGCAGAGCAAGTTGCGCC
GCCTGATTGAACGCACCAGCTTTGCGATGGCCCAGCAGGATGTTCGCTACTACCTCAACG
GCATGCTGCTTGAAGTGAGTGCCGGTATTTTGCGCGCCGTCGCCACTGACGGTCACCGTC
TGGCGATGTGCTCGATGTCTGCCGATATCGAACATGCCGATCGTCATCAGGTGATCGTCC
CGCGCAAAGGTATTCTCGAGATGGCGCGCCTGCTGACTGAGCAGGACGGTATGGTCAGCA
TCGTTCTGGGTCAGCATCACATCCGCGCGACTACCGGCGAGTTCACTTTCACTTCCAAAC
TGGTCGATGGCAAATTCCCGGATTACGAGCGCGTGTTGCCCAAAGGCGGCGACAAACTGG
TGCTGGGTGACCGTCAGGCATTGCGCGAAGCGTTCAGTCGCACCGCAATTCTGTCCAACG
AGAAGTACCGCGGTATCCGCCTGCAATTGGCCAGTGGTCAATTGAAAATTCAGGCCAACA
ACCCAGAGCAGGAAGAGGCAGAGGAAGAAATCAGCGTCGAGTACAACGGCGATTCGCTGG
AGATAGGTTTTAACGTGAGCTATCTGCTCGACGTGTTGGGTGTGATGACGACCGAGCAGG
TACGCCTGATTCTGTCGGACTCCAATAGCAGCGCCTTGGTGCAAGAGTCGGATAACGACG
ATTCCGCCTACGTTGTCATGCCGATGCGTCTGTAACTTCATGTCCAGCGCAACCTAGATG
TCTCTTAGTCGCGTCTCGGTCACCGGGGTGCGCAATCTGCACCCGGTGACCCTCTCCCCC
TCCCCGCGTATCAATATCCTCTACGGCGCAAACGGCAGTGGCAAAACCAGTGTTCTGGAA
GCCATCCACCTGCTGGGGATCGCGCGTTCGTTTCGTAGCAGTCGCCTGCTCCCTGTTATC
CAGTACGTGCAGCCCTCTTGCACCGTCTTTGGACAGGTCGATCTTGCGCAAGGTGGTCAC
AGCAATCTCGGAGTTTCGCGCGACCGACAAGGCGAATTCCAGATTCGTATTGACGGGCAG
AATGCGAGAAGTGCCGCTCAGCTTGCTGAAATATTGCCGCTGCAACTGATCAATCCGGAC
AGCTTCAGATTGCTGGAAGGTGCACCGAAGATACGCAGGCAGTTTTTGGACTGGGGAGTG
TTCCACGTGGAACCTCGCTTTATGGTCACTTGGCAGCGCCTGCAGAAGGCCCTCAAGCAG
CGAAACTCGTGGCTTCGGCATGGTACACTTGACGCCGCTTCACAGGCGGCATGGGACCGA
GAGCTGTGCTATGCAAGTGACGAAATAGATGAATTCCGTCGCGCCTATATCAAGGCATTG
AAGCCCGTTTTTGAACAGACTTTGAGCGAACTTGTTGAGCTTGAAGGTTTGACCCTGAGC
TATTACCGAGGATGGGACAAGGAAAAAGAGCTGAGTACAGTGCTCGCCTCTTCCCTGCAT
CGTGATCAGCAAATGGGCCACACCCAGGCTGGACCACAACGAGCTGACCTGCGCCTTAGA
TTAGGCGCTCATAACGCGGCGGATATATTGTCTCGCGGTCAGCAAAAGTTGGTGGTCTGC
GCATTGCGTATTGCTCAGGGACACCTGGTCAGCCAGGTCCGTCGCGGCCAGTGTATTTAC
CTGGTGGATGACTTGCCCTCCGAACTGGATGACAACCATCGACGCGCGCTTTGCCGCTTG
CTGGAAGAATTACGCTGCCAGGTGTTTATCACCTGTGTAGATCAAGAATTTTTGAGGGAA
GGCTGGCAGACGGAAACGCCAGTCGCTTTGTTCCACGTGGAACAAGGCCGTATCACCCAG
ACCCACGACCATCGGGAGTGATTGCATGAGCGAAAACCAAACGTACGACTCGTCCAGCAT
TAAGGTGCTGAAAGGACTTGATGCCGTACGCAAGCGTCCCGGAATGTACATCGGTGATAC
AGACGATGGCAGCGGTCTGCACCACATGGTGTTCGAGGTGGTTGATAACTCGATCGACGA
AGCATTGGCAGGCCATTGCGACGACATCAGCATTATCATCCATCCAGACGAATCTATCAC
CGTGCGCGACAACGGCCGCGGTATTCCGGTAGACGTGCATAAAGAAGAAGGCGTGTCGGC
AGCCGAGGTCATCATGACCGTGCTCCACGCTGGCGGTAAGTTCGATGACAACTCCTACAA
AGTATCCGGCGGCTTGCACGGTGTAGGTGTGTCGGTTGTTAACGCCCTTTCAGAGCTTCT
GCTGCTGACGGTTCGTCGTAGCGGCAAGATCTGGGAACAGACCTACGTGCATGGTGTTCC
ACAGGAGCCGATGAAAATCGTCGGTGAAAGTGATACCACCGGTACTCAGATCCACTTCAA
GCCTTCTGCTGACACGTTCAAGAATATCCACTTCAGCTGGGACATTCTGGCCAAGCGAAT
TCGTGAACTGTCGTTCCTGAACTCCGGTGTTGGCATTGTCCTCAAGGACGAGCGCAGCGG
CAAAGAAGAACTGTTCAAATACGAAGGCGGTCTGCGTGCCTTCGTTGAATACCTGAACAC
CAACAAAACGCCGGTCAACGAAGTGTTCCACTTCAACATCCAGCGTGATGATGGAATCGG
TGTCGAAATTGCCCTGCAGTGGAACGACAGCTTCAACGAGAACCTGTTGTGCTTCACCAA
CAACATCCCACAGCGTGACGGTGGTACTCACTTGGTGGGCTTCCGTTCCGCTCTGACGCG
TAACCTGAACAACTACATTGAGCAGGAAGGTCTGGCCAAGAAGCACAAGGTCGCGACCAC
CGGCGACGATGCGCGTGAAGGTTTGACTGCGATCATTTCGGTCAAAGTACCTGATCCGAA
ATTCAGCTCGCAGACTAAGGACAAACTGGTTTCGTCCGAAGTCAAAACTGCAGTGGAACA
AGAGATGGGCAAGTACTTCTCCGACTTCCTGCTGGAAAACCCGAACGAAGCCAAAGCAGT
TGTTGGCAAGATGATCGACGCAGCCCGTGCCCGCGAAGCAGCGCGCAAGGCTCGCGAGAT
GACTCGCCGCAAAGGTGCACTGGATATCGCTGGCTTGCCGGGCAAGCTTGCCGACTGCCA
GGAGAAGGACCCTGCCCTCTCCGAACTGTACCTGGTGGAAGGGGACTCTGCTGGCGGATC
AGCCAAGCAGGGGCGTAACCGTAGAACCCAGGCGATCCTGCCACTCAAGGGCAAGATCCT
GAACGTTGAAAAAGCGCGTTTCGACAAAATGATCTCTTCCCAGGAAGTGGGCACTTTGAT
CACCGCGCTGGGCTGTGGCATCGGCCGTGAAGAGTACAACATCGACAAGTTGCGTTATCA
CAACATCATCATCATGACCGATGCTGACGTCGACGGCTCGCACATCCGTACCCTGCTGCT
CACCTTCTTCTTCCGTCAGTTGCCTGAGCTGATCGAGCGTGGCTACATCTACATCGCTCA
GCCACCGCTGTACAAGGTCAAGAAAGGCAAGCAGGAGCAGTACATCAAGGACGACGAGGC
CATGGAAGAGTACATGACCCAATCGGCCCTCGAAGACGCCAGCCTGCACCTCAGCGAATC
GGCACCGGGCATCTCTGGTACTGCGCTGGAGAAACTGGTCAATGACTTCCGCATGGTCAT
GAAGACTCTCAAGCGTCTGTCGCGTCTTTATCCACAGGAACTGACCGAACACTTCGTCTA
CCTGCCGCCGATCTCGTTGGACCAACTGTCCGACCACGAGGGCATGCAGGCCTGGCTGGC
ACTATTCGACGCGCGTCTGCGCACCGGCGAGAAATCGGGTCTGGTCTACAAGGCCAGCCT
GCGTGAAGACCGTGAACGTAACGTCTGGCTACCAGAGGTAGAACTGATCTCTCATGGTCT
GTCGAACTACGTCACCTTCAACCGTGACTTCTTCGGCAGCAATGACTACAAGACCGTTAC
CGCTCTGGGACTGCAGATCAGCACACTTCTGGAAGAAGGTGCCTATGTACAACGTGGCGA
GCGCAAGAAGCCTGTCACCGAGTTCAAGGAAGCCCTCGCCTGGTTGATGGCCGAAAGCAC
CAAGCGCCACACCATCCAGCGCTACAAAGGACTGGGTGAAATGAACCCGGACCAATTGTG
GGAAACCACGATGGACCCAAGTGTGCGCCGTATGCTGAAAGTGACCATCGAAGACGCCAT
TGGCGCTGACCAGATCTTCAACACCCTTATGGGTGATGCGGTCGAGCCACGTCGTGACTT
CATCGAGAGCAATGCGCTGGCAGTGTCCAACCTGGACTTCTGATGGACATGTAGCTTCAC
AGAAAAGCTAGCCGTTATCCCGCCATGGTGATTTCGGCTTGATAAGGCCAACCCCAGGGT
TGGCCTTTTTCATTTGAGTGTCTTTCAGGCCTATCCTGTGTCGCAACGATCTTATGGACT
TGGCCACGATGAACGTTGAATGAATCTGCCGTTTATAGTGGCCAAAACAGTCGATCCGTA
CGTTTGCGCGGAGAACTTCAGCGCAGATGATTTCGCTGACCGATTAACCTGATCAATATC
GCAGCCGCTCAAGGCTGCACGTATTACTACGATATTGGCAGGAATAGCAAAAATGCCCGC
ACCTCTGATCCCCGTCGAGACCTCCCCCAAGCTTCCCTTGGAGGCAGATGTAGTTGTAAT
TGGCGGCGGCATAATAGGCAGCTTCACCGCCTACTACCTCGCCCTGCGCGGCATGAAGGT
CGCTCTGGTTGAAAAAGGCCGTATCGGTGCCGAGCAATCGAGTCGTAATTGGGGGTGGTG
CCGGCAGCAGAATCGGGATGCCCGGGAGCTGCCGATGGCAACCAAAAGCCTGGACCTGTG
GGAGCAGTTTGCCAAGCAGAGCGGCGAGCAGACAGGCTTCACCCGCTGCGGCCTGCTTTA
CTTGAGCAACGACGAGAAAGAACTTGCGGGATGGGCACGCTGGGGAGAATTTGCCCGTAC
TGTAGGTGTCCAGACTTACATGTTGACCGCCCAGCAGGCTGCTGAACGCGGAAAGGCTAC
AGGCAAGCAATGGAAGGGCGGAGTCTATGCGCCTACGGATGGTACTGCCGATCCATCTCG
TGCAGCACCAGCTGTTGCGCGAGCGATCATGGCGCTGGGCGGCACCGTGCATCAAGGTTG
CGCCGCTCGGGGGCTGGAAACCGAAGGTGGGCGATTGTCTGCCGTGGTCACCGAGAACGG
CACCATTCGTACCCGGCTCGCGGTACTTGCCGGAGGCGCGTGGGCTTCCTCATTCTGTCG
CCAGTACGGTATTAGTTTTCCCCAGGCCACTATTCGCCAGACGGTGATGTCAGTTTCCCC
GCCGACCGGTGAGTTGGTGCCCGCATTGCATACTTCAAATGTTTCCATGACTCGCCGTCA
TGACGGTAGCTACACCCTGGCAATCAGTGGCCGTGGAAGGGTTGATCCTACCCCACAGCT
GTTCGGGTTTGCTGCGCAGTTTCTGCCCATGTTTGGGCGCCGTTGGCGCAATCTGGCGCC
GGGAGGTCTGGAAGGCTTGCGCTCAGGTCACGAGGGCCGTGGCAGGTGGCGTCTCGACCA
GCCGACACCTATGGAGAAAATGCGCATACTCGATCCAAAGGTAGATACATCTGCGGTGGA
GTTGACCTACAAGCGCGCGGTGGCGATGGTCCCCGCTCTCAAGCAATCATCGGTCAACGC
AGCCTGGGCCGGTTATGTCGACAGCACCCCTGATGGTGTGCCGGGAATAGGCGAAATCGC
CAGCCTGCCCGGGCTGGTGCTGGCCGCCGGGTTCAGTGGCCATGGTTTCGGTATTGGACC
AGGAGCAGGTCATTTGATCGCTCACATTGTCAGCGGTGTCGCCCCTATCGTCGACCCTAA
ACCTTATCATCCAGACCGTTTCCACGGTTCAGCCTGGGGCAAGGTGGCAGATTTCTGAGT
GAAACGAGGAGCGACGTTCATGCATAGGAATTTCAAAATGCCTATGCATCAGGCTGACGC
TATGACGGAGGCGTCATGCCTTCAAAGCGATGGGTAGGAAGACGCTGATGCGTTACTTAT
GCAGTGAAAATCCCTATCAACAAGCATTAATGCAGGTTATTTCACCGCGAAGCCTAGGTG
CGGACGCACCTAGGCCCTGTCAGGGCTTCACGTACCTCATCTGCGCAATCGCCTGAGCGT
TGAGGTTCAGTCCCTGCACCGTCAGCCCGCTGATTGCCGCCGTGTATACCATCCGCGCGC
CACACAGCACGCAGCGGAACGGATCGACGTTTAGAAAGGCTTTGGCCATCTGCACAAAAT
ACAGCTTCGGTGTCGGTCCTGGCGTCGCCATCTTCAGTGCTTCATAGACCTTTGGCAGGT
ACTGCCCGCAGACCCGATTGGCCAGAAAACCAAAATACCGGATCATCCGGAAATGCTTTT
CCGGGATGTGCTGCACCACCCGGAAAAGCATGTCGGCCTGGCTCAGCGTTTCCTGCTGAT
AGGTCTTGGTGCGGTGATCCAGGTAGGTAAAACTCAAGGTTGCGCTGTTGGTGTAATGGG
CCAATCGGCTGCCCGAGATGGGCGGTTTTTTCAGGTAGCGGCCCAGGTAATTGACGGTCT
TTCGGCCGTTTTTCGTCTTCTTCGACAAGTGGATGTGCCAGTGCTGGCCACCAGCGGTCA
GTATCAAACGGCGCCAGTCGCTTTCACAGAGGATGTGGGCCAGCGGCGGCGGCATCGTCA
GTTGCGAAAGCGGCTGTCCCAGCAGGTAATCGCGCACCAGCCACATCCAGCGCCGCCGCA
GGGCCTCTTTGTGGAACGACAGATTTTTCCAGACGCCCTGCTCATCCAGGCCGCCCGCGG
TCACCGACAGGTGGACGTGGGGATGCCAGTTGAGCCGCCGGCCATAGGTGTGCAGCGCCC
CTTAAATCCCGACGCGCAAACCGCGCCGCTTGGCGGCGTAGATCAGGTTATCGGCCGCCA
GCCGAAACAGCGCATCGAGCAGCCAGCGGTTGTAGAAGAACAGGGGCCATAGCGTGTCGG
GCAGCGTGAACACCAGATGCTGCCAGGGGCAGTCGGGCAGACGGTTGTTTTGCACGGTGA
TCCACTGGTCGGTGGCCTTTTTGCCGCAGGAGGGACAGGCCCGGCAATGGCAGGTGTTGC
ACAGGTATTTGACGTGCGGGCAGCTGTGGTTGCCGCAGGTGTAGTGTTTGACGCCCAGTA
TCGAGGTGCCGCAGGCGAGCATTTTGGTGACGGACTCGACTTCGATGTCGCGTAAGCCGC
CCTCCTCGAGGAGGTGTGCCCAGCACTGGTTAGCGGTGAAGAGGTTTTTGAGCGGTCGAG
GTGTGTAGGCAGGACTCATCTGAAGCAGCAGCGGTGGGTAAGCAGGCTTCATGATGGTCA
ATAACGGGCCTCATGGCAAAGCTCAAATCGATGTTTCTGCTGCTACGCGATCGTAAGAAC
GGGCGATTTGCAGCCGCAGGCTGCCCTGTTCATGCATAGGAATTTCAAAATGCCTATGCA
TCAGGCTGACGCTATGACGGAGGCGTCATGCCTTCAAAGCGATGGGTAGGAAGACGCTGA
TGCGTTACTTATGCAGTGAAAATCCCTATCAACAAGTATTAATGCAGGTTATTTCACCGC
GAAGCCTAGGTGCGGACGCACCTAGGCCCTGTCAGGGCTTCACGTACCTCATCTGCGCAA
TCGCCTGAGCGTTGAGGTTCAGTCCCTGCACCGTCAGCCCGCTGATTGCCGCCGTGTATA
CCATCCGCGCGCCACACAGCACGCAGCGGAACGGATCGACGTTTAGAAAGGCTTTGGCCA
TCTGCACAAAATACAGCTTCGGTGTCGGTCCTGGCGTCGCCATCTTCAGTGCTTCATAGA
CCTTTGGCAGGTACTGCCTGCAGACCCGATTGGCCAGAAATCCAAAATACCGGATCATCC
GAAAGTGCTTCTCCGGGATGTGCTGCACCACCCGGAAAAGCATGTCGGCCTGGCTCAGCG
TTTCCTGCTGATAGGTCTGTGTGCGGTGATCCAGGTAGGTGAAGCTCAACGTGGCCCCGT
TGGTGTAATGCGCCAGACGACTGCCCGAGATGGGCGGTTTTTTCAGGTAGCGGCCCAGGT
AATTGACGGTCTTTCGGCCGTTTTTCGTCTTCTTCGACAAGTGGATGTGCCAGTGCTGGC
CACCAGCGGTCAGTATCAAACGGCGCCAGTCGCTTTCACAGAGGATGTGGGCCAGCGGCG
GCGGCATCGTCAGTTGCGAAAGCGGCTGTCCCAGCAGGTAATCGCGCACCAGCCACATCC
AGCGCCGCCGCAGGGCCTCTTTGTGGAACGACAGATTTTTCCAGACGCCCTGCTCATCCA
GGCCGCCCGCGGTCACCGACAGGTGGACGTGGGGATGCCAGTTGAGCCGCCGGCCATAGG
TGTGCAGCGCCCCGAAAATCCCGACGCGCAAACCGCGCCGCTTGGCGGCGTAGATCAGGT
TATCGGCCGCCAGCCGAAACAGCGCATCGAGCAGCCAGCGGTTGTAGAAGAACAGGGGCC
ATAGCGTGTCGGGCAGCGTGAACACCAGATGCTGCCAGGGGCAGTCGGGCAGACGGTTGT
TTTGCACGGCGATCCACTGGTCGGTGGCCTTTTTGCCGCAGGAGGGACAGGCCCGGCAAT
GGCAGGTGTTGCACAGGTATTTGACGTGCGGGCAGCTGTGGTTGCCGCAGGTGTAGTGTT
TGACGCCCAGTATCGAGGTGCCGCAGGCGAGCATTTTGGTGACGGACTCGACTTCGATGT
CGCGTAAGCCGCCCTCCTCGAGGAGGTGTGCCCAGCACTGGTTAGCGGTGAAGAGGTTTT
TGAGCGGTCGAGGTGTGTAGGCAGGACTCATCTGAAGCAGCAGCGGTGGGTAAGCAGGCT
TCATGATGGTCAATAACGGGCCTCATGGCAAAGCTCAAATCGATGTTTCTGCTGCTACGC
GATCGTAAGAACGGGCGATTTGCAGCCGCAGGCTGCCCTGTTCTGCAGGTCGCGTTCCGA
ACGCGCCACGCATGGCAGCAGAAAGGCCTTCTGACCATGCACCGTCGCGCTGCGGTTGAG
TTTGGTGTTGACCAGCACCGTCATTTTCAAACGGCTGACGGTCGGGCAGATCACATCGGT
GTCCGGGATGGCGCGGAATAAATTACCGCCCATGGAAATGAGTGCTTCCACCTCGCCACG
CAACAGGGCTTCGCAGGTCTGGGCCACGGCATGGCCTTTTTTTCTGGACGCTTCGAAACC
GAACACCTTGCTCATGCTGGCCAGAAACGGTTCGCCGGCCTTTTCATAGATGCCCATCGT
CCTGTCGCCCTGTACGTTGGAATGCCCACGCACCGGGCAAGCCCCCGCACCGAGCTTGCC
GATGTTGCCGCGCAACAGCAGCAGGTTGATGATCTGCTGCATGGCATCACCGCCACGCTT
GTGCTGAGTGATGCCCATCCCCCAGCAGCAGATGACCCCCTTCGAGCGCTTATAAACCGC
AGCCACCTCTTCGATGGCCTGGCGCGTCAGGCCCGAATGGCGCTCGATGGTGTCCCAGGG
CAACTGTCGGCAATAATCGGCGTACTGCTCAAAACCATGGGTGTGTTCTTCAATGAACGC
CACATCGAGGACGCGCGGCAGGTTTTCACGGTGGGCCACGTCGTCGGCTTCGATCACGGC
CTTGCAAACGCCTTGCAGGGCGATCATGTCGCCGCCGATTCTCACCTGATGGTACTGCGA
GCTGATCTCTACGCCATGAAGGCTGAGCATGTCGCGCGGGTCCTGCGGCGCCGCAAAGCA
TACCAGCGCCCTTTCCCGCAGCGGGTTGAACGAGATGATGCTGGCACCCCGTTTTGCGGC
CGCATGCAGCTCGGACATCATGCGCGGGCTGTTGCTTCCGGGGTTCTGACCAATGATGAA
AATCGCGTCGGCGTTCTCGAAATCTTCCAGCGTCGTGGTGCCCTTGCCGACCCCGATCGA
CTCGGGCAGCGCCGCAGTGGTGGTTTCATGGCACATGTTCGAGCAGTCAGGGAAGTTGGC
CATGCCGTACAGCCGACCGAACAGCTGATACAGAAAGGCGGCTTCGTTCGACGTGCGCCC
GGAGGTGTACAGCTCCAGCTTCCACGGATCGCTCAGGCCGCGCAGCTCTGCGCCGATCTC
GGCGAACGCCTCGTCCCAGGTGACGGGCAGGTATTTGTCAGTGGCTGCGTCGTAGCGCAT
CGGCTCGGTGATACGGCCTTTTGCTTCCAGCTCGTGATCGCTCCAGGTCGCCAGTTCGCT
GACCGTATGCCGGGCGAAAAACTCAGGCGTCACGCGTTTTTTGGTCGATTCCCAGGCCAG
CGCTTTTGCACCGTTCTCACAGTATTCAAACGTGTGCGGTTTCTTTGGGTCCGGCCAGGA
GCAACTGGGGCAATCGAAGCCGCCAGGCTTGTTCCACAGCGACTGCCGTGCTTAAATCAG
CGTGGGCACCGTCAACAACTGTGTGCGTGTTGAAGCTGAGAAAACTTACGACCGGTGTTC
CACGTGGAACACCACAGTTTTGGGACATCAGTGACTATTCGACGCATTAATGGATCCGGC
CACCCTTCTGCCCTTTCAGAAATATTGGAGCGGTACGTTGGCCTAAGCGAAGTTGGCTTC
GCCTCGGGCGTTAACCCACGCAAAAAAAACCGACCTTTTTGAGGTCGGTTTTTGATACAT
CACCAAAACTTATGCACGTTTTTCCGGTTTTTATAGCCTGAAAAAATATGTATACGAATT
AAAGAGTTAGCCAGGGTTTTTGACGGATTTAAGAAAAACTGTACACAGGTTATCCACAAA
ATCACGCCGGGACTTTTTCAGGACTTGCTGCTGGTGTAACAGGCGAGCCCATCGCGCGCT
GCGCTTCCTCATTCCAGGCCTGCACACGGTCATTCAACGCAGCAATGGCGCGCGGGCCTG
TACCTTCTGCGTACATCGGTTCGCCAATCACTACCTGAATAGTGCCTGGCTTTTTCGCCC
AGCCATCTCGAGGCCAGTATTTGCCAGCGTTATGCGCGACAGGCAGGACTGGCAGATCAG
CGTTTACCGCCAACGCAGTACCGCCGCGAGAGAATTTTCCGACTTGGCCATAAGGTACGC
GTGTACCCTCCGGGAATATCAGCACCCAGACGCCATCCTTTAGAAGTTCGTCGCCTTTCT
TGGCGATTTCCCGCAGTGCGGCTTTAGGGTTATCACGGTCAATGGCAATGGGGCGCAGCA
TCGCCATGGCCCAGCCGAAGAACGGCACATACAGCAGCTCACGCTTGAGGACCTGGCTCA
TCGGCTCGAAGTACGCCGACAGGAAGAAAGTCTCCCAGGTGCTCTGATGGTTGGAGATGA
TCACGCAGGGGGGGGTCGGTACGTTTTCGGCGCCAGTCACTTCAACCTGGATGTTCAGAA
ACACCTTGGTCAGCCAGATGGCGCAGCGGCACCAATAGACGTTAATGAAGCGATAGCGGG
CTTTGAACGGCAGAAAAGGCGCAATGAAAAAACTCAACGTGCACCACAACAGCGAGCTGG
TGCCCAGCAACAGGTAGAAAAAGAAGGTCCTGATTGCCTGCATGATCGACATAGTTACGT
TTACCGTACGGGCAGGTGCCCGCTCCTTGAGCGCCCTGAACCTGAAGAGCTGACTGTTCA
GTGAGCGCTGTTGTGGATAAGTTCTGCGGCAACTGCCGCCAGATCGTCAAAAATCAACGT
GCCTGCCGGCACTCCGCCTTCCATCGTCTTGCGGCCTTTGCCGGTCATCACCAGCACAGG
CTGAGAATCGACGGCCAAAGCGGCCTGTAGGTCACCTTTACTGTCGCCCACGAACCAGAG
ACCTTTGGGGTCTACTGCGTAATGAGTGACGATGGCCTGCAGCATGCCGGGTTTGGGCTT
GCGGCAGCTACAGGCATCGTCTGGCCCATGCGGGCAGTAGACGATCAAACCGACCTCGCC
ACCCTGCTCTGCCACCAGCTTGCGCAAGCGCTCATGCATGGCGTCCAGCGTGGCCAGATC
ATAATAACCTCGGGCAATGCCCGACTGGTTAGTGGCGACGGCCACCGTCCAGCCGGCCTT
GCTCAGATCTGCGATAGCCTTGATCGAGCCGGGAATGGGCACCCACTCCTTCACTGACTT
TATGTAAGCATCGGAGTCATGGTTGATGACTCCGTCTCGATCAAGTATCAGCAGTTTCAC
CATCGACTCCTTCTCAGCCCAGCAGCGAGATATCGGCAACGCCAAGGAACAGGCCGCGCA
AACGCGACAACAAGGCATAACGGTTGGCGCGCACATTGGCGTCTTCCGCGTTGACCATTA
CCGCTTCGAAGAATGCATCGACCGGCTCACGCAGCATCGCCAGACGCGCCAGCGATTCGC
TGTATTGACGCTCGGCAGCCATCGGCTGGACCGCGTGGTCAGCCTGCTGAATAGCCGAGT
ACAGCGAAAACTCGTTGGCGTTGTCGAAATACTTGGGCTCGACGGTCTGGGCAATGCTGC
CCTCGGCCTTGCTCAACAGGTTCGATACGCGCTTGTTCACCGCGGCCAGTGCAGCGGCCT
GTGGCAGTTTGCGGAAAGCCTGGACCGCCTGAACACGCTGATCGAAATCCAGCGCCGAAG
CAGGTTGCAGCGCACGTACCGAGAGGTACACAGCCACATCGACGCCTTCGTCTTCATAAC
GCGCACGCAGACGGTCGAAGATGAAGTCGAGTACCTGCTCCGCCAGACCGGCAGGCTTGA
TCTTCGCGCCAAACTGCGTGACTGCGAATTTCACCGTTTCGACCAGGTTCAGGTCGAGCT
TCTTCTCGATCAGAATACGCAGGATACCCAACGCAGCACGACGCAGCGCATAGGGGTCTT
TGCTGCCGGTGGGCAGCATGCCGATACCGAAGATACCGACCAGCGTGTCGAGTTTGTCGG
CGATGGCCACCGCAGCGCCAGTCAGCGTTGTCGGCAGTTCGGCGCCCGCGCCACGTGGCA
TGTACTGCTCGTTGAGCGCCAGCGCAACATCTTCAGGTTCGCCGTCCGCCTTGGCGTAGT
AGTAACCGGCAATGCCCTGCATTTCCGGGAACTCGCCGACCATCTCGCTCGACAGGTCGC
ACTTGGACAGCAGGCCAGCCCGTGCCGCACGCTGGGCGTCGCCGCCGATGCGCGGGGCGA
TGTAGGCAGCCAGTTTCGAGACGCGCTCGGCTTTGTCGAACACGCTACCCAATTGTGCCT
GGAACACGACGTTTTTCAGACGATCGTTGAAGGTTTCCAGCTTCTGCTTCTTGTCCTGCT
TGAAGAAGAACTCGGCATCAGTCAGGCGTGGACGAACCACCTTCTCGTTACCGGCAACGA
TTTGCGCCGGGTCTTTGCTCTCGATGTTGGCCACGGTGATAAAGCGCGGCAGCAACTTGC
CTTCGGCATCCAGCAGGCAAAAGTATTTCTGGTTGTCCTGCATGGTAGTAATCAGCGCTT
CCTGAGGTACTTCCAGGAAACGTTCTTCAAAAGAGCACACCAGCGGAACCGGCCACTCGA
CCAGACCGGCCACTTCGTCCAGCAGGCTTGGCGGCACGATGGCGGTGCCTTCCTGTTGGG
TGGCCAGCTCGTCGACGCGCTTGCTGATGATCTGCCGACGTTCATTGAAGTCGGCCAGTA
CGTGCGCGGCGCGCAGGTCGCTGAGGTACCCGGCAGGCGAAGAAATACGCACGTCTTGCG
GGTGATGGAAGCGATGACCACGAGAATGACGACCCGCGCTCTGGGCAAGGATCGTGCAGT
CAACCACCTGATCACCGAACAGCATCACCAGCCACTGGGTCGGACGCACGAACTCTTCCT
TGCGGGCACCCCAGCGCATACGCTTGGCAATCGGCAGGTCGTTCAGCGAGTCTTCGACAA
TGGTTGGCAGCAGCGACGTGGTCGGCTTGCCGAGGATGGTCTGGCTGTAGCGCAGTTTCG
GGCCGCTCTGATCGATTTCGCTCAGGTCGACGCCGCACTTCTTGGCGAAGCCCAGTGCTG
CCTGCGTCGGGTTGCCGTCCGCATCGAAGGCTGCCTGACGCGGTGGGCCGTCGAGGTTGA
CGCTGCGATCCGGCTGTTGTGTGGCCAGCGCGGTGATCAGCACGGCCAGGCGACGCGGTG
CAGCGTAGACCTGTTTGGCGCTGTAGGTCAGACCTGCGCCCGACAGGCCTTTTTCAATAC
CGGCCAGAAATGCATCTGCCAGGGAAACGAGGGTCTTGGGTGGCAGTTCTTCAGTGCCCA
GTTCAACCAGAAAATCTTGAGCACTCATTGCGCTGCCTCCAGCTTGGCCAACACTTCATC
GCGTAGATCGGGCGGCGCCATCGGGAAACCGAGACGGGCGCGGGCCTGCAGGTAGGCCTG
AGCCACCGAGCGGGCCAGCGTGCGCACGCGCAGGATGTATTGCTGACGCGCGGTCACGGA
AATCGCGCGGCGGGCATCCAGCAGGTTGAAGGTGTGCGAGGCCTTGAGGACCATTTCATA
GCCCGGCAACGGCAGCTCCAGCTCGATCAGACGTGCGGCTTCGCTCTCATAGAAATCGAA
CAGTTCGAACAGTTTGTCGACGTTGGCGTGTTCGAAGTTGTAGGTCGACTGTTCTACCTC
GTTTTGATGGAACACGTCGCCGTAAGTCACTTTGCCGAACGGGCCGTCAGCCCAGACCAG
ATCGTAGACCGAGTCCACGCCCTGCTGGTACATGGCCAGACGCTCAAGGCCGTAAGTGAT
TTCGCCGGTAACCGGGTAGCACTCAAGGCCGCCGACCTGCTGGAAGTAGGTGAACTGCGA
GACTTCCATACCGTTGAGCCAGATCTCCCAGCCCAGACCCCAGGCGCCCAGCGTCGGCGA
TTCCCAGTTGTCTTCGACGAAACGCACGTCGTGCACCAGCGGATCGAGGCCGATGTGCTT
AAGCGAACCCAGGTACAGTTCCTGGAAGTTGTCCGGGTTGGGCTTGAGAATCACCTGGAA
CTGATAGTAATGCTGCAGGCGGTTCGGGTTTTCGCCGTAGCGGCCGTCAGTCGGGCGACG
GCTTGGCTGTACGTAAGCGGCGTTCCAGGTTTCCGGGCCTACGGCGCGCAGAAACGTGGC
AGTGTGGAACGTGCCGGCGCCTACTTCCATATCGTAGGGCTGAAGTACCACGCAACCTTG
TTCTGCCCAGTATTGCTGGAGGGCGAGGATCAAGTCTTGGAAGGTACGCACGGCTGGCGT
AGGCTGGCTCACAAATTTCACCTGTGCTGGGCTGCGATTCAAAGAGCGGGAGTATACCCG
ATTCGGCCGCACGTCCACTCCTTGGGAGCCCTATGACACGCTGCTTTTGGTGCAACGAAG
ACCCCCTGTACATCGCTTATCACGATCAGGAGTGGGGAGTGCCGCTGCGCGATGCGCAGA
AGCTCTTCGAGTTGCTTTTGCTCGAAGGGTTCCAGGCCGGGCTGTCGTGGATCACGATTC
TCAAGCGGCGGGCGCGTTATCGCGAAGTGCTGCACGGCTTTGACGTCGTGCGCCTGGCGC
AGCTGAGCGATGCCGAAATAGAGGCGCTGATGCTCGATCCGAGCATTATCCGCAATCGCC
TCAAGCTCAAGGCCGTGCGCACCAATGCGCGGGCCTGGCTGGCGCTGCAAGACCCGGCCG
GTCTGCTCTGGTCGTTTGTTGGTGGCGAGCCGAAGATCAACCATTTCAAGGATCGCAGCG
AAGTGCCGGCGATTACCGCCGAGGCCGAAGCGATGAGCAAGGCGCTGAAAAAGGCCGGCT
TCACGTTTGTCGGCCCGACCATCTGTTATGCGTATATGCAGGCCAGCGGTATGGTCATGG
ATCACACTGTAGATTGTGATCGGTATGCGATCCTGAGCCGCTGACGGTTACACTACCCGC
CTCGAGAATCTGGGAGTCATCTGTGGATAAGTTCAAAGGCGCCGTAATGGTCGGAGCGTT
GCGATTGTTTGCGCTGTTGCCGTGGCGCGCGGTGCAATGGGCAGGCACTGCGATTGGCTG
GCTGATGTGGAAGCTGCCCAACCGCTCGCGCGAAGTGGCACGGATCAACCTGTCCAAGTG
CTTCCCCGAGTTGAGCGAGCCCGAGCTGGAAAAGCTCGTTGGCCGCAGCCTCATGGACAT
CGGCAAGACCTTGACCGAAAGCGCTTGTGCGTGGATCTGGCCTGCGCAGAAATCGATCAA
CCTGGTGCGTGAAGTCGAAGGGCTTGATGTGCTCAAGGACGCGCTGGCGTCCGGCAAGGG
CGTGGTTGGCATCACCAGCCACCTGGGCAACTGGGAAGTGCTTAATCACTTCTATTGCAG
CCAGTGCAAGCCGATCATTTTCTATCGTCCACCGAAGCTGAAGGCGGTCGACGACCTTTT
GCGCAAGCAGCGTGTGCAGTTGGGCAACCGGGTGGCGGCGTCGACCAAGGAAGGCATTCT
CAGTGTCATCAAGGAAGTGCGCAAAGGCGGTTCTGTAGGTATTCCGGCCGATCCGGAGCC
GGCTGAGTCTGCGGGTATCTTCGTACCCTTTTGCGGCACCCAGGCCCTGACCAGCAAGTT
TGTGCCGAACATGCTGGCGGGCGGCAAGGCGGTCGGTGTATTCCTGCACGCCATGCGCTT
GCCGGACGGCTCGGGTTACAAAGTGGTACTCGAAGCGGCCCCTGAAGCCATGTACAGCAC
CGACACCGAAACCTCGGCAGCGGCGATGAGCAAAGTGGTCGAGAAATACGTGCGGGCCTA
CCCGAGCCAGTACATGTGGACCATGAAACGCTTCAAGAAACGCCCGGCAGGCGAAGCGCG
CTGGTACTAGGAAAGATCGGACGCGGAGCGCCACACGATAGTCGAGATTATCGTTCCGCA
CGCTTCAGCGTGGGAATGCCGTGCGTGACGCTCCGCGTCACAGATCTGCGCCTCGCCGCG
CATTCAAGATCGGACGCAGAGCGTCCAGAACTGCATGCGACGCGGAGCGCCGCACGATAG
TCAGGTTATCGTTCCGCACGCTCCAGCGTGGGAATGCCGTGAGTGACGCTCCGCGTCACA
GATTTGCGCCTCGCCGCGCATTCAAGATCGGACGCAGAGCGTCCAGAACTGCATGCGACG
CGGAGCGCCGCACGATAGTCAGGTTATCGTTTCGCACGCTCCAGCGTGGGAATGCCGTGC
GTGACGCTCCGCGTCACAGATCTGCGCCGCGCCGCGCATTCAAGATCGGACGCGGAGCGT
CCAGAACTGCATGCGACGCGGAGCGCCGCACGATAGTCAGGTTATCGTTCCGCACGCTCC
AGCGTGGGAATGCCGTGCGTGACGCTCCGCGTCACAGATCTGCGCCGCGCCGCGCATTCA
AGATCGGACGCGGAGCGCCGCACGATAGTGTTTCCCTCAACTGGCCGCCGCAATCAACCC
GCGCCGTTCCAGTGCCACTTGCGTCCCCTCCGAACTCATCCGCACCAGGTTCATGCATAG
GAATTTCAAAATGCCTATGCATCAGGCTGACGCTATGACGGAGGCGTCATGCCTTCAAAG
CGATGGGTAGGAAGACGCTGATGCGTTACTTATGCAGTGAAAATCCCTATCAACAAGTAT
TAATGCAGGTTATTTCACCGCGAAGCCTAGGTGCGGACGCACCTAGGCCCTGTCAGGGCT
TCACGTACCTCATCTGCGCAATCGCCTGAGCGTTGAGGTTCAGTCCCTGCACCGTCAGCC
CGCTGATTGCCGCCGTGTATACCATCCGCGCGCCACACAGCACGCAGCGGAACGGATCGA
CGTTTAGAAAGGCTTTGGCCATCTGCACAAAATACAGCTTCGGTGTCGGTCCTGGCGTCG
CCATCTTCAGTGCTTCATAGACCTTTGGCAGGTACTGCCTGCAGACCCGATTGGCCAGAA
ATCCAAAATACCGGATCATCCGAAAGTGCTTCTCCGGGATGTGCTGCACCACCCGGAAAA
GCATGTCGGCCTGGCTCAGCGTTTCCTGCTGATAGGTCTGTGTGCGGTGATCCAGGTAGG
TGAAGCTCAACGTGGCCCCGTTGGTGTAATGCGCCAGACGACTGCCCGAGATGGGCGGTT
TTTTCAGGTAGCGGCCCAGGTAATTGACGGTCTTTCGGCCGTTTTTCGTCTTCTTCGACA
AGTGGATGTGCCAGTGCTGGCCACCAGCGGTCAGTATCAAACGGCGCCAGTCGCTTTCAC
AGAGGATGTGGGCCAGCGGCGGCGGCATCGTCAGTTGCGAAAGCGGCTGTCCCAGCAGGT
AATCGCGCACCAGCCACATCCAGCGCCGCCGCAGGGCCTCTTTGTGGAACGACAGATTTT
TCCAGACGCCCTGCTCATCCAGGCCGCCCGCGGTCACCGACAGGTGGACGTGGGGATGCC
AGTTGAGCCGCCGGCCATAGGTGTGCAGCGCCCCGAAAATCCCGACGCGCAAACCGCGCC
GCTTGGCGGCGTAGATCAGGTTATCGGCCGCCAGCCGAAACAGCGCATCGAGCAGCCAGC
GGTTGTAGAAGAACAGGGGCCATAGCGTGTCGGGCAGCGTGAACACCAGATGCTGCCAGG
GGCAGTCGGGCAGACGGTTGTTTTGCACGGCGATCCACTGGTCGGTGGCCTTTTTGCCGC
AGGAGGGACAGGCCCGGCAATGGCAGGTGTTGCACAGGTATTTGACGTGCGGGCAGCTGT
GGTTGCCGCAGGTGTAGTGTTTGACGCCCAGTATCGAGGTGCCGCAGGCGAGCATTTTGG
TGACGGACTCGACTTCGATGTCGCGTAAGCCGCCCTCCTCGAGGAGGTGTGCCCAGCACT
GGTTAGCGGTGAAGAGGTTTTTGAGCGGTCGAGGTGTGTAGGCAGGACTCATCTGAAGCA
GCAGCGGTGGGTAAGCAGGCTTCATGATGGTCAATAACGGGCCTCATGGCAAAGCTCAAA
TCGATGTTTCTGCTGCTACGCGATCGTAAGAACGGGCGATTTGCAGCCGCAGGCTGCCCT
GTTCTGCAGGTCGCGTTCCGAACGCGCCACGCATGGCAGCAGAAAGGCCTTCTGACCATG
CACCGTCGCGCTGCGGTTGAGTTTGGTGTTGACCAGCACCGTCATTTTCAAACGGCTGAC
GGTCGGGCAGATCACATCGGTGTCCGGGATGGCGCGGAATAAATTACCGCCCATGGAAAT
GAGTGCTTCCACCTCGCCACGCAACAGGGCTTCGCAGGTCTGGGCCACGGCATGGCCTTT
TTTTCTGGACGCTTCGAAACCGAACACCTTGCTCATGCTGGCCAGAAACGGTTCGCCGGC
CTTTTCATAGATGCCCATCGTCCTGTCGCCCTGTACGTTGGAATGCCCACGCACCGGGCA
AGCCCCCGCACCGAGCTTGCCGATGTTGCCGCGCAACAGCAGCAGGTTGATGATCTGCTG
CATGGCATCACCGCCACGCTTGTGCTGAGTGATGCCCATCCCCCAGCAGCAGATGACCCC
CTTCGAGCGCTTATAAACCGCAGCCACCTCTTCGATGGCCTGGCGCGTCAGGCCCGAATG
GCGCTCGATGGTGTCCCAGGGCAACTGTCGGCAATAATCGGCGTACTGCTCAAAACCATG
GGTGTGTTCTTCAATGAACGCCACATCGAGGACGCGCGGCAGGTTTTCACGGTGGGCCAC
GTCGTCGGCTTCGATCACGGCCTTGCAAACGCCTTGCAGGGCGATCATGTCGCCGCCGAT
TCTCACCTGATGGTACTGCGAGCTGATCTCTACGCCATGAAGGCTGAGCATGTCGCGCGG
GTCCTGCGGCGCCGCAAAGCATACCAGCGCCCTTTCCCGCAGCGGGTTGAACGAGATGAT
GCTGGCACCCCGTTTTGCGGCCGCATGCAGCTCGGACATCATGCGCGGGCTGTTGCTTCC
GGGGTTCTGACCAATGATGAAAATCGCGTCGGCGTTCTCGAAATCTTCCAGCGTCGTGGT
GCCCTTGCCGACCCCGATCGACTCGGGCAGCGCCGCAGTGGTGGTTTCATGGCACATGTT
CGAGCAGTCAGGGAAGTTGGCCATGCCGTACAGCCGACCGAACAGCTGATACAGAAAGGC
GGCTTCGTTCGACGTGCGCCCGGAGGTGTACAGCTCCAGCTTCCACGGATCGCTCAGGCC
GCGCAGCTCTGCGCCGATCTCGGCGAACGCCTCGTCCCAGGTGACGGGCAGGTATTTGTC
AGTGGCTGCGTCGTAGCGCATCGGCTCGGTGATACGGCCTTTTGCTTCCAGCTCGTGATC
GCTCCAGGTCGCCAGTTCGCTGACCGTATGCCGGGCGAAAAACTCAGGCGTCACGCGTTT
TTTGGTCGATTCCCAGGCCAGCGCTTTTGCACCGTTCTCACAGTATTCAAACGTGTGCGG
TTTCTTTGGGTCCGGCCAGGAGCAACTGGGGCAATCGAAGCCGCCAGGCTTGTTCATGGA
CAGCAGCGTGCGGTTGCCCTTGATCAGCACATGCTGGTGCAACAGGTGCTTGTTGACCGC
ACTGAGCGCAGGCCAGCCGCCCGCAGGTGTGCCGTCGGTCTGTGATCCTTGAAGCGGGGC
CGGGGAATTTTCCGATTCGGACATGGGGTGCGTTCTCTCTCATAAAGCCCGTGCAGGCAT
GAAGCTCGTGTGTCTGAGATGCACGGGCTCAGAGAGAATTCGCCCGAGTCGACGAGCGTT
GCCGACAGGGCGCGTCGGCAAGAGGTTCAGTCAGGGTCATACCCTGTTCAGGAGCGGTTC
AGAAAAAGCTCAGGCCGACCTGAAACAGCCGCTCAACCTCGCGGATGCATTTTTTATCCA
CAAGGAACATGATCACATGGTCACCGGATTCGATCACGGTGATGTCATGGGCGATAAGCA
CTTGTTCGTCGCGGATGATCGCACCGATTGCCGTGCCGGTCGGCAGGTTGATGTCCTTGA
TGGCGCGACCGACCACTTTGCTGGATTTCGGGTCGCCGTGCGCGACGATCTCGATGGCTT
CGGCTGCACCGCGCCGTAACGAGTGCACGCTGACGATATCGCCCCGTCGCACATGAGCCA
GCAGCGTGCCGATGGTTGCCAGTTGCGGGCTGACCGCCACATCAATCTCACCGCCCTGGA
CCAGATCGACGTAGGCGGGGTTGTTGATCAGGGTCATCACCTTGCGTGCGCCCAGCCGTT
TGGCCAGCAGCGACGACATGATGTTGGCTTCATCGTCGTTGGTCAGCGCCAGGAACAGGT
CGGTATTGTTGATGTTTTCTTCCATCAGCAAATCACGGTCCGATGAGCTGCCCTGTAGCA
CCACCGTACTGTTCAGATGCTCCGACAGATAGCGGCAGCGCGCCGGGTTCACTTCGATGA
TCTTTACCTGATAGCGGCTTTCAATGGCTTCAGCCAGACGCTCGCCGATGTTGCCACCGC
CTGCGATGACGATGCGCTTGTAGTTCTCGTCCAGACGCCTCAGCTCACCCATCACCGCAC
GAATATCGGCCTTGGCGGCGATGAAGAACACCTCGTCGTCGGCTTCGATGACCGTATCGC
CGTGGGGCAGGATCGCCCGGTCGCGCCGATAGATCGCCGCGATACGGGTGTCGACATTGG
GCATGTGCGCACGTAACTGGCGCAGCTGCTGGCCCACCAAGGCACCGCCGTAATAGGCTT
TGACCGCGACCAGTTGTGCCTTGCCTTCGGCGAAATCGATGACCTGTAGCGCGCCGGGGT
ACTCGATCAGACGCTTGATGTAATTGGTAACCACCTGTTCCGGGCTGATCAACACGTCGA
CCGGAATCGCGTTTTTATCGAACAGGCCCGCGCGTGTCAGGTACGCCGCTTCGCGGATGC
GCGCGATCTTGGTCGGCGTGTGGAACAGCGTGTGGGCCACCTGGCAGGCGATCATATTGG
CTTCGTCGCTGCTGGTCACCGCGACCAGCATGTCGGCGTCGTCCGCGCCCGCCTGGCGCA
GGACTGCGGGATAGGAGCCCTTGCCCTGCACGGTACGGATATCCAGGCGGTCGCCCAGAT
CGCGTAACCGGTCGCCATCGGTGTCGACCACGGTAATGTCGTTGGCTTCGCCCGCCAGAT
GCTCGGCCAGCGTACCGCCTACCTGACCTGCACCCAGAATGATGATCTTCACCTGCTTAC
TCCCGCGCCGCCTCGACCTTGATCCGCGATCTTGATCAGTTTGGCGTAGTAGAAACCGTC
GTGGCCGCCTTGCTGGGCAAGCAGCTGGCGACCATGGGCTTGCTTGATACCTGCGGGTGG
CTGTCCGGCCTGCCCGGCGATATCCAGTTCTCTGGCCCCGGAGGTGCGGGCCAGAAACGC
CTCGATGACGTCGGTATTTTCGGTCGGCAGTGTCGAGCAGGTCGCGTACACCAGCATGCC
GCCTACCTGCAGCGTAGGCCACAACGCGTCGAGCAGTTCGCCCTGCAGGCTGGCGAGCGC
GGCGATGTCATCCAGTTGGCGGGTCAGCTTGATGTCCGGGTGGCGACGGATTACACCTGT
CGCCGAGCACGGTGCGTCGAGCAGGATGCGCTGGAAAGGCTTGCCGTCCCACCACTGCGC
CGTTTCGCGGGCGTCGGCAGCGATCAGCTCGGCGTCCAGCCCCAGACGATCAAGGTTTTC
ACGCACGCGCACCAGGCGCTTGGCTTCGAGGTCCACCGCCACTACGCCGCTCAATTGCGG
CTGCACTTCCAGCAAATGGCAGGTCTTGCCACCTGGCGCGCAGCACGCGTCGAGCACGCG
TTGCCCGGGTGCGAGCTCCAGCAGGTCGGCGGCCAGTTGCGCGGCTTCGTCCTGAACGCT
GATCCAGCCTTCGGCAAAGCCCGGCAGCGAGCGCACGTCGCAGGGCTCGGCAAGTACGAT
GCCGTCCTGACTGAAGGTGCACGCGCTGGCTTGCAGCCCGGCAGTGTTCAGCAGCTCAAG
GTACTGGTCGCGGCTGTTATGCCGACGGTTGACCCGCAAAATCATCGGCGGATGCGCATT
GTTGGCTGCGCAGATCGCTTCCCATTGCTCCGGCCACGCCGCTTTCAGGGCTTTTTGCAA
CCAGCGCGGGTGGGCGGTGCGCACCACCGGGTCGTGTTCCAGCTCAATCAACAGCGCTTC
GCCATCGCGTTGCGCGTTGCGTAGTACGGCGTTGAGCAAGCCTTTGGCCCACGGTTTTTT
CAGCTTGTGAGCGCAGCCAACGGTTTCACCAATGGCCGCATGCGCAGGAATTCGGCTGTA
AAACAGCTGGTAAAGACCTACCAGCAGCAACGCCTCGACGTCGGCATCGGCGGCCTTGAA
GGGTTTTTGCAACAGTTTGGCCGCCAGTGCCGACAGGCGTGGCTGCCAGCGTGCGGTGCC
GAACGCCAGATCCTGAGTCAGGCCGCGATCACGCACCTCGACCTTGTCCAGTTGAGTGGG
CAGCGAACTGTTCAGCGACGCCTTGCCGCTGAGCACGGCAGCCAGTGCCTTGGCGGCGGC
CAGACGCGGGTTCATTGGCCCAGCACCGTGCCGATGGCGAATTTCTCGCGACGGCTGTTG
AACAGATCAGCAAAATTCAGCGGCTTGCCGCCCGGCAGTTGCAGACGGGTCAGGCGCAGG
GCGTTCTGGCCGCAGGCGACGATCAGGCCGTCCTTGCTGGCGCTGAGTACAGTTCCCGGT
ACGCCCTGCCCTTCGGCCAGATCGGCAGCCAGCACTTTCAGGGTTTCTTCGTTCAGCGTG
CTGTGGCAGATCGGCCACGGGTTGAAGGCGCGGATCAGACGTTCCAGCTCATCGGCCGGA
CGTGTCCAGTCGAGACGCGCCTCATCCTTGTTCAATTTATGAGCGTAATTGGCCAGGCTG
TCGTCCTGAACCTCGCCGACCAGCGAACCATCCGCCAGCCCTGCAATGGCCTGCAACACC
GCTGGTGGGCCGAGTTCGGCCAGACGGTCATGCAGCGTGCCACCGGTGTCCTGTGCGGTG
ATCGGAGTGACGGCCTTGAGCAGCATCGGCCCGGTGTCCAGACCTGCTTCCATTTGCATC
ACGGTCACACCGCTCTCGGCATCACCGGCCTGCACCGCGCGCTGAATCGGCGCAGCACCG
CGCCAGCGTGGCAGCAGCGACGCATGGCTGTTGATGCAGCCCAGACGCGGGATATCCAGC
ACCACCTGCGGCAGAATCAAGCCGTAGGCGACCACCACCATCAAATCAGGCTTGAGCGCA
GCCAGTTCTGCCTGCGCCTCAGGGGCGCGCAGCGTGGGCGGCTGCATGACCGGGATTTCA
TGCTGCAGTGCCAGTTGCTTGACCGGGCTGGGCATCAGCTTTTGTCCACGACCGGCCGGG
CGATCAGGCTGGGTGTACACGGCGACGATCTGGTAAGGGCTGTCGAGCAGGGCCTTGAGG
TGTTCGGCGGCAAATTCCGGGGTGCCGGCGAAGACGATGCGCAGTGGCTCAGTCATGGGC
TTCTCGTTCTAAAAAACAAAAAGGCCTTGTGCAGGCCTTTTGAAGGGACGAAGGATCAAG
CGTTCAGCTTGTGCTGTTTCTCGAGTTTTTTCTTGATCCGGTCGCGCTTGAGGTTAGAGA
GGTAATCAACGAACAGCTTGCCGTTCAGGTGATCGCACTCATGCTGGATGCAGATGGCGA
GCAGGCCTTCGGCAACCAGTTCGTAAGGCTTGCCGTTACGGTCCAGCGCCTTGACGCGGA
CCTTTTGCGGGCGGTCGACGTTCTCGTAGAAACCGGGTACCGACAGGCAGCCTTCCTGAT
ACTGATCCATTTCATCGGTCAGTTTTTCGATTTCAGGGTTGATGAAGACCATCGGTTCGC
TGCGGTCTTCGCTCAGGTCCATGACAACCACACGCTTGTGGACATTGACCTGCGTGGCAG
CCAGCCCGATGCCGGGCGCTTCGTACATGGTTTCAAACATGTCGTCGACCAACTGGCGAA
TGCCTTCGTCTACCATCGCCACAGGTTTGGCGATGGTGCGCAGGCGCGAATCGGGAAATT
CGAGGATGTTTAGAATGGCCATATACGTAAGAGCTGCACTGTTAAGGTAAAGTCAATGTT
GGGTGCCGGGCCCGGGAGTTCAAGGCAGGCAGCCCAGGACAGGACTCTAGGGTTCGCGTG
AGGCAACATGATAAAGGGATTCACCGCATGAGGAAATCACTACTCGCCCTGCTGCTGTTG
ACCGCCAGCGGTCTTGCTCAGGCGCAAGTGCAACTCAGGGAAGGCTATCCGCAGAGCTAC
ACCGTTGTCGCCGGGGACACACTCTGGGACATTTCCGGCAAGTTTTTGCGTGAACCGTGG
AAATGGCGCGAGATATGGCGGGCCAATCCGCAAGTCCATGATCCTGACCTGATCTACCCC
GGTGACACCCTCGCGCTGACCTGGGTCGATGGTCAGCCGCGCGTGACGCTCAATCGGGGC
GAGTCGCGCGGGACCATCAAATTGTCACCGCGTGTGCGCAGTACGCCGATGGTCGAGGCC
ATTCCAAGTATTCCGCTGGGCGCAATCAACGCTTTCCTGATCAGCAATCGCATCGTCGAC
AATGCCGAGCAGTTCGAAAAGGCCCCCTACATCGTCGCGGGCAATGCCGAGCGCGTGCTC
AGCGGCAGCGGTGACCGGGCCTATGCACGAGGCACGCTGGACCCGGCGCACACTGTTTAC
GGCATTTTCCGACAGGGCAAGACCTACACCGACCCACAGACCAAGGAAGTGCTGGGGATC
AACGCGGATGACATCGGCAGCGCTGAGGTGGTTGCCTCCGAGGGCGACGTCTCGACTCTG
GTTCTGCAGCGCTCTACGCAGGAAGTGCGCCTGGGCGACCGATTGTTCAGCAGCGAAGAG
CGAGCGATCAACTCGACTTTCCTGCCCAGCGCCCCGCAAACGCCGATAGAAGGTTTGATT
CTGGATGTGCCACGCGGCGTAACCCAGGTCAGCGTGCTGGATGTGGTCACTCTCAACAAA
GGCAAACGTGACGGCCTGGCCGAGGGGAATGTGCTGGCGATCTACAAAACCAGCGAGACA
GTGCGCGACCGAATCACCGGTGAACAGGTAAAAATCCCTGACGAACGGTCTGGCCTGCTC
ATGGTTTTCCGTACGTACGACAAGCTTAGTTACGCCTTGGTCCTGCAAGCCAACCGATCT
TTGGCCATCATGGACAAGGTTCGGAATCCTTAAACGTATGTTTCAGTTCTGCTACGGATT
TGTGTGACGAGCCAAACACTTATCAAATTGTTGTCAACAGAGTTATCCACAGGTTTGTGC
ATCGTCTGAGATGCACAATGGATCAGGGACGATCTCATGCCACTGTTCGAAAATGCCCTC
TCTTCGCCAGCAGAGCTGGAAGCCCGTCTGCGCATGCATCGCTTGCCCGAGATCGGACCG
AAACGCTTTTCCAGGCTGATCGAAGCCTTCGGTTCTGCGTCGTCTGCGCTGAGCGCACCG
GCCAGTGCGTGGCGTGCGCTGGGTATTCCAGGTGCCTGCGCCGAGGCGCGTCGAGCCCCT
TCCGTCAGGGACGGTGCGAGTGCTGCATTGGCCTGGTTGGAGTGTCCGGCCCAGCATTTG
CTGATGTGGGACGACCCTTGCTATCCCGCTCTGCTGGCCGAAATCGCCGACCCTCCGCCG
CTGATCTTCATTGCCGGCGACCCTTCAATCCTCGAGCGTCCGCAGTTGGGAATGGTCGGC
AGTCGTCGCGCTTCCAGACCCGGGCTGGACACCGCCAGAGCTTTTGCGCGCAGCCTGGCG
GGTGCCGGTTTTGTGATCACCAGCGGTCTGGCGCGCGGCATTGACGGAGCCGCGCATCAG
GGCGCACTGGATGTCGGTGGGCATACAATCGGTGTGCTGGGCACCAGGCTTGAAAAACTT
TATCCACAGCAGCATCGTGCGCTCGCCGCGCAGATGGCGGCACAAGGTGGCGCGGTGATT
TCCGAGTTCCCGCTGGACGCTGAACCACAGCCCAGTAACTTCCCGCGGCGCAACCGAATC
ATCAGCGGCCTGTCGCTCGGCGTACTGGTGGTCGAGGCCAGTGTTGCCAGTGGCTCTTTG
ATTACCGCACGCCTGGCCGCTGAGCAAGGGCGAGAGGTTTATGCGATACCGGGTTCGATT
CACCATCCGGGTGCCAAGGGTTGCCACCAGTTGATACGCGATGGCGCAACGCTGGTCGAG
ACCGTTGAGCACATTCTTGAAGGCTTGCAGCACTGGAAGAGCGTTGCGCCCGCTGCACCG
CCCGAGACACCTGCCAAACCGGTGCCTTGCGACCATCCACTTCTGGCGCTGCTGCACGCT
GCGCCGCATACCAGCGAGGGGTTATCGGTCTCCAGCGGCTGGCCGTTGCCCAAGGTACTG
GCGGGCCTGACCGAGCTGGAACTGGACGGCAGAATAAGCTGTGAAGCGGGACGATGGTTC
GCCAGAGCGCCCTGAGGTTAAACTGCCGTCAGGATTTAGCGGAGAGACAAACAATGGTCA
GCAGTTGGCGTGTGCAACAAGCCGCTCAGGATATTCGAGCCGGTGCGGTGATTGCTTACC
CGACCGAGGCAGTCTGGGGCCTGGGCTGTGATCCATGGGATGAAGAAGCGGTTTATCGTT
TGCTGGCGATCAAGTCACGGCCAGTGGAAAAAGGCCTGATCCTGATCGCCGACAACATTC
GCCAGTTCGACTTTCTGTTCGAAGACTTCCCCCAATTGTGGCTCGACCGCATGGCCAGCA
CCTGGCCAGGGCCCAATACCTGGCTGGTGCCGCATCAGAACCTGCTGCCCGAGTGGATCA
CCGGCATTCATGAAACCGTGGCGCTGCGCGTCACCGACCACCCTACGGTGCGCGAACTGT
GCGCGCTGGTCGGCCCGTTGATTTCCACATCGGCCAACCCGGCAGGTCGCCCGGCTGCCC
GTTCGCGATTGCGCGTCGAGCAGTACTTCCGGGGTCAGATCGACGGTGTGCTGGGCGGCA
GCCTGGGCGGCCGCCGAAACCCCAGCGTGATCCGTGATATCGCGACCGGCCAGGTCATGC
GCGCTGGCTGACGCTGGCGGGAGTGCAGGCTCAGGGAATCAGAATGGTCGAGCCAGTGGT
GCGCCGAGCGGACAGCTCGGTTTGCGCCTTGGCGGCGTCCTTCAAGGCGTACTGCTGAAT
GTTGTCGACCTTGAGTTTGCCGCTGGCGAGCATGTCGAACAGCTCGTCAGCCATGGCTTG
CAGGTTCTGCGCATTGTTTGCGTAGGTGCCCAGCGTCGGGCGGGTGACATACACCGAGCC
TTTTTGCGCCAGAATCCCCAGATTCACACCTGAGACCGGTCCGGACGCATTGCCGAAGCT
CACCACCAGCCCACGCGGTGCCACGCTGTCGAGCGATGTCAGCCAGGTGTCCTGCCCCAC
GCCGTCGAAGACCACCGGGCACTTCTTGCCGTCGGTGAGTTCCAGCACACGTTTGGCGAC
GTCTTCGTGGCTGTAGTCGATGGTTTCCCAGGCACCCAGCGCCTTGGCGTGAGCGGCCTT
TTCCGGTGAACTGACCGTGCCGATCAGCTTCGCGCCCAATGCCTTGGCCCACTGACAGGC
CAACGAGCCGACACCACCCGCCGCCGCATGAAACAGAATGATCTCGCCCGGCTTCACCTG
ATAGGTCTGGCGCAACAGGTATTGCACGGTCAGGCCCTTGAGCATCAACGCAGCGGCCTG
CTCGAAACTGACCGAGTCCGCCAGCTTCACCAGATTCGCCTCAGGCAGCACATGCACCTC
GCTGTACGCACCCAGAGGCCCGGTGCCATAGGCGACACGATCACCGACCTTGAAGCGCGT
CACCTCATCACCCACCGCCTCGACCACGCCTGCCCCTTCAGCACCGAGCCCTGAAGGCAA
CTCAGGCGCTGGATACAGCCCGCTACGATAATAGGTATCAATGAAATTCAGGCCAATGGC
CTTGTTGCGCACAACCACCGCTTGCGGCCCCGGAGCCTCTGGCTCGAAATCGACATATTC
AAGAACCTCGGGTCCTCCGACAGTGCTGAACTGGATACGCTTTGCCATGTGCTCTCTCCT
TGATGGTTAAAACAAGTTCCGAAAGCACCTATCGGACTCCTTCCCCCGGCCTTCGTCAAC
TGCCAGCCCGCGCTGCCGATGGTATGCTACGCGCCAATTTGCCTGCGCCTCTTTTGCTGC
GGGGGCTCAGCCGTTTGACGTCAGCCGTAAGGGATCCTCATGAGTACCCGTACCGAGGCC
GTAAAAGCCTACCTGCTCGACCTGCAAGACCGGATCTGCACCGCGCTCGAGCAGGAAGAT
GGCAACGCACACTTTGTGGAAGATGCCTGGACGCGTCCGGCGGGCGGCGGTGGTCGCACG
CGGGTGATCGAGAATGGTGCGGTCATCGAGAAAGGTGGTGTCAATTTTTCCCACGTGTTC
GGCAGCAACCTGCCGCCGTCGGCCAGTGCCCATCGGCCTGAGCTGGCCGGGCGTGGTTTC
GAGGCGCTGGGCGTGTCGCTGGTGATTCACCCGCACAACCCGCATGTGCCGACGTCCCAC
GCCAATGTGCGGTTCTTCATTGCCGAGAAAGAAGGCGAGGAGCCGGTCTGGTGGTTTGGT
GGTGGTTTCGATTTGACGCCCTACTATGGCGTCGAGGAAGACTGCGTACACTGGCACCGG
GTGGCCGAACGCGCCTGTGCGCCGTTCGGCGACGATGTCTACCCGCGCTACAAGGCATGG
TGCGACAGTTACTTCCACCTCAAGCATCGTGATGAGCCACGCGGTATCGGTGGTCTGTTT
TTCGATGACGTGAACCAGTGGGATTTCGATACCAGCTTTGCCTTCATCCGCGCCATCGGT
GATGCGTTTATCAATGCCTACCTGCCGATCGTGCGTCGTCGCAAGGCTGCGGCCTATACG
GCGCAGCAGCGCGAGTTTCAGGAATTCCGTCGGGGGCGCTACGTCGAGTTCAACCTGGTG
TACGACCGCGGCACGCTGTTCGGTCTGCAATCGGGTGGCCGTACCGAATCGATCCTCATG
TCGCTGCCGCCGCAAGTGCGCTGGGGTTATGACTGGAAAGCCGCTCCGGGCAGTGAAGAG
GCGCGTCTGACCGAATACTTCCTGACTGATCGCGACTGGCTGGCGGACAACTGATGGACC
GGTACGTCGTCTTCGGTAACCCCATTGGCCACAGCAAGTCGCCGTTGATTCATCGCCTGT
TTGCCGAGCAAACCGGGCAGGCGCTGGATTACCAGACGTCGCTGGCACCTTTGGATGATT
TCACCGCATTTGCCCAGGCGTTTTTCCAGACCGGACGTGGTGCCAACGTGACTGTGCCGT
TCAAGGAAGAAGCCTATCGCCTCGCTCATAGCCTGACCGAGCGCGGGCAGCGTGCGGGAG
CCGTGAACACTTTGAGCAAGCTCGATGACGGTAAGCTGCTGGGTGACAACACCGACGGTG
CCGGGCTGGTGCGCGACCTGACAGTCAATTGCGGGCGCAGCCTGCGTGGTCAGCGCATTC
TGTTGCTGGGTGCGGGTGGTGCTGTTCGTGGCGCGCTGGAGCCGTTGCTGGCGGAGCAAC
CCGCAGTGCTGGTGATTGCCAATCGCACCGTTGAAAAAGCCGAACGACTGGCTCAGGAAT
TTGCGGATCTGGGTCCTGTGTTTGCCAGCAGCTTCGACTGGCTTGAAGAACCGGTGGATG
TGATCATCAATGCCACCTCTGCCAGCCTGGCCGGAGAGCTGCCACCGATTTCCCCGAGCC
TTATCCAGCCCGGTGCGACCTTCTGCTACGACATGATGTACAGCAAAGAGCCCACCGCCT
TTTGCCGTTGGGCTACTGAGCATGGTGCGGCACAGTCGGTTGATGGCTTGGGCATGCTGG
TGGAACAGGCAGCAGAAGCCTTCCTGCTATGGCGCGGCGTGCGGCCGGATTCGGCTCCGG
TACTGGCCGAGTTGCGCAGGCTGCTGGCGGCTGGTTGACTGAGAGACTATCGTGCCAATG
CTCCGCGTTGGCATGCCGTTCTGGACGCTCCGCGTCCTCTTGCGACGCAGGGCGTCGGGA
CGATGAGTTATGGCTCAATCCTCAAACAGAATCGGGCAGTTCTGCGGCCCTTCCAGCTTG
TGCAATTCCTCGATCACTTGCGGTCTGGCATTTCGCATTACCAGCACCCGCCCCTGCTGA
CCCAAGCGCCTGGCTTCCTGATGAAGCATTTCCACGCCTGAGTAATCGATAAAGTTGATC
TGCTGCGCATCAATCACTACACGCAGCCCTTCAGTGCGTTGCAGGCGAGTTTGCAGGTAA
TGGCTGGCACCGAAGAAGATCGAGCCGCCGACCCGCAGCACATCCTCATCGCCTTCGCGC
CATTGCTGCACGCACGGTTGTGAAGTGCGTTTGAGGTAGAAGAACAGCGAGGCCAGCACA
CCGGCATAAATCGCGGTTTGCAGCTCCAGCAGCAGGGTGGCCAGACAGGTCAGCGCCATC
ACGAAAAACTCGGCGCGGCTGACACGGAACAGTGCGCGAATGCCACGACGATCCACCAGG
CCCCAGCAGATCAGCAGGATCGAGGCGGCCATGGCCGGGATTGGAATGTGCGAGATCAAC
GAGGCTCCGGCGACCGCGAACAATGCCACCCATAGCGCCGAAAAAACGCCGGCCAACGGC
GAACGCGCACCCGCCTCGTAACTCAGCGCCGCACGGGTGAACGAGCCCGCTGACAGGTAG
CCGGAGAACAGCGAGCCGACCATATTCGACAGACCTTGCGCACGGACTTCCTGATTGGCG
TTGAGCATCTGCTGCGAACGTGCCGACAGCGAGCGGGCAATCGACAGGCTGTTGACCAGC
CCGAGCATGCCCACCGCCACTGCTGTCGGCAGCAGCTTGAGGATCAGCTCAAGGTCCAGC
GGTAGCGGGCTGAAAGGCGGTAGATGGCCAACGAAGGCGCGGACTACACGGACATGGCCG
AACATCGCCGGCCACAGCCACACCAACAGGCTGCTCGATACCAATGCAATCAATAAGGTT
GGCCAGCGAGGCACCAGGAGTTTGAGCCCGATGCCCAGCGCCAGTGTCAACAGGCCCAGT
GTCAGTGAAGGTAGATCGACCTCTCCACGATGTTCTAACACGGCGGTCAGGCTTCTAAGG
GCGGTGGTCTGACTCGGCAGGTCAATGCCCAGCAGATTGGGCATCTGCCCGAGTGCAATG
ACTATTGCAGCGCCCAGTGTGAAGCCGAGCACCACCGAGTGCGAAACGAAATTCACCAGC
GCACCGAAGCGCATCATCCCCAGCAATAGCTGGAATACACCGGCGATGAACGTCAGCAAC
AGGATCAACATGATGTAATCCTGACTGGCCGGCACGGCGAGCGGACTGACACTGGCATAC
AGCACGATGGAAATAGCCGCGGTCGGCCCACAGATGAGGTGCCAGGACGAGCCCCACAGA
CATGCGATCAGAACGGGAACAATGGCGGCGTACAGACCGTACTCCGGAGGCAGCCCGGCG
ATCAGTGCGTAAGCGATGGACTGCGGCAGGGCCAGAATCGCACCGCTCAAGCCCACCAGC
GCATCACGCCCGACGCTGGCGCGATTCTGCTGCGGCAGCCAGGCGAGAAAGGGTAGGAAT
TTATGGCGATTGAGCCAGCGCATCGGTCCCTCGAGTGAATTGAACGTAGAGGACGCAGAG
CGTCCGGAACCGCATACCCACGCGGAGCATGGGCACGATAGTCGGACACCTATCGTTCCT
CACGCTCCAGCGTGGAGATGCCTTGGGTGACGCCCCGCGTCACAGATCTGCGCCACGCCG
CGTGCTCAAGACCTTACGCCTACAACCTGGCTTTCACCGCCGTCAGCCCATCCTTGCCAT
CAAACGTCTTCACGCCCTCCAGCCACGTGTCCAGCACTGCGGGATTGGCTTTGATCCAGG
CCTTTGCCGCTGCGCTATTGCTGACCTTCTTGTTCGCCACTTCAGCCATGATGCTGTTTT
CCATGTCCAGGGTGAAGCTCAGATTGGTCAGCAGCTTGCCGACGTTCGGACAGGCTTGCG
CATAACCCTTGCGAGTCAGGGTGAAGACCGAGCCGGTATCGCCAAAGTATTTCTCGCCGC
CCTTGAGGTAATGCATACCTTTGATCTGCACGTTCATCGGATGCGGGGTCCAGCCGAGGA
AGACCACAAACGCCTTCTTCTTCACATTGCGATTGACCTCGGCGAGCATCGCGGTCTCGC
TCGACTCGACCAGCTTCCATTTGCCCAGATCGAATTCATTCTTCTTGATGATCTCCTGCA
GCGACAGGTTGGCAGGTGCGCCAGAGCCAATGCCGTAGATCTTCTGGTCGAACTTGTCAG
CGAATTTATTCAGGTCGGCAAAATCATGCACACCCGCATCCCAGACGTAATCCGGCACCG
CCAGGGTGAACTCGGTGCCTTCAAGATTCCTGGCCAATTGCGTTACATCGCCGGTCGCCA
CGAACTTGTCGTAAAAGCCCTGCTGAGCCGGCATCCAGTTACCCAGAAAAACATCCAGCT
TGCCGTCTTTCAGGCCGCCATAGGCAATCGGCACGGCCAGGGTGTCGACCTTGGCCTTGT
AGCCCAGACCTTCAAGCACCACGCTGGCGATAGCATTGGTGGCCCCAATGTCACTCCAGC
CCGGATCGGCCATTTTCACGGTGCTGCAACTTGCGTCCTCTGCCTGCGCCGCAAGGCTGC
CGAACGTCATGACCGCGACCGCAACGGCTGTGGATAACTTCTTCATTGATGTACCCCTTT
TGATTTTTTTGGTGTGGGCAGGGTCAAGGTTGCGGAAAACGTGCCTTACGCTCCAGATCG
TCCAGATCAATGTGGTTGCGCATGTACTGCTGACTGGCGTCGACCAGTGGCTGGTGATCC
CAACTCTTCAGCTTGCCGGTTGCCAGCGATTTGGCGACGAAGCGCCTTCTGCGCTGGCTG
GCGAGCACCTGTTGGTGTATCGCCGGTATATCCCACTTGGCTCGAGCTTCAGCCAGGAAG
TCATTGAACAGCTTTTCATGGGCGGGTGACTGGCTCAGATCCTTCTGCTCTTTCGGGTCC
TTCTTCACATCGAAGAGCAGGCACGGGTCCTGCTCCGAATAGATGAATTTGTAAGCGCCG
CGACGGATCATCATCAACGGGCTGGTCGTGCCTTCGGCCATGTACTCGCCGAACACCTCA
TCGTGCCCGCCCTTGCGTTTCAGGTGCGGCATCAGAGAGCGTCCGTCCAGTGGCAACCCT
GCGTCCAGTTTGCCGTTGGCCATTTCGACAAAGGTCGGCAGCAAGTCGGCAGTCGACACC
GACGCACTGACCCGCCCTGGCTTGAACTGGCCCGGCGAATACACCACCAACGGCACGCGG
GCGGCCATTTCGAACCAGTGCATTTTGTACCAGAGGCCCTTCTCGCCCAGCATGTCGCCG
TGATCGCCGGAGAACACCACGATGGTGTCTTCCGCCAGCCCGACTTCATCCAGCGTCTGC
ATCAGCTTGCCGACGTTGAGGTCGATGTAGCTGCACGCGCCAAAGTAGGCGCGGCGCGCA
TCACGAATCTTGTCGGTCGGCATGGGCTTGTCCCACAGGTCATAGACCTTGAGCAGCCGT
TGCGAATGCGGGTCCAGCGCGGCCTGATTGGCGTGCGGCGGCGGCATCGGGATCTCTTCG
TCGGCGTACAGGTCCCAGAACGGCTTGGGAATGGTGTACGGATCATGAGGATGAGTCATG
GAAACGGTCAGGCAGAAAGGCGCATCACCGTCCTGGCGTACGTAGTCGTACAGATACTGC
TGGGACTTGAACAGCACTTCTTCATCGAAATCCAGCTGGTTGGTACGAATGCACGGGCCG
GCCTGCAACACTGAGGACATGTTGTGATACCAGCTCGGACGCACGTCCGGCTCGTCCCAG
TTGACCGACCAGCCATAGTCGGCCGGGTAAATGTCACTGGTCAGGCGCTCTTCGTAACCG
TGCAGTTGATCCGGCCCACAGAAATGCATCTTGCCTGCCAGAGCGGTCTTGTAGCCCAGC
GCACGCAGATAGTGAGCGTAGGTTGGAATATCAGCGGGGAAGTCGGCTGCGTTGTCGTAC
GCGCCGATCTTGCTTGGCAGCTGGCCGCTGACCAGTGTGAAACGCGATGGTGCGCACAGA
GGGCTGTTGCAATACGCTGAATCGAACACCACGCCGTCGGCAGCAAGGCGGCTCAGATTC
GGCATCAGGATTGGAGACCGGGAGTAAAACGGCAACATTGGCGCGGCCATTTGATCGGCC
ATGATGAACAGAATATTTTTGCGCTTCATGTAATCGCTGCATCCCATTGTGAAAAGTTAT
GCGAAAGTGTTGGGTATGAGGATGAAGTCGTCGTGTTTGATGGTAAAGCCCATGCGCAGC
AATGCCTAGGATAAGCACCGCTTATGTTTGAAGCTTTTGGCGACATGTCCCTCGACCTGC
TGCGTGCCTTTGAAGTCGCGGCTCGCTTGCGCAGCTTCACTGCGGCGGCTATCGAACTGG
GCACTACTCAGCCTGCCGTCAGCCAGCAGATCAAGCGCCTTGAAGAACAGCTGGCCACCC
GCCTGTTTGACCGGATCTATCGCGGCATCGAGCTTACCGAAGCCGGCGAAATATTGTTCA
GCCATGTACAGGCTGGCCTGCAATCCATCGACAGCGGACTGATAGCGATCACCGAACAGC
ACCAGCACGAAGTGCTTCAAGTGGCGACCGACTTTGCCTTCGCCGCCTACTGGCTGATGC
CGCGTCTGCACCGTTTCCACAAGGTCAACCCGGACGTGGATGTCAGCCTGGTCACCAGCG
AGCGTACCCACAGCATGTTACGCGCAGATATCGACGTTGCCGTACTGTTCGGCGACGGAC
GCTTCAAGCAAGGCGAAAGCCATTGGCTGTTCAGCGAAGAAGTCTTTCCAGTGTGCAGCC
CGCAACTGATCACGGGTCGCCAGACGCCGCTGCCCAACGAGGCACTGCGCGACTTTCCGC
TCTTGCACCTGCGCGGCGAAAGCAGCAACAACTGGTTCGACTGGGCGGGCGTATTCCGCG
CCCTCGACATCCCCCAGGCCCCTACCCCCGGCCAGCTGCGTTTCGACAACTACACCCTGC
TCATCCAGGCTGCGATTGGCGGACAAGGCATCGCCATCGGCTGGAAACACCTGGTCGACG
ACCTCCTCGACCAAGGCCTGCTCTGCCGCCCCATCGCCGGAGCCGCCATTTCCGGCCAGG
GCTATTACGTGGTTTTGCCCCAGCGCAAACGGCGCGTGCAGATCGTCCAGCAGTTCATGG
ACTGGCTGGCGAGTGAGCAGGCGTTGAGCGGGGTTTCGCTGGCGGGCAGGCCGTTGCCGT
CGATTGCGGTGTAAGCAGGCGTTCATTTTTTGGTCAGGAAGGACTCATACATGCAAGACA
CCCACGGCTACCACGCCCATATCTATTTCAACGCCCAGACCCTGGACCAGGCCCGAGCCC
TGTGCGAAGCCGCGACCGAGAAATTTGCCGTGCAGATGGGCCGCGTTCACCAAAAGCTGG
TTGGGCCGCATCCGGACTGGAGTTGCCAGTTGGCGTTCGGGCATGAGCAGTTGGCTGACG
TCACTTTATGGCTCGCGCTTAATCGCGATGGATTGGTGGTTTTTCTGCATCCGTTGACGG
GCGATGAGCTGCGCGACCATACCGACCATGCCATCTGGATGGGCGCGGTTCGGCCTTTGA
ATCTGGGCGCTCTAAGTGGCTGATAGCCAGCTTCTCGGCCGTTTTCATTCAGCAATTACA
AGCGCATTCCTCGTCGAAAAGATCGGTGTAAGATAGCTCCGCTGAAAAATGACCACTCGG
TCCGTTGCAGCGCAAATTTCAACAAAACGGTCATACATACGCGTCAACATCGATAAGCCG
CCTTTCACGGGCTGCCTGAAATGAATGCTGAAAGACCAGACAGAGGATCATCAGAAATGC
CGGATCTACTCATCGACGGTAAGACCCTTCACTACGCTGACCAAGGCACCGGGCCGGTTG
TCTTGCTCGGTCACAGTTACCTTTGGGACAAGGCGATGTGGAGTGCGCAGATCGACACGC
TGGCCAGCCGGTATCGGGTGATTGTGCCGGACCTTTGGGGGCATGGAGATTCCAGCGGTT
TTCCGGAAGGCACCCGCAATCTCGATGATCTGGCCCGTCATGCGCTGGCGCTGCTGGATC
ATTTGAATATTGAGCGTTGCAGTATCGTCGGGCTGTCGGTGGGCGGCATGTGGGGTGCGA
TTGCTGCGCTGCTCGCGCCAGAGCGCATTACCGGGCTGGTGCTGATGGACACTTATCTGG
GCAAAGAGTCGGAAGCCAAGAAAGCCTACTATTTCTCGTTGCTCGACAAGCTGGAACAGG
CCGGTGCCTTTCCTGAGCCGCTGTTGGACATTGTGGTGCCGATCTTCTTCCGGCCTGGCA
TTGACCCGCAGTCGCCGGTGTATCAGGCGTTCCGCTCCGCATTGGCGGGTATGAATGCAG
AGCAGTTGCGCCAGACTGTAGTGCCTCTGGGGCGAATGATCTTTGGTCGCGATGACTGGC
TTGGGTTGCTTGAACAACTGAATGCCGACACCACGCTGGTAATGTGTGGCGATGCAGACA
TCCCGCGCCCGCCTGAAGAAACCCGTGAGATGGCCAGCCTGATTGGCTGCCCTTACGTGC
TGGTGCCTGAAGCGGGTCATATCGCCAATCTGGAAAACCCGGATTTTGTGTCAGGGGCGC
TGATGACGTTTTTGGCGCGGGTTAATCAGCAGCAGGGTTGAGGCGGGCTGGTTTCTACGC
TGGGCCCTCTAGATCGGACGCGGAGCGTCCAGAACGGCATGCGACGCGGAGCGTCGCACG
ATAGTTGGATGATCGTTCCGCACGCTCCAGCGTGGGAATGCCGTTCGTGACGCTCCGCGT
CACAAGTCTGTGTGTCACCGCGTATTCAAGGGCGTCAGCAGACCATCAATTCAAAACACC
ATCCAGAATCGCGTAAACAATTCCCGAACCCACGGCGATCAGTACGACGTCGGTGCCCAG
GCGTCGCCATTCGTAGCCGTCATAATGTGGCAGGTATTGCAGCGAGCGGCTGTCCAGGCG
TTTACCGTAACCAGGTGGCAACGGACGGCCCTTGGCGATGTGTACGCCAGGTGGCAGCGG
CTGGCCTCGGCCGATGACGTCGCGGTGCTGCTGGAAGGTCTCGCGTACCGGGCCGAAATC
CTGCGGTGGGCGGTTGCCGCCACGGTTGTCCTGATGGGCCTGTCTGCCTGGCTGACTGGC
CGGGCCTTTATCCGGACCTCGGCCATTGTCATTGCCAGGGCCACGGTCATTGCCACGCTC
GTTATGGCCGCCGTTGTTCTGCGGTCCCTGCTGCTGGCCGCCGCGGTTGTCGTCCGGGCC
ATCACCGCGCTGGTCAGGCGGCGCCGCTTGCAGTAGCGGGCTGGCGCTGATCATCAAGAT
ACCCAGCCCGGTGATAAAACGGTTTGGCAGTTTCATGGTGCTTCCTCAGCTTCACTCAAT
GCAGCAAAAAGGGGTTCATGACATTGGTCATGAACCCCTTGTGTCGTGCTACATAGAACC
GCTGATAGCGCTTTGATTCCTCTGTATCAGAAACTTTACCCTCAGCCGATGCGTGCGTTA
CGTACACCTTCGGCCAATGCGGCGCACAGAGTCAACACGCCATCGATTGCCTTTTCAGGC
GACTCGGCAGTGGCGATCTTATCGACGAACGCCGAGCCCACTACAACGCCGTCTGCCAGA
CGAGCAATGGCCGCTGCCTGCTCGGGTGTGCGGATACCGAAACCGACGCTGATCGGCAGG
CTGGTGTGGCGACGCAGGCGTGCGATGGCTTCAGTAACGTGCTCGGTGGTCGCCGAGCCA
GCACCAGTTACACCGGCAACCGAAACGTAGTAGACAAACCCGGAGCTGCGCTCCAACACA
CGCGGCAAGCGCGCATCGTCGGTGGTTGGCGTGGTCAGACGGATGAAGTCGATACCGGAT
GCCTGTGCAGGCGTTGCCAGTTCGGCGTCGTGCTCAGGAGGCAGGTCAACGATGATCAGA
CCGTCGACGCCCGCTTCTTTTGCCTGCGCCACGAAGGCTTCGACGCCAAAGCGGTGGATC
GGGTTGTAGTAACCCATCAGCACAATCGGCGTGGTCTGATCGTCGACACGGAATTCGCTG
ACCATCTGCAGGGTTTTTTGCAGGGTCTGGCCCGCGTCCAGAGCGCGTAGCGTAGCGAGC
TGAATCGCCACACCGTCTGCCATCGGATCAGTGAACGGCATGCCCAACTCGATCACGTCA
GCACCCGCAGCAGGCAAGCCCTTCAGGACTTGCAGCGAGGTGTCGTAGCCTGGGTCGCCG
GCGGTGATGAAAGTGACCAGCGCCGCACGACCTTCGGTTTTCAGCTGGGCGAAACGTTGT
TCGAGACGGCTCATACCAGCTTCTCCTGAGTTTTTTCGGCGGCTGCCATATGGTTCATGA
CGGTTTGCATGTCTTTGTCACCGCGCCCGGACAGGCACACGACCATCAGGTGGTCGTCGC
GCAGGTTGGTTGCCCGCTTCATGGCTTCGGCCAGTGCATGAGCGGTTTCCAGTGCCGGGA
TGATGCCTTCGAGCAGGCAGCATTGATGGAAGGCATCCAGCGCTTCGTCATCGGTGATGC
TGACGTACTCGACGCGTTTCACTTCGTGCAGGAAGGCGTGCTCCGGGCCGATACCCGGAT
AGTCCAGGCCAGCAGAGATCGAGTGCGCGTCTGTGATCTGCCCGTCGCCATCCTGGAGCA
GGTAGGTACGGTTGCCGTGCAGCACGCCCGGTACGCCGCCATTGAGGCTGGCCGCGTGCT
TGTCGGTATCCACGCCGTGACCGCCCGCTTCAACGCCGATGATTTCTACGCTGGCGTCAT
CGAGGAACGGATGGAACAGGCCCATGGCGTTGGAGCCGCCGCCCACGCAGGCGATCAGGC
TGTCCGGCAGACGACCTTCCTTCTCCTGCATCTGCTCTTTGGTTTCCTTGCCGATGATGG
CCTGGAAATCACGCACCATCGCCGGATACGGATGCGGACCTGCCACAGTGCCGATCAGGT
AAAAGGTGTCGTCGACGTTGGTCACCCAGTCACGCAGGGCTTCGTTCATCGCATCTTTCA
GGGTGCCGGTGCCGGAAGTGACCGGCACGATTTCGGCGCCCAGCAGCTTCATGCGGAACA
CGTTGGCCTGCTGACGTTCGATGTCGGTCGCGCCCATGTAGATCACGCAAGGCAAGCCAA
AGCGCGCCGCGACGGTAGCGGTAGCAACGCCGTGCATGCCCGCGCCGGTTTCCGCAATCA
GGCGTTTTTTGCCCATGCGCTTGGCCAGCAATACCTGGCCGATGCAGTTGTTGATCTTGT
GCGCGCCGGTGTGGTTCAGCTCTTCGCGCTTGAAGTAGATCTTCGCGCCGTCACAGAATT
CGGTCAGGCGCTCGGCGAAGTACAGCGGGTTTGGACGGCCCACGTAATCGCGCTGGAAGT
AGGCCATTTCCTTGGCGAACTCCGGGTCGGCCTTGGCGGCTTCGTACTCGCGGTTGAGGT
CTAGCACCAGCGGCATCAGAGTTTCAGCCACGTAGCGGCCGCCGAATGAGCCGAACAGGC
CGTTGACGTCGGGGCCGCTGCGGAAGTTGGTCTGGGTCATGAAGTGCTCCAGTTGCAGTA
TTGGGCGAATGAATTGAGCCGGATCGGCAATGGGTCCACTTTAACCAGCGCACGGCTGGA
TGAAAACCGATAAGATCGCTGCAACCTGTCAGGAAAACTCACAGATCATGAGCCGCGACC
TTCCTCCCCTCAACGCCCTGCGTGCCTTCGAAAGCACCGCCCGACTTGGCAGCGTCAGTC
AGGCCGCCGAACAGCTGAACGTGACACACGGTGCTGTCAGTCGCCAATTGAAAGTGCTTG
AAGAACACTTGGGTGTAAGCCTGTTCAGCAAGGATGGACGAGGCTTGAAACTCACAGATG
CAGGCATTCGGTTACGCGATGTGAGTGGCGAAGCATTCGATCGATTGCGCGGCGTGTGTG
TCGAACTGAGCAAGGGCAGCGCAGACGCGCCATTCGTGTTGGGATGTTCCGGCAGCCTGC
TGGCGCGCTGGTTCATACCGCGTTTGAGCCGTCTTAATGCCGAGTTGCCAGACCTGCGTC
TGCACCTGTCGGCAGGTGAAGGTGATCTTGACCCGCGTCGGCCAGGTCTTGATGCCCTGC
TGATATTTGCCGAGCCGCCGTGGCCGGCAGACATGCAGGTATTCGAACTGGCAAGCGAGC
GGATCGGACCGGTGTTGAGCCCACGTTTCGCGCGATTCGAGCGTCTGTGCGATGCACCTG
CCGAGACGTTGCTGGAAGAATCGTTGCTGCAAACCACATCGCGTCCGCAGGCGTGGCCGA
GCTGGGCGCAGCAGAACGGCATCGATCCGCAGTCATTGCGTTACGGGCAGGGTTTCGAGC
ATTTGTATTATTTGCTGGAGGCGGCCGTGGCGGGCCTTGGCATTGCAATTGCGCCCGAGC
CTCTGGTCATCGATGACCTGAAGGCCGGTCGCCTGGCTGCGCCTTGGGGGTTCAGTGAAA
CCCCGGCGCAGCTGGCGCTTTGGGTACCCAGACGTGCGGCCGATGGACGGGCGCAGCAGC
TTGCTCAGTGGTTAAAAAATGAGCTGAAGCGGTCCGGGGAACCGATCAAAAACTGATCAG
TTACCGCGCTTGAACAGCATGTAGGCAGCGATCAGGCCGATGGCACCTACTGCAACGCCG
GCGGTGGTCCAAGGGTGTTCCTGAGCGTAGTCGCGGGTTGCCAGTGCGTTTTCGCGGGTT
TTCTCTTTAACGTCTTCGTAGACATCGCTGAGCAGGCTGCGCGAATGGCTCAGTGCGCTT
TCAGCGTTGGCTTTCAGATTTTTCAGTGTCTTGCGCGACTCGTCGGTAGCGTCGGCTTTC
AGGCCCTCGAGGGACTTCAGGAGGCTCTCGATCTCAGCTTCCATACTCTGCAACGAGGCT
TTGCGAAGTGACGTAGTAGCCATGGTGTTTCTCCTGCAATGATGAGTGGGCGTGTTGTTT
CCGACTCCGGGCTTTTTGGAAAGTGCGATGGGATTTTTGCAAAGCGCTGAACTTTTGCGC
GCGTTCTCCTGACAGAAGCAGGGAGCGCGGTCTATATCGCGTCTTTTCCAGACCTTCAGG
AGAACTGCCATGACCGATCATCACACGTACAAAAAAGTTGAAATCGTAGGCTCTTCCACT
ACCACTATCGAAGACGCCATCAACAACGCCCTGGCCGAAGCCAGCAAAAGCCTCGACCTG
ATGGAATGGTTTGAGGTGACCGAAACCCGCGGCCATATCGAAAACGGCAAAGTCGCGCAT
TTCCAGGTCACCTTGAAAGTCGGCTTCCGCATTACCAATAGCTGATGCCCTGCTGAACCT
TTCGGCTGGCCGATTGCCATAACCTGCGCTACACACACTGATATGACCACACGGTTGATG
TGTGGGCGTGGGGGTTTTCAATGGGCGCCTGTTCCGATGGCGTCTTCATTTGGCCGGACG
AGAGGGATTACCCATGAAGAAGTTTTTGTTGGCTGTAGGCTTGCTGAGCATTGCAGGTAC
TGCCCTCGCGGCAGGCAAGCCATGTGAAGAGTTGAAAAGTGAAATCGACGCCAGACTCCA
GGCGAAGGGCGTAACGTCCTACACGCTGGAAGTGGTCGAGAAAGGCAGCGCGTCCGACAA
GCAAGTCGTCGGCACCTGCGAAGGCGGCACCAAGGAAGTCGTTTACCAGCGCGGTTGATT
GCCAGCCGGGCCTGACTCAGGTCGGTTCGCCGGCTAATCCCGTTTGCAGGTTTCACGAAC
AGCATCGCCCCGGACTGTCATCCAGTCCGGGGCGATGCTGTTTTTGAAGCCCGCGTTGTG
ACCCGAAAGGTTGCTATCAGCCTTGTGCGACCTGCGCCAGAATCTCGTAGGAACGCAGCC
TGTCCTCGTGCTCATACATGTCGCACGTGAAGATCAGTTCATCGGCATCGGTCTGTTCAA
GCAGCACATCCAGTTTGGCGCGGATCTTGTCCGGGCCGCCAACCATCGCCAGCCCCAGGA
AGCTCGCCACCGCTTCACGTTCATGCGGCAGCCACAGGCCGTCCATGGATTCGACCGGTG
GGCGCTGCATCAGACTGTGCCCGCGCATCAGCGCCAGGATGCGCTGGTAAACAGATGTCG
CGAGGTATTCGGCGTGCTCGTCGGTGTCTGCTGCGGATAGCGGAACGCCGAGCATCACGT
AGGGTTTGTCGAGCACGGCCGATGGCTGGAAGTGATTGCGGTACACGCGAATCGCCTCAT
GCATATAACGCGGCGCAAAATGCGACGCGAAGGCATACGGCAAACCGCGCATGCCTGCCA
GTTGAGCACTGAACAGGCTCGAGCCCAGTAGCCAGATCGGCACGTTGGTGTCTGAGCCAG
GAACAGCGATCACTTTTTGATCAGGCGTACGCGGCCCCAGATATTCCATCAGCTCGGTGA
CGTCATCCGGAAAATCTTCGGCGCTGCCGGAGCGTTCGCGGCGCAAGGCGCGAGCGGTCA
TCTGATCGGAACCCGGCGCGCGACCCAGCCCCAGATCAATCCGACCGGGATACAGGCTGG
CCAGCGTGCCGAACTGCTCGGCAACCACCAGTGGTGCATGGTTGGGCAGCATGATTCCGC
CAGCCCCGACACGAATGGTCGACGTGCCGCCTGCCAGGTAGGCGAGCAGCACCGAGGTCG
CTGAACTGGCGATGCCGTCCATGTTGTGGTGCTCGGCCACCCAGAAGCGGTTGTAACCCA
GCTTTTCAACATGCTGGGCAAGGTTGAGCGAGTTGCGCAGGGAATCGGCGGGCCCTTTGT
CGTGGCGCACCGGCACCAGATCAAGGGTGGAAATTTTTACATCTGCCAGACGTTTCATAG
GCCGGGGTAGCTCCTCGAATTGTGATTGGCTGGCTGCTAGAGCTGCCCACGATGAAACAG
CAGTGCGGGCGCAAGTCTGGCTTTTCAATGGCAGGCGGATAAAAACCTACTTAAACGCTT
GGTCTTTCCGACGGTTGAACTTTCCAGAGCCGTCTATCCTCAGAACCTTGTAACAGCATT
GATCCAAATTCATCTCAAGAAGGAGCCACCATGAGCATCGTCAAGAAAGCATCCGCCCAC
TGGGAAGGTGATCTGAAAAACGGTATCGGCAGCATTTCCACGGAAACCGGCGTGTTGAAA
GAAGCGCCTTACGGCTTCAAGGCTCGTTTTGAAGGCGGTAAAGGCACCAACCCTGAAGAA
TTGATCGGCGCGGCCCACGCAGGCTGCTTCTCGATGGCATTGTCCATGATTCTGGGCGGT
GCAGGCCTGACTGCTGAGAGCATCGACACTCAGGCTGACGTGACGCTTAACCAGATTGAA
GGCGGTTTTGAAATCAGCGCTGTGCATTTGACCCTAAAGGCCAAAGTGCCAGGCGCAACG
CAGGAGAAGTTCGACGAACTGACCAAGCAAGCCAAAGAAGGCTGCCCGGTTTCCAAGGTG
CTGAACGCCAAGATCACTCTGGATGCTACGTTGTTGAGCTGATCCACAGCGAGCTTTGCG
GGAGCGCCTTGTGCGCTCCTTCATCTCCTGTATAAAGCTGGCTTGCTTCATCGGTCATGC
GTTCATTGGCGCATGGTTTGATTTTGATCAGGAGTCGAGCATGAAACGTTTTATTCTGGC
AGTAACCTGCACCCTGCTGGCAACCAGCGCCCTGGCGGCACCGAAATCCTGTGAAGAACT
CAAGGATGAAATCGAAGCCAAGATCCAGGCCAACAACGTCACGTCCTACACGCTGGAAAT
TGTTAGCAACGAAGAGGCTTCCGATCCCAGCATGATCGTCGGCAGCTGCGACAACGGTAC
GAAAAAAATCATCTACCAGCTCAACGGTCGCTGATCAGATGCAGTGCACCCCGCCCTCTT
CTTCCTCCTCCGCCACCATCTTGCGCTCTGCATCGTAAAGCCAGGCGTCGACACTGTTCG
CCAGTGAGCGTACCTCCAGCACATAACGCTGCCCGGCAGCGAAGTGGTCGTAACGAACAC
TGACGTAACACGTGATCTCGGTGTACTCGTCGCCGATCATCCCCATGCCGCCCGACCGGT
ACTCATAGTCATAACGCACCTGTAACTCATGGCTGCCCGGCGTCACCTGAAAATAGCGCC
CGTCGTAGGTGTTCTCGCCATCCAGCTTGTCGCCCATGATCAACTGGCCGGTGACGGTGC
GCATCTCGACCCACGCCATGTCCGGATTGACGGTGGGCAAGGGGCCGGCGCATCCGGCGA
GGGTGGCTAGAGTGAGTGCGGTTATCAGTATCAGAAGACGGTTTGGCACCGAGGTGTACC
TCTGTTTAAAAAGGTTTAGTGGCAACCGTTGACATGACCTGCTGTTGGCCATTCATCCAG
TCTGCAGAAACTGCGCAGCGTGTTTCGGTCAAGCGTTGGATAACGGCAAAATCGCTTCTC
AGGTTTCGTGAAAAGATTGGTTCATGATGAGCAATTCGATTTCGAAGCAATCGGATTTGT
TCGAGATCAGCCGCGATCTTTGCTCGGTGGGCAGATACAGTGAAGCACTTTTCGAGGTTT
GGAAAAAAGCGGTATAGATAAGGAGTCCAGATACGGCCTTCAAACCGTTTTGTGAACATT
TTTTCCCAAAAGAGAGACTGTCAGAAATTTTGTGTTCGGACATAACATGTAGCTAGAGGT
GCATGTATGCCGACCAAAAAGAAGTCCGCCAATGCAACAGCGAGGGAGTTGCCCTCGATT
CCCCAAGAGCGGATCGAGCAGTTTGTTAAAGGCCCGATGAGCGCCGAAGCCATTCAAGAC
GCGTCCATGGCGTTCAAGAAGGCTCTGATCGAGCGTGCGCTAGGCGCCGAGCTGGGTCAC
CACCTTGGTTATCCTCAGGGCGCGGAGCGCCCTAAGGAGTCGACCAATCAGCGCAATGGC
AAAAGCAGCAAGACGGTTCTGACCGACGACGGGCCGCTTCGCCTGGATATCCCCAGAGAC
CGCGATGGTAGCTTCGCCCCGATCCTGATTCCCAAGCACGAACGACGTTTTACAGGCTTC
GACGACAAGATAATTGCCATGTACGCCCGGGGCATGACGGTGCGTGAGATCCGCGCTTTT
CTGTCTGAGCAGTATGGAACTGACGTGTCCCATGACTTCATCAGCTCAGTCACCGATGCG
GTCATGGAAGAGGTGGGCGCTTGGCAGCAACGACCCTTGGAACCGATGTATCCGGTGATC
TTCTTCGATGCGTTACGGGTCAAAATCCGGGACGAGGGGTTAGTGTGCAACAAGGCTATT
TATCTGGCGCTGGGGGTATTACCTGATGGCACGCGCGACATTCTGGGTATATGGATCGAG
AGCACCGAGGGTGCCAAGTTTTGGATGAAGGTGTTCAACGACCTCAAGACTCGTGGCGTT
GAAGATGTTCTGATCGCCGTCACGGATGGCCTCAAAGGAATACCGGAGGCGTTGGGGGCG
GTTTTTCCTGCCACGACGCTGCAAACCTGCATCGTGCATCTGATCCGCAACAGCTTGGAC
TATGCCGCTTGGGATAAACGTCGGGCACTGGCCAAAGCACTCAAGCCGATCTACCAGGCG
ATCAATGCCGATGTGGCTGAGCAAGAGCTTAACGCCTTTGAAGCGGGCCCCTGGGGCAAG
CAGTATCCGACTGTAGTTGCTGCATGGCGTCGCGCCTGGGATCGGGTTATACCGTTTTTT
GTTTTTCCGGCGGGCATTCGCAAAGTGGTTTACACGACCAATGCCATCGAGAGCATCAAT
GCCCAGTTACGCAAGATCATCAAGACTCGAGGGCACTTCCCGACCGATGAGGCTGCGACG
AAACTGATATGGCTTGGGTTGCGCAACATCACCGCCAACTGGGGTCATGCGGCACACGAC
TGGAAAGTGGCAATGAATCAATTTGCGATCCTGTACGGAGACCGATTTACCAGACCGAGC
TGGTAAAACAAGGGCCTGCCTGACGGCAGGCCCTAACCAGCCCGAACACAAAAAAACTGA
TACTCCCCCAAAAAACGAATTTCAACTCCGCAATAACGGCCCCGGTTGTTCCACATTTCT
GTCTGGCTCTTGCAAGCTCTTGTTTTGGCTTGAAAACCGGACCTGTAACATTGGGCAAGC
TTTGCTCGAAGCCGGGACTCCAAGGCCACTCGGGGCCGTAAACCGAAGCGATTGCGTCTG
CAACACCGTTACGAACAATCACCTCGCACAGGTGTAGCGGTGTAAGGAACGCTGCAGAGA
CGAGGGCGTTCCAGGCATACAAAGTGATGGCCTCATCAAGACCCCGGCCCACAGCGCGCG
CTGCGTTCTCATACGTCGAAATCCGGGCAGAGGAAATGGACAATCTGATTGCCTTTGCGA
CCTCTAAAGCTGACATTGACGACAACTGCAAATCTCCCTATAGTCTGCCCACTTGCCGAG
GGCCTAGCTGGCTTATGCCTCCCCCCACGGACAGATGATATAGCAATACCCAAAGCCCAC
CTGCACGGTGGGTTTTCTGTTTGTGTCTAATGAAAATAGCTTTTTACACGGGCGCACAGC
TTGGTGCGTTCCAGCTCGTCCGTGGTTTGAGTCTCTGTAACCTTCAATCCTCATAACAGT
TGCACATCCCCACTCCCCTCCTGCATAACATCACCGTACCCAAGCCACCAAAGCACTTCC
TTCATGGCCACATTCTCCCTGCCACGCCTTCGACACCTGCCAGCGCTGACGGTCGTCACG
CTGCTTGCCGGCTGCTCCAGCGTTTCTTACTACGGGCAGTTGGCTCAGGGGCAGTGGCAG
TTGCTGCAGGCACGTGAGCCGGTGGAGAAGATCGTGGCTGACCCGACTCGGGATGCAGGT
TTGCGCCAGCATCTGGCCCGGTCGCAGTTGGCGCGGACGTTTGCCAGTGAGCATTTGCAT
CTGCCGGATAACAAGAGTTACCGCCTGTATGCGGATCTGGGGCGGCCTTATGTGGTGTGG
AATGTGTTCGCGACGGATGAGTTCTCGCTGGAGCCGGTCACGCACTGTTTTCCAATCGCT
GGGTGTGTGGCGTATCGCGGTTATTACAGCCCTGGCGGGGCGCGTGGTGAGGCGGCGTTG
CAGCGTCAGGCGGGCAAGGATGTGTATTTGAGCGGTGTGGAAGCCTATTCGACACTGGGC
TGGTTCAATGACCCGATTCTCAGTTCGATGATGGGCTGGGGAGATGAGCGTTTGGCGACG
CTGATTTTTCATGAGTTGGCGCATCAGCGGTTTTATGTGAAAGACGACACCGAGTTCAAC
GAGTCCTACGCCAGCTTCGTCGAACAGGAAGGTACACGGCAGTGGCGTGCGGCGCGGGGT
TTGCCGCCGGAGAGTGTTTCGCAGTCCGCACGGCGTGACCAGTTTATCCGGTTGGTGCTC
GACACTCGGGAGCGGCTCAAGGCGTTGTATCGTCAGCCGTTGTCGGCTGAGGTGATGCGC
GCGCGCAAGGCTGAAGAGTTCGAGCGGTTGCGCAGTGACTACCGCACGTTACGCGATGAA
CAATGGGCAGGCGACAAGCGTTTTGATGCCTGGATCAACAGCCCGATGAACAACGCCAAG
CTGCTGCCATTTGGTCTTTATGATCAGTGGGTGCCAGCGTTTGCAGCGTTGTTCAGGCAG
GTGAATGGCGATTGGGTGGCGTTTTTCAATGCCGTGGAAAAGCTGGGAGGGCTGCCGGTC
GAGGCGCGCAAGGCGGCGTTGCAGCGGTTGATGCCCTGAGTACGATTATTGTTACTACGC
TGCGCGTGGTAATGCCTTTCTGGACGCTCTGCGTCCGGCCTCGAGTGAGCGGCGCTGTGC
AGATTTGTGACGCAGAGCGTCACGGGATGCATTCCTACGCTGGGGAGTATCAGTTTTTTT
GTGTTCGGGCTGGTTAGGGCCTGCCGTCAGGCAGGCCCTTGTTTTACCAGCTCGGTCTGG
TAAATCGGTCTCCGTACAGGATCGCAAATTGATTCATTGCCACTTTCCAGTCGTGTGCCG
CATGACCCCAGTTGGCGGTGATGTTGCGCAACCCAAGCCATATCAGTTTCGTCGCAGCCT
CATCGGTCGGGAAGTGCCCTCGAGTCTTGATGATCTTGCGTAACTGGGCATTGATGCTCT
CGATGGCATTGGTCATGTAAACCACTTTGCGAATGCCCGCCGGAAAAACAAAAAACGGTA
TAACCCGATCCCAGGCGCGACGCCATGCAGCAACTACAGTCGGATACTGCTTGCCCCAGG
GGCCCGCTTCAAAGGCGTTAAGCTCTTGCTCAGCCACATCGGCATTGATCGCCTGGTAGA
TCGGCTTGAGTGCTTTGGCCAGTGCCCGACGTTTATCCCAAGCGGCATAGTCCAAGCTGT
TGCGGATCAGATGCACGATGCAGGTTTGCAGCGTCGTGGCAGGAAAAACCGCCCCCAACG
CCTCCGGTATTCCTTTGAGGCCATCCGTGACGGCGATCAGAACATCTTCAACGCCACGAG
TCTTGAGGTCGTTGAACACCTTCATCCAAAACTTGGCACCCTCGGTGCTCTCGATCCATA
TACCCAGAATGTCGCGCGTGCCATCAGGTAATACCCCCAGCGCCAGATAAATAGCCTTGT
TGCACACTAACCCCTCGTCCCGGATTTTGACCCGTAACGCATCGAAGAAGATCACCGGAT
ACATCGGTTCCAAGGGTCGTTGCTGCCAAGCGCCCACCTCTTCCATGACCGCATCGGTGA
CTGAGCTGATGAAGTCATGGGACACGTCAGTTCCATACTGCTCAGATAGAAAAGCGCGGA
TCTCACGCACCGTCATGCCCCGGGCGTACATGGCAATTATCTTGTCGTCGAAGCCTGTAA
AACGTCGTTCGTGCTTGGGAATCAGGATCGAGGCGAAGCTACCATCGCGGTCTCTGGGGA
TATCCAGGCGAAGCGGCCCGTCGTCGGTCAGAACCGTCTTGCTGCTTTTGCCATTGCGCT
GATTGGTCGACTCCTTAGGGCGCTCCGCGCCCTGAGGATAACCAAGGTGGTGACCCAGCT
CGGCGCCTAGCGCACGCTCGATCAGAGCCTTCTTGAACGCCATGGACGCGTCTTGAATGG
CTTCGGCGCTCATCGGGCCTTTAACAAACTGCTCGATCAGCTCTTGGGGAATCGAGGGCA
ACTCCCTCGCTGTTGCATTGGCGGACTTCTTTTTGGTCGGCATACATGCACCTCTAGCTA
CATGTTATGCCCGAACACAAAATTTCTGACAGTCTCCTACGCTGGAGCGCAGGAACGATA
GTCAGGCCTTATCAAACCCCTCCGCCAGATGCTGATCCTTGAGCTTCACGTAGTTAGTGG
CGCTGTACGGAAAAAAGGCGATTTCCTTGTCGGTTAATGCACGTACCTGTTTGACCGGAC
GACCAACGTACAGAAACCCGCTTTCCAGCACTTTGCCCGGTGGCACCAGGCTGCCTGCGC
CGATGATGACCTCGTCTTCGACAACCGCGCCGTCCATGATGGTGGTGCCCATGCCGACCA
GGATGCGGTTGCCGATTGTGCAGCCATGCAGCATGGCCTTGTGGCCGATGGTCACTTCGT
CGCCGATCAGCAGCGGGAAACCGTCCGGGTTGAAGGGGCCTGCGTTGGTGATGTGCAGCA
CGCTGCCGTCCTGCACACTGGTGCGGGCACCGATGCGGATGCGGTGCATGTCGCCGCGCA
CCACCGTCAGCGGCCAGACGGAGCTGTCGGCTCCGATTTCAACATCGCCGATAACCACCG
CTGAATGGTCGACAAAGGCCCGTTCGCCGAGGGCTGGGGTGTGGTCCTGAAACTTGCGAA
TGGCCACGATAGGCTCCTTCTTTGGCAGTGATAGGCGTGCAGAGCGGGTTTGGTTGCTGC
GGTCGGCGTCGATTGTAATTAAGATGGTTGGGTGTTTCTTCCAGCCAAGGTGCAAAACCG
TGAGCGCGAACAACCCTCTTCTGCAATCGTACGACCTGCCACCCTTTTCGGCGATTCGTG
CCGAACATGTCAAACCTGCTGTTGAAAAAATCCTGGCGGACAACCGTGCCGCGATTGCCG
ACATCCTCGCTAAACAGGGGTCGACACCGACCTGGGCCGGGCTGGTCCTGACGATGGACG
AATTGAATGACCGCCTGGGCGCTGCCTGGAGCCCGGTCAGCCACCTGAACGCCGTGTGCA
ACAGCGCCGAGCTGCGCGAAGCGTATGAGTCCTGCCTGCCGGCGTTGAGCGCCTACTCCA
CCGAGATGGGCCAGAATCGCGCACTGTTTCAGGCCTATGAAGCGCTGGCCAACGGTCCTG
AAGCCGCCACCTTCGACGTCGGTCAGAAGACCATTCTGGAGCAATCGCTGCGCGATTTCC
GCCTGTCCGGCATCGATCTGCCGCCTGAACAGCAGAAGCGTTACGCTGAAGTGCAGAGCA
AACTGTCGGAGCTGGGCAGCCAGTTTTCCAACCAGTTGCTCGATGCCACTCAGGCCTGGA
CCAAGCTGGTTGCCGATGAGTCCGCCCTCGCCGGCCTGACCGATTCTGCCAAACAGCAGA
TGGCTGCCGCCGCCAAGGCCAAGGATCTGGAAGGCTACCTGATCACGCTGGAATTCCCGA
GCTACTACGCGGTGATGACCTACGCCGAAGACCGCGCACTGCGTGAAGAAGTCTATGCGG
CATACTGCACTCGCGCGTCGGATCAAGGCCCGAATGCGGGCAAGAACGACAATACCCCTG
TCATGGAGCAGATCCTCGACCTGCGTCAGGAACTGGCGCAACTGCTTGGCTACGCGAACT
TTGCCGAGCTGAGCCTGGCAACCAAGATGGCCGAGTCCAGCGATCAGGTGCTGAGCTTCC
TGCGTGACCTGGCCAAGCGCAGCAAGCCGTTCGCGGCCCAGGACCTGGAGCAGCTCAAGG
CCTACGCCGCCGAACAGGGTTGCCCGGATCTGCAAAGCTGGGACAGCGGTTTCTACGGCG
AGAAGCTGCGCGAACAGCGCTATAGCGTTTCCCAGGAAATCCTGCGCGCCTACTTCCCCA
TCGATAAAGTGCTCGGCGGTCTGTTCGCTATCGTCCAGCGTCTGTACGGCATCGAGATTG
CCGAGCAAAAAGGCTTCGACACCTGGCACCCGGATGTTCGTCTGTTCGAGATCAAGGAAA
ACGGCCAGCACGTCGGGCGTTTCTTCTTCGATCTGTATGCACGCGCCAACAAGCGTGGCG
GTGCCTGGATGGACGGCGCCCGTGATCGCCGTCGCACGGCTGAAGGCACACTGCAAAGCC
CGGTGGCCAATCTGGTGTGCAACTTCACGCCTGCGGTCGCGGGCAAGCCTGCGCTGCTGA
CCCACGATGAAGTCACCACGTTGTTCCACGAATTCGGTCATGGCCTGCATCATCTGCTGA
CCCGCATCGATCATGCCGGCGTATCCGGTATCAACGGCGTGGCCTGGGACGCAGTCGAGT
TGCCGAGCCAGTTCATGGAAAACTGGTGCTGGGAGCCCGAAGGCCTGGCGCTGATCTCCG
GTCATTACGAAACCGGCGAGCCATTGCCGCAGGACCTGCTGGAGAAAATGCTCGCCGCCA
AGAACTTCCAGTCCGGCCTGATGATGGTGCGTCAGCTGGAGTTCTCGCTGTTCGACTTTG
AATTGCACGCCACCCACGGCGACGGCCGCAGCGTGCTGGAGGTGTTGGAAGGCATTCGTG
ACGAGGTGTCGGTGATGCGTCCGCCTGCTTACAACCGTTTCCCGAACAGCTTCGCGCACA
TCTTCGCAGGTGGTTATGCCGCCGGTTATTACAGCTACAAGTGGGCCGAAGTGCTGTCTG
CCGATGCGTTCTCGAAATTCGAGGAAGACGGTGTGCTCAACGCCGAAACCGGTCGCGCCT
TCCGCGAAGCCATTCTGGCCCGTGGCGGTTCACAGGCACCGATGGTGCTGTTCGTCGACT
TCCGCGGACGCGAGCCGTCGATTGACGCACTCTTGCGTCACAGTGGCTTGAGTGAGGATG
CGGCAGCATGACCGATACACCGGTAATCATTACCAAGAAACGCTTCATCGCCGGGGCTGT
TTGCCCGGCGTGCAGCGAGCCTGACAAGCTCATGATGTGGAGCGAAAACGACGTGCCACA
TCGCGAATGCGTGGGTTGCTGCTACAGCGATACGCTCAACGAACAAGGTATTTCGATACC
GAAGGAGCTGGGTACGCGGGTCAACAAGGTGGTGGTCAAACCGGCAGACCCGAAGGTGCA
GGGTGTGCAGTTTTTTCCGAATCCGAAGTTGAAGAAGCCGGTGGATCCTGAGTGACGTGA
TCGGTCGGGTCAAAATGAAAGGTTCGTTCGTCTGAACGAACCTTTTTTATAGCTCGCCGC
CTCAGGTTATCAGCGACAGAAATTACCAATCGGCCAATTCAGCCACCTTCTTCCTGAAAG
CTAGCGCCAGAACCGTCAGCACTTCCTCATCCCTGCCCAGCTCGCCGAAAATCTTGTGAT
TTCCGTGTGGGTGCAGCCTGACCCAGGCTTGTTCTTGCAGGTCGTCGTCCTCATAAAACT
GGATGGCTATTACAGGATGGTTATGTTGCTCGATATCTTCAGCCCACAACCGTATCTCAT
ACTTTGCCATCACCCACCTCGTTCTCAGGTAAATGCGCCATTACCCGGCAGCCGAGTTGG
CGTTTCCCTACAGTAGTGCGCGACTAAAAATGCGTCTACTGACAGAAATGGCAGGTGGTT
GTTTGTACAGGAAGTTAAAACACGCGAGTAACAGGCTGGAACGGTATCGACTCGTTCATG
CAGGCAAGCGGCGCGCACCGCTTGCCCATGAAGAAGGCGATGTCTCAGCCTGCTGCCTGA
AGCCTGCGTTTCTCTGCCAGACGGCTTCTGCCGTACAGCACCGCAATGGCGATCAGGGCA
ATGGCCTGTGCGCTCAGCGAGTACAGGTCGGCGTGGATACCCAGCCAGTCGAACTCGAAG
AACGGCACGGGCCTGGTACCGAATATGCCCGCTTCCTGTAGCGCCTTGACGCCGTGACCG
GCAAACACCACTGACAGCGCGCACAGCAGCGCAGCGTTGATACCGAAGAACAGCGACAGC
GGCAGCTTCGCCGAACCGCGCAGGATGACCCATGCCAGGCCCACGAGCAGCACCAGCGCC
GTGGCACCACCCGCCAGCACGGCATCGTGCCCGGCGGGTCCTGCCTGCAACCACAGGGTT
TCATAGAACAGGATGACTTCGAACAGCTCGCGATACACCGAGAAGAACGCCAGCACAGCG
AAACCGAAACGACCACCACCGCCGACCAGACTGCTTTTGACATAGTCCTGCCATGCGGCG
GCATGACGACGGTCGTGCATCCACACACCAAGCCAGAGCACCATCACGCTGGCAAACAGC
GCGGTGGCACCTTCCAGCAATTCACGCTGTGCGCCGCTGACGTCGATGACGTAGGCCGCC
AGCGCCCAGGTACCCAGCCCTGCCAGCAGCGCCAGACCCCAGCCGATGTTGACGCTGCGC
ACCGCAGACTGCTGGCCGGTATTGCGCAGAAACGCCAGAATCGCCGCCAGCACCAGAATC
GCTTCCAGTCCTTCACGCAGCAGAATCAACAGGCCCGAAACGTAGCTCAGCGACAGGCTC
AGACCATCGCTGCCCAACAGGTCCGCCGACTCCTTGAGCTTTCCTTTGGCTGCTTCCAGC
TTCTGCGCGACCTGAGGTAGCGGCATGCTGTCCTGCAAGGACTGCCGGTAAGCCATCAGG
CTCTTTTCAGTGTCCTTGCGCACATTGGCGTCTACGTTATCCAGCGAGCTTTCGACCAGT
TCGAAACCCTCCAGATACGCCGCGACCGACAAATCATAGGCCTGCTCGCGATCACCGGCC
TTGTAGGCTGCCAGGCTCTTGTCCAGCGTTACACTGGTGTAATCCAGCAGTTGCGCCGGG
CCGCGCTGCACCTGTGGCGGCTGCGCGCGCTGGACACGGAAGATTGCGCTGGCATCCGCA
CCCTCGGCTGCCTGAACTTCGGCAGGTGTCTGACGAGCCAGGTCGGCGATGTTGAAGGTC
TTGGCAGGGTTGGCAACCGGTTGCGCACTGAAGCTGGCGATATAGGTCGCGATGTCCCAG
CGCTGGCGGTCGTCCAGCTGGTCGGCAAATGCGGGCATATCGGTACCGGCGATGCCCAGC
CCGGTCGCGTTGTAGAGATCATAAAGACTCAGGCGATCCAGCCGTGCCGTGTCACGCAGG
TTTGAGGGAGGCGGTTCCAGGCCGATGCCTGCCGGGCCATCACCTGCGCCGCTATCGCCA
TGACAGACCGAGCAATGCTGAGCGTAAAGGGGCGCACCACGGGCCGGGTCCGGAGTAATG
GCAGGGGCCTGGCTGACTTCATAGGCAAGTGCGAGCTTCGCACTCAACTGCCGCGCCTGA
CGAGCGACCTGCGCACCGTCCTGTCGACCCGCTACGGCGCTTTTCAGCTGCGTCACGGCC
CGTTCCAGGTCAGCACGCTCTGCGCGTTGCGGCAGGGCCACGACGAGGCTTTGCAGCGCG
GCCAGGTTGTCGACCTGCTGTTGATACTCGGCGCTATTCACGACCTTGCCATCCGCCACA
GTGGCCGGATAGTCGGCACCCAGATAATCCAGCAGATGCAACGCCTGGGCTGCGCCCTCG
ACAGGATCGGCCAGCGTGACGCCGCTGCACAGCGCCAGTAGCGGTATCAGCAGCCAGGCA
AGGAAACGAAAACGGAGGGGCATTGCAGAATCTCGACAGGAATGCGATGCGGTGCATTGT
TAACGCCGCAAGAGCACTACTCAAGAGTCGAGGTCTATTTTTGTTACTGAATCTTACATT
CGGCTTTCAGATAACCTTTGAACAGGACGTTTGCCCGTTCAAAGGCTTGAAGAGGTTGGC
AGATTTACGCCGTACCGCGATGCAGCGTGGCCAGAAACCCCGCGGCCCCTACGAACAGAC
TGGCAAACGTACGATTCAGGCGACGCTGCTGGCGAGGTGTCTTCAACATGCGCAGCACCT
TCGACGCCAGCCCGGTGTAGCCGGCCATCACGATCAGATCGACCACGACCATGGTCGCCG
CGATAATGACGTACTGGATGAGCAGCGGAGCAGCCGGTTCGATGAATTGCGGCAAAATCG
CCAGCATGAAGATCAGGGCCTTGGGGTTGCTGATATTGACCAGAAAACCGCGGATCACCA
GCGTCATCGGTTTGCCGACAGGGCGCACGGCAGACTCGTCGCCAAGGTCAGCAGGCAATG
CGCGCCATTGCTTGATGCACAGATAGACCAGGTACGCCACGCCGAACCACTTGATCAACG
TGAAGGCCATCTCGGAAGCTGCCAATACCGCGCCGAGCCCGGCAGCAACAATCGCGATCT
GCGCCACCAACGCAATTTGCAGCCCCAGGGCATTCCAGTAGCCGCGCAGGAAACCGTATT
GCAGGCCGCAGGACATGGAGGCGATAGCGCCTGCGCCAGGGGAAAGGCTGATAATCCAGC
AGGCTGCAAAGAAGCCCAGCCACGTTTCAAGCGCCATCACACACCTCAAGCAAAGTCGAA
TGCCCGATAAATTAGTGGTTAACGCTTTGGAAGGCTAACTATTTTTAATCCTGCTCGTCA
GGCTGCTTCGCAACCACCATCTGTGGAAACAGATCACTGCCGCGCCAGCGCCGGACCGAC
TTCTGGAAGAACTGGCTGTTGGGCACCTGAACCAACGCGCCACCGGCTTCCGGGGTCTCG
ATCAGGGTGGTGAACATCAGATTGATAGCGACCACGCGACCTTTTACCCCGGGCTTGTCC
AGCGTATCGACCAGCTCGACCATGTCACCGATGCGGAACGGGCCGATGGTGAAGATCAAA
ATGGCGCAGAGCAGGTTCGACAGCACGCTCCACATGGCGAAGAACGCCACCGCCGCGACG
GCTACAAAGCCGGACAGTGCCGTCCACAGCACCGTGGCCGAAACTCCGAGGCGGCCGAGG
ACGAGAACAAACGCGCTGCCCATGATCAACCAGCGTAAGCCGCCACGCACCGGCACCAGC
AGCTCTGGCGGCAATGGATAGCGCTCGCCCAGACCGGTCAGAAAACCGCCCACGATGCGT
TGCAATACGTAACCGGCCAACAGGATCAGCAGAATCTGCGCACCCACCAGCAGCGGTTCA
AGCCAGTACGCGGATACCGGCAGGCCCAACATGTCCATCACTTCCCTGCCTCGCTCACGA
CAATGCTTCCAGTTCGGCCTGCATGGACTCCAGCAGTTCCAGCGCCTGCATCCAGGCGTC
TTCCAGCTCGGACTCACGCACTTTCAGCTTGGCCTGCTCGGCCAGCAGGTCGCGCAGTTT
GTCCTTGTTGGCCGCCTCGTAGTTGGTGCTGTCCGCCAGCGCTTCCTCGACCTTGGCGAG
TTTTTCATTCACCAGCCCAAGGTCACGCTCCAGCTTGTCGGCTTCACGCTTGTGTGGCGC
CAGTTGCTGACGCAAGGCCGCTGCCTGCTGACGTTGGGCTTTCTTGTCAGTCTTGTCGGC
GTTGACTGGCGTGGCGCTGACCGGCGCGTTGCGCAGGCGGTAATCGGCCAGCCAGCGCGT
GTAGTCATCCAGATCGCCGTCGAACTCCTGTACGCGGCCGTCAGCCACCAGCAGGAAGTC
ATCGGTGGTGCTCTTGAGCAAGTGCCGATCGTGAGACACCACCAGTACCGCACCACCGAA
CTCCTGCAAGGCCATGGTCAGCGCCAGGCGCATCTCCAGGTCGAGGTGGTTGGTCGGTTC
ATCGAGCAGCAACAGGTTGGGCTTTTCCCAGGCGATCAGTGCCAGCGCCAAGCGGGCTTT
CTCGCCACCGGAGAAATTCAGCACGGGCTCATCCAGACGTGCGCCACGGAAATCGAAGCC
GCCGAGGAAGTCGCGCAGCGTCTGTTCACGCTCAGTCGGTGCCAGACGCTGCAAGTGCAG
CAACGGGGTCGCCTTGGCGTCCAGTGAGTCAAGCTGATGCTGGGCAAAGTAGCCCACGGT
GAGGTTTTCGCCTCGAACCAGTCGACCGCTCTGCGGCTCAAGCTCGCCAGCCAGATTTTT
GATCAACGTCGACTTGCCCGCGCCGTTGGGGCCCAGCAGGCCGATGCGCGCGCCCGGCGT
GAGTTGCAGCTTGACCTTCTCCAGGATGGTCTTGTCGCCGTAACCCAGACGCGCGTCTGA
CAGATCCAGCAACGGGCTGGAGATCTTGTCGGACTCACGGAAAACGAAGTTGAACGGCGA
ATCGACGTGCGCGGCGGACAGCTCTTCCATGCGCTCCAGTGCCTTGATCCGGCTCTGGGC
CTGACGGGCCTTGGTGGCCTGGGCCTTGAAGCGCGCGATGTATTTTTCCATGTGCGCGCG
TTGCGCCTGCTGCTTCTCGTAGGCCTGTTGCTGCTGGGCCAGACGTTCGGCACGAGCGCG
CTCGAAAGCGCTGTAGCCGCCACGGTAAAGCGTGATCTTGCGTTGCTCGACATGGGCGAT
GTGATCGACCACAGCGTCCAGAAAATCCCGGTCGTGGGAAATCAGCAGCAAGGTGCCAGG
GTAGCTTTTGAGCCAGTCTTCAAGCCAAAGAATGGCGTCCAGGTCCAAGTGGTTGGTCGG
TTCGTCGAGCAGCAACAGGTCCGATGGGCACATCAGCGCTTGCGCGAGGTTCAGGCGCAT
ACGCCAGCCGCCGGAGAAACTGCCGACCTGACGTTCCATCTGTTCGTTGGTGAAGCCCAA
CCCTGCCAGCAGCTTGCGTGCCCGCGCATCTGCGGTGTAACCGTCGGCGCTGTCGAGCTC
CGAATGCAGACGCGCCTGAGCAGCGCCGTCCTGCGCGGCTTCCGCCTCGGCCAGCAGACG
CTGAACCTCGCGCAGGCGCTCGTCGCCGTCGAGTACGTAGTCCACGCCCAGGCGCTCAAG
GGTGTCGACCTCCTGACGCATATGCGCGATACGCCAGTCGGCGGGCAGCAGGCAGTCACC
CGCATCGGGCGTCAGCTCGCCACGCAGCAAGGCGAACAGGCTGGATTTACCGGCGCCATT
GGCACCGATCAGGCCGGCTTTATGGCCGGCGTGCAGGGTCAGCTCGGCGTCTTCTAGCAG
ACGTTGCGGACCACGCTGTAAGGTAAGGCTTTGAAGTCGAATCATAATGGCGGCGGAGTC
TACCAGCTTCGTCCTGAACAGGTGGATCACTATGCCTTCAGCGCTCTGGAGTTTCACCCT
CGATTTCTACGCCCGTCCGGGTGTAGAGCAGGCTTGTCTGACGCTGCAAGCCAACGGGGC
CAACGTGTGCATGGTGCTTTGCGGGGTCTGGCTCGGCACGCGCGAAGTGGAGTGCAATGC
GCAGCGATTAACGCAAATAAGGCAATTGGCGACACCCTGGCACGATGAAGTGGTGCGTCC
GCTGCGGGATTTGCGTAACCAATGGCGCAATGCAGCGCTTGAGGACGCGGTGCTGATGAC
GTTGCGAATGAAGGTCAAGGCGCTGGAGCTGGAGGCCGAACAGAGTCTGATGCTGAAGCT
TGAGGCACTGGCTGGAGACTGGCCAGCGGGTGAGGCGAGAAGTGCAGAGGAATGGCTGAT
CGAGCTCGCTGACGGAGAGGCAGAAAAAAACCGCGATGCGCTGCAGGTGCTGCGCATCGC
GGTTGATCTTGCCGTCGACCAGACTTAGGAAGCGCTGGTTGGCGTTGCGCCGTTGGCAGG
TGTTGCCGGTGCAGCAGATGGCGCGGCAGGTGCAGGCGTCGTCGGCTTGGCAGCGGCAGC
AGGCGCTGGCGTAGCCGGTTTGGCGGCGGTCGGCTTCGCTGCTGGCTTGGCCGCAGGTTT
TGCGACAGGCTTGGCTGCTGCTTTCACAGGTGCCTTGACTGGTGCTTTGGTCGCGGCCTT
CGCGGGCGCTTTTACCGGGGCTTTGGCCGCTGGTTTAGCTACCGGGGTTTTTGCTGCTGC
TGGTTTGGCAGCGCTGCTTGCCGTCGTTTTGGCGACAGGTGCCTTGGCCGCAGCCGCTTT
GGCAGCCGGCCGGGTGGCGGCAGGTTTAGCCGTAACTGGCTTGGCGGCGGCTGTTTTTGC
CGCGGCAGGCTTGGCTGCTGCCGCTGCCCGGGTGGCAGGTTTGGCGGCAGCTTTGACCGG
GGCCTTGGTTGCCGCAGGTTTGGCTGCAGGCTTGGCGACCGACGAAGGCTTGGCAGCAGT
TTTGGCGACTGGCTTGGCAGCGGCCGCTTTCACTGCGGTTTTTGCAGGTGCTTTTGCTGT
AGCGGCAGTCCCTGCTTTGGCGGCGGCTTTAGGGGCAGCAGGCTTGGCATTGCGAGTGGT
GAGGATCTTGCCGACCGCCTCTTTCACGCGACCGATACCCTGGGCCAGCTTCAGGCTCTC
TTGGGCATCGCGCTTGAGGTGCAGAATGTAGGTGCGGGTTTCGGTCTGGCGATCCTTGAG
AGCATCGAGCAACTCTTCCAGCTCGGAAACGGCGTCTTTGGCCTTGGCCTGTGCCTTGGA
TTTTCCGGCGGTGGCAGCGTCCTGCAGTTTGATGCGGGAGTTGTGCAGTTTTTCCTGCGC
CTTGCCGCGTTGTTTCTCAAGCTTGGCGAGCAGTTTCTCGGCATCAGCCAAGGCTTGGGA
ACAGGCGTCTTCCAGATGTTCAAGCAAGCTGCCCGATAATTGTTGAAGCAAATGCAACGG
AGTATTTACTGGCTTCTTTTTGGCCGACATGACTTACCTCCTGGGTGACGAAATTGCGGC
TCATACTAGGCTTCTGCGCGCATCGCCGCTAGCGCATCTTGACAGCATCCAGGGGGCGCT
GTTGCATACTGCAAAAAATGATTGCCTGACACGATGCACAGGCATTGTGAAATTCACTTG
GCAAGACTCGTCACTACACGCGCTGGCGCTGGCATAATCGCTGCCTTCCCAGGCCGGAGA
GCATTAATGTCGCGCTACCTGTTAACGTCGTTGTTCCTCTTGCTACCCCTGGCTCAAGCT
GCCGAAGCACCACCTGCGGCGGCCGATGATGGTCATGATCTCGCCTACAGCCTGGGTGCA
AGCCTGGGTGAACGCTTGCATCAGGAAGTCCCTGACCTTGATCTCAAGGCACTTGTCGAC
GGTCTGAAACAGGCTTATCAGGGCAAGCCGCTGGCACTCAAGCAGGAGCGTATCGACCAG
GTCCTGCGTGAGCATGACGCCGCAATCGCGCAGGCCGAGACCGCAGGCACAGACGCGCCT
ACCGAAGCAGCCCTGAAGGCAGAGCGCACGTTCATGGACAGCGAGAAGGCCAAGCCGGGT
GTGAAGGTATTGGCGGACGGGATTCTCATGACCGAGCTGACACCTGGCACGGGCCCCAAA
CCTGATGCCAATGGCAGGGTTGAAGTGCGCTATGTGGGTCGTTTGCCGGACGGCACGATC
TTCGATCAGAGCACCCAGCCGCAATGGTTCCGGCTCGACAGCGTGATCAGCGGCTGGACC
AGCGCATTGCAGACGATGCCGACCGGCGCGAAATGGCGACTGGTGATTCCTTCGGATCAA
GCCTACGGCGCTGAGGGTGCTGGCGACCTGATCGATCCGTTCACTCCGCTGGTATTTGAA
ATCGAGCTGATTGCCGTTTCACAGTAAGCGGATGTAAATCCGGAATCCAGAAACGCGAAA
GGGTGCAAAAGCACCCTTGGCGGTTTGTAGCCTCTGCACGCGAGCGGTCACACCTGCGCG
GCGATCTCTTCCTTGTGGGAGTTGTGCAGCACTTCAATCAGGCAGTCTTCCAGCTCGAAG
CGCTCGTGCAGCAGTTGCCCCAGCTGGTTGAATTCCTTGGCCACCACCGTAGCGTCCGAG
CAGTCGCCCTTGTCGCAACGATCATTGAACGTCAACGCAAACTTGGTAATGACGTCCAGG
CGCGGGTAGATCGTGTCAGCCAGCTCGAGCCCACGCTCGTCGTTGAACGCGCGGGCTTCA
TCACCCAGCTGTTCATAGACCTCAAAGTGGCCGGCCGAGACGTAATCGACAAGAACTCCA
CAGAAGTTCTGCAAGCCTTCACGGTCGGCTGCCAGAGCCTGGGGCGTGTCGCCCAGCGCA
TCGTAGGCTTCGACCAGTTCGAGGCGGCTTTGAAGCCAGCGATCAATCAGCTTATTGACT
CCGCCCCAGCGTTCCTGAGCATTCTGACAACTTTCCAGCATGGTCTTCTCTCTTCCCTTC
AGGGGCATGCAGTCCTGGGCCGGTCCTGGCGGTTAGCCTGTACCTGGCCTGATAGATGCG
CCAGGACAGCATATTTCCAGTGACGCGTGCGGGCCAGATTATGCCCGCTCGACAAGGCCT
TCAAGGTACGCAGGAGATAAAGTTCATACAAGCGTTTAATACCTGGCCCGATCTTTGGTC
GCCAGCCAGTGGCTGAATTCGCTGAAAAGAGGATACAGGGGTAACAGCGCAAGGCCGGTA
AATGCCAGCAGACTCCACTCCGGCAGGCTTATACCGAACAGGGTCCAGGTGATTTCTGCG
CAAAACATTGCATCGCTTCGCAGCCGGTCAATGCACATGTCCAGTGAGAGCAGGCTTAAC
AGATGCTCCAGTTTGGTAATGAAAGGTATCAATTGATCTGCCGAGGCGGTTTGCAGCCAT
ACCTGAGCGCCTGCCGTAACAAGCCCTGTCAGCGCGATCAGCAGAAAGCCCAGGCTGTAG
CGCCGCATGCCTGTCGGGCCGGGAGCGTGGCAGGCAGCGCACAATGCCAACACACCGCAG
GCGATGATTGCCGCGCGTTGTATCAGGCAAAGGAAGCAAGGGTCGAGGCCGAAGGTTTGC
TGCAGATAAAAGGCGGTGCCAATGATTGATGCACAGGCCAGCGATGCCAGGAAAAACAGG
AAGCGTGTGCGAGCCAGATACATGGCAAATCCGTAACAAAGGACGAGGCGATTACGGTAG
AGGAAAGGGTACGGCGCATTCAAGGTGGCGGCGTGCGGATACGTCGCTGTTTACCTGGGA
AAACAAACACACTACTGCGTGGTTCTTTTACACATCGGCGTAGGAAGATTCTCACGCACT
ATTTTCTGATGGTCTTCGAGACAGCATGGAGAGCCCTCGCACGGGGCTCTCCGGCAGCTT
TATGCTTTGGTCAGCACAGGCACAGGGCGCGACAGGAAGCGTTCGTCGAGCAGGCCCAGG
CCTTCCTGAAACAGCGTATTGCTGCGATCCGTCTCACCCAGCTGGGCCAGCAGACGAGCC
AGCTCTGCGCAGGTCTCGGGATTGCGTTCCAGACGCAGGCTGCTCTCCAGATAATCCCGC
GCCTTGCCCCACAATCGGCCTTGCAGGCAGATACGCCCCAGGCTCAGCAACAGGCTTGGA
TCGGCAGGATGATGCTTGAGCCAGCCTTCTGCCGTTTGCAGTTGCTTCAGCGGATCGCTG
CCGCGCACCAGGCCATACAGACGCGCCAGATGGCTGTTGTATTCGCGCTTGAGGGCGCTA
CGCAGCACCTCTTCAGCCTGAGCTTCGGCGCCCAGACGACGCAATTGATCGGCATACGCC
AGCACCAGTTGCGGCTCCTGACGCTGTGCGGAGCCGAGTCCTTGCCAGGCGCTTTCCAGC
GAAGGCAACCCGGTGGGTGAGCCCTCGATACCATCGCGGTAGGCCGCCAGGGTCAGGTTC
TCGCCCCAGGCGCGGCGCTCCAGCTCGGCAAGCTCCTTGGCTGGCAGGACTTTGTCCTTG
CGCAGTTCCGGCATCAGACGGACAACATCGGACCAGTCGCCACGTTGCTGATAGAGCCGC
TGCAACTGGCGAAGCACCTGAGGGTTATGTGGATGACGCTCTTTCATTGCCAGCAGCGTG
GTGAGCGCACCTTCGGTGTCGCCACGATCCTGTTGCAGTTGAGCGTGATTCAGGGCAATT
GCCAGCTCGGCTTGCGGCTGACGCTCCAGCGCACGCTCCAGCAAGGCATCGCAGTCTTCG
TAACGCCCCTGCTCATTAGCCGCGCGGGCGGCGCCAATGTAGTAAAGCAATGGATGGGCA
TCGGCTTCGGCCGCCCGTTGCAGATGACGTTGTGCACTGGCCCAGCGTCCTTCGGCAAGG
TCCATCTGGCCATGCTCGATAGCCAGTTGCACACGGCGACGGCGGTTACGACGCGACCAT
GGGTTGACCACGCGGCCTGACGTCGTCAGCAGCGTGATGACCAGCCTGAGAAGGGCGATT
ACCAGCAGAACTGCGACCAGCAATGCCAGCGTTGCCCATAGACTCGATTCATAGCGGAAG
TTCTGATAGGCGATCAGCACGTAGCCGGAATGCTCGGCGATGGCGACACCAATCAGCGCC
GCAGCGGCGATAGCGATGAATAACAGCACATAAAAGCGCTTCATCGGCTGGTCCCCTGTT
GCGCCTCGGCTGGCTGGCCCGCGGCATGACGGCGTTCAAGGTAGGCCTGCACCGAGCTCA
GGCTCTGCGCAAGATCAGGGGTCTTGACCGACACAGGCTGATTGGCCAGCGCCTCAAGCC
CTTGGGCGAGCACTTTGCTCTGTGGGTCGTCCTGATCGAAGTTGGCCTTCAAAACGCTCT
GTGCTTCGGTGATGGCCTTGGTATAGACCTGCGGCTCGCCGTTGAGCGCCGCCCATTGCG
CTTGCTCCAGCGCCAGGCTCAGGGCAAGGCGCACTTGGGAAAGGCTCTGGCCTGCCAATA
CCGGGCGTATATCCTTGTCGGCGTTGAAATCGATACGGAAGTAGTGGGAAATTTCGTCCC
ACCACTGCGTCCACCGGCTTTGTTCAGTCTTGTCGGCGGTCAGGCCCAGAAGAGACTCGC
CCTTGTCTTCGTATTCAGGTGCCAGCTTATTGAGCTGCTCAGCCTGTTCGCGTAGGGCGG
CCAGTTGCAGGAACAGTCCGGTGCGGTCTGGCTGCTCAACGCTGCGCAAGGCGGCAAGGC
TCTTGGCCAGTTGCTCGCGGGCGGCAAAGGAGCCGGGATCGTCCTGCTCACGTAGAATTT
CGTCGGCACCCTGAACCAGCGCCTGAGCACTGTTGATGTCCTGCAGCGCTGAAAGACGCA
GGCTGGCCAGACGCAGCAAATGCTCGGCCTCGGCCAGGCGCCAGTCCTTGCGGCTCGCGC
CCAGCACGGTTTCGAGTCGCTGGCTGAGACGCTGCTGATCGCCCTGCAATTGCGCGACCA
GCCGTCTGCTGTCTGCCAACTGATCGGCAGGCGGGAATTGCGCAAGGCGTGCGCTCAGCT
GCTGATCATTCTGAGCCAGTACCAGCGTCTGCTCGGCGATGTCTTCAACCTGGCCGCGCT
GCTGTTGGTGGCCGGCTTGCAGCATGCGCAGTTGCCAGACTCCCCAGCCTGCGACCGCGA
CACCAGCGATACCGAGCAGCAAGGCCAGGAATACCAAGCCACTGCTGCGGCTGCCGGTGC
GCTCGGCACGTACTGGGTCAGGCTTGGGTGCAGGCGTTTTCAACACCGATTCTTCGTCTT
TAGGCAAGGCTGTTTCGCTCACGTATCCCATCCTTTGCATTTTGGCGTAATAGCGTAAAC
GACAAGTGTCGATCATTACGCCTTGACGGCAGGCTGAGGTTGATCCCGCAACGCTGCCAG
CAATGCCGTGGCGCTGGCGCCACGACAATCAATAACGGTCCGGGCTCCAGCTGCCTGCGC
AATGCTGGCCACCCGGGGGCTTGGTACGAACAGTGGCAAATCGGCCAGGTCTGGCCAAGA
ATCACCCGCCAGCTGAAGCAAATGTTCAAAACCCTGCCCACTGCTGACCACCAGCCCGTT
CAAGCGTTCCACCGCAACACGTTGCGGCACGGCGTCGGGGGCATGCTCCGGCAGGTAGCG
ACGATACAACGGCAGGTAGTCAACTCCCACCCCCAACGCGCGCAATTGCTCGGCCAACAG
TTCGCGTCCTTCGTCGCCGCGCATGATCAGCACACGGCTTCCCGGTACGGCAATCGCCTG
TTTCAAGCGCGGCAACTCGAGCAAGGCTTCGCTGTCATCGCCCTGCTCCGGCCAGCTCGC
ATCGAGCCCGTAATCAAGCAGTATCTGCCCGGTTGCTGAACCCACACTGAACCAGGGTTG
CATGGGTGGCTGTGGCCACACTTCGTCGATCAGCTCGATAGCCAGCCGCGCCGCAGGTTT
GCTGACCACGATCACTGCACAATAATTGAGCAGCTCGAAAATGATCGAACGCTGTGCAGG
CGTCAAGGGCAATGGCTCGGTCTCGAGCAAAGGCAGGCTGCTGCTGAAGATACCGGCCTC
GGCCAGCACTTTTGCCAGCGCTGCCGATTCTTCGGCCGGGCGGGTCAGCAACAGGCGCCA
GGTGCTCATTCGTTGTTGGCCTCGCCATACACCGCTTTCAGAATGTCGGCGGCACCCTGC
GCCAGCAGTGCTTCGGCCACCTGCACACCCAGCGCCTGGGCGGATGTCTGTGGCGCGCGG
GCTTCGGCGTGCAGCAATACACTCCCGGCCGGGTCGCCCACCAGCCCGCGCAACCAGACG
TCATCGCCTTCCAGCACGGCGTAACAGGCGATAGGCACCTGGCAGCCACCGTTGAGGTGC
TTGTTCAGCGAGCGTTCGGCAATCACGCGCACGGCGGTGTCTTCGTGATGCAGAGGTGCA
AGCAAGGCATGAATTTCTGCATCGACGCTGCGGCATTCGATACCCACCGCGCCCTGCCCG
CCCGCAGGCAGGCTGTCGTCGACGCTGATTGCCGAGGTGATACGATTTTCAAAGCCCAGG
CGGATCAGGCCCGCAGCGGCAAGAATGATGGCGTCGTACTCGCCGGCATCGAGCTTGGCC
AGGCGCGTATTGACGTTGCCACGCAGGAAGCGGATCTGCAGATCGGGGCGGCGCGCCAGC
AATTGCGCCTGACGGCGCAAGCTGGAGGTGCCGACGATGCTGCCAGCTGGCAGTTCGTCC
AGGCTGGCAAAGGTGTTGGACACGAACGCATCGCGTGGGTCTTCGCGCTCGCAGATGCAG
AACAGGCCCAGGCCTTGTGGAAAGTCCATCGGCACGTCTTTCATCGAATGCACGGCGATA
TCGGCGTTGTCTTCCAGAAGCGCTGTTTCCAGCTCCTTGACGAACAAGCCTTTGCCGCCG
ATTTTCGACAGTGGGGAGTCGAGCAGCTTGTCACCACGACTGACCATGGGCACCAGCGTC
ACGAGCAGGCCGGGATGAGCCTGTTCGAGACGGGCCTTTACGTATTCTGCCTGCCAGAGT
GCCAGCGCACTTTTGCGCGTGGCGATGCGGATTTCGCGAGAGGACATTGAACAATCCGTA
CTGAGTGAATGCGACGGATAATAACAGCTCAATCCCGGTCAGGGCGGCTTCGGCGCTGAT
TGAAACTTGCGTCAGACACTGAGCCGATCAATCAATCGGCAGTGGCTGAGGGGCGCATGG
GAAAGGCTGCGCGCAGGCCAGCCGAAAAGCACATGTAGCCGGAATTCTCTCCCGTTCCAT
GACTCGGTCTGGGCCCAGAGGCTCCAAAGCGGCGAGGCGCTAGAGCTGCTGCATCATCTT
GCGTACACCGGCTACATGGCGGCGACTGACGATCAACGCATCGCCATTAAGCCCTCTGAG
AAACAGCTGGAAATGCCCCAGCGGCGTGCGCTGCAACCGTTCTATTCGCTCGCGGGCCAC
CAGTGCATTGCGGTGAATACGCACGAAACGGTCGCCGAATTCGTCTTCCAGCGCCTTGAG
CGGCTCGTCCAGCAGCACTTCGCCACCCTCATGACGCAAGGTCACGTATTTATGATCGGC
GATGAAGTAGATCACCTGATCGAGTGGAATCAGTTCGATACCCTTGCGAGTCCGCGCGCT
GATATGGCTGCGTGGGCCCGATCCGCTTTCGGCAGCCGGACGGGTCAACGCCGCCAGTTG
CACGCGGTTTGGCCGCTCGGCTTTCCTCAATGCTTCGACGAGGTGCTCGGAACGCACAGG
CTTGACCAGATAGCCCACTGCACTGACCTGGAAAGCTTCCAGGGCGAATTCATCGTGGGC
AGTGCAAAACACCACCGCAGGCGGCGCTTCCCGCTCGCACAGTCGCGCTGCAACCTGCAG
GCCATCGAGACCCGGCATGCGGATATCGAGCAGCACCACGTCTGGTTTGTGAGTTTCAAT
CAGCGCCAAGGCTTCTTCACCATTGGAGGCGCTGGGTTCCAGTACTCGATAACCTTCAAT
CTCATTGACCATGCGGCTCAATCGCTCGCGGGCCAGGGGTTCGTCATCAACGATCAGGAC
ATTCATATAGCTCTGGCTTCCTGCGTGAGTCTCGCACAAGGATAGCGTAGACAGGTGTAG
TGACGACCGTCACGGCGCTCCACGCTCAGACTGGCGTGCGGGCCAAAAAGTGCCGCAATA
CGTGCGCCTATATTCGTCAGAGCCTGCTGAGTACCGTTGGAAGTCTGCCGATTGGCAACT
TCTTCATAGGGATTATTGACGCTCAATATGAACTCTCCCCCTTCATAGTTCGCTTCGACC
GTTACAACGCCCCCCTCGACTCGCGGAGCAATGCCATAAATCAAAGCGTTTTCAAGTAAT
GGCTGCAAGGTTAGCTGGGGAATCGGCAAGTCATCGGGAATTGCACTCACCCTCCAGTCC
AACTGTAGACGCTCGCCAAGACGATATTGCTCAATCGATAAATATCGTTTTGCCAATGCC
AGCTCTTCGCCCCACGTTACCAGGCTGCCGGGCTTGGCCAGACTGGCGCGAAACAGGTCT
GAAAGGTCGAGTACCGCCTGCTCTGCCTTGACCGGGTTGCTGGCAACCAGGCTGGCAATG
CTGTTGAGGGTATTGAACAGAAAGTGCGGACGGATTCGCGCCTGCAGCGATTCGATCCTC
GCGCGCAGCTCGCCTTGTTGCTGCTTGCGCCACTGACTCTGCAAATAGAAATAGCGCAGC
ATCAGTGCGGACATGATCAACGCAATTGTCGAGTAGCGCAGGTAGCGCTCGACCATCCCG
CCGATTGAAATCCGTCCGGTGAGCTGACAGACATCGGTGACGGCTGTGCACAGCAACGTC
AGGCCGACCACCAGCAGGCAACTGAGCATGCCAGCCAGCCCCGGCGTCAGGCGCGCCAGC
CAGGGTCGCAAACCACACAGCAGCGCTGCGGACAGCAGCACGATCCATTGCACGAACAGC
GACATCAGCGCCAGACGTACCCAGTCGAAGCCGGTACGCATCGGTTCTACCAGCACCAGA
ACCAGCACCAGCAGCTCCGCCAGAACGACAAGCACCAGCAATGCCTGCGGCAGGCACGGT
TCGGGGAGGAAAAAGTCTTTGCCGGGCACAGGCCGGGCTTCGTGTTTCACAGGTTCGATT
CGCATGCCTCCAGTCTCTGCCCTGGCCTCGTCAGCGGCAAGCTGTCCGGGGATAAAAATG
CATCAACCCTGTTATCATCGCAATCGCCCTTGTGCCAGGTAACGGGCACGCCACTTTCTG
TTAGCAACGAGCGAATCCATGAGCACCGACAAGACCAATCAGTCCTGGGGCGGCCGCTTC
AGTGAACCCGTCGACGCGTTTGTCGCGCGTTTCACTGCCTCCGTCACCTTCGATCAACGT
CTGTATCGCCACGACATCATGGGCTCCATCGCCCACGCCACGATGCTGGCCAAGGTGGGC
GTTCTGACGGACGCCGAGCGTGACACCATCGTTGACGGCCTGAACACCATCCAGGCCGAG
ATCGAGGCCGGCAATTTCGAGTGGCGCGTCGATCTGGAAGATGTGCACATGAACATTGAA
GCACGCCTGACCGATCGCATTGGTATCACCGGCAAGAAGCTGCACACCGGTCGCAGCCGC
AACGATCAGGTCGCGACCGATATCCGTCTGTGGCTGCGCGACGAAATCGACCTGATCCTG
AGCGAAATCACGCGTCTGCAGCAAGGCCTGCTGGGCCAGGCCGAGCGCGAAGCTGAAACC
ATCATGCCCGGTTTCACCCATTTGCAGACTGCCCAGCCCGTTACATTCGGTCATCATATG
CTGGCCTGGTTCGAAATGCTCAGCCGCGACTACGAGCGTCTGGTCGACTGCCGCAAGCGT
CTCAACCGCATGCCTCTGGGCAGCGCTGCGCTGGCAGGCACCACCTACCCGATCGACCGC
GAACTGACCTGCAAACTGCTGGGTTTCGATGTCGTGGGCGGTAATTCGCTGGACGGCGTA
TCGGATCGCGACTTCGCCATCGAATTCTGCTCGGCCGCGTCCATCGCGATGATGCACTTG
TCGCGCTTCTCCGAAGAGCTGGTGCTCTGGACCAGTGCGCAGTTCCAGTTCATTGATCTG
CCGGATCGCTTCTGTACTGGCAGCTCGATCATGCCGCAGAAGAAAAACCCTGATGTGCCT
GAACTGGTACGTGGCAAGAGCGGCCGTGTGTTCGGTGCCCTGATGGGCCTGCTGACCCTG
ATGAAAGGCCAGCCTCTGGCCTACAACAAGGACAATCAGGAAGACAAGGAACCGCTGTTT
GACGCTGCCGACACTCTGCGTGATTCGCTGCGTGCGTTTGCCGACATGATCCCGGCAATC
AAACCCAGGCACGCGATCATGCGTGAAGCCGCGCTGCGCGGGTTCTCGACCGCGACCGAT
CTGGCCGACTATCTGGTGCGCCGTGGTCTGCCGTTCCGTGACTGCCACGAGATCGTCGGT
CATGCCGTGAAATATGGCGTGGAAACCGGCAAGGACCTGGCAGAAATGAGTCTGGAAGAA
CTGCGTCAGTTCAGTAACCAGATTGAGCAGGACGTGTTTGCCGTGCTGACCCTGGAAGGC
TCGGTCAACGCCCGTAACCACATCGGCGGCACCGCACCCGAACAGGTCCGCGCCGCCGTG
GTCCGCGGTCAGGAACTGCTGGCCGGGCGCTGAATACAACCAAGGCATTCCTTTAGCCTG
AGGAACGACCATTCAACTATCGTGCGACGCTCCGCGTCGCATGCCGTTCTGAACGCTCTG
CGTCCGCTCTTGAGTGTGCGGCGCAGCGCAGATTTGTGACGCAGAGCGTCACCCACGGCA
TTCCCACGCTGGAGCGTGAGGAACGATGACCCCTACTATCGTGCGACGCTCCGCGTCGCA
TGCCGTTCTGAACGCTCTGCGTCCGCTCTTGAGTGTGCGGCGCAGCGCAGATTTGTGACG
CAGAGCGTCACCTACGGCATTCCCACGCTGGAGTGTGAGGAACGATGACCCCTACTATCG
TGCGACGCTCCGCGTCGCATGCCGTTCTGGACGCTCTGCGTCCGCTCTTGATTGCGCCGT
ACGGCTTCCGCCGATTTCCCTCCAGCGCACCTCGCCGCTATCATCGCCGCATCTTGTGAG
GGACTTATCCGATGCTCAATGGCCTGTGGCTTGGTTTTTTTGTCGTGGCGACGATTTCCG
CGCTGGTGCAGTGGCTGGTGGGCGGCAACGCCGGCATTTTTGCGGCGATGGTCGAAAGTA
TCTTCGCGATGGCCAAGCTGTCGGTCGAGGTGATGGTGCTGCTGTTCGGCACACTGACGC
TGTGGCTGGGCTTTTTGCGCATCGCCGAAAAGGCGGGCATCGTCGACTGGCTGGCCAAGG
TTCTCGGTCCGCTGTTTCTGCGCCTGATGCCGGAAGTGCCGCCCGGCCACCCTGCGCTGG
GGCTGATCACCCTCAACTTCGCCGCCAACGCGCTGGGTCTCGACAACGCCGCCACGCCGA
TTGGCCTGAAAGCCATGCGCTCGCTACAGGAACTCAACCCGAGCAAGACCGCCGCCAGTA
ACGCACAGATCCTGTTTCTGGTGCTCAACGCTTCCTCGCTGACACTGCTGCCGGTAACGA
TCTTCATGTACCGCGCCCAGCAGGGTGCTCCCGACCCTACCCTGGTATTTCTGCCGATTC
TGCTGGCCACCAGCGTCTCGACCATCGTCGGCCTGTTGTCGGTGGCGTTCATGCAGCGCC
TGCGGCTTTGGGACCCGGTGGTGCTCGCTTACCTGATCCCCGGCGCCCTGCTGCTGGGTA
CTTTCATGGCCTTTCTCGGCACACTGTCGGCAGCTGCGCTGGCGGGACTGTCGTCCATTC
TGGGTAACCTCACGCTGTTTGGCCTGATCATGATGTTTCTGATCATCGGCACGTTACGCA
AGGTGCTGGTCTACGAGGCCTTCGTCGAAGGTGCGAAGGAAGGCTTCGACGTCGCCAAGA
GCCTGTTGCCTTATCTGGTCGCCATGCTCTGCGCAGTGGGCGTACTGCGCGCATCCGGCG
CGCTGGACTTTGGCCTGGAAGGCATTCGGCATGTGGTGCAGTGGCTGGGGCTGGATACAC
GCTTCGTCGATGCGTTGCCGACCGCGATGGTCAAACCCTTCTCCGGTAGCGCCGCCCGTG
CTCTGTTGATCGAAACCATGCAGACCCAAGGCGTCGACAGCTTCGCGGCATTGGCCGCCG
CAACGATTCAGGGCAGCACCGAAACCACGTTCTACGTGCTCGCGGTGTACTTCGGCGCCG
TGGGCATTCAGCGCGCTCGCCATGCGGTGGGCTGCGCGCTGCTGGCCGAGTTTTCCGGTG
TCGTGGCCGCGATCTTCGTCTGCTACTGGTTCTTCGGCGCTACCGCGACCTGAAACATTA
CTGCGCCGGAGCCTGAGGCGCAGACTCCGCGGGGGCTGCTTCGGCAGGCGCAGCCTCCTG
CTTCTCCTGCTTCGGCCCATCAGCCGGTGCGGACTCAGGCGTAGTCTCTTCGGCCGAGTC
GCCGCCCGGCTTGAGTTTGATTATCCGGCCTGTAGGTCGTTTCACGGCCGGTTGATCGTT
GTCGGTGACCACAAAGCGCAGCACGCCGATCATCTGGCCGTCCTCGGTCAGCACCCTCAC
CTGCCAGCGCCCTGTCACGTCCTCCGGGAAGTTCTGTTTGCGTGTCCAGGCGCGATAGCC
TTCCTTGCGTCCGCCGTGAATGTCCAGCGCGATCCGGTCCATCTCTTCGCCTTCATGCCA
CCACACATGGTAGATACGCTCGTCCAGACCGCGCGGCGCATTGATGGCGGTGTACGCATA
CAGGCCGCCGTTGCGCAGCTGTTTGGCGCTGATCAGCGAAATACTGTCGCCTGGTGTGCG
GTTCTTGTTATCGAAGTCCGGGCTGACCGCCACTTCGGTCAACCAGAGCGTCGCAGGCGG
CACCCAGGAGCGCAGCAACCAGCCCGCCGCGCCGATGGCCAGGATGATGCTGATCACGGC
CAGTGCGCTGCGCCAGGTGTTGAGCGGGAAGTTCGACATCAGGCTGGGTGCCGACAGCAC
CATCGCCACGCCCAGCGCCAGTTTGTAACTCTCGGCGGTGGTCAGGTGCAGGATGATCGG
CAGCGCGGTCAGCAGTGCCGCGAACAGTGTCAGAGTGTGCAATGTCATGAACAGCCAGCG
TCTGGGCGCCAGCCACTTGTAGTAGAGAGGGTCGATGATCGAGATCAGCCCGGCGGCGCC
AAGCACCGCAGTGAATACCGCCTGACCACTGTTCCAGGTGGTGGTGATGAAAAAGAACGG
CAACACGAAAAACAGGCTTTCCTGATGGATCATCTGCGTGCCGTAGCGCAGCAAACCCTG
CGGAATCTCGCGGCCCAGCGCCTTGTTGAGCAGCCCGACCATGGTGTTTTCGACCATCAG
CCACAGCCAGCTGATCAGCATCACCACGGCGATCCAGGTGGCCAGCCCTGCCTGGCGGTC
GACCAGGATAAAACTGGCGATACCTGAAACAAAACCAAACGCCGCAATGAGCCCCGGATA
GCGCTGCATCAAGTTGAGCACGGGCGTCACATAGCGGTTCACGTCAAACATTCGGGGGTT
CACTCGGTTCTGTTCATACAAAAAACTGCGTAGCGTAACAAGCGCGGCGCGCAGCCAACA
CCACCAATGCAGTTCGGCGTCAGAATTCTATTTATTGCGTACACGCCAGCGCCACATGGC
CAACAAGGCTATCAGGCCCAGCACCCCGCCAATCAGCCAATACAGGCCGTCATAACTGAA
CAGAGGCTTTTCAATTCGCATGTAGCCCGGCTGGGCGAGCAGCTGGCGTATGGCCTGACT
GGCTGTCTCCAGTTTCACCGCCTTGATGCGTTTGGCCGGGTCTTCGAAGCGCCCGTTTTC
GTAATCATTGAGCGCGCTCCAATAATAGTCGGCCAGCGCACTATTGCCCTGTGTGGCCCA
CGATTGCCGGTCGATGGCGAGCTGTTGCAACCGCGCAAATGTAGCGGGCTGCATGCCTTC
TTTTTGCAGGCGCTCGACCATATTGCGGATGTCCCGCTCGGCTTCATCGGCATCGTCACG
TTCGACATCGGCATTCAGGCTCAAAAACCCGACATCGCCGAACACTTCCCGCTCGGCAGA
AGGACCGTACGACAAGCTGTGTTTCAGACGCAGCTCGGTGTAGAGCGTCCAGTCAAGATA
GGCTTTGACCAGCTCCCAGGTTTCGTCGTGCTGGTCGTCAAGTTGTGGCTCGGGGTAGAT
CAGGTGCAGCTTGGCACTCTCGCCCAGCCCGCCGCGCTCAAGCTCGCGTCGCGGCTCGGC
TGAACCCGAGCTTTGCGCCAGCGGCGGGTGATCGATGGGGTCGGTGGGTGCCAGTTTGCC
GTAAGTGCGCTCCAGATAGGCCGGCAACAGCTTGTCCAGATCGCCAACCACGATCAGCGT
CATGTTATTGGGCGCGTACCAGTTGGCGAAGACGTCTTCGATATGGCCCAGCTTGATACC
ATCCACTTCAGGACGCTCGGCGCATTTGAGGCCCAGCTCCACCGCCAGTTGACTGCTGGC
GCTGCGCCCCGAGTCACGCCGGTCAAGCAGGCGCTGCAAGTGTGAAAAGTGTCCGCCGTC
TTCTCGTTCTACGACTCGTTTTACCCCGTCCAGTCTTGCCTGGCTGAGCTCGGTTCTGGT
CATGATCTCCAGCAGCAGGTCGAGCACCTTGCGCTGGTTTCGCGCGGGCGCTTCAATCAC
GAAGGTGGTATCGGCATTGCTGGTGAATGCGTTCCACTCGCCGCCCAGTGCCTGCATGCG
CTCTTCCAGGCCGCCTTCACCGCTGTCATCAACCCCGCTGAACAGAAGATGTTCCAGCAA
ATGCGGCAGCTCCTTGTCCTGACAGGGGAAGTCATCGAACCCGATACCTACCACCAGGCG
GATGGCGACGTGACCCTTTTCGGAACCGGGCTTGAGAAGGACTTGCAAACCATTGGGCAG
CAGATAGCCCTCGACCTGAAGGCGGTCAAGGGCAAACGAAGGGAGTGAACCGAGGAGCAG
ACAAGCGAACAGCAGGCAACGCATAAAACAGCTTTCCTGGCGGGCCGGTATGTTTAACAG
ACTTCACCTCGGCCCTTACGTTCATAGTGATCGTTCGGGCTCGCTCTCGCTCGACAAGGC
CCCGGTGTCGGCCGTTTCCAGTACCACATAAGCGCTGCTGCAAAACAGCGAGTTCAGGCG
TTTCATGTCGGCAATCAGTTCCAGGTGCAGCGAACTGGTCTCGATACTCTGCACAACCTT
CTGCCGCAGGCGGCTGACGTGAGCATGCGCCAGACGGCGTTCCTGGGCTCGAAAACGGCG
TTTTTCACGCAGTAATTGACGCGCGCTTTCCTCGTCACCGCTGAGGAACACCGAGAGCCC
CAGACGCAGGTTCGACTGCAACTGGATATGCAGATCGGCGAGTTCTTCCAGGCCGACTTC
CGAGAATGAGCGGCGGTGCGAGGTCTTCTGCTGCTGGATCTTGCGCAGCATGCGTTCGAT
CAGGCCGCTGGCCAGTTCCAGATTGATGGTCAGCTCGATGATCTCGGCCCAGCGCCGGTT
ATCGTGCTCGCCGAGGTCCTCACGCGGCATCTGCGCCAGGTATAGCTTGATCGCGCTGTA
GAGCGCTTCCACGTCATCGTTGAGGCGGCGCACTTCCTGAGTAACCGCTGTTTGCGTGCC
GCGCAGCACCGCCAGCATCGAGCCCAGCATGCTTTCGATCAAATCGCCCATGCGCAGGGT
TTCTCGCACTGCGTTGGCCAGTGCCAGGCTGGGCGTCGACAGTGCGGTCAGGTCCAGATG
GCGAGGTTTGGCCAGGCCACCGACCTCGTTCTGCTGCGGCAGCAAGGCCGCGCACAACCG
CGCCATCGGGCCAACGGTAGGCAGCATGATCAGGCAGCGCAACGTGTTGTAGATCAGGTG
AAAGCCAATCACCAACTCCTGCGGACGAAAGCCCAGCGTGTCGATCCAGGCAACCAGCGG
GTCGAGCACCGGAAAGATCAGCAACAGGCCGAACAGTTTGTACAGCAGACTGCCCAAGTC
GACTTGCCGGCCAGCGACGTTCTGCATGCTGGTACTGAGAAAGGCCAGCAGGCCGCTGCC
GATATTGGCACCGATCACCAGGCCGATTGCCACTGGCAGACCAATGACTTCCGTGCCCGC
CAAGGTGGCCGTCAGCAGAACTGCCGCCAGGCTGGAATAGGAGATCAGCGCAAACATGGC
ACCAACCAGCGCATCCAGCAGAAGGTCGCCGGTCAACGAGGCAAACAGCACCTTGACCCC
GGCCGCCTGGGTGATCGGTGCAGCCGCTGCGACGATCAATTGCAGTGCCAGCACGATCAG
GCCCAGGCCGATACCGACCCGCCCCAATTGACCGGCACGGGTCTGCTTGCGCGACAGAAA
GAACACCACGCCAAGGAAAATCAGCAACGGCGACAGCCATGACAGATCGAACGTCAGCAC
GCGGGACATCAATGCCGTGCCGACATCGGCGCCGAGCATGATCACCAGCGCCGGTGTCAG
CGTCATCAGCCCCTGGCCGACAAATGAGGTCACCAGCATGGCAGTGGCATTGCTGCTCTG
CACCATGGCTGTCACCAGAATGCCGGCGATGAACGCCAGTGGTCGCTTGGACATGTTCTG
GCTGAGTAAACGACGAAGTTGTGCACCGTAAACACGAAGGATGCCAGTGCGCACGATATG
CGTGCCCCAGATCAGCAGGGCGACGGCAGATAGCAAATCGAGCAGGGTCAGCATGCTGAA
AGCCCCCTGAGGTTTGCCCGTTCAGGCGATGAATTGAAAGATGTGCATGTAGCGAGCGGG
GAAAGGGTGTAACGCTCTACTAAGCTTTTAGTCGGCTATTAGCCTTGGCGCCAGCATCGC
ACAGGGTGGGATTCATTGAAATAAAAGTGTCATAAATCCGCACCGCAGATGCAAGACCGG
ACGCGGAGCGTCCAGAACGGCATGCGACGCGGAGCATCGCACGATGGCTGAAAAACTTCG
GCACGACAGTTGGGATTATCGTTCCGCACGCTCCAGCGTGGGAATGCCGTTCGTGACGCT
CTGCGTCACAAGTCTGCGCCGCACCGCACATGCAAGACCGGACGCGGAGCTTCCAGAACG
GCATGCGACGCGGAGCGTCGCACGATGGCTGAAAAACTTCGGCACGACAGTTGAGATTAT
CGTTCCGCACGCTCCAGCGTGGGAATGCCTTGGGTGACGCTCTGCGTCACAAGTCTGCGC
CGCACTGCAAACGCAAGACCGGACGCGGAGCGTCCAGAACGGCATGCGACGCGGAGCGTC
GTACGATGGCTGAAGAACTTCGGCACGACAGTTGAGATTATCGTTCCGCACGCTCCAGCG
TGGGAATGCCTTGGGTGACGCTCTGCGTCACAAGTCTGCGCCGCACTGCAAACGCAAGAC
CGGGCGCGGAGCGTACAGAACGGCATGCGACGCGGAGCGTCGTACGATGGCTGAAGAACT
TCGGCACGACAGTTGAGATTATCGTTCCGCACGCTCCAGCGTGGGAATGCCTTGGGTGAC
GCTCTGCGTCACAAGTCTGCGCCGCACCACAAATGCAAGACCGGACGCGGAGCGTCCAGA
ACGGCATGCGACGCGGAGCGTCGTACGATGGCTGAAGAACTTCGGCACGACAGTTGAGAT
TATCGTTCCGCACGCTCCAGCGTGGGAATGCCTCGGGTGACGCTCTGCGTCACAAGTCTG
CGCCGCACCACAAACGCAAGACCGGACGCGGAGCGTCCAGAACGGCATGCGACGCGGAGC
GTCGCACGATGGCTGAAGAGCTTCGGCACGACAGTTGGGATTATCGTTCCGCACGCTCCA
GCGTGGGAATGCCGTTCGTGACGCTCTGCGTCACAAGTCTGCGCCGCACCACAAACGCAA
GACCGGACGCGGAGCGTCCAGAACGGCATGCGACGCGGAGCATGGGTACGATGGTGTTCT
TGAGAGCACTTATCGCTCTCCGACGCGGAGCATCGGCACGATAGTCGTCAGGCTTCCAGC
AGCCATCAACGGAACCGGTCAACCTCGTTACGCAGTTCAGTCGCCAACCCATTCAACTCC
TGAGCGGTGACCGCCAGGTTGGACATCACCTGGCGCTGTTCGCTGTTGGCCATGGCGATG
CTTTGCAGGTTGCTGCTGAGCATGGTGGCGGTGCTGCTTTGTTCCTGGGTGGCGGTGGTG
ATGGCGGCGAACTGGTGACCGGCCGAGCGGCTTTGTTCGTCGATCTGGGCCAGTGCCGAG
GCCACTTTGGCGTTGAGCGACAAGCCTTCCTGCATCAGCGTATTGCCCTGTTGCATGGTG
CTGATGGCGTTACCGGTTTCCTGCTGAATGCTGGCGATCATGCCGGAGATTTCGTCCGTC
GCTTCACGGGTACGCGAGGCCAGGCTGCGCACTTCGTCAGCCACCACGGCAAAGCCGCGG
CCTTGTTCACCGGCACGTGCGGCCTCGATGGCGGCGTTGAGTGCCAGCAGGTTGGTCTGG
TCGGCAATCGAGGTAATCACCCCGACAATGCTGCCGATCTCCTGCGAGCGCTGGCCCAGT
GTGTCGATGACCGTTGCTGTACTGCTCAGCGAGGTTGCGATCTGTTGCAGCGATGAAGAC
GCCTCGTCCATCGAGGTACGACCAATGCGCGTCTGCTGCGCATTTTCCTGCGCCAGACGC
TCGGTGTTGCTCATGTTGTCAGCGATGTTCATCGACGTGGCGCTGAACTCCTCGACGGCA
CCGGCCATGCTGGTGATCTCGCCGGACTGTTGCTCCATGCCCTCGAACGCGCCGCCGGAC
AGGCCGGACAATGCGTGGGCGCGCGTGCTGACTTCCTGCGCCGCGGTGCGGATATGCGAC
ACCATTGATGACAGCGCTTCGCTCATTTTGTTGAAGCTGCCCGACAGTTGCCCGATCTCG
TCGTTGCTGGTCACATTGAGGCGTACGCTCAGGTCGCCCGCACCCAATGCATCGGCCTGG
CGTACCAGTTCGGACAGTGGACGCAGCTTGCTGCGCAGCAGCCAGATCGCGCTGATCACC
GCGATCAGCATGGCCAGCACACTGCCGATGGCCAGCTGGGTGCCGACGTTCCAGGTCACT
TCACTGATTTCGTCACGCGGCATGCTGGCGATGACGGTCCAGGGGCCACCGGCAAACGGC
TGGCCAACGCTGTAGTAGTCGTCATCACCGTCGTTCCAGAACTGCGCCTTGCCCTGTTTG
CTGGCCAGGTCGGCAACGGACTTCGCTGCACCGTCCAGAGATTTGACGCCCGCCGGCGGA
ACCAGCCAGGTGCCTTTCTCGTCCAGCAGTGCCAGCGAACCGGTAGAGCCAATGCGGAAG
CTCTTGAGGTTATCGAATTGGGTTTTATGTGCATCGGTGTAATCGAAGCCTACAAACAGC
GCCGCAATGATCTTGCCGCTGCTGTCGCGAACCGGGCTGTACTGAGTCATGTAATAGCGA
TCAAACAACACCGCTTTGCCCACATAGCTCTGACCGGCGATCAAGCGCTCGTAGGCTGCG
CCCTTGCGATCCAGCACGGTGCCGATGGCGCGCGTGCCATCCTGTTTGCTCAGAGAAGTG
CTGATACGAACAAAGTCGTCGCCGCTGCGCACGAAAATCGTCGCCACGCCCGCGGTCATC
GAGCGGAATTCATCAACCTCGGCAAAGTCGTTGTTCAGTGCGGTATCACGCAGGAACAGG
CCTGGCGTGGAAGTGCCCGCTACCGTGACCGGTTTGTCGGGTTGCAGGCTCAGGCCACCG
GCAAAGCGCTTTTCGAACAGACCACTGAGGCGCTGAGTGCTGTCGCGCAGTGTGCTGTGG
AACGTGCTCAACTGGTCGGCGAGCAATCTGGCTTCGCTCGACATGTGCTCTTCGCGAATG
ACCAGGTTGGACGCGTCCAGAGACCTTAACGCGAACAGGGTGCTGCCGCTGATAACCACA
GCCAGGATCACGGCCAGAGCAATACCGAGTTGCGAGGCAATTCGGGTACGGGGCTTGGAC
ATAGAGACTCCATGCCGAATGATTGGAGTTGCCTGATCCGTGGCTTACCATTCAGCGAAC
AAATTAATGAGTGTTTTAAGCTGCCTGAACATGCAGTCGTTAAGCGGTGCGTCGGCCACC
AGAGTCGTTACTTGAGTAACGGTCGCGACATTAACCAATGATGGCAGTTCAATACTAAAC
TAATTTTTAATGCAGTACTTCAACTAACGGCAACTCCATAGCGTTGACTTCCGTCTGCAG
AAAATCGCTGAGGCGACGCAACCGCTCTGCGCCGGGCCTTGTGCGCGGCCAGACCAGATA
ATAATTTTCTCCGCTGAATACCGCGGTGCGCCACGGCAGACTCAGACGGGCCTGCGCCAC
GTCCTCGGCGACCATAAGTAAGTCGCCCATCGATACGCCGTAACCGCGTGCCGCTGCAAT
CATTCCCAGCTCAAGCGTATCAAACACCTGCCCGCCTTTGAGCGACACCTGATCGGCCAG
CCCCATGCGGTTCAGCCAGGTGCGCCAGTCACGCCGGTCAGGGGTGGGGTGCAGCAACTC
GGCCTTGGCCAGCCGCTTCACGTCCCATGGCGGGTCCTTCAACAACGTAGGCGCCCCCAC
CGGAATCAACAGCTCCGGGAACAGCAAAGTGGCTTCCCAGTCCGAGGGGAAATGCCCGTG
ACTGAGTAAAATCGCGCAGTCGAAAGGCTCCAGAGTAAAGTCCACGGCATCGATATCCAT
CCAGGCGCTGGTCAGCTGCACCTCGTTGCCTACTTGCAGATGACGAAAGCGACTGAGCCG
CGCCAGCAACCAGCGCATGGTCAGCGTCGATGGCGCTTTCATGCGCAGAATGCCTTCGTC
GGTCTGCAAGGTGCTGCAGGCTCGTTCAAGCGCCAGAAACCCATCACGCACGCCGGGCAA
CAGCGCACGCGCTGATTCAGTCAGTTGCAAGTTGCGCCCGTTGCGCTGAAACAAACGACA
GGCAAAGTGATCTTCCAGCGTGCGGATGTGACGGCTTACTGCACTTTGAGTGATCGAAAG
CTCCTCGGCCGCCCGCGTGAACGAAGTATGCCGCGCCGCAGCTTCAAATGCCCTTAGTGC
ATAAAGAGGGGGGAGACTGCGAGGCATATGGCGCTTCCTGCTGGCGATGAGTGGCTACTT
TACTGCAAATCGTCTCAGATGAGTTTTACTCATGCAGCGCATCAGGTTTATCGTTTTGTG
CTTGCGCGTCCAACCGCCCAGAATAGGCGTTCATCCGAACTCCGCCGTAGAGCACCGCCC
ACATGCAGCCCGCACTCAAAGAACTCTGGATCATCCTGCGCCTTGCCGGGCCGCTGATTG
CATCGCAGATGGCGCACATGCTGATGGTGTTCACCGACACGGTGATGATGGGCAAGATCG
GCCCGGAGGCGCTGGCAGGCGGTGGCCTGGGTGCGGCCACGTACAGCTTTGTTTCGTTCT
TTTGCGTGGGCGTGATGGCTGCGGTCGGCACGCTGGTTGCGATTCGCCATGGTGCAGGTG
ATACCGAAGGTGCGACGCGCCTGACGCAGGCCGGTCTGTGGCTGGCGTGGGGCATGGCGC
TGGTTGCTGCGCTGCTGCTGTGGAACCTCGAACCCATCCTGTTGCAGTTCGGCCAGGCCG
AAGCCAACGTGCATATGGCTGCTCAATTTCTGATCACCCTGCCCTTTGCCCTGCCTGGCT
TGCTCAGCTTCATGGCACTGCGCGGCTTCACCAGTGCACTCGGGCGTGCGGGGCCGGTGA
TGACCATCAGTCTGGCCGGTGCGGCCGCAAACTTCGTGCTCAATTACGCGATGATTCATC
AATGGCTCGGGCTGCCGAATCTGGGGCTGATGGGCATCGGGCTGGTGACCGCGATCGTGA
CCAACTGCATGGCCCTGGCGCTGGCACTGCACATCAAGCGCCATCCGGCCTACGCAGCGT
ACCCGATCAGCAAGGGGCTTTCGAAGCTGTCGCGCAGCCACCTGAAAGAACTCTGGCGTC
TCGGCCTGCCGATTGGCGGGACCTATGCGGTGGAAGTCGGCCTGTTTACCTTCGCAGCGT
TCTGCATGGGGGCAATGGGCAGTACGCAAATGGCCGCGCACCAGATCGCCCTGCAGACAG
TGTCCATGGCGTTCATGGTTCCGGTGGGAATGTCCTATGCGGTAACCATACGTATCGGCC
AGCATTATGGCGCGGGCAACCTGTTGATGGTGCGCATGGCGGGCCGTCTGGGCATCGGTT
TTGGCGGCTGCGTGATGCTGATGTTCGGGTTGCTGTTCTGGCTGGCACCTAATGTGGTCA
TCGGCCTGTTTCTGGATATCAATGACCCGGCCTTTGCCGAGATTGTCGTGCTGGCCGCAA
AACTGCTGGCCATTGCGGCCCTGTTCGAGTTCTTCGACGGTACTCAGACGATTGCGATGG
GGGCGATTCGCGGGCTCAAGGATGCGCGCACCACGTTCCTGATCGGTCTGGGCTGTTACT
GGCTGATTGCCGCGCCTGCCGCCTGGTTGCTCGGCTTTTCTACCGATGCTGGTGCTTCAG
GCGTCTGGTGGGGGCTGGCGCTGGGTCTGTTCTGCTCGGCTGTGGCGCTGACCTATGCGT
TTGAGTGGAAGACGGCTCGCCTGTTGCGTCGGGAGGCAGCCGGGTTAGCTGTGCCGGCCT
GATCCGGCGCGCCGTCATCCGGAGTTTGATGCACCCGTATTGGCGGCTTCCGAGCGCAGG
TAAGCCACCAGATCCGCTATAGGCAGCGGCCTGCTGATCAGATAACCCTGCACCTGGTCG
CAGCCGAAATCGCGCAGCAACTCCAGTTGCCCGGCGGTTTCGACGCCCTCGGCGACCACT
TCCAGGTTCAGGTTGTGCGCCAGCTTGATCATGGCGTTGACCAGCTTGCGGTTCTCTTCG
CGTAGCTCCATCTGCCCGACAAAGCCCATGTCGATCTTGAGCAGCGCGATGGGCAGGCTG
TTGAGGTGCATGAACGATGAATAGCCCGTACCGAAATCATCCAGCGAGAAGCGCACACCC
AGCCGCCGCATTGCGTCCATGGTCTGCAGGACCTGATCGCTGCGGCGCATGACGGCAGTT
TCGGTCAGTTCGAACTCCAGCCAGTGCGCGTCGACGCTGAGCTCCTCAATCAGGCGACTC
AGTGTCGGCAACAACTGGCTGTCCTGAAATTGCCGGAACGACAGGTTGATCGCCATATGC
AACGGCGCAAATCCTTGCTCGCGCAGGGCCTGCATGTCACGCAGGGCGCGGAAGATGACC
CAGTAGCCGAGCGGCACGATCAGGCCGCTTTGCTCGGCCAATGGCACGAATTCACTGGGC
GGCAGCAGCCCGCGCGCCTGGTGGCGCCAGCGTACCAGCGCTTCCAGGCCGACAACGCGC
CCGGTCTCCAGGCACAGCCGTGGCTGATAATGCAGCTCCAGTTCATCGCGGCGCAGGGCT
CGTCGCAGCTCGCCTTCCAGATCGGCAAGGCTGCGGGCGTTGCGGTTGATGCGCTCGTCG
AACAGATGAAAGGTGCAGCCCTGCATGCTCTTGGCCTGGCGCATGGCGATGTGGGCGTGC
CACATCAGCGGGTCTGCTTCGGGCCGGGTTTGTGAATGGGCAATGCCCAGGCTGCAACCC
AGCAGCAGGCTTTCGCCATCGACCCAGTAGGGTTCGGACAGCACGTCAGTAATTCGCTCG
GCCAGTTGCATGGCGCGTGCAGGTGTTGTGCGGGTGTCAATCAACAGGGCGAATTCGTCG
CCGCCCAGGCGTGCAAGCTGATCGCCCGCAGCGAGCTGGTTTTTCAGACGTGCCACGACT
TGCAGAATCAGTCGGTCACCGGCCTGATGCCCCAGCGAATCGTTGGCGCGGCGGAAGTTG
TCCAGGTCCAGATGCCCCAGCGCCAGGCTGCCACCCTCGGCCAGACGCGCCGTCAACAGC
GCCTGAAAACCCTGACGATTGGCGATGCCGGTCAACGGGTCCTGACCGACCAGACGCCGC
AGGCTGTCTTCCAGGCGACTGCGCTCGTGGACATAGCGCAGGCAGCGGCGCAGCGCATCG
CCGGTCAATGCATCGCGCACCAGCCAGTCACTGACGCCACTCGGTCCGACCAGCGGTTCC
TTTTCGAGCAGCACCACGGTGAGTAGCAGGCAGGTTCCGGTTCTGGGCTGCAGGTCGGGC
GTTGTCAGCAGCACGGTGCTGCGCTCGTTAGCGTACCCGGCGCTGAAAGCGTCCCAGTTC
TCGCCATGCAAAAGTATTACGTTGCTGCCCGGTGCAGTAAGGCAATCGCGCAGCAGCGCG
TACCAGAAAGGCTCGTGCGCCAATAACAGCAATCGCAAGGGTTCGACAGGTGTAGGCAAT
CTAACTTCCTAAGTGCAAAGGAAAAACCGGTGGCCGCACTCCCGCTGGAGCGTGACAAAT
ACACGTATCGTTGCGTCGCGGCGCAAATGTAACAAAAACAGAAGAATTAGATAGCGATCA
CTGTCTGGCTACGATGACCGCTGCACAAACCCGCGGGCCTGTTAAAATGCCCGACCTTTT
TTACAGACGACTCTTCATACCGCCATGTCCCGACTCAATCCCCGGCAGCAGGAAGCCGTG
AACTACGTCGGCGGCCCTCTTTTGGTGCTCGCCGGTGCCGGTTCCGGCAAGACCAGTGTG
ATCACCCGCAAGATTGCGCACCTGATCCAGAACTGCGGCATCCGCGCCCAGTACATTGTC
GCCATGACCTTTACCAACAAGGCCGCGCGCGAGATGAAGGAGCGCGTCGGTACGCTGCTC
CGAGGCGGCGAAGGACGCGGCCTGACGGTCTCGACCTTCCACAACCTGGGTCTGAACATC
ATCCGCAAGGAACACACGCGGCTGGGCTACAAACCGGGCTTCTCGATCTTCGACGAGACC
GACGTCAAGGCCCTGATGACCGACATCATGCAGAAAGAGTATTCGGGCGATGACGGTGTC
GACGAAATCAAGAACATGATCGGTTCGTGGAAAAACGACCTCATTCTGCCTGCCGACGCG
CTGGAAAACGCCCGCAACCCCAAGGAACAGACCGCCGCCATCGTCTACACCCACTACCAG
CGCACGCTCAAGGCGTATAACGCGGTGGACTTCGACGACCTCATTCTGCTGCCGGTCAAG
CTGTTCCAGGAACACGCCGACATTCTGGAGAAATGGCAGAACAAGGTGCGCTACCTGCTG
GTGGACGAATATCAGGACACCAACGCCAGCCAGTACCTGCTGGTTAAACTGCTGATCGGT
TCGCGCCATCAGTTCACCGTGGTGGGCGACGACGACCAGTCGATCTACGCCTGGCGTGGT
GCGCGACCGGAAAACCTGATGCTGCTCAAGGACGACTACCCGTCGTTGAAAGTCGTCATG
CTGGAGCAGAACTACCGTTCCACCAGCCGCATCCTGCGCTGTGCCAACGTGCTCATCTCC
AACAACCCGCACGCCTTCGAAAAGCAACTGTGGTCCGAGATGGGCCACGGCGACGAAATC
CGTGTCATCCGTTGCCGTAACGAAGATGCCGAAGCCGAGCGCGTGGCGATGGAAATCCTC
ACCCTGCACCTGCGCACCGACCGACCCTACAGCGACTTCGCCATCCTGTATCGCGGCAAC
TACCAGGCCAAGCTGATCGAACTCAAATTGCAGCACCACCAGGTGCCGTATCGACTTTCG
GGCGGCAACAGCTTCTTCGGTCGCCAGGAAGTGAAAGACCTGATGGCGTATTTCCGTTTG
CTGGTGAACCCGGACGACGACAACGCCTTCCTGCGGGTCATCAACGTGCCGCGTCGTGAA
ATCGGCTCGACCACGCTCGAAAAACTCGGTAACTACGCCACCGAACGCAAGGTCTCGATG
TACGCCGCCACCGAAGAAATCGGCCTGGGCGAGCACCTGGACAGCCGTTACACCGACCGT
TTGCAGCGCTTCAAGCGCTGGATGGACGGCGTGCGCCAGCAATGCGCGCAGAACGACCCC
ATTGCCGCGCTACGCAGCATGGTCATGGATATCGATTACGAGAACTGGCTGCGGCAGAAC
AGCTCCAGCGAAAAGGCCGCTGATTACCGGATGAGTAACGTCTGGTTCCTGATCGAGGCG
TTGAAAAACACGCTGGAAAAGGACGAAGAAGGCGGTATGACCATTGAGGAAGCCATCGGC
AAGCTGGTCCTGCGCGACATGCTTGAACGTCAGCAGGAAGAGGAAGATGGTGCCGAAGGC
GTGCAGATGATGACCTTGCACGCCTCCAAGGGGCTGGAGTTTCCTTACGTGTTCATCATG
GGCATGGAAGAAGAGATCCTGCCGCACCGCTCCAGCATCGAAGCCGACACCATCGAAGAA
GAACGCCGTCTTGCCTATGTCGGCATTACGCGCGCGCGGCAGACTCTGGCCTTCACGTTC
GCCGCCAAGCGCAAGCAGTACGGTGAAATCATCGACTGCGCGCCAAGCCGCTTTCTGGAT
GAGCTGCCCCCGGATGATCTGGCCTGGGAAGGCAATGACGACACTCCGACGGAAGTCAAA
GCGGTTCGCGGCAATACCGCGCTTGCCGATATTCGCGCCATGCTGAAACGCTAGTCGACA
AACGAAATTGATCATTTATTGCGCAATGGCGCAGTCTAGGAATTGAAGTGGAAGCACTGC
ACAAGAAGATTCGCGAAGAAGGCATCGTATTGTCCGACCAGGTGCTGAAAGTCGATGCGT
TTCTCAACCATCAGATCGATCCGGCCTTGATGAAGGAAATTGGTGACGAATTCGCCCGTC
TGTTCGCCGACGCTGGCGTGACCAAAATCGTGACCATCGAAGCTTCCGGCATTGCGCCGG
CCGTCATGGCGGGTCTGAACATGGGCGTGCCGGTGATTTTCGCCCGCAAGCACCAGTCCC
TGACCCTGACCGAAAACCTGCTGTCGGCGACCGTGTACTCATTCACCAAACAGGTGGAGA
GCACCGTGGCGATCTCGCCGCGTCATCTGAGCAGCGACGATCACGTGCTGATCATCGATG
ACTTCCTCGCCAACGGCAAAGCCTCGCAGGCGCTGATCTCGATCATCAAACAGGCCGGTG
CGACCGTGGCCGGGCTGGGGATCGTGATCGAGAAGTCCTTCCAGGGCGGCCGTGCCGAAC
TGGATGCACAGGGCTATAGAGTGGAATCGCTGGCGCGGGTTGAATCCCTGGCCGGTGGGG
TTGTGACGTTCAAGTAACGTGTTCAAGGGAGGACGCAGAGCGTCCGGAAAGGCATGCGAC
GCGGAGCGCCGCACGATAGTTGCGATTATCGTTCCGTACGCTCCAGCGCGGTAATGCAGT
TCTCGACGCTCTGCGTCGCCAAGAGGACGCGGAGCGTCCAGAAAGGCATGCGACGCGGAG
CGCCGCACGATAGTTACGATTATCGTTCCGCACGCTCCAGCGTGGGAATGCAGTTCTCGA
CGCTCTGCGTCGCCGTGTGCGTGCTTCAGCGCGGAATGCCGAGTGCACGCAAACGTCGAT
ACAGGGTGCGTTCGCTCAGCCCCAGCTCTCTGGCCAGCTCACTGCGCGAGCCGTTGAACA
CTCGCAGTGCATGGGCGAGTTTCTCCAGGCCGTCGTCCTGCTGGCGGTAAGTCACGCCAC
CCGCTTCTTCGCCCTGACCGCGCACTTCAGCGGGTAAATCCTGTACGCGAATAACGCCGT
CATCGGTAAACAGGCGGGCGCGCTCAAGTATGTTGCGCAGTTCGCGGATGTTGCCGGGGT
AGCTGTACAGACTCAGCAGCTTCATGGCCTCGGCGTCGACACGCGGAGCAGCACCTGGCG
CGATGCGTTGCAGCAGGCTGTCGATCAGCAACGGCAAGTCCTCGCTGCGTTCGCGCAGGG
CGGGCAGACGGATCGGGAAGGCGCTGATGCGGTAAAACAAATCCTGGCGAAAACTGCCGT
TGGTGACCATCTCCTTGAGCGGTTTGTGTGTGGCCATCACCAGCCGAAAATCCGAATGCA
CCGTTCGCAGGCTGCCCACCGGGCGGAAGCTGCCTGATTCGATCAGCCGCAACAGCTTGA
CCTGCATAGCCAGCGGCACTTCGCCGATTTCATCAAGGAACAACGTGCCGCCATGAGCGG
CTTCGGCCAGACCGGTCTTGCGCTGTAACGCCCCGGTGAATGCGCCCTTTTCATAGCCGA
ACAGCTCGCTCTCCAGCAGGGTTTCCGTAAGCCCGGTGCAATCGACCACCACCAACGGTC
CGGCGGACCTGGCGCTGCTGGCGTGCAGTGCGCGAGCGAACAATTCCTTGCCGGTACCCG
ACTCACCCTGCAGCAGCACCGGAATCTGCGCGGGTGCAGCGCGTTGCAAGGCACTCAGGA
CCTCTTTGAATGCTGCTGAACGACCGACCAGCCCGTGCTGCTGCGGCTGGACCGACGCCA
CGGCCACCGAGCTCAGTCGCTCGACGTAGGCGATGACTTCACCCCCGTCATCGAGAATCG
GCCGCAGCTCCACATCCACATGCTCAGGGCCGCGAGGCGTATGGTGAATATGCAGCAAAC
GCTCCGGAAGCCGCGTGTCGTGGGCCTTGCGCATCGGGCAATGTTCACCGGCCTGATCGC
ACGGCACCGCGAACTGATGCGACACCCGATAACACTTCTCGCCCACATGTGGCGTGCCTT
CAACGCCGAACTGACGCTGATAGGCGGTGTTGGCCGCGATAATGTTGTAGTCGGTGTCCA
GAACGATGGTCGGTCGCAGGTCATGTTCGAGGTATGACACCAGCGACTGCATGCGACTGC
CGGGTAAATCAGTGGCGATGAGGGTCATGCTTGCTCCTGTGGATTGGCCGCAGCTTAACC
CATCTCGCTGCCAGCTTATGCCACCGTCTGCCAAGCGACTGCCAGAATGTGGCAGTCAGC
GCCTTGGCAACCATCACGCGGGTTTTCCGCAGAATCCCTCAACGCCTTGTATTTACTATG
CTCAATGGGTTTTCCGGCCGTTGGCATGGTTATTGAGAAGTCATAGCAACGACTGCCAAC
CGTCCGGCCTGACCAAACGAACCTCGAGGCGATTTACAGCCATGGGAATTGCACATGATC
ATCGGTGAAAAACTTTATGTCGAAGCCCTCTTCGACAGCCATACCTGGACCATCAGCTAC
CTGGTGATGGACCTGGCTAGCAAGCAGTGCGCGCTGATCGACAGCGTGCTCGATTACGAC
CCCAAGTCGGGCCGCACCCGGACCGAGTCTGCCGACCGGATGATCGGCCGGGTACAGGCG
CTGGGGGCTTCGGTGCAGTGGATTTTCGAAACCCATGTGCATGCTGATCACCTCACGGCT
GCGCCGTACCTGAAACAGCAGCTTGGCGGACAAATCGTCATCGGCAGCCACATCACCGCC
GTGCAGGAAACCTTTGGCGCGCTGTTCAACGCGCCGTCTGACTTTGCCCGCAATGGCAGC
CAGTTCGATGTGCTGCTGGAAGACAACGCCTCGTTTGCCCTTGGAACACTTCAGGTCAAG
GCCATGCATACGCCCGGGCATACACCGGCGTGCATGAGTTACCTGGTGCAGGTTGGTGAC
GCCACGGTCGCGTTTGTGGGCGACACGCTGTTCATGCCCGATTACGGCACCGCCCGTTGC
GACTTTCCCGGAGCCGATGCGCGCACCCTGTACCGCTCCATTCACAAACTGCTGGCGTTG
CCGCCTGACACCCTGCTGTTCATGTGCCACGACTACCTGCCCAACGGTCGTGAGCTGAAA
TACATGACCACCGTCGCCGAACAGCGCGCCAGCAACATCCATGTTCATGACGGTGTAGAT
GAAGACGCGTTCGTCAGCATGCGTGAAGCCCGTGACATGACGCTGGATATGCCTGTGCTG
ATGCTGCCTTCGGTGCAGGTCAACATGCGCTGCGGGCACTTTCCCGAGCCGGAAGACAAC
GGCGTCGTCTACCTGAAGATCCCGCTCAATGCTTTTTGACCGCTGCCCGCCTTGGGAAAC
TCTGTGATGAATGCTTCGATAACTACCTGTCAGATCCTGATCGTTGGTGGTGGTGCTGCC
GGTATCGCCACCGCCGCAAGCCTGCTCGCCCGTGATGCTGCCCTGCAGATCACCCTGGTC
GACCCTGCCGATACCCACTATTACCAGCCGGGCTGGACCATGGTCGGCGCGGGCATTTTC
ACGCCGCAGTCGACGGCACGCAGCATGGCGTCGCTGATTCCCAAAGGTGTGCAGTGGATC
AAGGCTGCGGTGGCGACCTTCGAACCGCAGCACAATACCCTGACGCTCGCCGACGGGCGT
ACGCTTGGCTATCAGCAACTGGTGGCCTGCCCCGGCCTGAAGCTGGACTGGGCGGCCATC
GACGGGTTGGTCGAGACGCTGGGTGCCAACGGCGTGACCTCCAACTATCGCTATGACCTG
GCACCCTATACCTGGAAGCTGGTGCAGGGCTTGAAGCAAGGGCGCGCGCTGTTTACTCAA
CCGCCCATGCCGATCAAATGCGCCGGTGCGCCACAGAAGGCCATGTACCTGTCTTGTGAC
CACTGGCTGAAAACCGGCCGTCTGGCGCAGATCAATACGCAGTTCTTCAACGCCGGTGGC
GTGCTGTTTGGTGTGGCGGACTATGTACCGGCGCTGATGAATTACATCGAGCGGTACGCC
ATCGACCTCAAGTTCAGCCATCGGCTGGTGGCAGTCGACGGGCCGGGCAAGCGTGCTACG
TTTGTTTGCACGCAGGCCGATGGCAGCAGCGAAACCGTCGAGCACAGCTTTGAAATGCTG
CACGTGGTGCCCCCGCAGATTGCCCCCGACTTCATTCGCAGCAGCCCGCTGGCCGATCCC
GCAGGCTGGGTGGACGTGGACCCTGCCACGCTCCGGCATCGACAGTTCGCCAATGTTCAT
GCTCTGGGTGATGCCACCAATACCAGCAACGCCAAAACCGCAGCCGCCGCCCGCAAGCAG
GCACCGGTGGTGGCCAATAATGTGCTGGTCGCGCTGGGTCGTCTGAGTGAGTCTGCCGTC
TACGACGGTTATGGCTCGTGCCCGCTGACCGTCGAGAAAGGCCGGATCGTATTGGCTGAA
TTCACCTATGGCGGCAAGGTTGCGCCGAGCTTCCCGCGCTGGCTGCTGGATGGCCGTCAA
CCGACCCGGCTGGCCTGGTGGCTGAAAGAACGCGTGCTGCCCGTACTTTACTGGCATGGC
ATGCTCAAGGGACGTGAATGGTTGGCCAAACCGGAAAAGGCTGACGCCAGGCATGGATGA
GCATCAACTGCTGGGCGTTGGCCTGGGGGCGATCATTGGCGTGGTACTGGCGCTGACAGG
CGCGGGCGGTGGCATTCTCGCGGTCCCGCTGCTGGTTTTTGGTCTTGGCCTGTCGATTGT
CGAAGCGGCACCTGTCGGCCTGCTGGCCGTCGGGCTGGCGGCGGGAATCGGTGCGGTACT
GGGACTGCGTCAGGGTATCGTCCGCTATCGCGCTGCCGGGTACATCGCATCCATTGGTGT
GCTGATGGCACCTCTTGGCCTGTGGCTCGCCCATCGGCTGCCCAATACACCGCTGGCATT
GGTCTTTTCGGTCGTGCTGCTGTACGCATGCACACGTATGTTCATCAGGGCCAGCCGCGA
ATTGCGCCACGGCCAACCGCCGCCGCGCGCAGAAATGCTGCCCTGCGTGCTCAACCCGCT
GCAAGGCCGTTTGCACTGGACCATGCCGTGCCTGCGCGCTTTGACGCTGACGGGCGTGGG
TTCAGGGTTATTGTCCGGGCTATTAGGTGTGGGCGGCGGTTTCGTGATCATTCCGGCGCT
GACCCGCTACAGCGATCTGAGCATGAAAAGCGTTGTAGCGACGTCACTGGCGGTGATTGC
GCTGGTCTCGACGGGCAGCGTCATCACCGCCTCCTTGAGCGGCGTGATGCACTGGACGGT
GGGTGCGCCTTTTGCACTGGGTGCAGTCATCGGCTTGATAGCTGGCAGACAAGTCGCCCG
CTACCTCGTCGGCCCGCGCCTGCAACAGCTGTTCGCGCTGTGCGGCATTGTTGCCGCGTT
CATGCTCGCGTTGTCAGTGCGCTAACCGCCCGAGGACGCAGAGCGTCCAGAAAGGCATTC
CCACGCGGAGCATGGGAACGATGAAAATCTTGAGATCACTATCGTGCCAATGCTCCGCGT
CACATGCTCGTGCTGACGCCGCGCACTCAAGATCGGACGCAGAGCGTCCGGAAAGGCATT
CCCACGCGGAGCATGGGAACGATGAAAATCCCGAGATCACTATCGTGCCAATGCGGAGCA
TGGGAACGATAGTCGGGGGGGTGGGCTTAAAGCTTCTGCCAGACCTTCGGTTTGAAGAAC
AGCGTCTCGCCCTTGGCCAGGCCTACCAGGCTGTCGTGGTCTTTTACCACTTCGGCCTCG
ATCAGTTCGCTTTGCCCTTCCACTTTCAGCGTGACCCGCGTTGTCGCGCCCAGCGGGCGG
ATGTCGCGGACTTCAGCGGCGTGGTGGTCTTCGATTTCCTGATGCGACAACGACACTTCA
TGCGGACGGAACAACAGGTGCCCTTCCTCGCCCAGGCTCAGGCGGTTGGAGTCACCCAGG
AAGTGGTAGACGAAGTCGTTGGACGGGTTCTCGTAGACCTCGCCCGGCGAGCCGATCTGT
TCGATCACACCCTTGTTCATCACCACGATGCGATCAGCCACTTCCATGGCCTCTTCCTGA
TCGTGGGTCACGAATACCGAGGTCAGGTTAATGTCTTCGTGCAGGCGCGCCAGCCAGCGA
CGCAGTTCCTTGCGCACCTTGGCGTCCAGCGCCCCGAACGGCTCGTCCAGCAGCAGCACT
TTTGGCTCGACCGCCAGGGCGCGGGCCAGGGCGATGCGCTGGCGCTGTCCACCCGACAGT
TGCTCCGGATAACGGTCGGCCAGCCAGTCCAGCTGCACCATGTTCAGCAGCTCATGGACC
TTCTCGGCAATCCGTGTCTCGTTCGGGCGCTCGCGTTTGGGCTTCATGCGCAGGCCGAAC
GCGACGTTGTCGAACACCGTCATGTGGCGGAACAGCGCGTAATGCTGGAACACAAAGCCG
ACGTTGCGATCACGCACGTCATGGCCGGAAACATCTTCGCCATGGAACACGATACTGCCG
TCATCCGGGGTTTCCAGGCCGGCAATAATGCGCAACAGGGTGGTCTTGCCGCAGCCTGAC
GGGCCGAGCAAAGCCACCAGCTCGCCACTCTGGATGTCCAGACTGATGTTGTTCAGGGCC
TTGAAGGCGTTGAAATTCTTGCTGACGTTACGGACTTCGATCGACATGATTATTCCTCCG
CCGCGTTATGGCGCAGACGGTTAATGCGGGATTCGCTCCACTGCTTGAGCAGCAGGATGA
ACAGCGCCAGGATCAGCAACAGGCTCGCCACGGCAAAGGCTGCAACGTGGTTGTACTCGT
TGTAGAGAATTTCGACGTGCAGCGGCAGGGTATTGGTGACGCCGCGAATGTGCCCGGAAA
CCACCGACACCGCGCCAAACTCACCCATCGCCCGCGCAGTACACAGCACCACGCCGTAGA
TCAGGCCCCATTTGATGTTCGGCACCGTGACGTGCCAGAACATCTGCCAGCCATTGGCAC
CCAGCAGCCGCGCCGCCTCTTCTTCCTGAGTACCCTGCTCCTGCATCAGCGGGATCAGTT
CGCGCGCAACGAACGGCACAGTGACGAAAATGGTCGCCAGCACGATGCCCGGCAGGGCAA
AGACGATCTGGATATCGTGGTCCTGTAACCACGGCCCGAACAGGCCCTGCGCACCGAACA
TCAATACGTAGACAAGACCGGCAATGACCGGCGATACCGAGAACGGCAAATCGATCAGCG
TGACCAGAATGCTCTTGCCGCGGAACGAATATTTGCTCACGCACCATGCGGCGCTGACGC
CGAATACCAGATTGAGCGGCACCGAGATCAGGACCGCAATGACCGTCAGCTTCAGCGCTG
ACAAGGCATCCGGTTCAAGGATTGCGGTAAAGAACGCGCCCAGACCGTTTTTCAGCCCCT
GAGACACCACGATGAACAGCGGCAGGCCCAGAAACAGAAAGAACACCAGCCAGCACAGGC
CGATCAGAATACGTCGCGACACCGCGCTGCCACGACGGGCGGCGTTGGCAGAGGCGGCGG
CTGAAACAGATGAATAAGACATGTTCTGCGCCTCCTCAGGATGGGGTTTCAATGCGCCGC
TGCAGCAGGTTGATCAGCAGCAGCAGAATGAAGGAAACCACCAGCATCATCACGCCGATA
GCGGTCGCGCCGGTGTAGTCGTACTGGTCGAGCTTGACCATGATCAGCAGCGGCAGGATC
TCGGTTTTCATCGGCATGTTGCCGGCAATGAAAATCACCGAACCGTACTCGCCCACGCCT
CTGGCAAACGCCAGAGCGAAGCCGGTCAGCCAGGCAGGCAACAAGGCCGGAACGAGGATG
TGGCGAAACACCTGCAGCGGACGCGCGCCCAGGCAGGCAGCGGCTTCTTCGACTTCCTTG
GGGATGTCGGCCAGCACAGGCTGCACGGTGCGCACCACGAATGGCAGGGCGACGAACGTC
AGCGCCAGGGTAATACCCAACGGCGTGTAGGCGATCTTGAAGCCCAGGTCGGCGGCGAAC
TGCCCGACCCAGCCGTTGGGCGCGTACAGCGCTGTCAGGGCGATACCGGCCACAGCAGTC
GGCAGGGCGAACGGCAGATCGATCATTGCATCGATGATCTTGCGACCGGGGAAGGTGTAA
CGCACCAGCACCCAGGCCAGCAGCGTGCCGATCACGCCATTGATGAGGGCCGCGTAGAAA
GCAGTGCCGAAACTCAGCTTGAGTGCCGCGATCACGCGTGGTGCCGTGATGATGGTCCAG
AACTGATCCCAGGTCAGCTGCGCGGCATGCACGAACATGGCGGCCAGCGGTATTAGCACA
ATCAGACTGAGGTACACCAAGGTGTAGCCCAGCGTCAGCCCGAAGCCGGGTATGACGGGG
GAGATACGACGCGACATAAAAGTCCCTGGTTTCACTTGCACGAAGCCCGGACGTTAATCC
GGGCTGCTTGACCCAACCTGCAATGCCACTCGCACGGCATCCTGATTCGGCTTATTGCGC
CTGATAAATCTGGTCGAACACGCCGCCGTCATTGAAAAACTTCGGCTGCGCAGTTTTCCA
GCCGCCAAAGTCTTTGTCGATAGTCACCAGATCAAGTTTCGGGAATTGCTTCTCGTACTT
GGCGGCTACTTCGGCATCACGTGGACGATAGAAGTTTTTCGCAGCAATTTCCTGACCTTC
CTTGCTGTAAAGGTGCTTCAGGTATTCAGTCGCGATTTCAGTGTTGCCTTTCTTCTCGGC
GTTCTTGTCGACTACGGCTACCGGAGGTTCGGCGAGAATCGACAGCGACGGCACGACGAT
GTCGAACTTGTCTTTGCCACCGTCTTCTTTCAGCGCCAGGAATGCTTCGTTTTCCCACGC
CAGCAGCACGTCACCCTGACCGTTGTTGACGAAGGTGATGGTCGAACCACGCGCACCGGT
GTCCAGAATCGGCACGTGCTTGAACAGCGTCTGCACATATTCCTTGGCTTTGGCTTCGTC
GCCGCCGCCCGCCTTCAGGCCGTAGGCCCAGGCCGCCAGGAAGTTCCAGCGTGCACCACC
TGAGGTTTTCGGGTTCGGCGTGATCACCGAGACGTCTTTCTTGATCAGGTCGCCCCAGTC
CTTGATGCCTTTGGGGTTGCCCTTGCGCACCAGAAACACGATGGTCGAGGTGTAAGGCGT
GCTCGCATCCGGCAGACGGGTCTGCCAGTTTTCGGGCAGGGTCTTGCCCAGCTTGGCGAT
TTCGTCGATGTCACCGGCCAGTGCCAGGGTCACCACGTCTGCACGCAGACCGTCGATCAC
GCCACGGGCCTGCTTGCCCGAACCACCGTGGGACTGCTTGATCTCGACCTTGTCGTCCGG
ATGGGATTTTTTCCAGAAGTTGACGAATTCTGCGTTGTAATCCTGATACAGCTCGCGGGT
CGGATCGTAAGACACGTTGAGCAGTTCGTAATCCTTGGCAACAGCCGAACCTGCGAAAAC
AGCACTGGCGAGAGCGGCCAGAGCAAAACGGCGAATGGACATAGATGAAGCTCCTGGAAA
TGCGGTGTGTTGGCTTTTTTAATTTCTTCTTGGCGCGTCAGAACGGCATCCGCACGGGCG
CGCTGCTTTTTTCAGGGGAGGTATCAGGAGTCAGGATGAAGCCCTCCGGTTGACCAGTCG
GGTAATGCCGCTTCAGCTCTGCTTGGCGGCGGGGTTCTGCAAACGAAACTTTTCCTTGCG
CTCGATCTGCACCACTTGCGCGTTATGCACAGTGATTTCGACGGCGCCAAAACGCAGGTC
ACGCAACGCACTCTGAATCTCACGCAGAATTGCTGCTTCGTCCTGACCGTCAACACTACG
TAGAGATGCGCTCATTGTCTTATTCCTTGAAAGATGAGAAGCCGGCCGTCGCGACTGGGG
GCGATGGCGTATGGCGGTGAGGCAATAATAATGAGGTGCGGATATTCTTAAAAAGACTAT
TTAAGAATGCAGATATAACCAAAAGAAATTTAGCGGTTAGAGATTTTGCCAGGATGCGTT
GCACACCCTGGCAAGCCTTGCTCTTGCGGCTTCAGCCGGGCTGCTCGAAGACCGGTGCAT
GCGTCCAGTCTATCGCTTGCGCGACCATTGGCCGGGCAAACCAGTAGCCCTGTCCCAACT
GGCAACTGTTGCCCAGCAGGAACGCAGCCTGATTCGCATGCTCGATGCCTTCAGCCAGAA
CCCGCATGCCCAGGCTGCCCGCCAGCGCGATGACCGCTCTGACAATCGCGATGTCGTCAT
CGTCGCCCGGCAGTCCGGCCACAAAACCCTGGTCGATCTTCAGCTTCTGAACCGGCATGC
GCTTGAGCCGCAGCAGCGAAGAATAACCCGTACCGAAGTCATCGATGGCCAGGCTCAGGC
CCAGTTCGCGCAGGCGATGCAATTGTTCGATGGCCTGTTCGGGGTCTTCCATGACTGCGC
TTTCAGTCACTTCCAGCTCCAGAAAGGCAGGCTCAAGCCCGGTCTCATGCAGTGCCTGTG
CTACCCGACGGTCGAGGTCGCCATGATTGAACAGGCGGCTGGAGACGTTTACCGCGACGA
ACTCGACCGGCACGCCTTCCGCCAGCCAGGCCTTCATCTGCAGACAGGCGGTTTTCAAGA
CCCAGGCATCAATATCAGCGATCAGCCCGCTTTGCTCGGCAATCGGAATGAATTCCCCCG
GCGAAACCATCCCGCGCTCGGGGTGCTGCCAGCGCACCAGCGCCTCGACACCGCGAATAC
GGCGGGTGACAAGGTCATGAACCGGCTGATAGAAGACCCGCAGTTGTTCCAGTTCGACGG
CCTGACGCAGTTCATAGGCCAGTTGCACGCGCTGTTGGGCGTGGGCGGTCAATTCCTCGG
TGTACAACGCATAACACTCACGACCGTCGCCCTTGGCCTTGAACAGCGCCGAGTCTGCAT
TGCGCAACAGTTGCTCGGCGGTCAGCGCATCGCCGGGGAACAGGCTGATGCCAATGCTGG
CAGTGACAAACAGCTGATGCGCGGCAATCGCGAACGGTGCCTTGAGCGCATTGATCACCT
GCTGTGCCAGCGCGGCAGCCTGAACCAGCTGCGAGCAATTCTTGATCAACAGGGCGAACT
CGTCGCCGCCCGGACGCGCCAGAGTCATTTCATTGCCGGACACGCTTTTGAGCCGCTCGG
CGACGGCCCTGAGCACATCGTCGCCCACGTTGTGGCCAAGGCTGTCATTGATGTTCTTGA
AGTGGTCCAGGTCGATCAGCAACAGTGCGCAGCCGCGTTTGCTGGCGCGCGCCGAAGTCA
GCGTCTGGCTGATGCGATCAGTCAGCAGCAGGCGATTGGGCAAATCGGTCAGCCCATCGA
AGTGGATCAACTGGGCCAGCTCCTGCTCGGAGCGTTTGATAGCTGTAATGTCGGAAAACA
CCGCTACAAAGTGCCTGGGTTGGCCGTCATCGCCCATAACGCTGCGAATGGTCTGCCATT
GCGGATAGATCTCGCCGCTTTTACGCCGATTCCAGATCTCGCCGCTCCACTGGCCCTCGC
TGATGATCGAGTGATACATCTGTTTGTAGAACTTCGGGCCGTGTCGGCCGGACTTGAACT
TGCTGGGGTTGAGGCCCAGTACTTCTTCGGCCTGATAACCAGTGATATCGACGAAAGCGC
GGTTGACGTGAACGATGTGGCCCTGCGCATCGCTGACCAGCACCCCTTCGCGAGTGCTGT
CGAACACCGCTTCCGCCAGCCGCAGCCGGTCGTAATCGGCTTGTTGGCGCTGAAAAAGCG
CATCGCCGCCGATCAGGCTTCTCAATCTGTCACGTGCGATGAAGATCATGACCGCGCTGA
GCAACACCCAGCTGTAACCGGCCATCAGTTGCCAGAACGCCAATCGAGCAGGTTCTTTTA
TGAAAAAGGGCAGCAACAGGTCGCACGTCACAAACCACAAAATGGACAGCAGCCCATACA
GGACGGCCGTTCGCAGCGCGCCAAGGGAGTAATCTGACATCGGAAACGAAGAACCTCAGA
TAAAGCCGGAATTATAAAGCAAGAAACATCCTGCGACTCTTATCTGAAAGGGTGACTGGT
TTTCTGTGGAATGTCAGTGATAATGCACGCGTAACTTTTTTCTTCATGAGTATCTTTACG
AGGGCCAAACAGCCTATGTGTTACAACGGTTTGCTCGACCTTTCCGTCTGGCAGGTAATA
GCAGTCACGCTGGCGATGACCCATGTGACTATTGTCGGCGTCACGGTCTATCTGCACCGC
TACTCAGCCCACCGCTCGCTTGAGCTCAATGCGGGGCTGAAACACTTCTTCCGTTTCTGG
CTGTGGCTGACCACTGCCCAGAACACCCGCGAGTGGACAGCCATCCACCGCAAACACCAC
GCAAAATGCGAAACCGTCGACGACCCGCACAGCCCGGTCGTCAAAGGCCTGTCCACCGTG
CTGCGCAAAGGCGCCGAGCTGTACCGCGAAGAAGCTCAGAACCAGGACACCCTGCGTATC
TACGGCAAGAACTGCCCGGAAGACTGGATCGAGCGCAACCTGTATTCGCGCTACAAGCTG
CTGGGTATCGCCCTGATGGCAGTCATCGACGTGGCACTGTTCGGTGCGCTCGGTATCACC
GTGTGGGCCGTCCAGATGATGTGGATTCCCTTCTGGGCTGCTGGCGTGGTCAACGGTCTG
GGCCATGCCGTCGGCTATCGCAACTTCGAATGCCGTGACGCGGCCACCAATCTGGTGCCG
TGGGGCATCGTGATCGGTGGTGAAGAGCTGCACAACAACCACCACACCTATCCCAACTCG
GCCAAGCTGTCGGTCAAGCCCTGGGAATTCGACATGGGCTGGGCGTGGATCAAACTGTTC
AGTTTCCTGGGGCTGGCCAAAGTCCAGCGGGTCGCGCCCATCGCCCATCGGGTCGAAGGC
AAGGGCCACATGGACATGGACACCGCCATGGCGATCCTCAACAACCGTTTCCAGATCATG
GGGCAGTATCGCAAGCTGGTAATTGCGCCGCTGGTTGCCCAGGAACTGGCCAAGGCCGAC
GAATCGGTGCGTCATCAGTTCAGTCGCGCCAAACGGCTGCTGTCACGTGAGACCAGTCTG
CTCGATGACAAGCACCACTTGCGCATCCAGACCATGCTGGAACATAGCCATGCGCTGAAA
GTGATCTACGAAAAGCGTCTGGCGTTGCAGCAGATCTGGGTCAAGACCAGCAGCAATGGC
CATGACATGCTTTCAGCCATCAAAGAGTGGATTCACGAGGCCGAAGCCAGTGGTATTCAC
TCGCTGCGTGAGTTCGCCGACCAGCTGAAAACCTACTCGCTACGCCCCGCCCACGCCTGA
TACCGTTGATCGGCGCGCCTCCCGCAGGTGCGCCGGTCCCGGAACTTATCCCCTGCCAAT
CTATCTCATCAACTTTCCCGCCAAACGGGATAGGGCACGGCACTGGCCGTAACGCTTGAG
ATGGATCTTATGGAAAAGCAGCCTCCTACCTCCCTACCCGGCACGCCGATCACTGATATG
CCCGCAGCCGCAGAAACCCTGTTAGCCCTGATGCACGCCCAGGCAGAAGTTGCCCGCTTG
AGCGAGCGTGAACAACTGTTCAGCTCATTGTTGGTGAGCGTGAATGCTGTTCTGTGGGCG
TTTGACTGGGAAACCCAGCACATGATTTACGTCAGCCCGGCGTACGAGCGTATCTTCGGC
CGCTCGGCGGGCTTGCTGCTGGCCGATTACAGCGAGTGGCGCGACAGTATCTACCCGGAT
GACCTGAACTACGCCGAGCGCAGCCTCAACGAGGTGATCGAGAAAGGCTCCATCGAGGAC
CGCGAGTACCGAATCATCCGTGCGGATGGCGAAGTACGCTGGCTCAGCGACAAATGCTTC
GTCAGCCATCGCGCCGACGCCAGCCAGCGCCTGATCGTGGTGGGCATCGCCGAAGACATC
ACCGACAAGAAGCACCTCGAGGATGAGCTGCAGCGCCTGGCAACCACCGACGTACTGACC
CAGAGCAGCAACCGTCGGCACTTTTTCGAATGCGCCCAGCGCGAGTTCGAACTGGCTCGC
CTCAACGGCACTCCGCTGGCCTTTCTGCTGCTGGATATCGATGACTTCAAGCTGGTCAAC
GACACCTACGGCCATCAGGAAGGCGATACCGTGTTGCAACGCATCGCTGAAAGTGGCCGC
TCGGCACTGAGACGTGGTGATTTGTTCGGGCGTATCGGTGGCGAAGAGTTCGCCGCGGTA
TTCCCTGGCTGCGCGCCGGATATGGCCATGCAGATCGCCGAGCGCCTGCAACGCGAGATC
CAGCGCCAGAACTTTCAGTCAGGCGGCACCACCTTCAGCATCACCGCCAGCCAGGGCCTG
ACTAATCTGGGCCCGGAAGACTCAAGCCTGGAAACCCTCTACGGCCGCGCCGACGCCGCC
ATGTATCAGGCCAAGCGCCAGGGCAAGAATCAGATCGTGCTGGTCTGACATGCCCTCTCG
ACTGTAGAGGGCACGACTGGCCCCTTCGCGAGCAAGGCGGATCGCCGCCCGGTCCGCTCC
CACAAACTCACGGCATCAAGTCCTGTGGGGGTCTGCGGTGCCCTGTAGGAGCGGACTTGT
CCGCGAAGAGGGCGGTACAGTCAATGCATTGGCTGTGTTTGGAATATAGCCTTCGCGAGC
AAGTGCGCACACGGCATCACACCCTGTGGGCGCGACCGGGGCGGCGATCCGTCTTGCTCG
CGAAGGCCTCAGTCAGGTTCTACTTCTCGAGCGGGCCCTGAATGGCGCTGGCCGGGTCCT
CGATTACAGCAGCCTCTTCGGCAGGTGGTTCAGGTGTCAGGTCCAGCAAATCAGGCTCGT
CCTCCCCCTCGACCGTCTCGGCAGCCACTTCAGGTTCGGTCGGCAAGGGTTTCAACAGGC
TAGGGTCAGTCACGCCGGTCAGTTTCTTGCGCAAACGCTGCAAGTCACCGACGCTCAGCT
TCAACAACTTGGCCGACTTGGTCTTGATCAGCGTGTTGACACTCTCTTCCTCGCCCAGAC
GTGCCATCTGCCCCGCCAGGTTCATTGCCAGCACTTCGCGAGTGAAGATACCGGTGTTGT
ACTGATACACCGCAGCGATCAGCTCACGCAGTTCCAGCGGCAAACGCCAGCGGGTGCGCA
GAGCGGAACCGAAGGCAGCGGAATACTGCTCCAGCGATTGCTTGATCACGTCTTCATTCA
ACTCGCCGCCAGCCAGCAGCCATTCCTGCAAACAACCCAGCACAGCAAGATCGCCCAGCG
ACTGCAGCAGACCGGCACAGAAGCAACGCTCTACATCCAGCTCCAGCATGCCGCCCAGAA
TGCGCGCGTAATCAGCCGTTCGCTGCGACATGGTCCAAAGCTCACTGGCCCGGGCCAGCA
ACGCGTCGCTGGTCAGCACGGCCATACGTTTCTTGGCCAGGCCTGACGCGATATTTGCGC
CCTGCACCGGCCCGAGAATGGCCAGCGCCCCGCCCATGGTCTGCACCGGCTTGCCCAAAT
GTTGCGCGGCACTGTTGGCGGCCGCGATCAACACGGCAGTGATGTGCGGATCGTTGCGCA
GCTCCTGCTCCAGCAAGGCAGCGTCGAGGCCGTTGGCGGTCTGGCTGAGTTTTATCGCCG
TCGCGACATCGACGAACAGCGGTGCGCCGTCAGCCACGTCACGGCGCTTGTCGAGAAACT
TGGTCAGCGTCAAACCCGGCGTCAGCGCGGGCACTGCGCCCGCAACCGGGGCCTGACGTT
CCAGCAGCAGGCTTTCCAGGCGCTGGCGTAGCCCTTCGGTATTCAGGGGTTTGGTCAGAT
AAGCAGTCGGCGCCAGTGGCAAGACCTCACGCACGCTGGCGCTGTCGTTGCGATTGCTGA
TCAGAATGAAAGGGATGGCGGGCTGACGACGCAGGTTGCGTACGCCACGCAACAGGCTCA
ACCCGTCGATCCCCGGCAGCTCGCGTGCGGCGATGATCAGGTCAGGCAGTTGTTTCTTCA
TCCATTCGACGGCCTGCTTGCCATCGGTACACATTTCCAGGTCGACGTCCGCTCGCACAC
CCAACACCAGATCGCTGAGTGTTTCGCGAACCCACGGATCAGACTCAGCAATCAATACGC
GAGGTACCGCGGGCAAATCTACAGCAGTCATCATGACTCTCCGACATCGATGCGTTCACC
TTAGCCAAAGCCATCGTCCGGATATAGCAAAAAGAGCGAAATACCCTGCTCCAGAACAAA
AAAACCCGTCGAAACGGGCTTTTTTTGTCTGTTTGGTCATAAATTAATCAATTTACGACT
TCACACTTTTTACGCGATTTCAGCGAAGCATTCTTCCAGAATGGCCAGCCCACGGGTCAG
CAATTCGTCTTCAGCGGTCAACGGTACCAGTACGCGCAACACGTTGCCGTAAGTACCGCA
GGACAGCAGGATCAGACCCTTGTCACGCGCCTTGGCAACTACCTGCACCACTGCTGCGGC
GTTAGGCTTGTGCGAATCGCCATCTTCGAACAGCTCGACGGCAATCATCGCGCCCAGCGC
ACGCACTTCGCCAATGACCGGGTACTTGGCCTGAATGCCCTTGAGCGCAGTCACCAGACG
CTCGCCCACCGCCTTGCAACGGTCCAGCAGGTGCTCTTCTTCGAAGATATCCAGCACCGC
CAGCGCCGCAGCGCAAGCAACCGGGCTACCAGCATAAGTGCCGCCCAGACCGCCCGGTGC
GATGGCATCCATGTATTCAGCCTTGCCGCACACGCCCGCCAGCGGGAAGCCACCGGCGAT
GGACTTGGCGAAGGTGGTCAGGTCGGCCGCAACGCCCATCTGCTCCATCGCGAAGAACGT
GCCGGTACGGCCAGCGCCGGTCTGCACTTCGTCAGCGATCAGCAAAATGCCGTGCTTGTC
GCACAGCTCGCGCAGACGCAGCATGAACGCCTTCGGTGCCACGTAGAAACCACCTTCGCC
CTGAACCGGCTCGATGATGATCGCAGCGATGTCCTTGGGTTCGGCGTCGTTCTTGAAGAT
GCGCTCGATGCTGGCGATGGAATCGTCAACGCTCACACCATGCAGCTCGCAAGGGTACAG
CGCGCGGAAGATACCGCCCGGCATCAGGCCCATGCCCGCCGAGTAAGGCACAACCTTACC
GGTCAGGCCCAGGGTCATCATAGTGCGACCGTGGTAAGCGCCGGTGAAGGCGATCACGCC
CGCACGGCCAGTGGCAGCACGCGCGATCTTCACGGCGTTTTCAACCGCTTCGGAACCGGT
GGTCACCAGCAGGGTTTTCTTGTCGAAATCACCCGGCACTTTGGCGTTGATCTTCTCGCA
CAGCTCGACGTAAGGCTCGTAGGCCAGCACCTGGAAGCAGGTATGGCTCAGCTTGGTAAG
TTGCTCTTGCACAGCGGCAATGATCTTCGGGTGCAGGTGACCGGTGTTCAGAACGGCAAT
ACCGCCCGCGAAGTCGATGAACTCACGACCTTCCACGTCGGTAACGGTCGCGTTCTTCGC
CGAAGCAGCGAAGATCGGGTGGATCTGACCAACGCCACGCGGGACGGCAGCATGGCGGCG
TTGCATCAGGGATTCGTTAGTCTTGCTCATGTATTCCTCATTCGCCGCTCATCGGTCGGC
GTGGGTCAAGGATCAAGCGGACCGGATCAACTGCGGCAGCATACGATGATCGACTGCTGC
AGCCTTCAGGCCACCAGGAAATTACGGTGCAACAAAAGCCGATGACACGTCGCTCTCGCG
CATCATCGGATGCAATACCTCAACGTCAGTCAGACCGAGTCAATCAAACCGGGTCAGTCA
GACCGACAGGCAGAGGTATTTGATTTCCAGATAATCTTCGATGCCGTACTTGGAGCCTTC
ACGGCCCAGACCGGACGACTTGATACCACCAAACGGTGCCAGTTCGTTGGAGATAAGGCC
GGTGTTGATGCCTACCATGCCATATTCCAGCGCTTCGGCAACACGGAACACACGGCTCAT
GTTCTGCGCATAGAAGTACGACGCCAGACCGAACTCGGTGTCGTTGGCCATCGCAATCAC
TTCAGCCTCGTCCTTGAAGCGGAACAGCGGGGCCAGCGGACCAAAGGTTTCTTCCCTGGC
CACGGCGGCATCTTTCGATACGTTGACCAGAATAGTCGGCTCGAAGAACGAGCCTTCCAG
GCTGTTGCCGCCAGTCAGCACGGTTGCGCCTTTGCTGACCGCGTCGGCGATGTGTTCCTT
GACCTTGGCCACGGCCTTGTCGTCGATCAACGGGCCGGTGGTGACGCCGTCTTCCAGACC
GTTACCGATCTTCAACTTGCCGACCGCCGCCTTGAGCTTCTCGGCGAACGCGTCATACAC
CGCGTCCTGCACATAGATACGGTTGGCGCACACGCAGGTCTGACCATTGTTGCGGTACTT
GGAAATCATCGCGCCTTCGACCGCCTTGTCGAGGTCGGCGTCGTCGAACACGATGAAAGG
CGCGTTACCGCCCAGCTCCAGGGACACCTTCTTGATGTCCTTGGCGCACTCGGCCATCAA
CTGGCGACCAATGTCGGTCGAGCCGGTGAAGGACAGTTTGCTCACAATCGGATTACCGGT
CAGCTCGGCACCGATATCGCCTGCGCTGCCGGTCACCACGCTGAACACACCAGCCGGGAT
ACCCGCACGCTCGGCCAGTTCAGCCAGGGCCAGTGCCGAGAACGGCGTTTGCGACGCAGG
CTTGAGCACCATGGTGCAGCCCGCCGCCAGTGCCGGACCGGCCTTGCGGGTGATCATTGC
CGCCGGGAAGTTCCACGGGGTGATCGCCGCCGTCACACCAATCGGCTGCTTGAGCACGAT
CAGGCGCTTGTCCGGCTGGTGACCGGGGATCACATCGCCATAGACGCGCTTGGCTTCTTC
AGCGAACCACTCGATAAACGACGCGGCGTAGGTGATCTCGCCCTTGGCTTCGGCCAGCGG
CTTGCCCTGCTCCAGGGTCATCAACAGGCCCAGGTCGTCCTGGTTCTCGATCATCAGCTC
GAACCAGCGGCGCAGCTTGTTGCCGCGCTCTTTGGCGGTCAGCGCACGCCAGGCCGGCAG
CGCCTTGTCAGCCGCCTCAATCGCCCGACGCGTCTCGGCTGCGCCCATTTTGGGCACAGT
GCCGAGGATTTCGTTATTGGCAGGGTTGTTGACCTTGATCGACTGACCACCGTCCGCATC
CAGCCACTGGCCGTTGATGTAGGCTTGCTGGCGGAACAGTGTGGAATCTTTGAGCTGCAT
GTCGGCCTCCTAAACAGCATCGCCCGAGAGGCGACGCGAACAATTGAATATCGATGCACC
CCATTTGGAAGCCATCGTCAGGAAAACATTCCATCGGGTTCCAGCGCTGCGCAACGCAGG
AAGGCAGGAAGACCGAACAAGAGCGTTTGAAATCTCAAACGAATCCTAGGCATTGCGGGG
GCAAAGGACAATAGCCCGTTCGAAAAAAAGAACGGACGTACGGAGGTGGGTGGTTTTCTG
ATCAGCGCCGAACCTGACCGCAAGGCAGCCGCAGCGTGATCAGGCAGCGCATAAAAGCCG
TGAGCGACCACGGAGCAACCGGCGAAGGTCACGATCAACCTCAAGGCATTGCCGAACGAC
CCGGTCATCGTCCTGGCCGGGCCGTGGCTGATCGAGTTCGACAGCGCCATGACCACCGCA
GGGCCCAGCGCAGCTTTTAACTCACGCCTGTAGCGCTATCGATAATCCGGAAGCGTGAAG
GACTGAATCGCCGGGGTCAGCGCCTTGGCAGCACGCTTGCTGATGAAGGGTGTTGCGACC
AAACGCTGCACGGCGCGAAGGACCTTCACCCCCGTGCGACTGCGAGGATGAACCAGACGC
GGCACAAGCTTCGGCACATTCTGCGACTTTTTCACCACAGGCCGCAGCAAATATTCGTGC
GCAGCAAGGGCCCCTGCAATCGTGTCGGTTCTGGTGAGTTCGCCCGCCAGCACATACGCA
CCAATCAGCGCCAGCGAAGCACCGACCCCGCCCAGCGGCGTGACACACCAGGCCGCATCG
CCCAGCAACACCACAGGGCCATTCGACCAGCGATCCATCTTCACCTGGCGCAGATCATCA
AACCAGAAGTCCTCCGCCGCCTCCATCCCCTCCAGCAGACGAGGCACCTCCCATCCCGCG
CCTGCAAACGACGCCCGGAGAAACGCCTTCTGCTCGGCAATGCTGTTGCCGACCGTCAGA
TGGCTACGGCCGTGCACATTAAAGAACGCACGCGTCGTACCGCGATTGTCCGGACGAACA
CCCGCACTGCGACCTCCCACCGCGTTATACCAACGCGCCGTCTGGCTATCGGTCGGTGCC
CGAGGCACGGTAAAGAACGCGCTGGCCAGGTCCATCCGGCGCGGCTGATTCTCGCCGGGA
AACACCAGCTCCCGCGTACGCGAGCCGACACCTTCAGCAATAATCAGCAGATCAAAACGC
TCCTCGCCACCGCTCTCGAACGTGACAGATACGCCCTCATCATCATGCTCGACCGAGACA
ATACGATCTCCAAAGCGATAGAACGCATCAGCAGACGACGCCTCATACAGCAGGCGCGCA
AGATCCCCGCGCAACACCTCAAGCTCAGCCGTCGGGCCATCGCCCTCCAGACCGGACAGA
TCAATTTGCGCCGCCGTGCGGTTGTCCTCATCGACCCACGCAAGCCCGGTCTCGCCGGTA
TTGAGGCCCTTCACCGCCTGCTCAAGCCCCATCAAGCGCAGAACCTGCCGAGCCGCGCCC
CGCACATCCACATTCTGCCCGCCATCGCGAAAGGCAGACGCCTGCTCGACAACCGTGACA
TCACAGTCACGCTGCGCCAGCCACCAGGCCGCGGCACACCCCGCGATACTGGCCCCGGTA
ATAAGAACGCGGCACGGGCTGCGCTCGATGCTTTTGAACTGATTGATAAGAGGCCCTCGG
TGAGAACGATCTGGCTGAGTGGTATGGGGAGCATCATGCACCAGCTGGCGGTTGTGCCGG
TAGCGGTGGGTTGTTCCTTTGTGGGTGGCAGTGGGTGTGGGGTGATGAAAGGCTCGCTGG
CGTTAGTCGGCACGGGGCGCGGGATGAGTTGCGTTGCAGGCCGCCTGTAACTGGACGCCC
CGTACCCATGTGAGTATCATGTCGCCCGCGTCGCACCAGTAGCTCAGCTGGATAGAGTAC
TGCCCTCCGAAGGCAGGGGTCGTGGGTTCGAATCCCGCCTGGTGCACCACCTCCTATCCC
TTGTATAACAAGGGGTTAGCTTCACTGCCAGAAACCTGTCCTAGTCCTGAAAGTCGTTTT
TGCCACAAATTTGCCACACTCAAGTGTGGCGGGAATGGTCGAAATGGCAACAATCAGGAA
TCGCGGTGAGTATCAGTGGGAAGCGCAAATTCGCCGTAAGGGCTATCCAGCCCAGCGCAA
AACCTTCGAAACCAAATCCGATGCTCAAGCCTGGGCGCGCATGATCGAAAGCGAAATTGA
CAGGGGCATCTTTGTCTCTCGCGTCGAGGCTGAACGCACTGCCTTTCATCAACTCATCGA
TCGCTACATTTCCGAAATTGCTCCGAAGCACAAAGGCGCGTATTCGGAAATCAAACGCCT
GGAAGCACTCAAGCGTCATCCGCTGGCGACACGCATCGTTGCGACCCTTACCTCCTCAGA
TTTTGCCCGCTACCGTGACGAGCGCTTGAAGATCCGCAAAGGCAATACGGTGAAACGTGA
GCTGGCTTTGTTTCAGTGCGTGATCGAGGTCGCTCGCCGCGAGTGGGGAATTCATCTCGC
TGAAAATCCGGTCAGGATGGTCAGTCGTCCAAGCTATAACGACGAGCGCTCGCGACGGCT
CGACCCAATTGAAGAACAATACATGCTCGGCGCGTTAGAGCTTCGTGAGCGACGTACCGA
CGGCACCTACGCCGATGCATCACACAATCCCTGGATACGGCCCATAGTCCAACTGGCGAT
TGAGACAGCGATGCGCCGTGGTGAGATTTTCGAGCTGCGCTGGAAGCATGTGAACCTGGA
TCGTAGAACCGCGCACCTTCCTGCAACCAAGAACGGCCTGCCCCGGACCGTCCCGCTTTC
GCCGAAGGCTATCCAGTTGCTGAAAGATTTGCCGCGCTCGCTGTGCGGGCGAGTTTTCCC
CACCACCGCTGATGCGCTCAAGAAGGCCTTTGTGCGAGGCCTAGAGCGAGCCAGGCTAAA
ATACTTAGGGGATTGCGGGGCGGCGCAGGTAACGCCTCAGGAAGACTTTCTGATTAATCT
GCGCTTTCACGACTTGCGGCATGAGGCGACCTGTCGGCTTGCGACTAAGCTGCCCAATTT
GATTGAGCTTGCGAGCGTGACGGGGCATCGAGAGGTGAACATGCTGAAGCGGTATTACAA
CATTACTGCGGAGGAGCTGGCAGCAAAGCTGGCTTGATCAGACCACACCCGTCTGTGGCT
ATCGCTCAGACGGGGCACACTTGCATTCGACTTGGCCAGTCGTTTGCACCGAAATTGACC
AGTAAAGTTGAAGAACTCGACCCTCAAAAAGTAGACCCATTGCGATCATTGGCCAACGGC
AGAAACCGACCCATTTTAGCCGGGCGCAGCTTGTACGAAATTGGTTTCGGTTCAGCTTAC
AGCTATCGTTTCTGGCGCGATGGTTGGCTGGTTGTCGCTATGAGCCAGTTTGTGGTAATG
CCTCGTCACAACCACGTCACAAAGCATCGCTACGCTGAATAGATGGGCCAGACTTTCTGG
TCTAGAGGAGGCCCACCTTGCCCTCTCCACCCAAGCGAAAAAAATCGGAAGACAGCTCTG
CCAGTTTGATCCAAGCTGCGGAATACGTCCGCATGTCTACTGATCACCAACGCTATTCCA
CCGAAAATCAGTCTGCGGCTATCCATGCTTACGCCACGAGCCATGGTATGGAGATCGTTA
GAACCTATCGCGATGAAGGCAAAAGCGGCCTAGATATCGGTGGTCGCGATGCTTTGCGCA
GATTGATTGATGACGTCCAGGCGGGGAATATCCAGTTCCAAGTCATTCTGGTTTATGACG
TGAGTCGCTGGGGACGTTTTCAAAACACTGACGAAAGTGCTCATTATGAATACCTATGCA
CCAGTTCCGGCATCCAGGTGGTGTATTGCGCAGAGCCCTTCGAGAACGACGGTTCACCTT
TAGCAACGATTTATAAGGGCATCAAGCGTTCAATGGCTGGAGAGTACAGCCGCGAGCTCT
CTCAAAAAGTTTTCGCCGGTCAATGCCGTCTTGTGGAGAAAGGCTTTCATCAGGGTGGCC
CGGCTGGTTATGGACTACGCCGGGCGCTGATTGATGAGAAAAATGAATTCAAGGCAGAAC
TATCGAGAGGCCAGCAAAAAAGCATCCAGACAGACAGGGTCATCCTAGTTCCTGGGCCCG
AGGCTGAAATTGAGGTGGTACAGCACATCTATCACCAATTCATCCACAGCGGACTGAACG
AGCGTGAGATTGCCAACGTACTAAATGCAGATGGCCTGCTCACCGACTTCGACCGTCCTT
GGAGCAGGGGCAGCGTCCACCAAGTGCTGACCAACGAGAAATATATTGGCAACAATGTCT
ACAACAAAACATCCTCCAAGCTGCGCAAACGTATCAGTCGCAATCCACCCGACAAGTGGG
TTCGCTGCGACGGCGCATTTCAAGGAGTTGTTTCGCTGGAGGTGTTTACCTGCGCTCGCG
AAATAATCTTGCAGCGCTCATATCGCCTAGATGACGTACAAATGCTAGAGCTGCTCGGAG
CCTTACTTCAACAGGCGGGATCGTTGTCCGGGATGCTCATCGACGAGCAGGATAATATGC
CCTCTAGCGCCGCTTATATAAGTCGTTTTGGCGGGCTTTTACGTGCATATACCCTTGTAG
GTTATGCACCGGATCGGGACTACCGATATTTGGATATAAATCGGTCGCTGCGACAACTGC
ATCCGCAGGTTTTTGAAAACGTAATAAAGCACTTGAAACTTGCTGGGGCGAGTGTGGAAA
TCAGTGCTCAAAATGATGTATTGACAGTTAACGATGAATGGACCGCATCCGTAGTTATCG
CCCGCTGCCAATCCACTCCGGCAGGCACTCTTCGATGGAAACTGAGATTTGACAATAGCT
TGGCCCCTGATATCACCATTGCTGTGCGCATGGAGCAAGCAAACCAAAAAGTCAGGGACT
ATTACCTTGTTCCACTTATAGACATGGGCGCTTGGCCACAGAAAATGGCCGAAGAAAACA
GCCCTTTGATCGACAGCTACTGCTTCGCAACTCTGGATGTTCTTAACGGGCTAGCTGCTC
GTTGCTCCCTGAAAGAGGCTTGCCAATGACCGGCCCATCAACTATACGAGACCGTGTAAC
ACTAATACCGATAGCACAAATCCATATCCTGAACCCTCGGACCAGGAACAAGAAGGTCCA
CAGCGAGCTCATCGAAAATATTAGAACGGCGGGCCTCAAACGACCCATTACCGTAAGTCG
AAAAGCATCTCCCCAAGGGCCGATCAAATACGATTTGGTGTGTGGGCAAGGCCGTCTTGA
AGCATTTCTCGCTCTGGAAGCATTAGAAATTCCAGCGTTTGTAATTGACGCTGATGAAGA
AGAATGCCTTGTGATGAGCTTGGTTGAGAATGTTGCTCGAAGGCAGCACCGTCCGATAGA
CCTGATGAATGAGGTTGGACGCCTGAAAGAGCGGGGTAAGACGGATGCCGATATCGCAAA
AATAATTGGAAGCACTGCTTCATGGGTCAGCATGATTGTTGTGTTGATCGAGAGAGGTGA
AGAAAAACTCCTATCGGCGGTTGAGACTGGTTTGATTCCGCTGAGTATGGCGACGGATAT
CGCACGCAGTAGCGAAAGTGACATTCAAAATTTACTGACTGACGCCTACGAACGCGGATT
CAAGGGAAAGAAAATAACCAAACTTAGGCACCTTCTGGAACTCCGCGCCAAAAAGGACAA
GCTCGTGCGAGGAAGCGCACTCGGAATTAGCCAGAATAACAAAAAGAAAAGACTGACCCC
AGCTGACTTAAGGCGGCTGTTCGAGCGAGAGGCCGAACGACAGCGCTTAATGGTTAAAAA
GGCAGCTTTTACACATGATCGGGTTGTTTTTTCCATTCAGGCTATCAAAGAACTCTTATC
CGTCAGTGATTTCGAAAAGCTCCTTTTTGATGAGCATCTGGATTCGTTGCCGAAGTTGAT
ACAAGCTCGGCTTTGGAATGGAGGAGGTTTGTAATGTCTAGTCGACGATATGCTTCTTCT
AACACTCAGCCGACTCACGTACCGAAAAATGCCTTTTTGGATGAGTGCGTTCGAGTCGAA
ATCATCAATATTATGCCGCTCAAAATATCACGACCTGCTGTTAAAGAAAGTCTCAAATAC
CAGCAAATCCTCGCCTCGATTCAAGACGTTGGGCTGGTCGAGCCACCAGTTGTGATACCA
GTGCCTGGCCAAACCGGACATTACTTTTTGTTGGATGGTCATCTACGTATTGAGGCACTT
AAGGATTTGGACGAGCTCGAAGTCGATTGCCTAGTGGCAACTGACGATGACACGTACTCG
TATAATAAACGTACCAACCGACTTTCTGCAGTGCACAGCAACAAGATGATCGTGCGAGCA
ATGGAGCGAGGGGTCTCTGCCGAGCGGCTCGGCAAGGCTCTTGGCTTGTCACAACAGACG
ATCAAGCAACGGTTTCGTCTGCTTAACGGGATTTGTGCCGAGGTCATTTCGCTCCTGGGT
GACACTGATTGCCCTGCCAATGTGTTCAATCTTCTACGACAGATGAAACCATTGAGACAA
ATCGAAGCAGCTGAGCTAATGATTGGAAACCGAAATTTATCCGTTCTTCTTGCCAAAGCC
CTGTTGGCAGCCACGCCATCCGACCAACTGGTCTTCACGAGAAAACCCCTACCTGACCAG
CCGATATCTCCAGAGTCCATTGCACGCTTAGAGCGTGAGCTAGCCGCCCTGCAGATGCAG
ATCAAAACAATCGAGGATGACTACGGGCCTGACGTTCTTCATCTCACGGTCATCAAAGGT
TACCTAACCAAGCTCCTCGCCAACGCCTCCGTTGTGCGATGGTTAGCCAGACACCAACCA
GAGTATTTAAAAGAATTTCAATCCATTGCCGAGCTGACTGAACTGCCGTGGGGGAATGAC
GAGGCGGGTCCTGTACCAAAGCCCACTCCCGATCAATAATCGCGGCTTTAGATACTCTTG
TATGCCCGTGGCCAGTGTTCAATCGCCCCCAACACACATGCATACGTCCGTTGGACGGGC
GAGGGATATTTAGAATTGCTACGTTTGCAACCGACATTAGCCTGATCAGTCGAACTGGAA
ATCGAACTCGATAGCCAATTCCTTAAACTGGCTATTGAGTTCGGCTCGACGAACGACGAT
GGCATTACGTTCGAGCTCCACGGCTCTGTAAGCTTTGTTGAACGCACTGATAATTTCTTC
TTTCGTTAAAATTATCTCTGTAGCTTGTCTCCTAGTCTTTTCCATAACCCCCCGCAATGC
GAGCTGCGCGGCTTCGCTATGGAACGACTCCATGACCAAAAATCCAAAAACGTAATCCTT
GATCCAGCCTTCGGCCAGCGCCCACGTCAACATCCTTCGATATGTGGGCCAAGCCATGTG
CGCCTCACCGCTAACGTAGCGCCGCAGGGTCCTGCCATTTTCCAGCCCTGTGATACTTGT
CAGCTGATTTTCTAGCGAGCTCTTTGTCTTTTTTGATGCTCGCAACATGAGCGCGTACAG
ATGCGTGACTCTGTCCACGGGCACTCGAACCAAGAATTTCTTTCGTCCCGATTCTCGATG
CCTTGTCATTTCAAGCACTATGAAATTCGAAACGTCTTCATCTGGGACGTCAGGTAAAAG
CAGCTGCGACTGAATGCTTGCGCTCATGAGGCCGATACCCCCTGCCAAAAAGCTGTCCTA
GAAATGGAGCGCTTGATTGGCGAAAACTGGAGTCACTTCAGAGCAATCGAGCGGAACCGA
GATGACAGTAGACTACGAAACCATTCTAAAAATCCAAAAGCTTGGCGACGATGTTCTCGT
TGGCGTAGCAGAGGTAGCAGCACTGACCGGCTTCAGCTTGCTGACAGTGCGTCAACGGAT
CTTGATCCTGTTCCAGGTCTTTCACGCCTGAGATGGAGACTCGGGGACTTGAGGCAGCGG
GCCTATCAGGACTCGCGACAATAGGGTCATCACTGACCATGGCCCTTTCGAGTGAGAACC
GGACAACCGACGTATTTCAATTTTTCCTAGTGGCCGTTTCAATTCTCTGCCTCGCAATGT
GGTATTTGGTACAGCAGCAAAAACGAGCGAAATCACTCGTCGCCTCTGTCAACCATCAGG
AATGCTTGGGCCTCGACGGTACCCAGTTGCTCGGCTATCCAAGCCCGGTCTTCATAGTCT
TTGACCAAGCCCGGCGGAAACTCGCTCAATGTCAAAGTGCGACTGGCGATTATCAAATCC
GAGACTTCTCGTGGGTCATAGGCTGGCATTGCGAATGGCGGGAGGTCGAGACTATGGAGA
TGGGAGGCAGTGCTCGGGTCGTTAACGCGACAGGCATGAGCGTTCCAACATTCCAGCGCA
CACGTCGATTCAAAGACTTCGCACTGATTTTGACGGTTGCTGATGCAAGTCAACCGACCC
TACGCTTTCCAATGACTCAGCGCGCAGCACAAGAGTGGTGTACCCGATGCAATATACTTT
TCAATGGCTAAAGGTGAGAGGGCTGAATGGCAGAGAACTGCCGTGAAAAACCCTCATGGT
CGCTGAGATGCCTCTAGATCAGATGGATAATTTACTGCTTTTATCTATGATCACCGGCCC
CCATGCTGCATTCATGTGCATGGGTGCTCATACCTCATTCTTCCGAGCCGCTTCGGAAAC
CGCTATCAGTAAGGAGGTACCTTGCTAGAACTAATGCAGTATGCGTGGTGCTTCAATCCA
GAGGCACAAGAATTTCACAGCGTGCCTACCCTGTTAGTTAGAAATGATCCCGGTGAATAC
TACGTCATCAGGGACGGATATGGAGATTTGTGGGTGCATGACCCGTGGGGCCGTGAGTGC
CACGCCGACTTCAACTTTGTAGAGGTGCATGGAATGAAATTCGATAGAGGGCAGTTCGAT
CCTGAAAAGGTCGATGATCAAAGAACTAGTAAAGAGCCACCGACCCGTACCTTATTTTTC
CTTTCTCCCGAGGAAATAGAGGACTTGCGTGTTGAAATGAAGCGGGATGGTGCATATATG
CGCGAGCGCTTGCAAAAGCTCGGCAAGCTGAAATTCGGTAAAGACGACTAATGACCTTGC
TATGGGCCGTGACAGTGAATATGAGGTTTACGGACGACTTAGTTTTTACCTGGAGTTGGC
ATGCAGCTACTCATCAGCAGTCAACTGAGAGCCAGCAAAAGTGGAATTTTATGCACCACG
AGCTTGTGTCAACTGTATATCAGTAGCGGCTCGTTTCATTATCAGCGGCAACTGGGCTGC
GTCGGAACCGCGCCGTACCTTTACGCACGACGTAGGTCCCAAGCGTTTTATTGAATACTA
GCCGCATCATGCTGAAACGCGCCTAGCTTGCTAATGTCTTAGTCCAGCATGCCCCGCATG
CTCTGCTGCAATGACGACTTAAGCACTGCATCGCTGGCCACTAGGCGGTAGAGCTCCAGA
TCTTGACGTCGCCGCATCAGCATGACCTCCTCAAACATTTTCTCGAATGCAAGGGCGCGG
TGGTCTTCGTCCTGACTTTTCTGATACTTGGGCTCGAAGTCCGGATGTTCCTGAATACCC
TGCAGAATGCTCAGAAACTTCACGCGCTTTTCCTCAGTGGTCACACCCCAGCCCTGGAAC
CAGCGCTCGTTGAAGCTTTGGATGATCTGATCCAGCGGGTCTTTCTCCTGTTCGCCACCA
TGTACCCCGCGCGGGTTAGGGTTGGCCGGGTCCAGCTCAGTGTCAGCGTCATCCAGGGCA
ATGCTGTGGTTCAGTTTGACCCGCTCTAGCCCATAGGACGAAAGGTCTACCGAGTTGAGC
AAGGCGTCGATCTCGTCAGCGTCTTTGTCTTGGACCTTAAGTTTCGGAATCAGAAACTTG
AGGAACCAGAACAGCTTTTCCCACGCCACGATTTCGTACGGCATGATCGAGGCCATCTGG
CCGTAGATCTTCACGAACTGCTTGGCCTTGATCTTGAAATCGACCTTCGCCTCGTCCTCC
AACTCCAGCTCTACCTCAAAACGCTCGACGGCAATATCGATCAGCACAGCCAGTTGCTCG
GCATCGACATTGTCGAAGTACTGCGCAGCAAACGCTTCGACCTCTGGCCACTCGTAGACG
CCGAGCTCGTCCAACTGATCCTTGAGCTCATGCAGCACGTTGATGTCCGTCGCGCGCGAC
AGACTAGTGGCCGTGTAAAACGGGTCGAAGGAGGCCTTGATATCCTCTACAAGGTTGAAG
AAGTCGAGGACGAACAGGTCCTCGGTCTTCTTACCCCACTTCGGCGCAGCGCGGTTAAGG
CGTGACAGAGCCTGCACGGCGAGTACGTACTGCAGTTTCTTGTCCACATACATGGCACAC
AGCTTGGGCTGGTCGAAGCCGGTAAGGTACTTGTTGGCCACCACCAACAGGCGGTACTCG
TCGGTGTCGAATTTGTCCCGCGTATCAGCTTCGGCGGAGCCGTTGATTCCCGCCTCGCTG
TACTCAATGCCATCAACTAGCTTGTCGCCAGAGAAGGCGATTAGCGCCTTGAACGGGTTG
CCGCGTGCAGCCAATAGCCGACTGATGGCCTTGTGATAACGGATGGCTGACTCGATGTTC
TGCGTGATGACCATGCCCTTGCCCTGGCCCTTGAGCTTTTTCGGCGTAACCACCTGATCG
ATGAAGTGGTCCAGCATCACCTCTGCCTTTACGTCGATGGTCTGCTGGTCACGCTCGACA
TAGGCGCGCAGTTTTTTCTGCGCCTTCAGCTTGTCGAACAGTGGGTCGTCCTCAATGGAC
TTCTGAATCTCGTAGTAGCTGCGGTAAGTGGTGTAGTTGGCCAGCACATCGAGGATAAAG
CCTTCCTCGATTGCCTGTTTCATCGAATACAGATGGAAAGGCTCGAAGCGGCCATCGGCT
TGCTGCTCGCCGAACTTCTCCAGCGTGCTGTTCTTCGGCGTGGCGGTGAAGGCGAAGTAG
GAGGCGTTGCCGCGCATCTTGCTGTTCTTGATCGCGCTGAGGATTTTCTCTTGAGTGTCG
TCTTGATCGTCGCCTCCCATCACCGAGTTCATCGTCCCGTGGCTGCTACCGTCCTGCGAG
CTGTGCGCCTCGTCGATGATCACGGCGAAGCGCTTGCCGGCCATGTCGTCGATGCCATCG
ACGATCCAGGGGAATTTCTGGATGGTGGTGATGATGATTTTCTTACCTTGCTCCAGCGCC
TGCTTGAGGTCGGATGATTTCAGCGCTGGGGCGATGATGTTCTTTACCTCGGAGAATTCG
CGCAGGTTCTCACGTAATTGCTTGTCCAGCAGACGCCGGTCAGTCACCACAATTACCGAG
TCGAACAGCGGCACATCCAGGCCGCGTGCCCCGGCAACGTTCAGCGAGGCCGGGTATGTT
TCGATCAGTTGATAGGCCGCCCAGGTTATGGAGTTCGACTTGCCCGAGCCGGCCGAATGC
TGGATCAGGTAGCGCTGGCCCACGCCCTGCTGGCTGGCATGCGCCACCAGGCGGCGCACC
ACATCCAGTTGGTGATAACGCGGGAAGAACAGCGTGCGCTTGGCCAGCGGCGTCTTGCTG
CTGCCGTCCAGGCGCACGAAGTGCTGGATAATGTTGGCCACGCTTTCGCGGCTGAAAATC
TCCCGCCAGAGGTAGGCGCTCTTATGCCCGGCCAGGTTGGGCGGGTTGCCTGCACCGTAG
TTGTGGCCCTTGTTGAACGGCAGGAAGAAGGTCGCAGTACCGGCCAGCTTGGTGGTCATA
TAGACCTCGTCGGTGTCTACCGTCATATGCACTAGGCAGCGGCCGAATTGCAGCAGCGGT
TGGCTGCTATCGCGACCCTGACGATACTGCTTCTGCCCGTGATAACGGGCAGTTTGGCCG
GTCCAGGGGTTCTTCAGCTCCAGCGTGGCAACGGGCAATCCATTGACAAACAGCACCAGA
TCGATCTCTTCTAGGGGATTACTTAGGGAGTAACGCACCTGGCGGGTGCTGCTGAAGATA
TTCGCCGCGAACTGGCGTTTGACCCGCCCCGAACTGCTGGCCAACGGCGCGGGGTACATC
AGGTTGAGGTGCACATCGTCGATGGCCAGGCCGCGTTTGAACAGGTGTAGCACTCCGTAC
TTCTTCGCCAGCCGGTCAAAGCGCTCAAGGATGCGCAGATCCCAATCATCATAGCGCTGC
TTGAGGCGCTCCAATTCATCGCCCTGGCTGTCATGCAGGAACCGCCACAAGCAGCGGGTA
TCCACGGCGTAGCGGGCATTGAAGTCCTGGACGCGGCCCAGTTGGTATCCGTGGTTGGGG
TCGAAGGGCAACTCCTTCACGCCATCGCGAATCGTCGCCTGCTCTTCCAGGCAGTTGCCG
GTCAGGTATTTTTCGATGCTGGCTTCCAGCGCCTGTTCGTTGGTCTTGCTTACCATGCCG
GCTTCCTTGTGCCTGATCCTTCGTGTCGCTGCCAGGCTAGCCCGGCGCGCTGTGCGAATG
TGTAGAAATGTCTAAAACTATCCAGCCAACGGGGCGTAGACATTCGTCGTCACCCACCTG
AGCTACCACTAACCCTTTGTTTCCCTGGCATCACAGCCATGAGCAGGGCTGGCTGAGAAC
CTGCCGAATGTCTAATGCCTCGGCCTATTCGTCTAGATCTATCTGCTCAGTCAAATGAGC
GTTATTTCCAACACCTTGAATCTACCGGGTTTTAGCGGTTTTCTAGCGCCGCTGGCCGTC
TCTGTCAAATGGCCGGCAAATGAGCGGCGCGCCGACAAGCGCCTAAAACCGGGCCTTTAG
CCTAATCTGCCCGCGGCTAAGGGCGGGCCAGTCAAATGACCGTCAAATGAGATCAGGCCC
AGCTCGGTACATAGCGATAGGTCTTGCGATTGGCCTTGGGGTCATAAAGGCGGATCAGAC
CTGCCTCGATGGTATGCTTGATGATCCGGCTGGCCATGGCGCTATTACCTTCCTCAATAT
GGAAACGCTCGCGCAGCGAGGTGTTGTTCATCGGCTCGCGGTTTACGTATTTCAGACAGC
AGTGCTGGTAACAGGCGCGCACGCGGTCTTCTTGTTCCATATCCCGGTAGTCCTTGTGGG
CGAACAGCACCACACGGGTATGTTCGTCGGTCCGCTCGAAGATCGGGGCCGGCAGTTGGT
ACAGCTCGGTCTGGGCGATCACCTTGTCGATACCGCTGCCGCGCTCTTCACAAATGCCGA
TGCGGCGCATAAAGGAGGCCAGCACCTCGTTGCGGCTGCGCGGCGGGCTATCGAGAAAAC
GCTGCGGGTCGACCAGCGGCACGCCGGGGTTGGTGATCTCCATGCGCCGCTCGAACAGCT
CGATCATCGGCCCGGTGCCGCTCAGGTTGAAGTCCTGATGGATGATGGCGTTGGCCACCA
GCTCACGCAGGGCCAGCTCCGGGTACATCGGCACTTCCTGGCGGAAGGCCTTACCAATTT
CCTCGTTGGCCGGCAGCAGGGTTTTCAGGGTATCGATCAGCCCCTCGAAGCCCAGGGCAT
AACCCTTGTTGCCGGTCAGTTCGCGTACCGTCTCTAGCTTGCCGTTACCCTTGTAATGGA
TCAACCGCACGGCCTTGCGCCCCAGGGCGGGAAAGTCCTGCAGGCGCTTGGCGAACAGAA
TCGCGCCCAAGTTGCTGATATGCCATTGCCCACTGTCGCTGCGCTGGATCATGCGGTCTG
ACGCCAGCGCGGCGAGAATCGCCTCGCGTCCTTCCGGTAGGGGCTGGTGAGTCAGGTCAA
AGTAGGCGGAATAGTCGAGCAGCTTGAGCACCTGATCGACGCCGAGGTTCTGCGCGGCCA
GTTGTTGCTCGAAGGGCACTCGGTCGAACACGCGCCAGAGCGCCCGCTCCTTTTCCGGGA
ACTCGCGCAGCTTCTTTTTGTAGGAACCGACGCGGATATATTCGACGCCATCGAACTGCA
CTGGGGTATGGCTGGCTGCCTGAACCTCTAAAATCACTACCGACTGGCCGTCGGCGGCGG
CAAATTCGAAGAAGCGGAAGTGGATCTTTGGCGCAGTTTTCTGCAGCAGCCAACTTTCCA
GCTCCTGCTGCTTGTAGCGGGTGGCCGAGGGCTTGAAGGCCGTGCCGATCACCGCATGGC
TGGCATCGTCGATACCCCACAGCAAATAGCCATATTGCTTGCCGAGCAGGGCGGCGGCAT
TGGCCAGCGCCGAGATATATTCACCAATCAGTGGCGCGTCATCGTTGCTCTGCTTGAACT
CTACCCATTCGGTTTCCTGCGGCAGCGCACGCAGCTCCCGCAGCAGTGATTGCAGATAGC
CAACGTCGCGCTCAACGCTCATCAGGCGAACTCCCGTTCCTTGATTTCGGCAGGCTCCAC
CACCCCCGGCACCTTAATCTTGCCGGTCACGGCACTATTGATCAGGGTGGCTTTGTATTC
TTTAAGTTTGGTGATTTGTTGTTCCAGCAAATATAGACTCCGATCTGCTTTTGACAGCCA
GCTAGCTAAATATCTAGCAATCTCTTTTTGCTCATCCAGAGGAGGGATTGGCAAGTCAAC
AAGAGCAAAATTTTCGAAATTTAGATCTTGCCCATCCCGAATAAAATTTGCTGTTGCTTG
TAATGCAGCAATATATCGCTTGGACTTCAACAGGTAGCTATAGTAGTCAGGATCAATACC
GGGCAATGGTTTGAGAATCACATAAGAGGATCGGATGCATCCGCTCGCCCAGGCGCGCTC
TAATCCGCCCTGAAAACTACGCATGCTTATTACGAAATCATCAACTTCTACATGCTTCCT
TTTTTCTAGATTAAATAGGATTTTTACAACCTTTCTGCCAACCTTTTCTTCATATTCATC
CTGCGGTATGACGCCATAGGACTGAGTTGCAGACAATTGGATGTCATTTTTTCTTGCAAG
TTCTTTTCGCTGAGCAAACGTGAATTTACTTCTTCTAACCTCCCAATGTTTAGGGATTTC
GCCAATCCATTCGATGCCGGCATTACGCATGGGCGAAGCAGGATCGAGGCCACGGGTCAC
GGCCTGCTGGACCAGTATCTGCTTGCGCTCTTCAAGCAACTCGATCTGGTGTTCTTTTTT
AGAAATAGCCTGGGCGATTAGTGATGTTTTTTCTTCCAGAAAATCAACTATTTTTCGCTG
CTCATGCAGCGAGGGTAGCGCCAACTGGAAATTTTCAACATATGAAGTCGAAACACGCTT
CTGTCCTGCAGAACCAATCATTAGCGCCTCTCCTTGCCGCATAAAGAGATCGCTCTTGGT
TATGTAGTAAATAAAATTAGGTATGGCTTTTTTATTTGCTCGAAGAACATGAAACTCTGT
GGAGCCGAACCCTACCCTGGTTGGCATATCACTTAAAACAGCTCCTTTCCCATTTTCAAA
GCAAGGCGTTATTTTGGCCAGGATCACATCCCCAGCCTCGAAGTTAGTAAATCCCGAAAC
CAGATTTTTGGAATCCTTAGGTTCTGAATAGTCTACTTGGCCGTCAGCGCTTACAGCCTC
CATAGGAAGAAAGGACGCAGGCTCTCCCCATCTAACTCTGGACAAGGACAGATAAGGATT
TATGAGGGCAACATGCTTTAACCGGCATATCCGCCATTTCTTCGCAGTGTCTGAGCTCGA
ACAGGTGCCTTCAGCAACCTGTAACTGCAGAATTTCAGGCGCGGCCATACTGCGCCCCTG
AAACGGTATCTACAGAAATGCCAAGAATCTCCGCTATCAATCCCTCGGCCTGCTGCTCCA
GCGCAATTATCTCCCGCGCCACCTCGTCCGTGCTGCGCAGCGGCTGGTGCTTGTAGAAGT
ATTTGTTGAAGCTGATCTCGTAGCCGATCTTCACCGACTCCAGATTGATCCAAGCTTCCT
CAACATGAGGCTGCACCTCGGCTTTGAAGAAATGGTGGATGGAGTCGGCCAGGGGGATGC
TTTCGCTGTCGCGCAGGTCGCTATTGGACTCGTAGGTAATCCATTCGCCGGCCTTGTCGC
TCGGGTAGTAACCGAAATCGGCTAGGTCGGCCTCGATGCAATCCAGCCGCTCAAGCAGGG
CGGCCAACTCGGCGCGGTCGAATTTCTCTACCTTGCGCAGCACCTTGACGGCGTTTTCGT
CGTACCAGCTGACGGCGTTGAGCACTTGGTTGCGCTCGCTGGCACCGAGCTTGATGCCGA
CCTCTTTGTTTAGTTGTTTGAGCACCTTGTCCACCAGCTTGGCGAACAGGTTGAAGTCGT
CGTATTCGTCGCTGCCGATGGCCTGCATCAAGTAGTTGGCCACGGTCACCAGCAGCGCTT
GCTTGGCCCAGGTTTCCAGGTTCAGCAACTTCTTGCGTTGTTTGATGTTGAGCTCCAAGC
CTTGTTCTTCGCACCAGGCGAGGATGGCTTTTTCGTGCGTGGCCAGGGCTTCATCCTGGT
ACAGCGCTTCGCCCCACTGCTGGTAGATCCATTGCATGGGTTCGCGCAGGGCTTTGTCGA
AGCGCAGGGTTTCAATGCGCTCGGCGCTGAACTGCGCCTTGCGCCGGTCTGGCCGTTCGA
TGCTGACCTTGTGGTAGCCGAAGTCGCGGTTGTCGAACACTTGGGCGGCAATGCCGTCGC
CACCGGCCGGGCGGTCAAGGCTGGCGAGGTCGAGGTAGGTTTGGGTAATCAGCTCGATAT
GTTCGGGGGCAAATTCGCAGTTCTTGTTACCGAGGTTCTTACGCAGTTTGCGGTACAGCA
GGCTGGCGTCGATCAGTTGCACCTTGCCACGGCGCTGCACCGGCTTGTTGCTGGAGAGCA
GCCAGATATAGGTGGTGATGCCAGTGTTGTAGAACAGGTTGTTGGGCAACTGGATGATGG
CGTCGAGCAGGTCGTTTTCGATCAGGTGGCGGCGGATATTGCTCTCGCCACTCCCGGCGT
CGCCGGTAAACAGGCTGGAGCCGTTGTGCACCGAGGCGATGCGCGAGCCTAGGCTACCCT
CGCCCGAGGCCTTCATCTTGTTGACCATTTCCATCAGAAACAGCAGCTGGCCGTCGCTGG
AGCGCGGGGTGGCGTCCTGCATCTCTGGGTTGTCCCAGTAGTCCCTGAGGCTGACCTTGA
AGCGAGGGTCAATCACCTCGCCGCAGTCTTTAATGAACTTCTGCTCGCTGGCCCAGCTCT
TGCCGTAGGGGGGGTTGGACAGCATAAAGTCGAAACGGCTGCCGGCGAACTCGTCCACCG
ACAAGGTGGAGCCGGGACGGATGTGGGCGGGGTTATTGCCTTTGATCATCATGTCCGACT
TGCAGATGGCGTAGGTCTCGTCGTTGATTTCCTTGCCGTACAGGTGGATGTCACGCTGGG
TGGTAGGATCCGGGTATTTCTCTTCGATAAAGTTCTGCGACTCGGTAAGCATGCCGCCGC
TGCCGCAGGCAGGGTCGTAGATGGTCATGACCGGGGGCAGGCTATCCTTGATCGGGTCGA
ATACCAGGTGAGTCATCAGCTCGATCACCTCACGCGGGGTGAAGTGCTCGCCGGCTTCTT
CATTGTTCTCTTCGTTGAACTTGCGGATCAACTCTTCAAAAACATAGCCCATTCCTAGAT
TGCTCAGGGCAGGCAGACGGTTGCCTTCTGGATCCTCGATATCCGTCGGGGTCAAGTTGA
CGTAGGGCGAGGTGAATTTTTCCAGCACGTCCAGCAGCACGTCCTTGCTGGCCATGTGGC
GCATCTGCGACTTGAGGTTGAAGCGCCGGACGATGTCCTTAACGTTATCGCTGAAACCGT
CGAGGTATTCCTCAACGTTGTTCAGGAGGATCTGCTGGTTGTTGGTGGCTGTCTTCTGCA
GCTGGCTCAGCGTCCACTTGCTGGTATTGTAGAAGACGTAGCCGGAAGCGGAGCGCAGGG
CGCTGTCATCCAGCTCGGTCTGGCTCATTTCCCCCTGCTGAAAGGCCAGCTCTTCCATAA
CCTTGGCTTTGCTCGGCTCCAGAAGGGCATCCAGCCGGCGCAGTACGACCATGGGCAGGA
TGACGTCGCGGTACTTGCCGCGCACATAGACGTCACGCAGGCAGTCGTCGGCAATTGACC
AGATAAACGAAACCAGTTTGTTGTGGACCGCGTGGTTCAACTGCAAATACTCCAAATCAA
AGCGCTGGCTGGCAGCGCTGCCAGGACGCTTTAACGCGGCCATGTGCAAGCTAAGGAACG
CATCTTAACCAATGCAACCACGCTTTTGGCAGTTGAGATAAGCAACGGGGCCTTCCCTAT
ACGGGACCGGCAGCTGCAACGGACAGCTAGAATGCATAGGAGCGGGCTACTTTGGGCTGT
TGTCGTGGTTTTAAAATACCCCCCTTTTACATCACTAGTGGGGCCTTAAAATGCCACAAA
TTTGCCACACTCGCCCCGCTAACTGGGGCGAAAACTCGCTAACCCCAGCTAACACAACCC
ATTGATTTACCAGCTAATCCCCGCTAACGTATTGATTCTAAACGTCGACTTTTAGGACTC
CGAAGGCAGGGGTCGTGGGTTCGAATCCCGCCTGGGCATGTGAGAACGCCTTGTTACCAC
TATAAAAAATACCTAAACCACGACCCCGACGAGTAAAGTACCGCCGCCCGAGACGTGGAT
CCGGGTTTTCCCATGGAGTTTCATCTTGAAGTCATTTAGCAAAGTCGTCGCCGCAGCAGT
ATGTGGTCTGGTTCTGGCGGGTTGCACCGGCACCCCTATGAAAACCCCGCAATACGATAG
CAACCAGTACACCGTCGTAGGTCACAGTGAAGCAAGCGCCACCGGCCTGATGCTGTTCGG
TTTGATCCCGATTCGTCAGAACGACCGTTTCGTTCGTGCGCAGAACGGCGCCATCCAGGC
CAAGGGTGGCGATGCGCTGATCAATACCCAAGTGCAGGAGAAGTGGTTCTGGGCTTGGGT
TCTGAACGGCTACACCACTACCGTTTCTGGTGACGTGATCAAGCTGAAAACCGCTAAATA
AGCACTGCCCGTTTTCAGAAAGCCCGGTTCGCCGGGCTTTTCTGTTTCTGGCGATTGGCG
GATGCGCTGCCGAGCGATGGAGCAAGCGCTGACATCCATCGTTACCCACTGCCAAAAGGT
TTAGCATTCAGCCCACTTTCGGATGTGAAGTTTTCTGCATGACGGCCTTCTACCTCAAGT
TACTCATCACCCCCGCGCTGATGCTGGCTATTTCATTGGCGGCAAAGCGCTGGGGTACCG
GCGTGGCAGGGTTGCTTTCCGGCCTGCCGATGACCTCGGCGCTGGTCATGCTGTTTCTCA
GTCTTGAGCAAGGCACTGCATTCGTCTCGATGGCGGTGCCCGGCGCATTGGCCGGGCTGG
CGGCGATTCAGGCGACTTATCTGTTTTACTTTCTGGTTACTCGACGCGTTTCAGCGGTGA
CGGGATGCACCTTGGCCTTGGCTGTGTATGGCGTAACGGCCTTTGCGATGAACCTGTCGG
GCTCACTGGCGCTGTCGATCATCTTCACGCTGCTGATGGTTGCGTTGATCGTTGTTGCCA
CCTCGAAACAGGCACCACCGGATGTAGCGTCATACGTTGCAATGCCGCGCTGTGTCATTC
CAATGCGAATGCTGACGGCCACCCTTCTGCTGCTGGCGATTACCGCAAGCGCTACCTGGC
TCGGGCCGGTGGTCAGTGGGCTGCTGGCACCGATCCCGGTGATCGCCTGGCCGCTTGCAG
TGTTTGTCCATGTGCAAGGCGGGCGTTATGAACTGGCGGCAATAGTCCGGGGCAATGCCA
TTGGCGCGGTCGGGGTGGTGAGTTTCTACCTGACCCTCAGGTATTCCATACTGCAATGGG
GCGCGCTTGTGTCTATCACGGCTGCCGTTTTGCTGGCTGTTGTGGTGACGGCTGGGTTGG
CGCGGTTGTTGGCGAAGCGGTAGGGCTTATAGTTCTCTCACAGACGTTAAAAAACACTCC
AGCCATGCTCCTCAAGGTGCCCTATGAATTTGATACCCGAACTGAACAGCGAGGCGAGCG
TGCTGATATGCGGAGCCAGCCGAGGTATCGGCTTGGCAATGTGCGCAGCGTTGCTTGCTC
GCGATGATGTGGCTCAGGTATGGGCGGTCGCGCGACAAGCCAGCAGCTCTACAGAGCTGG
AAAAGCTCGCAGAGCAATATGGCCAACGCATCAAACGAGTCGACTGCGACGCGCGTGATG
AACAATCCCTTGAAGCACTCGTGAGCGAGACGCTTGAGGGATGTGAGCATCTGCACCTCG
TCATCAGTACGCTAGGCATTCTTCATCAGGACGGCGCAAAAGCAGAAAAGGGCCTGGCAC
AACTGACACTTGCGAGCCTGCAGGCGAGTTTCGCGACCAACACCTTTGCACCGATCCAGC
TGCTCAAACACCTACTCCCGTTATTGCGCAAACAACCTTCTACCTTCGCGGCGCTCTCCG
CGAGGGTTGGCTCCATTGGCGATAACCGACTGGGTGGCTGGTACAGCTACAGAGCCAGCA
AAGCGGCGCTCAACCAGTTGCTGCACACGGCCAGTATCGAGTTGAAACGCCTTAACCCGG
CCTCTACTGTCCTGGCAATACACCCAGGCACGACTGACACGGAGCTGTCTCAGCCCTTCC
AGGCGAACGTACCCGAAGGCCAACTGTTCGAACCGGCGTTCTCGGCGGATCGCATCATTG
AGGTGGTAGGCGCACATGGACCGGCCGACAGCGGGACCTTCTGGGCTTGGGATGATAAGC
CTATTGTTTGGTGACTTATCTCACTCACCAGATCCAGGGCAACGCATGAGCCAAGTGGAA
ATTCGACACATCACCCATCTCCCCGCGCAAATTCTCGCGTTAGAAAAAGAGGCGATTGGA
GAGGGTTTCAGATTTATCACCCGCCTGATTGCCGAGTGGCACTCCGGGGCAAATCGCTTC
GATGCCCCCGGCGAATGTTTTATGGCAGCGTATTTGAACCAGCAACTAATAGGCATCGGA
GGCCTTTCAGTTGATCCATACGTCAAAACGAACACGGCAAGGCTACGACGCGTTTACGTC
AGCGCTTCGTCAAGAGGGTGCCACGTAGGGCGGACACTGGTAAAGGCGCTTGTTGCGCAT
GCAGCTCTGCGCTTTCAAAGCGTGCGCCTCGCCACCGATACTTCCGCAGGCGACGCGTTT
TATCTGAAGTGTGGCTTTATGCGAATAGATCATGACGATGCCACTCACGCCATGTGCTTG
AGCTCCATAGAGAGACCTACCGAAGTATGAATTTGGCCCGCGAAGAAATTCGAGATTTTC
TTATCAATGGCGTCGTTGTGGGCGATCTTCTTTTACCCACGCACTATGCCAAACTGGATC
GTCTTGATGATTTTCAGGCGGGCTTCCGGACCCACGGGAATACCGGCGAAAGCCTGGTAT
CCGATACTGAAGGCGAATGGAATCCCGATTGGCATGTCCTTGCAATGACCGGGCTGGATG
ACCCGGTTTTTATTGCAGCGACCGAAGCTCCAAGCGGCTATCCCGTCTACATAGCCGCCC
ACGGAGCAGGTCGATGGGACGCAATACAGATAGCGCCGAGCCTTATGGTTTTTCGCCGTT
TGCTGGAAGCATTGGTAGAAGTGAATGATGACGTCGTCGAATTCAATCGCTTGATCATGG
CCGAGATCGGCTCTGCGAATCAGTACTGGCGTGAAGTAATCGAGGCGCGTCAGGAAGCAG
AGCTCCTGGAGCAATCGACACCCGAAATCAGTGCCTGTGATCCGGCTGATTTTGAAAGTG
GCGACTTGATTGTTATTGCCTTGGGTCTTCATAAGCTCAAGGTCGTTCAGTTAGTCAGCA
AAGAGCGCGAATTGTCACTGAAGGAAGCTCTGGCACTTGCCGACGCGTCTGAATTCAAGG
CCGGAAGCGGCTCAAAACGTCAACTGCGCCAATTGTGCGACCAATTGAAGGAGTTAGGTG
CAACAGTCGAATTTCGGCCCAATTGACAGCTGGGCGCATACCCGGCCTGTCATTCGTGGC
AGATCGTTATCGACCAGAAGCAACCCTCCGCGAACAGAAGCCTTTGACGACAACGCGTCA
CTCGCGCACGCTGTTTTTCCCCTATTTATTTACTAGGCTTCTGTATGTCATCCGCGACCG
TAGTACTGATCGACGCTTGGCCACAGCCAAGCACGTCGCCCGACCCCGTCGTGTTCGCCA
CGGACACTCAGCTATGTTTACGGTATTGCACCGATGGGGAAGAGATAGCTGTAATCCATT
TTCCTCTGGTAAAAAAATTTCAGTTTGGCTCACCAAACGATGAAGCGTTGGGCGGCCATC
CGCTTATTGGGCTTGGCCTCAAGCATTACCAAATTCATCGGATAGATAATTCGCCTTGGC
TAGCAGAGCTTGAGCAGAGAAACGCCATCCATCCACGACACGATAAACGGCTGTTCATAA
AAGATGCTGTCCATTATGTCTTCACGTTTCAGGACTCTACCTTGGAATGCATCGTCATTG
AGGGGCCGTTCTGGCATCCAAAAGTACACGTCTTTACCTCGGAGCAGGAGGCAAAGGATG
GCTGGCGCGAATTAATAAATGAGCTGGACGCATGAACCGAATGTGTCGAAAGCAGCTGCA
GCAAACGGTAGGTTTCGACGAGACTGTCAGAAATTTTGTGTTCGGGCATAACATGTAGCT
AGGAGGGTGTAGACAAAATCATGTAGTGAGTCGGCGCGCGAGTATTCGAGCCTCGGCCAA
CCAAACCCATGCCTCGCTTACCGCAAAAAGGCGATCATGATGCATGATCAGTCGCCGAGC
TCTCTCATTCCAGGCATGAGTTCGCTCCACTACCCATCGCTTGGGCATGACCACAAATCC
AGTCTGAACAGGCTCCACGGAAAATAGATCGCCTTGTTCAGAGTGCCATTGCCCTGTTCT
TCTGTTATTCGGGCCACGGATCACTTGAACATCGATAGCGTGCAGTTGATGGGTGCGCTG
TGCCCATTTTCCTGCGTACGCACTATCAACAAAAAGCGTGCTCAGTGACGGATATTTTTC
CTTCGAGTACGCCACCGCATCATCCGCCGCGTCACGATCCTGCACGCTTGCAGCACTGAT
ACTGACAGCCAGCAGCAGGCCCAATGTATCGACAATCAGACTTCGTTTACGCCCCTTCAC
TTTTTTGCCTGCGTCGTAGCCGCTGTCACCGCCTTGAGGAGAACTGCGGGTCGACTGTGA
ATCCAGGATCGCTGCTGACGGGCTGTCAGCGCGTTCTTCCCGCTCACGCCATTGAGCTCG
CAAGCGATCATGCATTTGCTCGAACTTGCCTTGAGCGCTCCACCGGCGGAACGTTTTGTA
GACATTGTCCCAATGAGGAAAATCGCGGGGTAGCATTCGCCATGAGCACCCCGTGCGTAC
GACATAGCAACAGGCTTCCAGCAACGTGCGCCGAGAGTGAAGCGGTGGCACTCCTCGTCC
GCCCTGGCTTTCAAACAGGTCGGCGACCAGTGCCCACTCGGTATCTGTCAAGCAACTCGG
ATATAGCTGCTCCGGCAGTTGGCGGCGGTGGGTTTCATTGTAGCCATAGGCTTTATTAGG
TTCAGGTGACTGAAAACTTCCCTTGGCCCGCTGCTTTACACGCGTAATCCCTGCCATTTT
CAACGCTTTTGCAAAGGTGTCGGGATGCGCAGTGATACCGGTTTCGGCGAAGAATACGAG
CGCCAATTCGGCCTGGCTGGAATAGGGCTGTGCATGAGCGAGTTTCACCAGCACGGGATA
GTGCTCGGCGGCAATCGAGCGAGGACGTCCGGTTTTAGGCATGGCTTGAGGGCTATTCAG
ACAAGGGAGTGAAAGTTTAATTTATTTTGTCTACACCTTCTAAGGAAACTCTGAAAAAGA
CTTCCTAATTTGGCAAAATCTCCGGACACCAGTCGCCGAGCTTTTCGATGATGAAACAGA
TGACCTTCGCCGACGCCGAGTATGCCGGCAAGCGCAAGCAGACCCGTAAGGAATTGTTCC
TGATCGAGATGGATCAGGTGGTGCCCTGGAAAGGTTTGATTGCCCTGATTGAGCCCTATT
ATCCAAAAGGAGAAGGTGGCCGGCCCGCCTACCCACTGATGGCGATGCTGCGTGTTCATC
TGATGCAGAACTGGTTCGGCTACAGCGATCCGGCGATGGAAGAAGCGCTGTATGAGACGA
CTATCCTGCGTCAGTTTTCAGGCCTGAGCCTGGAGCGAATTCCAGACGAAACCACCATTC
TCAACTTCCGTCGTCTGCTGGAAAAGCACGAGTTGGCGACCGGGATTCTCGGCGTAATTA
ATGGTTATCTGGGCGACCGTGGCTTGTCGTTGCGTCAAGGCACCATCGTCGATGCCACGC
TGATTCACGCACCCAGTTCGACCAAGAACAAGGATGGCAAACGCGATCCTGAGATGCATC
AAACCAAGAAAGGTAACCAGTACTATTTCGGCGCTAAGGCTCACATCGGCGCCGACGACG
AGTCAGGCCTGGTGCACAGCGTGGTAGTAACAGCGGCCAATGTGGCAGACGTCACGCAGG
TTGCCAAACTGCTGCACGGCGAGGAAAACGTAGTCTGCGCCGACGCAGGTTACACCGGGG
TCGAGAAGCGCGAAGAACACGCTGGGCGCAAGGTCATTTGGCAGATTGCCGCCCGCCACA
GCACTTACAAAAAGCACGGAAAACGCAGTATTTTGTACAAGGCGATCCGCAAAATCGAGA
AGGCCAAGGCCCAGGTTCGCGCCAAGGTCGAGCATCCGTTTGGGGTCATCAAACGCCAGT
TTGGCTATGAAAAAGTGCGCTTTCGGGGCTTGGCCAAGAACACCGCGCAGATGGTGACGT
TGTTCGCCCTGTCAAACCTGTGGATGGCCGGCCGACATTTGTTGGCGAGCGCAGGAGAGG
TGCGCGTGTAATGCAGGAAATGGTTACCGCAAAAGGCTTTGCAGCGGCCGAAAGAGCTAA
AAAGCGAAGATAATTGAGCAAATTTCGACATGCATCGTTTTTTGAAAAGTGCTGAGGACT
CGGTAGCCGGAAAACATCCGGCTACTTCAGACCTTCCCTAAATCCCCGAGATCAGCAGCT
TGCCGAAAATATGCCTTTGATGCGGGTAAATCTTGCTTTACTCCGTAACCTTTCTCAAGG
TAGTGCGCCATATCGTAATAACCGCCCGGAATACCCTGCGCGATCAGATGCTCCACAATG
TCAATCGCCTCTTTGCTGCGATTGTTACTATCAACAGCACCTTGAGAAATCAGGATGTGC
AGGTTGGTCGCTGCTTTATAGTTCCCTGTTGCATAGGCCAAACGGTAGTATCTGCCTATT
TGCTGATAGTCTTTGGTGCCTTTTTTCGATTCTAGAAATAGCGCATAGCGATACAGTGCC
TGAGCATCCTCGCTTATAGCAGGCAGATTGTCGGCTTCGTGAGTGCAGGTAAACGAAAGC
CTCTCCATGGCTTTAGCCATGTCTTCATCAGTAACGCTGTCGTGACCTTTCTTCTCGCAA
GCGCAGAGGCTTGTCGTGAGAATTGCCAGAAAAACCAGCCTTGTGAACATTTCCATTCCT
TTGTGTCGAGGTCAGATTCCCCGATTCCGGAGTCCGTTCCTTTGGGGCGTAGCGGGTATG
GCTTAACGTATACCCATCGTTATCACGTCATTTCGGTAGCGGCAGACCTGTTTCCGGGTC
GAGGCCTTTCTCCTGGCTTAGCGCCCGGATCATGTCTTCCGATGGCTTTTCGGCAGGGGG
CGTGGACTCGCGTTTTTTCAGCCATTCGAATGTACCGTCCCATTCCGGAAGCTTGGCTGG
GGGCAGGGGAACGATCTGGTCGATATCTGGAACTTTTGGTCCGAGATGTTCATAGCGACT
CAAAAACTTCTCAATTTTTTTATATCGCACAGAACGCTCAGAATCAGCCTCAAGGGCAAA
ATAATAGAGGCGGTTTTTGGCCTCCGTGGTTTTAAACCCACCGCTCAAAAAACCGGCGCT
ATTGGAACTACCGTTCCGGACACCTGCTTGGAAACCTTGTACCGCTTCAGGATAAATATC
CCGTGCTTTCTGAAAAATACCGTAGCTGTAGGCTGCCTCGGCATGACCCTGATCCATAGC
GCAACGACGCATATCAAGCACTACCTGCTTGGCGTCTTCGATGTTCTCAAGCAAATTAGA
CACGTAGTATTGAGCGTAAGCATTTCCCAAGTCGGCAGCTCTCCGGAAGTAAGCATTAGC
ACGACTCGTGTCTTGTTTGACTCCATATCCTGTTTCTAAATAATGCCCCATGTCGTAGTA
GCCTCCGGGAATTTCCCGAGCGATCAAACTTTCCACGATATCAATAACTTCATTCTCTGG
ATCGGTACTTTCGATAAGACCCTCTGAGATCAAAGCGTGCAGGTTGGTAGCTGCTTTGTA
GCTTCCTGCTGCGTACGCTAAACGATAATATCTGGCAATTTTAACGAAGTCTTTAGCCCC
CTCTCGTAAACGCAAAAATAATGCGTAGCGATACAGTTGCTGTGAGTTTTCAGAAATTTT
AGGTAGGCTGTCCGCTTCTTTGACACAGGTAAAGGAAAGCCTGTCAAGAGCATGTGTCAT
CTGGTCTTTTGTTATGTGCATAGCGTCTTCCTTTTTGCAAGCGCATAGTGCTGCAGCTAT
TAATATTATTAGTATGATTCTAGTAGGCATATTAATCCAGGTTGGAACGCTTTTTGCTGT
CCCTGTAAAACTCTGTCAGAGAGTGAGTCGGACGGTTCGTATTTTCTTTGTTTTTTCTAT
TGGCAGCGTTAAAGCTGGCTATTCTCGACCAAGTGCTAAAAGCAGTTTCAATATCATCAC
CTGACCCTTCGCTATCCGTGTGGATACTCCACAAGTGCTTGCGCAAAGGCTTGGTCACTG
CCGGATCTTCAACGCAGATATTCAGTTCGCTGTCGACTTCCATGCTGCGTGTGTTGATAT
TGCTCGATCCTAATGTTGTGAAAACATCATCGATAATCATTAGTTTGCTATGAATGTAAA
TATCCATCCACTTTTCCGGGGGCGAGTCAGAGGCGACCAATGTACAAATCAAAACTTTTA
GGCCTTCAGTCCCTGGTACCGTTAATGGCTTTGCTTTATCGGCGGGCAGTTTAGCTTTTA
GTGCTCGATATTCGGCCTCAGCTGCTTCGGCCGCTTTTCGCTGAGGCTCCCACAGTTTGC
TCATTGCTGGATTAAATGAGCGCCCATAGGTACCTTCAATAATGGTGATTTTGCCTTTTG
CTGTATCATAGCGCTCCTTGGCCTGAGCGACTTGGGCTTCCAGTTCTTTATCGCGTTCAT
ATCTCGTAACCTCCGGCATGAGTTCGGGGCGACCTAACTGCCTGAGCATTCGATAGGTAT
TGATTGTTCCATCGCCCATTCCTTCTTTCGTTGAGTTGGTCACAACAAAAAGATAGAGCG
GGCCATGCTCAATCAGGCTCCGCCCTTCTGCAAACTGACGAAGGACATTTTCTTTAATTT
TTTCCGCCAAGGGCGGCCAGCGAAAATACTGGTTCTCCAGGTACATGAAGCTGTTTGCAT
TGCCTGCTGCCTTGAGATACATCTCTTTGATATCACGCTTGTTTTCCTGAGGCTGAGTCC
TCAGGACCTGAGCAATCAATCTGGGGCCATGCCCTTTACGGGGTTTGAGCTGGTCTGCGA
CATGCCTTCTGGCGGGCAACAGGTCCACACCGGTTTCGTGCTGCCATGCCTGGGTAAAAT
TGTGGTTCAGGTATTCAAGTATCGGGCCTGTGACACGGCTGGAAATATCCTGACGTGGTG
TAGCTCCATTACGGCCGAATTGTGCATGCATTCTAGCAGCGCTGTGGTCGTCGTTATCCC
AGTAGGCGTCCAACGAGTTATGACCCATCACAAAGCCTACTGCTTTATTTGGAGTCTCAT
AGTCGACCAGAACCATTTTCTGGTGATGTGTCGGAATGGAAGTCATTCCCACGGTTGTCA
TAATCTTGTTCCAAGTAGGCCGATCTTTGTCTGTACTCCTCATGGCCACCTGCCATGCAA
TTTCAACTCGGTCTGACAAGCTCATGTCTCGTACAACAAACTCGATGTTTTTGAAGGGTT
CTTTGCCGAAGCTGAATGCGCCAGCAAGGGCCGTACCATTACGATCTAAAAGTAAAGAGC
GGTTCCCAAGCGTGGATTTTGTAGCTCTTCGATACCATTCCCAGTCAATGGCGTGCTGGG
TTTCGTTCCGTAGATCATCCATGACCGATGCTAAATTACGTCCAGGAGTCATGTTTTCTG
AAAACGCGGCTGTTACATGCGCGCTGTCAGACCAGCACAAAATACGCACTTTAACGCCCT
TGTCAGCCTTCATAGCAAGAAGTTGACCAATACACAGAGAACTGGTGTCGCCACGCTTGA
AATACATCGAGGGCTGAAACCCCCAGCAGATGATTTCAACACTTTGCTCGGCTTTCATTA
TCGCATCGTACACAGCACCAAACGCACGCTCGCCGTTGACCAAAGGCTCAAAAGTAGCCT
CTGTCGGGCAATATTCGGTGCCCTGCACAAACCAAGGGAGGTTGATGTTGCACGACATGT
TCTTGCTGGTAGCGACCGGGGTGGTGATTAAAGGTGTGGTCATGGTCAAGCTCCCGGCGC
ATTGATGCTGAGTGTTGTATTCATCTCTGTTCCTTAGAGGTCCACGGTATCCTGCTGCGT
TGCCATCAGCCGCGCACCACAGGAGATAAAATCACCTTCCCGAGCAACCGGGCGACCATC
CACCAGCAGGGTTTCATCTCCGCTTACGATGGTCCCGATGCCATGCGGGCAGGACACTCG
GTCTCCGACCCTTGCCACGGCCAAACCGTTTATGAACGTGCTGGGCGATCCTTCAAGGAC
CTGACCTGCATCGGAGGTAGGATCGTTGATAACGATAATTGGGCGCATACGGGCTTCCCT
GTAAGTGATGACTCCATTTCTGCTTAGATAGGCAGTGAGGAGTACTAACGGTAAAATTAA
CCTTCTTGGCTAATACAAACTTCTACAGACTATTCCTTGACCTCAATGTACTCTGGTTTT
ACTCATTAGTACCGCCATCGTCACTGCCTGAACAAAGAAATAGGCGGAGATCGAGAGGAA
TAAATTCGTGTAATCGCTATACCTGGAGTTCGGGACAACATTGACTATAAGAGCAAAACC
TGACGCAGGAAACGATAAGAGCATGGATGCTCGGGAGTATCAGTTTTTTTGTGTTCGGGC
TGGTTAGGGCCTGCCGTCAGGCAGGCCCTTGTTTTACCAGCTCGGTCTGGTAAATCGGTC
TCCGTACAGGATCGCAAATTGATTCATTGCCACTTTCCAGTCGTGTGCCGCATGACCCCA
GTTGGCGGTGATGTTGCGCAACCCAAGCCATATCAGTTTCGTCGCAGCCTCATCGGTCGG
GAAGTGCCCTCGAGTCTTGATGATCTTGCGTAACTGGGCATTGATGCTCTCGATGGCATT
GGTCATGTAAACCACTTTGCGAATGCCCGCCGGAAAAACAAAAAACGGTATAACCCGATC
CCAGGCGCGACGCCATGCAGCAACTACAGTCGGATACTGCTTGCCCCAGGGGCCCGCTTC
AAAGGCGTTAAGCTCTTGCTCAGCCACATCGGCATTGATCGCCTGGTAGATCGGCTTGAG
TGCTTTGGCCAGTGCCCGACGTTTATCCCAAGCGGCATAGTCCAAGCTGTTGCGGATCAG
ATGCACGATGCAGGTTTGCAGCGTCGTGGCAGGAAAAACCGCCCCCAACGCCTCCGGTAT
TCCTTTGAGGCCATCCGTGACGGCGATCAGAACATCTTCAACGCCACGAGTCTTGAGGTC
GTTGAACACCTTCATCCAAAACTTGGCACCCTCGGTGCTCTCGATCCATATACCCAGAAT
GTCGCGCGTGCCATCAGGTAATACCCCCAGCGCCAGATAAATAGCCTTGTTGCACACTAA
CCCCTCGTCCCGGATTTTGACCCGTAACGCATAGAAGAAGATCACCGGATACATCGGTTC
CAAGGGTCGTTGCTGCCAAGCGCCCACCTCTTCCATGACCGCATCGGTGACTGAGCTGAT
GAAGTCATGGGACACGTCAGTTCCATACTGCTCAGATAGAAAAGCGCGGATCTCACGCAC
CGTCATGCCCCGGGCGTACATGGCAATTATCTTGTCGTCGAAGCCTGTAAAACGTCGTTC
GTGCTTAGGAATCAGGATCGGGGCGAAGCTACCATCGCGGTCTCTGGGGATATCCAGGCG
AAGCGGCCCGTCGTCGGTCAGAACCGTCTTGCTGCTTTTGCCATTGCGCTGATTGGTCGA
CTCCTCAGGGCGCTCCGCGCCCTGAGGATAACCAAGGTGGTGACCCAGCTCGGCGCCTAG
CGCACGCTCGATCAGAGCCTTCTTGAACGCCATGGACGCGTCTTGAATGGCTTCGGCGCT
CATCGGGCCTTTAACAAACTGCTCGATCAGCTCTTGGGGAATCGAGGGCAACTCCCTCGC
TGTTGCATTGGCGGACTTCTTTTTGGTCGGCATACATGCACCTCTAGCTACATGTTATGC
CCGAACACAAAATTTCTGACAGTCTCGGATGCTCCATAGGAAAGTCGAGACACCCTGTCA
AGAGGGTTTTTCTTACGGATCAGTAACACTGCCGTGCTGACCGGCGCATAAAAAGTAAAA
AATGCCACCACTGAAAAAAATAGCAGTACCACCGTAGTAACCACAGGCTCAAACATGTAT
ACCTCCCTGAAAATAGAGCTCAATAATTTCGCATTACCAACGCAACCCCTCAAACGGATT
CCAGCCCTGCTCGCCTTTCACTTCCTTCAGGTAATACGCATAGTTGGTCAGTTGCCCATA
CAACGCATTAAACACAAAACCCAGCGCAGAACTCGCCTCCTTGGCTTAGCGGAACTCAAA
CATTTCCACACCATGTCCAGCACGATAGAGACCACTACTATCATTGCGATAAAGGACAGG
TTCTTCTTCCATAGCCCCAGAATGAACAGGTAAACCGGCCCGAAAAAGAACGCGAAGAAG
TTGAAGTTGATTTTCACTTTTTTCAGAAAGGGCAGTTGCTTGAGCGCAGGTCTGAACCCT
GGTGCGCTTGGGCCGCCGTGCGCTTCAAAAAAGGCGAAGCGCTCTTTCCATTTGTCGCTG
TAGTGGCCTGATGCGTTTACCGGGTCTGACGTGTTCATTCTCTAATCCCTGATGTGTGTG
AATCACGTGAATGGTCGTTCCCTGTTGCAGCGCTGGGTACGACGCAAAATACGGGTAAAT
CGAGGGCGCGTCAGTCGTACAGACAGACTCGCCCTGTGGTGCATTTCCTGATGGTCTGTA
CGCACGTTCATACAGACCGATCCTACGAATTGCCCTTACTGCTTAGGCTCTTTCGTACCC
AGCACATCGCGAATGCTGTCCACGACGTTGCTGTCCTTGATGACGTCGTTCAGCCAGCCT
TCCAGCGGCATGTTGCCCCACTTGATGGCGCGCTCAATGAGGTACGGGACGGGGCTTTGC
GGCTCGGTGTTTTTGAAGAACTGTGCGATGCCGGCGAGCATGGTGAAGGCTTCGTCGCGA
GTGGCCGGGGTGGTGCGCAGTGGTGCGGATGCGCTGTCCTGGGTGGGCTGGGTCATCGCG
GCACCTGCGGGTTGGTCGATGGCGATTTCGGGTGCGGTCTGAGCGGCGGCTGCGGGGGCA
GGGCTCAGTTCTATTCCTCGGTCCTTGAGCAGCTTTTCGGTCAGTTGCCCGGCACGTTGC
AGGATGTCGCTCAGGGTGACGAGGCTGGGCGCGTCGCTGCCGAACAGGGTATCGGCAGTG
GCCTGGAGCTGCTGGCAGGCGTACAGGCTGGCAGCGATTTCGCTGGCCTTGAGGCGCAGG
TGGTCCGAGTCGGTCAGTACCACGGAGCGCTGGAAGATTTCGGCGTTGATCTTGCCTTCG
TCAACAGCAGCCTGCATGGCCTTGGGGTTTTGCAGGGCGAGGTTTTCCACGTGGCGCGAC
TCGTCGTAGCGCAACAGGCCAAAGTTCTGCCCCTGGGTGATCGGCAGCCCGCCGACGACT
TCGGTCAGCGTGGTTTTCAGCCAGGCCAGGCGGGCGGCGCGTTCTTCTACGCCGTCTTCC
AGCGACGGGTACAGATCGTCCCAGAAATTTTGCAGGATCCGCTCGGCCACGGTCAGGCCG
AAGGTAATGCCGACAAAGTGGTATTTGTGCGCCAGGGCTTCACTGAGCCAGGCGACGAGC
ATCAGGTCCTTGCTTTGTTCAGCAAGGCCCTGTGCGGCCAACGTGATGGTCTGATCCCAG
TCCGAGGACTTCAGATCGGTTTGCCAGTCACCTTGGGTGAGGTAATCGGGGTCTGCTCGA
CGAGCTTCCTTGACCTGATCGAACAGGGTGGAAAAGCTCAGGTCTTCGCCGCTGCCCCCG
TTGATGGGCGCCGTCAGATCGGCAAGCGAAAGGTCGTTGAGAAATTCAGACATAGTCAAC
TCTGATCAGAGGATAAAAGAGCACCGTGCCTGGGCAGACACGGTGCTGAAGACGGGCCGC
TTGCGCGACCCGAGGTGTCACAGACTTATGCGAATACTTTGTTCGCAGTGCGGTCCCAGC
CGCCAGTGACGTTACCGCCACCCTGGCCATCGGAACGGCTCTGTTGGGTGTAGGTAGTCT
TGATGCGAGCGAAGTTGAAGCTGATTTCTTCAATCGGCAGATCGCTGACGGCGTTGTCTT
CGCCTTTCTGGTTGCCGCCTGCTACAGCCTTCACGGAAGACACAACGACTTCTTCCAGGT
TGATGGTCAGGTAGGTCAGCTTGTCGCCGCCAGCACGGTTGACGTTCAGCTGGATCTTGG
CGATGTGAGTGCCTTTGCAGCACGCTTCGAACAGCTTGGCAGAAGCCTTGTCCACAGATT
TGCGGATGCTGAAGTCGCTCAGTGCAACGCGCTCGGACGAAGCACCGCCCGACGAGCTGG
CGGTGGCGGAGGTGGCCTGGGTAGCGCCGAACTCGTAGCCGAGCACTTCGATCCAGTCTT
TGTGCTTGTCGTCCAGAACTTCGCCCGGGATGCCGTCGATTTGGATGTATGCGTCAAATG
CCATTTTCTGCGTCTCCTTTCTTCATTTAAGGTTGTGGTGTCTAAAGACAGAACACGACC
CCTTTGATTAACCTTCCTGAAACGATCAAGAAAGGTTCTCTTGCCACGGCCCTGGTCTCA
TGTGGACAACCCGGGCTTCGGTTTGCTTGCACTGCGCGATCAATTGAGCGCGCGCACTTC
GATCTCTACGCGTCGATTCGGCTCAAGGCACTGAATCAACTGAGCCCTCGGCTGCTGCAT
ATCGCAGTTGACCAAGGGTTTCTCGCTGCCTTCGCCGACCGCATCCACCAGCTCGGCGGG
CACGCCCTTGCCGACCAGATAAGTCTTGATGGTCTGTGCACGCTGCTTGGACACCTGCAT
GTTGCTTTGCGGGTCGCCCAGTTGGTCGGCGTGGCCTGCAATCACGATCTTGCCGATGTT
CGGTGTGCTCAACAGCTTGCCGGCGATCGCACTCAACTGGTTTTGACCTTCGGTTTTCAG
GCTCTGGAAGTCGGCACGACCAAAGGCAAACAGGGTGTCCGATTCCAGCGTGATGGTTTC
GATAGCCTTCAACGACTGCGTCAGCAGGCTGTTGATGTAATTACGCGAACTGGATGTCAG
AAATGCGTTGTCGAGAATCCGTGGCACGTCCAGTTCGTGAATCTGATCGCTGTAGAAGTT
GATCTGGCGGCTGGCGTACTCGTAATCCTGATTGGAGCCTGCCTCGGCGTTCGCAGTGAT
GGTCTTGCCGGTCTGGCGCGCGATGGCCGGGTACCAGTAATCAGGCATCTTCGCTTTCAG
GAAGGCCGGGTCAGCCTTCTCGCGCTGCGCTCGCGACAACATGACGTAAGTATCCAGCGT
CGCCTTGCCGAAGGCCGCGATGGACTGCGCGCGGTTATCCGGCGGCAATGCCTTGGGTTC
GACGCTGTCGACGCCGGTGACCGGCATCAGGTCCTTGGCATTGCGCTGGTAGACCTTGAT
AGTGGTCAGCAGGTAAAGCGAGCGCGTCAGGTTGTCTGCGGTCGGCTTGAGCATCACCGT
TTCCAGACGGTTGAAGTAGCGCGTGCGCAGCAACGGCTCGACGTCATAGCCCCGGTAAAG
ACCCAGGCGCAAGCGCAGCGGTACGCCTTCGTCGTGATGACGATCGTAGTAAAGCGAAGT
CCAAAAGCGCATGCGATCCAGCGTTTGCCACTCGGTGTACTGACCGGTGGCTTTGCTGTC
ATCGGCTGCAGCCTGGGCGAGTTCGGTGGAAATGGACTGGATGTTGTCCTTGTTGTTCCA
GTACGACCAGCCCCACAGGCTGCAGATCAACAGAGCAACAAGACTGGCACCGCCAATCCA
CGCGGCCTTGCGGCGACGCTCGCGATGGTTGGTGGTGTACAGCGCCACCAGATGCTGGTC
GGGAATGATCACCTTGCGGAACAGGCTGTTGATGAACAGCGGGTGCGGCTGCGCATTGCC
GTCGACCAGGTCCTGCTCGCTTTCCAGCTGGAAGCGCTCGGTCACCTGACGGGTGTGTCC
GCCCATCTCGGGCTGGTCGGCGTCCAGTGCGCTGGTGAAGTAGAAACCGCGCAGCATCTC
GGCGCTCTGATACGGGTTGGCGCGCAGCAGGGCATCGACGAACATCAGCAGGCGCGGTTT
CAAGGCTTCCAGCTCCAGCGGGAAGCGATACACCGCTGTGTCCTGACGCGTGATCTGGAT
GTCCTGAAGCACCAGCTGTTGGTTGGCGATCTCTTTCCAATAATTGATCAGCTCGTCCAT
CGCCACACCGAAGCGCTGGCCCCAGTCAGCTTGCTCGAAGCCCTTGTGCGGGAAGGTCTT
GCCCATCACTTCGCCACGCGCCACATCATCCAGCTGGCGATAGAAGGGGACAAAGCCCGG
TACCAGGTCGCACTTGGTGAACACCAGATACACCGGCAGACGCACTTCCAGCAGCGCGTG
GGTTTCCTGGATTCGCTCACGTAGACGCTTGGCGATGCGCTCCTGATCCTCCACCGAGGA
TTGCAGGATGTCATGAATGCTGACCGTGACAATCAGGCCGTTTAGCGGTCTGCGCTGGCG
GTGCTGACGCAGTAATTGCAGAAAGGCGCGCCATTTGCCGGCTTCCTGCTGATCATTCAT
GTAGCGGCCAGCGGTATCCAGCAGCACGGCTTCCGAGCTGAAGAACCAGTCGCAATTGCG
CGTGCCGCCCAGCCCGGCAACGCGTGCGCCTTCGCGCTCGGCGTAGGGGAAGTTGAGGCC
CGACTGATACAGCATGGTGCTTTTGCCCGCTGCGGGCTGACCCACCACCAGATACCAGGG
CAGGGCGTAAAGCGCGTCCTTGGCGTTGCTGCCGTTCGGCTTGTTGCTCTGCAACCGTTC
GATGCTTTGCAGCAAGCGCTCACGCAGCAGGCTGACCTCTTCGCGATCCGCCGGGCTGGC
ATTGAGCACGGCCTGATCGGCGTCATCACGCAGCAGACCCTCCAGGTTCTGATGCTGTGA
TACGCCCCGATACAGCAACAGCACATACGCCGCCGACAGCAGCAGGAACAGGCCTATCCC
CGTCAGCAGGCTGTTCATCGAACTGAAGCCCAGGGCACGGCCGATGCTCCAGATGATGAA
GATAGACAGAAAAAAGCAGACCCCGAGAACATAGGGCTGGTAGCGCAAAAAGTAGTATTT
GATCTTGTTCATACGGACTTCAAATCCAGCACATCGACAAAGCGGTCGATAACGTCATAA
AGAGGGCGGTCAATGTCTGGAAACACATGGCCTCGGTGGTGTTCGTCGAACGCGTCAAAG
GGTGCCAGCACGTCATAGTTCTCCGAATGCTCGCCCACGCCCGTCACCACGCGGTACACG
CCTGAGGTGTTGCGCGACGGGAAGCAGAACAGTCGGGGGCGCATGAAGTCGTCCGCCAGA
ATGCTGATTTGCGGCACTGCCTTGTTCGGGTCAATGCGTGTCAGCCAATTGACCCACAGA
TCTGCTGTCGGGTTCTTCAAGCCTCGCTCGGCAGGCAGTGGCAGCGAAATACCGATCGGT
GCCCTGTACGACGGGCGACCCAGCGCTTGCAGTCGGGTGAGCACGGCATTGCTGATGAAC
TCGGGGTATGAGCTCTCCAGCGAAGTCGCAATGTCACGCAGGGTGAAGTTCACCAGAAAC
TTCTCATGCACACGCCGGAACAGTTCGAAGTCCTGTCCTTGCAGCGGGCGCAGGGCCCTG
ATGCGCTCGAACAGCACTGAGGTGCCTTCGCCCTGTGCGGCCATGTGCAGCAGCGGTTTG
ATCTGCCCGGCGAACAGTTCGCTCAGGGTAAACGGGTTCACGAACACACCGGCGTCGCTG
GACTTCACCGTTTGAAAGATGAAGAACGGATAACGCCGTGCACTCGAGTCCCGCGAGCTG
ATCAAACCGCCTACCAGCCAGTTGCCGCTGCGTGCCCGATAGCTGAAAAAACACACGGGC
AACTGGTCGAACAACGTGCGCCAGTCGTCGCGCTGCTGCATGTCGGCGAGTGCGCCTTGC
AGCCAGGCATCGAACTCGCAGACATCGTCGCTGGCGCCATGCAGGCTGACGAAATCTGCG
CTCGCGGGCACTTTTCCGAAGCAGCCAATCATCGACCGCCCTCCAGATCGAGCATGTGCA
TCCTCACTTGGTCCGCCCATCTGTTGCGTTAAGCGCGCTCAGCGCCTTGACGTTCGCCAG
GTCGGTCAGCTTCACGCCACCATAGTTGCGCACCACCAGACTGACCGGCCCCTTGGCCGT
GTTCCAACTGAAACGCTGCTGAATGCCGTCCAGGTCGGCGACCCGTGCGCTGTCGTTCAT
GCGCAGCAGTCCCCAGCGCCCGGTGTAGTCGAACACGGTGATGCGCTCGCCGGTCAGCGT
GACCACATCCAGGCGTGCGCCCGGTGCTGTCGTGGTGCCCGGCCATGAGAAGCGGCTCCA
GCTGGTTTTGCCGTTGCGGTAATGCTGCTCCTGGCCATCCAGCGTGAAGATGATGTCAGT
GAAGTAGGCCGACGGCTCCAGCATGATCTCGAAACCATTGTCGCGATCCGAGAGGCTGGC
GATGACCTCGCCCAACGAACTGGCCTTGTCGATGTTGCTGACCATTTTCGGATTGACCAG
CGGCGCAGCCTTGGACCCGCTGCCCATACCCAGGCCTTCGCCATCGGACAGGTTGCCGAT
TTCGTTGCGCTTGAAGTTCGGTAGCAGGCCGGATTCCGGGTCGACGAAGCGTTGCAGGTC
TTTCACCGATGCCTCGTTGCGGCTGTCCGCAGCAATCGGGTAACGATGCGCCATGACCTG
TTCCCAAGGTTTGGCGACCTGTTTGGCCCAGGCTTTGGCGATCTGTTCGCCGGCCGGATC
GCGTAGCGTTTCCCAGGCGAACTGGATCGGCAGGCTGAACAGGCTTTGCAGCGAGGTGGA
AAGCCCGCCCTGACTGGTATCGACCGTGGTTTCAACGTAGTTACGCACGTTGGTGACTTC
GCTCGGCTGCCCTTCAAGGGTTTCGCTGATCAACTGCTTGCTGCTCTTGCCGACATCCTG
CGAGCGCTGGATGTTGTTCATCCGCACTTTGAGTTTACGCAGCGCTGCCAGGTAGCGATC
CATGATGGTGCTGTCAGCGCCTTCGGCATTCTGCGCTGCGAAAACCCTTGATACAGGTTC
GAAGCGTTTGGCCAGACTGCCGTCATCCACGGCAGGCAATGGCGAGATCAGTACGCTGGC
CGCAGCTTCCTTGTTGTCGAAGATACCGCTGACCTTGCCCCAGAAGCCATCGTCGCGTTT
GACTCCGGTCTGTTGCGCTTCGCGAGGCGCAGGCACGTCCCATTGCGTGTTGTCGTTGAC
GGCAGACAGCAGCAGTTTGACCGGCGAATTGCGTACGTCGCTGAGCAATGACAACTGCTG
CGTGGCGTTGGCCATGTCGCTGAAGCGGCGCACACCGACGCTGTCGATCATGGTGTACCA
GACCTGCGTGTAGTCGCGCTTGTAGCGGGCCATGAATTCACGGACGAAGTTGGCTTTCTG
CACCACGCTGTCGCCGCCTTCGCCATCCAGAACCCAGTCCGACTCGTTACGCAGGTTGCC
GGACACCAGCTTGATCAGCTCGGGTTTCACGAACTCTTCCCAGCCCTGGCGGGTGAAAAT
CGCAGGTACAGCCTCCGAACCGTAGAGCAACTGGCGACCCGGCATAGGTACCAGATCATT
CAGGCCGATTGCCGGGAACTGACGGCTGGATTCCAGTTGCAGGCGCAGGTATTCACGGTC
CACCAGCGAACTGGAGATCATGAAAAACTTCAGGCTCTTGCGGGTCTCGTCGATCAGTTG
CTCATTGCGTGGCATGGCCGGCGCGTCACCATTCTTGAGCAGCTGTACGTAGACCGGCGA
GTTGTCCTCGATGACGTCGTCGCTGATCGGATTGGTCTCGCTGGAAATGCCCGCCCAGGC
CACCGGCAACGCCGCGTTGACGAACTCGGTTTCCGGGTGCGTGGTCGGCTGAGTCAGAAT
CAGATAGAGCTTGAGGGCGTTGTATGACTCGATGATGGACGCCACTTGCCGTTCATCGAG
TCGCCCGAGCATCTCTTCCGACAACGACAAGCCGCCTGTTGTGGCTGAAAGCTCGGCAGC
ATCGTTGGCAGTGGCCGGGTTGCGTAGCGCGGCAATCGCTTCGCTGCGCGTCTGGCTGGC
TGTGCCTCTTGCTGCGCCGGTCAGTCGATTGGCAACCTCGCCGGTGCTGCGCGGGATGCT
GCTCAGGCTGGTCGGACGGCCCGCAGCGACGTTGCGCGCGCCGCGGTCCAGCAGTTTCTG
ACCTTGAGCGCGTACCTTGCCCGTTTTGGTTTCCGACCCTGCGGGTGTAGCCCCGAAGCC
ATACTGCGGGTCCATGGTTTTGGCGAACTCGTTGAATTCACGCATCTGCAATTGCAGTTT
CAGCGTGATCGGTTCCAGCGCCTGGGTACGCAGTTGCTGCAGGTAGGCAGTCTGGGTGGC
GAAGTAGATATCGTCGCCACGGTACAGGCCGCCACTGAGCTGAAGAGGCACGCCCTTGGT
GCGGTATTTCTCGATGGCAGCCAGCTGGTTGCGCAGCAATTCCAGGCCTTGGCCGGAGGC
GAGGCGCTGGGCACGGTCCGGGGACTGTTCCAGTTCGGTCAACTGTTGGCTGATCGCGGC
CAGCCACTCGCGGTTTTTCTGGAACGACAGGGCCTGCCAGCCGATGAAGGACAGCCCGGC
GAACAGCGCCAGAGCGATGACAATCGGCCCCAGTGATTTGTCGCGGCCATGACGTGACTG
GTACAGGGTCAGGTCACGGTCAGGGAAAATGACGCGGCGGAAGGTATCGGTGATGAAGTA
ACTGCGATCACTGATTTTCCGTTGTTCGTCCTCTTCCAGCGCATCGGGTGCGGTCGCTGG
CCGCAAGACGAACGACTCTGAAAGCTCGTCTTCATACACCGGTGTCAGCTGCTTGTCGGT
TTGCAGGGCACTGGTGAAATACAGGCCGCGCAGCAACAACTGGGTACCGTTGACGTTACT
GCGCGCGAAATGCTGCAGGAACTGTTCGAGTATCGCCGACAGCTCGGCAAAGTAGTTGGG
GAAGTTGAGCAGGGCGCTGTTGGCGTCGGCACCCAGCGCGATCATCTGTGCATCGACGTG
GCGACTGACATGCGCTTGCAGGTTCGCCAGTTTGCGATCGAGCACCGAACGCAGGCTTTC
TGTGGTGATCTCTGTCAGACCGAACGTCATGCCCAGCGGCTGCTGGCGCTCATGCAGGTC
CATACCGTCGAAAGCCTGGTTGAAGCCGGGCAGTTGGTCGGTCTTGGTCAGCATCAGATA
AATAGGCGGGTTGGCGTCCAGGCAATCGGTATATTCCTCGATGCGCGTTACCAAGCGCGC
CCCCATCTCGTTGCGCTCGGCGGCAGAGGCGGCCAATAGCTCTGGCAGGCTGACCACCAG
CACCAGACCATTAACGGCGGCCTTGCTGCGCTGCTTTTTGAGCATACGCAGGAACGCAGC
GAATTCGCTGGCAGACTGATCGTCACGCAGGTAGCGACCCGCGGTGTCGATCATCACTGC
TTCAGGGCTGAAGTACCAGTCGCAATGCTGGGTGCCGCTTTCCGTGTCATTGGCGCTACT
GGCAATGCTGGCCGACAGGCCGGAGCGGGTCAGCAAGGAGGTCTTGCCTGCCGCCGACAT
GCCGATGACCAGATACCAGGGCAGATCGTAGAGCGCCGAGGAGCCGCCACCGCCTGCCGA
GCGATCGGTGCGCAGCATGGCAATGGCATGCTTGAGGCGGTCGCGCAGCACTTGCTGATC
ACGGAACTCACCGGTGGATTTCAGCGAGCGGTCAACTTCGATCTGAACCAGATTTTCGAG
GTTGTGTTCTGTACGAATCCGTCGGTATTGGCGCAGTACGATCAACAGCAGATAGAAGGC
GCTGATGATCGCCATCGCTTCAAGCGTATAGCCTTGCAGCCAACTGATCCTGGGGGCGAA
AAACCAGCAGACAGCCAGGCTGATCAGCCACAGTATCGGTACCAGGAACCAGAAACTTTT
TAACAGGCGCAGTAATGTCTTCATGTCTTCCTGACTCGGTTACCTGATCGGGACTCAAGC
ATTGAACAGTTGGCTGATTTGTTCGGCCAATGCGGCCACGTCTTTGCCCAGCAACCAGTC
AAGCGTCAGATAGACACCCAGGCACACGAGGGCGATGAGCACCAGGTAAAGCCATACCGG
AACTTCATGGCGAAGCATCTGCGACACTTGGTCAGGCAATGCCCAGTCAGGCGACAGCGC
CTTTGGCGTCTTGCGGTAGCGTGCGATGTCCTGGCCCAGCGTGTTGGCCAGATAGCGCAA
TTGGTCTTTCTGACCGAGGCCGAACTTGCCTTCGAAACCCAGCGCCAGGCACAGGTGGTA
CACCTCAAGCACATCCAGGTTCTTTTTCACGTCGGCGCGCAGCAGTTCGATTTTCTCGAA
GAAGCCTTCGCCCGCCAGGTGGACGCCGAAATAACGGAACTGCAGCGGCTCCATTTCGAA
GTGGCGACGCATATCGTTGTCGCCCGAACGCAGCACGCTCTCATCAAGGAATGCGCACAG
TGCGTACTGCGCGTCTTTTACCTGTTCGACGCTGTAATTGGCGCTGCGCGCCTGACGCTC
CAGGTTGGCGAAGAAAGTATCGACGCTGGCTTCGAACGCGGTGACCGAGATCGCCTGGCG
GCCGCGACGGACAATCAGCGCCATGGTGATGAAGTCACGTACCAGGTCTTTGAGCGTAGG
TTTTTCGGTTGCGGCCGCAGCGGCACCTTGCATCACGGCTTCAGTCATTTAAGCACCGCC
AACAGTTCAAGCTTGAGATTGGTAAACGCGCTGGGCGCGTAGAAGGAAATGGCCTGGGCT
TCCATCATGCGTTCGTACACCCGGCCATGTGGCTCGATGGAGAAGTAATGGTTGTCCAGG
CGCACCGGAATGGCGTTTGGCAGGCGTGTCGAGTGGTTCAGGGTGACGCCCGGCATGGCG
CTGTTGACGACCACCTCGATGTCTTCCGGCGAGCCGACCTTGAACGCACGCGGCACCAGT
TCCAGCAGGCTGGAGCCGGGCATGTCGGCATGCACTGAAATATAGAAATCCGCTTCGGTA
AGGCGTGGGTCGAGCAATTGGCCCTGCCAGTACGAAGGCCGGACCTGGCTCAGATTGATG
ACGATGCACTGGTTCGGAATCACGTTCTCAAGCAGCAGACGAACCAGTTCGTCGAGCTTC
ACCAGCGAGGCCGCCGGGTCCTGATGATCGTAATCGGGGATGTCAGTGAGCTGGGTGTCC
AGCGAGAACGTCAGCAAACCGCCCGCCAGTTCCGCGAGAAACAGATACAGCCGCTCTGGA
TGCAGGCGTGGGTGCGCCAGCAGGTGGGCCAGTTGCGGGTAGGCGCGGTTGACCGTATTC
AGCAGCCAGAACAACGTAACGTCGCTGGAACCGAACTCGGCGATCTGGTCGGCACGCTCG
CGGCGGCGGCCAGAAAGTGCCTTGCTCTTGGCTTGCAGCACGCTGATCAGGCGTCTGCCA
AGGCCAACCAGCGTCTCGTGGGTGCCCACGTGCAACGTAGGATGCACAAAATGCGCGTCA
AGGTTGAAACCGCCGATGCTATTGCGTGCCAGTCGGGCAATCGGGCAATAACTGTAGCCA
TCCAGAGTGTCGCCATCGACCAGCATCACGACGTTCAGACGCAGGCTGGTGATCTCGTTT
TCCAGATCGCCTTCGTTGAGGTCAGGCAGGGTGTCGAACTGTTTGCGAAAGCGCCGGGCG
CTCTTCTGTTCCTGGCCATCTTCAACGTAGTTCAGGCCAAAGGGCTCGGGCAGCTTGAGC
GCCGCATAGACCTTGATTTCTCCACCCTTGATCAGATTTTTCAGGTCGCGGGCGGCGGGC
AGCGGGTCGTGCTGCGGCGCGTCGTAAAGGCTGCCGTCAGGGAACACCAGCTTCAGGCGC
TTCAGTTGCAACGAGCCTGTGGCCAATGCCTCGACGTCGACTTCCAGCGTTTGCACGCCC
CAATGGAAAGGCGTGGAACGCAGTGTCGACTCAGCAAGCTGATGCTGGTGAAACTCATCC
TGATATTGGAAATGTTGTGGCAAAAGGAACATGCCTTCCGACCACATCACGCGGCTTTGT
TTACTCATTTGGCGCCTTCCAACAGAGAATTGAATTGTGAGTCCGCTGCCTTTTTCGCAG
CACTGCCGGCCGAGTCCTGAACCTGCTGGACAGCGGCGTCCTGCACACGCTCGGTAATAC
CTTTGCCGGCGGGTTGTTCGGGCATCGAATTGGATTTAGTGAACTGCTCTTCAGTCTTGA
GCCTGTTCAGCACATCCACGCCACGAACGGCGAGGATGTAGTTGTTGTCCACCAGCACGC
GCACACCGTCGGACGAGAACCAGATACCGTCCTTGCGCAGCGTGTTGGCGTCGAACGCGA
CCTTCCAGCGGCTGTCGACGTCGGTGCGGAAGAACGCCGCGATGCCCACATACGAGGCAT
TCGGGTTCAGCGGCCATTGATCGGTCTCGCCTATGCCAGGCAACAGAATCAGCTCTCTGC
TTTCGACCAGTGTGTTGCCCAGAGCCTTTTGCGGATCATCCCAGAGGGTGTCGGCGTTGA
TTGACTCGAAGCGCTCCAGAGAGGACAGTTGATAAACGCGCACCACCACCGAGAGCGGTT
TGCCGTACTCGTCAGGGTTGAGCTGATTACCGCCGTCAGTCGTCAGGATGACCTTTTCGT
TGTCACCAAACATCATGTCGCCAGCCCAGGTGTCATCCATGCGCTTGGCGACACGGTCCG
TCACGCCACAGGCGGACAGAGCCAGCATCATTGCCAGAACAGCCAGGCACCTTGCCAAGG
CTGGCTTCGAGGAACAATTGCCTTGAAGTCTTTTATTCATCACGTCTTACCTATGGGGTG
ATCGATCAGGTCAGTGTGTAAGCGAAGTCGCCATCGCTGCCCAGATCGATGGTCAGGCTC
TGAATCGGCTTGTCCTGCGCCATCCGCTCCAGCACTCGCTGGGCGAGTTCCGGCATGAGG
GTTTTGGACAGGATGTTGTCGATGTTGCGTGCGCCGCTGTCGACTTCCGTGCAACGCGAT
GCGATGGCCTTGATCAGCGCCTCGTCGTAACGCAGCACTGCCTGGTGATTGCGCTCGAAA
CGCTTGCGGATGCGCTCAAGTTTCAGGCCGACAATGCGTTCCAGAATCGCGTCTTGAACC
GGGTAGTACGGCACGATGGTCAAGCGACCGAGGAACGCAGGTTTGAACACCTGATTCAGC
TCGTCGCGCAGGCCTTCCACGATGTCATCGGGGGTTGGCTTCTGCTCGGTGTTCAGGCAC
CACTGCATGATGCGATCAGTACCGGTGTTGGAGGTGAGAATGATCACGGTATTGCGGAAG
TTGATCTCGCGACCTTCGCCATCGTCCAGCACGCCTTTGTCGAAGACCTGGAAAAACAGC
TCGAGCACGTCCGGGTGGGCTTTCTCCACCTCGTCGAGCAGCACCACGCTGTAAGGCTTG
CGGCGCACGGCTTCGGTCAGCACGCCACCTTCGCCATAACCGACGTAGCCCGGCGGGGAG
CCTTTGAGGCTGGAGACTGTGTGGGCTTCCTGGTATTCGGACATGTTGATGGTGATGACG
TTACGCTCGCCGCCATACAGTGTGTCAGCCAGCGCCAGCGCAGTTTCGGTCTTGCCGACA
CCGCTCGGGCCGAGCAGCAGGAACACACCGATCGGCTTGTTCGGGTCTTCCATGCGCGCG
CGGGAAATCTTGATGCGCTTGCCGATCTCTTCAAGCGCATGATCCTGCCCCAGTACGCGT
TCACCCAACAGCGCCGGCAGGCTTTGTACGGTATCGATCTCGTCGCGCAGCATCTTGCCC
AGCGGGATACCGGTCCAGCCGGAAATCACTTCACCGATGGTGCCGCCGTCTACCAGCGCG
TGGACCAGCGGTTGCTCGCCCTGCACACTGGCCAGTTCGGCACGCACTGCAGCGATCTGC
TCAGCATCAGGCGCGCCGTCTTCCGGAACGCTGAGTGCGCCAAGCTTTTCGACCAGTTCC
AGCTCGCGCTTCCACTGTTGCTCCAGCGACTCGCGGGTTTCCTGTTCGGCTTTCAGCTCT
TCGTGCAGGGCCGTCAAACGGCGAGCGTGGTCGCTGCCCTTGGCGGTTTCCTGCTCCAGC
ACGGTGATTTCTGCATTCAGGTTGTCGATGTGGCGCTTGCAGTCTTCCAGCGCGCCTGGC
TGCGCCGATTGGCCCAGCGCGACGCGTGCGCAAGCGGTGTCCAGCACGCTGACGGCTTTG
TCCGGCAATTGGCGGCCGGTGATGTAGCGATTGGAAAGGCGTACGGCCTGCACCAGCGCT
TCGTCCATCACGGTGACCTTGTGATGCTCCTGCATCTTCGCCAGCAGCCCACGAAGCATG
TGGATGGCCTTGTCTTCGTCAGGCTCTTCGACTTTCACGACCTGGAAGCGTCGAGCCAAT
GCGGCGTCTTTTTCGAAATACTTTTTGTATTCTGCCCATGTAGTGGCGGCGATGGTGCGC
AGCTCGCCACGCGCCAAGGCAGGCTTGAGCAGGTTCGCTGCGTCGTTCTGCCCGGCCTGG
CCACCCGAGCCGATCAACGTGTGGGCTTCGTCGATGAACAGAATGATCGGGTGCAGGCTG
CGCTTGGTTTCTTCGATGACCGACTTGAGGCGGTTTTCGAACTCGCCTTTGACCCCTGCA
CCGGCCTGCAACAGGCCCAGATCCAGGGTGTGAATGGCGACGCCCTTGAGCACCGAAGGC
ACGTCGCCCTGCACGATGCGCAGCGCCAGACCTTCCACCACGGCTGTTTTACCCACACCC
GCTTCACCAGTCAGGATCGGGTTGTTCTGACGGCGGCGGGTCAGGATGTCGACCATCTGC
CGCACTTCGAACTCGCGTCCCAGTACCGGATCGATACGACCATCGCGGGCGCTCTGGGTC
AGGTTGACGGTGTACTGGTCCAGGGCAGGGGGCTTGCCGTTGCCCTTGGTGGTTGCGCCC
GTGCTTGCGTCGGCGTTGGCCAGAGGCTTGCTCAGTTTGGTCTCCGGGCTGCCTTCGACC
AGCGCGCTCATATTCAGGCGCAGGTCGTCAGCGTTGATTTTCTCCAGTTCCGGCGCCGAA
CCGATGACCACGCGGCGCAGGGCATCGTCATCCAGCAAGGCCTGAATCAGGTGGCCGGTG
CGGATCTGCGACTGACCGAATTCGATCGACGCCAGTACCCAGGCCTGCTCGATCATGCGC
GTGATGTGCGGCGAGAGCGCAGGCGTCCGTGTGTTGCCTTTCTTGAACGTCCCCAGCGCG
GTGACCAGCTGTGCTTGCAGGCGATCAGGCACTACGTCGTAGTGGCGCAGGATCACCGGC
AGGTCGTTATCGTTGTTGTCGAGCAATTGCAGCAGCAAGTGCTCGACTTCAACGTCGTAG
TGGTTCTCCGACAGGCACAGCGCAGCAGCGCTTTCAGTGGCAGTGCGGCTCGTTTCGTTC
AGCTTGGCGAACAGGGACTTCAGGTTCACAGGGAGACCCCATCAAAAGGAATATGGAAAA
CAGCGCAACGGGAGGGCTCCACGTCGACACCGGGGCGTTTGAGCCAGCCAAGCCAGCCCA
GCGATACATTGCCTTGGCGGCCCAAGCGGGCCACGGGTACAGCTTCGCGCTTGAGCTTCG
GCGCAATCTGGAAGTCCAGTTCGGCGCCGATGTAAAAACGCACCAGCTCAACAAGCTTCT
GGTAATCCTCGGTGCCCGGCTGAAAGCGCTGGTAGTCAGCCAGTTCCAGAGGCCCCATTT
CGATACGTACGCACGACTGGTAATCCCAGACGCGATTGCCAGCCACGGCGCTCTGCCCTA
GCACGGCGTTCTTGCGGCCCAACTGCGTGCACTGGCTGCTGTCGAGCTTCAGCCAGCGCC
CGGCGAACTGCTGGATCTTGAACGGCAGCGAGAAATAAAAACTCAGCATGACTTCAAGGT
TCAGGGCGTTGCGCGGCTTCTGGGCGAACATCCCCGAGAAGTAGCTGAACAGTTCGCGAC
GCAATGGCGACTCGCCCTTGTCGAACTTTTGCTTCAAGGCTTCGGGGCCGAAACCCACCA
GGTTGAGCAAATAACGATCAAAGTTCGACGTGCCGTTACGCTCGTACTCGATGTAAAACT
TGTACTTCTGCCAGGCCTCGTAAAACAGCGTGGTCATGCGATGCGAAAAAATATCCAGAA
ACGCATGCGCAGCGTCGTCTCGGTACTGAATATGCCTATCGATGAGTAGCTCGGTGTACG
GCCGCGGCAGCACGCCTGATGGGCCGACCAGGCCCATGAACGTGACCTGCACCTCGGACA
GCGGCAAACCGGCCGCCGAGAGCTTGCCTTCGCGTTCGAACTGCAGGTCGCTGACTTCAC
TGGCCGGAAAGTTCAGCGACAGCTGCGAACGAAAGCGCAGAGGGTCCTCATGCGGCCTGG
TTTCCAGGTCCATGCGCCCATTCCTGCTGTAATGCAGGCGAAGCAAACGCACCAACTGAA
AAAATTCGAATCGGTGCGGCTCAGCCCTTGCCTGGTCAATCAGACCAGGGGTTGATCGCC
TGTTCGCGGGGGCCATTGGACCACTCTCTTTTCGCGCTGCACGGTGCGAAGGGTTAATTG
GGTAAAGCTGTTCATCGAGCAGTACTGACCAAAGAAGTGGTCAAGGACCATGCCGAACAG
GAACACGCCGCTGCCGGTGTACTGGCTTTCATCGAACTTCAGCGTAATACCGACGCCGCG
CACAAAGTTCGGCCGCGGATGGCCGATGCGTGCCACGACCGGCTCGCTGCTCACCGAAAC
GATCCCGTTGATCTGTTTGCGAATCGCCGACACGTTGCGGTAGTTGTAAAGCGACAGCAG
TTCCAACAGCACTTCGCGCCCCTTCGAAACCAGCGACATGTGGTTCAGCGACAGGTGCGA
GATGAGCCGCCAGATCACGCCGTTGCCCAGCGGCACGCGCACCGTCGCCGTCGGTTTGCG
CAGGCAGCGGATGTCCTTGATCACCGAGTTGGAGGGAATGTTGAAGTCCCCGCGCTCGCC
GCCAAAAGGCAGCATCAGTGGCAAATCGCGGTTGCTGCACGTCAGGCGGATACTGAGTGT
GTCGTTGTTGGAATCAATCAGTTCCAGATCCCGATCCACGACGCGGATGAACATGTTCGA
GCCATCGCTTTGTCGGCTCTGCGTCGGACGTCGCCGGGCGATCCAGAAGCTCTGACCGGG
GCCTTGATCACCGCGTGGTTCAAAGAACGGATGGCAGGTGCCGACCTGATCGTTGCCATT
GATCTTCTTCACCCGCCGCACGCGATCGATAGAGACCACTTCGGCAGAGCTTTGCAGGCG
AACATCCGGTGTCACCGCGTATTCATGCTGGACGTGGGTCAGCTTGATCGGCTCGGCCTG
CTGGCGGAACAGGTTGATGATGGGCGTGCAGTTGAGCTTGAAATTGTTACGGCCGATGTT
CTGGGTCAGGCGTGCCAGACGATCCGTCAGGTCGTAGTCGGAAAAGTAGAAATTGATTTC
CACTTTGGCGATCTCTTTGCCAGCCAGAATACGGGCAAAGCCTGACAGGTCGAAGAACAT
GAACTTGTCAGGGAAGGTGAAGTATTCGTGCAGCAGTCGATAACCCAGAAACGAACGCTC
CGAGTAATCCACCAGCCCTTCATCCAGACCATAACCGACAGACTTCAGGGCGTCGGCGGG
CAGCACCACTTCACGAATGCGCCCTTCGTCTTCGAACGACAGGGTCGCTTTGGCCAGGTT
GTTGAACAGCAGCTCATACAGTTGATGCATCAGCGTGCTTTCGCCATCAAGGAAAAAGCG
CAGTCGGTCCAGTTCCATCTTGCCGAACAGGACGTCGGAGGTCGCACCCAGGCCGATGCG
CAAGCGCGCAATCAGGTCTGCACTGTGGCCGTTGAACGCCGAACGCTCCATTTCAATGAA
CGAAGCACTTTGCACTGCCACTGGCCACAGTTCGACCGGGTAGCACGTACGAAACTTGCA
CACTATTCCGTCTATCGGTGTGGCATGCAGCTCGGTGTGCCGGGCTACGCGATAGGATTC
GGTGACCTTTTCCTGCTTGCCCATGTTGAACTCGACGATGGACATCGAAGGGGTAGGGCG
CAGGTAGTGCGGGTACAGCACCTCCAGAAACGACTCGACGATTTCAGGAAACTCATCGTC
GAGTTTCTTGTGTACGCGCGCCGACAGGAACGAGAACGCCTCGATAAGGCGCTCGGTGTG
CGGGTCTTCGCAGTTGTCGCCCTCAATCAGTAATCGCGAAGCGATCTTCGGATATTGAGC
GGCAAATTCCTGGCCCAGAAAGCGCAGGTGCGAGAGTTCCTTCTCGTAATAGGGCAGCAG
ATCGTCGAGCATCAGTTGAGGTTCTGCACTTTGTATTCCTGAGTGTTGACCTGCAGCACG
GCGTCAAAGGAAACCTGACGCGAAATGTCCTGCAGACGCAGTACTGCGTCCACACGAAAA
GTCAGCATGCGCTGGCCGGTCTGTTGTGCAAGCAACTGGACTTTCACGCTGCGGAAACGT
CGGTCACCGACAGAAATTGCCTTCTCCAGCTGGCGCTGAATCAAAAGACGGTCCTGTGGG
TCGAGCACGCTTCTACTGGTGAAGTCGGGCATACCGTAATCGAGGATGGTGCCGCTCAGA
TTGGCGAAACCCTCCAGCTCGTTAGCGACCAGAGACTGGCGAGTGTTCACCAGAATCTCC
AGGTCACGAACGATGCTGGCCTTGTAATCGGCCAGCGAACTCAACCGTTGCGATGACGAT
TCCACGGACTGATGCGGACGATCGTCGAGCAACCGATCCAGCAATGAAGGCAACAGCTTG
TGTTGACTACTCATGTTGCCTCCCTGGCTAAGTGATGGATCAGCCGCGAGTCGATTGCGG
CAATTCGGCGACCAGACGCAACGATGCTGTCAGTTCATCCAGTTGGTAATGCGGACGCAG
GTAGGTCACGGCCTTGTAGACGCCAGGCTTGCCGGGAACTTCAAACACTTCGGCACGCGC
TTCGCGCAACGGGAACTTGGCCTTGGCTTCCTGACTGGCGGTGTCATCCAGCAACACGTA
GCTGGACAGCCACTTGTTGAGGAACAACTCGACATCCTTGCGCGATGCGAAACTGCCGAT
CTTGTCGCGCATGATCGCTTTCATGTAGTGAGCGATACGCGAGGTCGCGAAGATGTATTG
CAGTTGCGCCGAAAGACGCGCGTTGGCGTTGGCAATGTCGGTGTTGTACTGCTTCTGCTT
CTGGGTCGACTGAGTGCCGAAGAATGCGGCGTAGTCGGTGCCTTTGCAGTGCACCAGAGG
AATGAACCCCAGGTCCGACAGCTCTTTTTCGCGACGGTCGGTGATGGCAATTTCAGTCGG
GCATTTCAGCGCGATTTCGCCGTCATCGGTCTTGAAGGTGTGGGTCGGCAGGCCTTCGAC
CAGACCGCCGCCTTCCACGCCGCGGATCGCCACACACCAGCCGTAGCGGGAGAATGCATC
GGTCACGCGAGTGCCCAGTGCGTAGGCAGCGTTCATCCACAGGTATTTGTTGTGGTCACG
GCCATCGACGCTTTCGACGAAGTTGAATTCTTCGACGGGCGTGGTATCCGGACCATATGG
CAGGCGACCCAGCACGTGCGGCAGGGTCAGGCCGACATAGCGGGAGTCTTCAGAGGCGCG
GAACGACTTCCATTTGGCGTATTCGACGGTATCGAAGATTTTCGCCAGATCGCGAGGGCC
GGCCATGTCGGTGAACGAGTCCCAACCGAACAACTCAGCCGATGCCGCGGAAATGAACGG
CGCGTGGGCGGCGGCTGCAACGTGGGAGATCTCCTCGAGCAGGTACATGTCTTCCGGGCT
GCGGTTGAACTCGTAGTCCCCCAGCAACATACCGAACGGTGCACCACCGAAGGTGCCGTA
CTCTTCTTCGTAGATCTTCTTGAACAGTGCGCTCTGGTCGAATTCGGACGAGGCCTTGAG
GTCACGCACGAGGTCTTTTTTCGACGCATTGAGCAGGTGAATCTTCAGCGTGGTGCTGGT
CTCGGTCTGGTCAACCTGATATTTCAGGCCGCGCCAGGACGCTTCCAGTTGCTGGAATTC
ACGGGCGTGCATGATTTCGTTCATCTGCTCGGAGAGCATCGAATCGATCTCGGCGATGCG
CGCGTCGAGCACGGCAATCAGGTCTTTGCTCGGCGTCATCTCGCCTTCCAGCACCTGGGC
CACGAGTTCGCCGATCAGATCGCGGGTACGAGTGCGCTCGGTTTCGGAGCGTGCAACGCG
GCTTTCGGAAATGATGCTGTCGAGCAGGGAGGATTGCGGGGCGAAGTTTTCAACTTCAAC
CAGAGCGCTGTCCTGCTGAGTCACGGGTTGCTTATCGGTCATCGTCAGGCTCCTCCTTAC
TCTTTGCTGTCGGTGGCAGGAACGGCGGCTTCACGGCCGAACTCCTTGCCCAGGGTTTTC
AGCTTTTCAGTGTTCTGCAACACGTCCATCAGCAGTTCTTCAAGCTTGTCGTTGCCACCC
ATCTTGTTACGCAGGTCAGCCAGCTTGTTGCGCACTTCCAGCAGCTTGCGCAGCGGCTCG
ACCTGACGCACGACGTTCTGCGGCTCGAAGTCTTCCAGTGCATTGAAGTTCAATTCGACG
CCAAGCTGAGTACCGTTCTTGGCCAGGGTGTTGTCGACGCGATACGCCAGGCGCGGCTTG
ATGCCTTTAAGGACGCCGTTGAAGTTGTCGCGATCGATGAAGATGAACTTGCGATCCTTG
AGCTTGGGCAGCGGCTCCAGGGGGTTGCCGGAGAAATCGCCGAGAACGCCTACAACGAAT
GGCAGCTCTTTCTTTTCCTGAGCGTCGCCGATATCAACGTCGTAAGTGATATGGACCCGA
GGCGCGCGAACGCGGTCAAGTTTGTGCTGGGTACTTTCCTTCTTCGCCATCGTCATCTCC
TGTGCGAGCAACTCGCTGCAAGTCGTTTGCGTACCGGGCCTGGACAGGCCGGGCGCGATT
AGAGTCCTTCAATCGTCAGCAAAAGGCGCTGACGGATTTCATCGTTCATTTCCAGAATGT
TTTCGTGCCCGACCAACTCTTCGAAGCTTGTATTGCCTGCGATCTGCGTGCTGTTGCGAA
TGACCGACTCGTCCGGCAGCTCGGAGCGCACCGGTGAGCTGATCACGCAGAACGGCAGAT
CGCCGAAGTCTTTCAAGCGCTCGAAACTGACCGGGAAGCGCAACCCTTCGAACAGGCGGC
TCATGCCGGGTGACTTGCTCAGGCAATAGAACAGGACCAGATAATGCACAACGTAGCGAT
ACAGCTCGGCGCTACTGCGATTCGGGTCCTTGATTACCTTGCGAAACTGCGCCAGATCGA
AGGAGTTGAAGCCCACCACCCAGCGCACCGGGCTGGTGATGCGTATGGTCTGCCCGCTTT
GTGACAGCACCATGTCGTATTCGAGCGGGAACAGCTCGGGCGTCGTACTGATCAGGTTGA
GCGGCACTTCCAGTTCATTGACCAGCTTGAACGGCTCTGCCGATGCAATGCGGTCATAGA
GCTCTTTAAGCTCCTTGAAATGGTGCTGAGTTTCTCGACCGCTGCTGCGTTGCGCGCCCT
GCAGGTATTCACCGAAGAATGTCTGCGGGCGTATCAGCAACGCGAGGGTCGACAGATAGT
CGGACGCCTGCACCTTGAGCGCGTCGGAAATAGCGCGCGTCTGCTTGCGCAGCTTGATCA
ATGCTTCTATATCGAACGTCTGAGTCATCGGTACATCGTCCTTGAACCCTTCACGACCGC
TTCCCGGATCAGACCGGGGACGGGGAAGAGTTGCGAATTTCTCGACTGCACACCTGCTCA
TGAAGTGGTTTTGCCATGTGCGTAAAGCAAAACGCACCGCCACTATGAGGAAGGATTTGG
TGCTGGCATATAGATGTCGTCTAGCCAGCAGTGTGGTCTATGGCACTATTTTCAGTAGGA
AAGTTCCTACAGACGGTGGATATTTTCTCGGTTTTGTTACAGTAAGCAATGATTGCTATG
AGCCACTAATGGTTAATATTGCAGCAGTAATATAGCCGTAAGCCTTGATTTATAAGGGCT
TTGGAGCGTTATCTGGATCCGATTTCGAACGCAATTAAGCTTAAAAAGATGAACTTATTT
GCCCGCTGTTTGCGTCTTCAAGACGATAAAATCACGATGCCGTCTTGTGAGCGGATATTT
CTCGGATGAGGGATGATGGCACCACGAGTGGTTCAGGTGGCAACAGGAGAGTGAGTGAAG
CGCACACCGATTCTTGCCGAGCGCAAGGAGGAAGGTGCTTGCTGATAAACGTCCCCGGAT
TTTCTTGCAGCAAATAAAAAACCCGCCGAAGCGGGTTTTTCCAAGACCATCCCGACTTCC
TGTCGGACGCCTCCCAGGCGATGGTCGATCATCCTTGATCCTGGTGAAGTCCCTGTTCAG
CACTTGATGGATCCAATCTTATGCGCCGCGTTCAGGTTCGGGAATAGCCAAGTTCCCCCG
CCGCGTGTAAGCCTTTCGCTATACCTCACGTGTTCATGCTCGAACAGCGGGGTGAGGGGC
AGGAATTCTGGCGTCAGGAAAGATTTTGCATCTGCAGGTTCGCCGACAGCAAAAATCGCA
GGCAATAAAAAACCCGCCGAAGCGGGTTTGTACCAAGACCATTCCAACTCCCTGTCGGCT
GCCTTCCCGGCGATGGTCGATCGTCCCTGATCCTGGCGAACTCCTTGTTCGCCAGTTGTT
GGATCCAATCTTACGGCGCTGATAGCAGGTGAAAAATAGCCAACCTTCCCTATTGCGTGT
AAGCCTTTGGCTATACATGTGTAAGGTTTTGTATGTGGATGGCCGTGAACGTACGCATCA
AAAAACCGGTTTCAGCGGCGAAACAGTTGCTCCAGAGGGGTTCAATGTGTTGCTAAGGCG
AGAAAGTCGCCGCCACTTCACAATAACGCTGCTCGGCATTTTTACTGTCCTCGTCGCGAT
TTCGGGCAGCACGTTTGGTCCACTCCCGGCATTCCTCCTTGAAGTTGACCTGCGCAGCCT
TGCGACACTCGCGCCGTTCGAATGAGCGAATGGCGAAGTTTTCGCAGACGCTGTCGCCGT
CGATGGTGTTGCCGTAAACCCGCCACTGCGCCCGATAGCGGTTTCTGCCGTCCCATTCAC
GGATGGAGGCCGTCGCAACGCTGTAGGGACGGGCCGAGCGAGCAGGGTTGCGAGCAGCGT
TGGCTTTGAAGTCAGCCATGTAGTCTGCGGACACCATGCCTTTCGCCGGTTCTGCCTGAG
CGGGTCGAGGAACCTGGCCAAAGCGACAGTTCAATACGCTCTCATCGATGACATTGCCGC
TTTTCATGCAGTTATCCAGCGGCTGCACGGCGGCTGGCTGTTCCCGGGTTGCGGCGACAG
GTATCAGGTCAGGCGCATGGATCGACGGTGCGGGTGCGGGGCTTGCCACCATTGTCGGTT
CGCTGTCGATCACGGTGGTCTCTGGTTCGGGTGCAGGTCGCTCGACAGGTGGTGCCAGTA
CCACCTTCGGGCTTCGCCCATGAGACACGACCAGCCCGGCCAGGCAACCCGCAACGATAA
GGCCTGCCAGCCATAGCCAGTAGGGCCGCGACTTGCCCGGTCGAGCGCTAAGTTTACGGC
TTGGATGCGCGCCCAGAACGACATCGACCTGGCCCGGCACAAGGCGCTGAATGCGGATGA
TCCCGTCGTCTTCGGGTTGCTGTGTGGAATCCATTCCTGCTCCAGATCAAGCGGTATGAA
GGTGAGCGCCGCGCCTGCTGACGCAGCAGGCATGAAATCTCAACGTTATCGGCCACGCGC
CGTGTTTCTGTAACGCTTTGGTAGTGTATGCATTTGGCCTGTCGCGCTAAGGTTGGGACC
GTTTTGTTTGACTGATGGATGAACCGCGAATGCACCAGCGTCTTGAGCAGGTTTTTGGTT
ACACGCAGTTCCGGCCAGGCCAGGAGGCAGCGATCAGCGCCGTGCTGGCCGGACGCTCGG
CTGCGGCAATTTTCCCGACGGGCTCAGGCAAGTCGCTATGTTACCAATTGCCTGCGCTAC
TGCTGCCCAATCTGACGCTGGTGGTTTCGCCGTTGCTGGCGCTGATCCAGGATCAGCTTG
CCTTTTTGCACCGCCACGGCATTGCCGCAGCAAGCATTGATTCGGCGCAAAGCCGCGATG
ATGTCGCCGACGTCATGGCTCGCGCGCGTTCCGGAGAGCTGAAGATCCTGATGATCTCGG
TCGAGCGCCTCAAGAACGAACGTTTCCGCAACTTCATCGCCCAGGTGCCGATTTCCTTGC
TGGTGGTCGACGAGGCGCACTGTATTTCGGAGTGGGGGCATAACTTCCGGCCTGATTATC
TGAAGCTGCCGGACTACCAGCGCGAATTCAACATCCCTCAGGCACTGCTGCTGACGGCGA
CCGCGACACCGCAGGTCATTACCGACATGCAGGACAAATTCGCCATTGCCCCCGAGGATG
TCATCACCACCGGCTTCTACCGCGCCAACCTGCACCTGTGGGTCAAGCCGGTCAGCGGGC
GTGACAAAAGGCGGCTGCTGGTCGAGTGGCTCAATGAGCGGCGCGGCCAACCGACAATCG
TTTACGTGACGCTGCAAAAGACCGCCGAGCATGTCGCGGGGCACCTTGAACAGAATGGTC
TGCCTGCCAGTGCTTACCATGCCGGGCTGCCCAACGATCAGCGCGAGTCGATTCAGAAGC
GTTTCATGGGCGGCAGCCTGAACTGCATCGTGGCGACCATTGCGTTCGGAATGGGCATCG
ACAAAAGCGACATCCGTAATGTGGTGCATTTCGACCTGCCCAAATCCATCGAGAACTACA
GCCAGGAAATCGGCCGGGCAGGGCGCGATGGTGGTGCCTCGGATTGTCTGGTGCTGGCCA
ACCGCGACAGCCTCAATGTGCTGGAAAGTTTTGTGTATGGCGACACGCCGGAGCGCGAGG
GGATTGCCCGTGTGCTGGAGGATTTGCTCGATGCACGCCATGACGGGCAGTGGGAGTTTC
TGCTCGGGCCGCTGGCTGATCTCAGCAATATCCGTCAATTGCCGTTGAAGACCCTGCTGG
TGCAGCTGGAACTGCGCGGAATCATCGCACCGCGTTACGCTTACTTCGCCGAGTACCGCT
TCAAGTTTCTGCTTCAGCCGCACGACCTGATGACGCGTTTCGAGGGTGAGCGGCGCGAAT
TCGTTCAGGCGTTGATCGATACGTCCAGCCGGGCGCGGACCTGGGCCACGGTCAACTTTG
ACGCGATGTACCAGCAATACGGTGCCGAGCGTGGGCGGGTGGTCAAGGCGCTGGATTACT
TTCAGGAAAAGGGCTGGATCGAGCTGGAAAGCAAGCAGATGACCGAGGTCTACAGCGTGT
TGCGCAGTGACTTTGACCCGCAGGCCCTGAGCGTCGAGCTGCACGATTATTTCGCCATCA
CGAGGCTACTGAAGTTGCGCGCATTCATGCAATGCTTGAGGTGTTCTCCAGTGATCAGTG
CCTGACTCATCGGTTGGCACGCTACTTCGGCGATTACAATGCGCCCGAGCAATGCGGCCA
TTGCTCGGTCTGCCACGGCCAGATCGCCCATCTTCCACAGCCACCTGCGCTGGAACCTCT
GGATAACCGGGACTTTCAGCAGGTGTGCGGTGATTTTATCCACAAGCACCAGGACTTCAC
TGGTCAGCCGCCCAGCGCCGAATGCCTGACGCGCTTTTTGTGCGGTATCAGCGTGCCCTT
GTTCACTAGGCTCAAGGCTCGCGCCACCAGCGGTTTTGCCTTGCTGGAGGATTATCCGTA
TGCGCAGGTGAGGGCATGGGTGCAGGCGATGCTCTAAAACAAAACCGGCCGCTCAGGAGC
GGCCGGTTTTGATTCATCAGTAAATAACGGCTGTATCAGTCGCGATGACGACGATGGCCG
TGGTGCTTCGGACGACGGTCATGATCGCGATAGTAGCGGCGATCATCACGGCCACCGCGA
TAACGACGATCATCGCTGCGGCTTTCGTTGCCCATGTAGTTGCCGAGTGCGGCACCACCG
CCGCCGCCTACCGCCGAGCCGATCAGGCTGCCGGTGCTGCCGCCAACGCTGCGGCCTACA
ACGTTACCGCCTGCTGCGCCCAGACCGCCGCCAATGGCTGCTTCTGTACGGTTGCGACGG
TCTGCACCGACCGCACCGCCGGCTGCGCCACCCAGGCCAGCGCCAATCGCTGAACCGGTG
CTGCCGCCGAGCTGTTGACCGACGACCGAGCCGAGTACCCCACCCAATGCTCCGCCTGCG
CCTGATTCGAGGTTGCCTGCAGAGGCTGCACCGCTGATCAAGGCAAGAGACAACAACAGT
ATCGAGGAATACTTCATGTATGGAATCTCATAGGGATGACGGCGCGATCTTGGTGTCAAG
TGAAGAATGTAGCAATGCAATTCCGACGAGTAACACGATTGCCACACAAGCTGCTAAGTT
ATTGTTTTGGCTAAGGAACTTAAGTCGGAAAAGAGAGTCTGAGGTTACTTGTGAAAGGCC
CGTTTCCAGCGAAACGGGCCTTTTTTGTGGGCGTCTTTTATGAACGTCAGATGATGCGGG
CCGACTCTGCCGATCGCTCAAGACGAATGGCCACGAACTTCGACGTCGGCGTGCTGCTGC
CATCGCCAACGCTTTCCAGCGGTACCAGCGGGTTGACCTCTGGGTAGTAGGCCGCAGCCT
GACCGGCCGGAATGTCGAACGCCAGCAGGGTGAAGCCTTTGACGCGGCGCTCGCGGTTGT
CGCTCCAGATTGAGATCACGTCAGCTTTCTGACCCGGCTGAAAGCCCAGACGAATGATGT
CGGCTTCGTTGACGAACAGCACATCACGCTGGCCTTTGACACCGCGATAACGGTCGTCCA
GGCCATAGATAGTGGTGTTGTACTGATCGTGCGAGCGCATCGATTGCATGATCAGGTCCG
GAATCTGCCCGGTCGAGCTGATGTCTTCATGGATCAGGCTCAGCGGCAACGCGTTGGATT
TGAAGTTGGCGCGCGTCGAGGCTGTGTTCCAGCGGCGGGCACCGGCGGCGTTGCCCAGGT
AGAAGCCACCCGGATGTTTTACGCGCTCGTTGAAGTCTTTGAAGCCGGGGATGGTGTCGG
CGATCAGGTCGCGAATGCGGTCGTAGTCTTCGACCAGCCACAACCAGTCCACAGGTGTCT
TGCCCAGTGTTGCGTTGGCGATACCGGCGATGATCGCAGGCTCGGAACGCATCTGCTTCG
ACGACGGCTTCAACTGTCCGTTGGACGCGTGGACCATGCTGAACGAATCTTCCACGGTCA
CGGCTTGTGGGCCGTTGGCCTGGATGTCGATGTCGGTACGGCCGAAGCACGGCAGGATCA
GCGCGTCCTTACCATGGAACAGGTGGCTGCGGTTCAGTTTGGTGCTGATCTGCACGGTCA
GGTCGCAGTTGCTGAGGGCTTCTGCAGTGCGATGGCTGTCCGGTGTTGCCTGGGCGAAGT
TGCCGCCCAGCGCGATGAACACCTTGGCGCGACCTTCGGCCATGGCGTGAATGGCTTCGA
CCACGTTGTGGCCATTTTCGCGGGGCACTTTGAACTGGAAGCGTTTTTCCAGAGCATCGA
GCAGGAACACCGGTGGGCGCTCGTTGATGCCCATGGTGCGGTCACCCTGCACGTTACTGT
GACCGCGCACCGGGCACAGGCCTGCGCCTGGACGGCCAATGTTGCCGCGCAGCAGCATCA
GGTTGGCGATTTCCTGAATGGTCGCAACCGAATGGCGGTGCTGGGTGATACCCATTGCCC
AGCACATGATGACGTTCTTGCCCTTGGCGTACATGCGTGCCGACTGTTCGATGTCAGTCA
GCGGCAGGCCGGACTGCTCGACAATCTCGTCCCAGGACGTGTCATCGATGGCGGCCAGGT
ATTCAAGCACGCCTTCGGTGTGTTCGTTGAGGAACGCGTGATCAAAGACCGACGGCTCAT
TCGCCAGCTGTGCATCACGCTCCCATTGCAGCAGGAACTTGGCCATGCCGCGCAACAGCG
CCATGTCGCCGCCCAGGGCAGGGCGGAAGTAGGCGGTGTTGGTCGGACGGTCACCGTTGG
TGAGCATTTCGACCGGGTGCTGAGGGTGCTGGAAACGCTCCAGACCACGCTCTTTCAACG
GGTTGACGCACACCACCTGCGCGCCGCGTTGTACCGCTTCACGCAGGGGTTCCAGCATGC
GCGGGTGGTTGGTGCCGGGGTTCTGGCCGAGGACGAAGATGGCGTCGGCGTGTTCGAAGT
CTTCGAACGTCACGGTGCCCTTGCCCACGCCGACGCTTTGCGACAGCGCTACACCACTGG
CTTCGTGGCACATGTTCGAGCAGTCCGGGAAGTTGTTGGTGCCATAGGCGCGCACGAACA
ACTGATACAGGTACGCCGCTTCGTTGCTGGCGCGACCCGAGGTGTAGAACTCGGCCATGT
TCGGGCTGGGCAGGTTCTTCAGGTGCTTGGCGATCAGCGCGAATGCGTTGTCCCAGCTGA
TCGGCTTGTAACGGTCGGTTTCGGCATCGTAGGCCAGAGGCTCGGTCAGGCGGCCCTGAT
ACTCAAGCCAGTAGTCGCTCTGCTCCAGCAATGCACTGACGCTGTAGCGGGCGAAGAAGG
CCGGATCGACACGGCGTTTGGTGGCTTCCCAGTTGACCGCCTTGGCGCCGTTCTCGCAGA
ACTTGACCATGCCGCTTTCCGGCGAATCGCCCCACGCGCAGCCAGGGCAGTCGAAGCCGC
CATTCTGGTTGGTCTTGAGCATCATGCGCAGGTTCTTCAGCGCGTTGTCACTGCCCAGCC
AGTGTTGCGTCACGCTGATCAGTGCGCCCCAGCCGCCTGCCGCACCTTTGTATGGCTTGT
AGCGGGGGATAGGTGTCTTGTCGGCTTGATGATGAGTGCTCACGCTTGAATCTCCATCGC
AGGGCTATAGACCCGCGGCGCACTGTGCTGCGGCAGGTGAATTAAATTGAGGTTGTGGCG
GCGGGCCCATTGCAGGGCCAGGCCGGTGGGCGACGACAGGCTGACCAGGGTCTGGATGCC
GGCGCGCAATACTTTCTGAATCAGTTCCAGGCTGCAGCGGCTGGTCACGATGGCGACGCC
GCCTGCCAAGGGGATGTCCTGACGGATCAATGCGCCGATCAGCTTGTCCAGCGCGTTGTG
ACGGCCGATGTCTTCACGTCCCAGCAACAGCTGGCCGTTACCGTCCATGAACACCGCCGC
ATGTACGGCGCCGCAATGGCGGCCGAGCGGCTGGAACTCACCGATGCGCTGACGCAGGCC
TTCCAGCCATTCGATCGGGGGCAGGGGCGCGCCGGGCAGCGCCTTCAGGTCAGGCAGTGC
CTGCTCGACGGCTTCAACGCCACACAGTCCGCAACCGCTGGTGCCAGCCAGTTGCCGACG
CTGCTGCTTGAGTTCCCAGAACGCGCGGCTGGCGATCTCGACCTCGGCCTGCATCGCCGA
GCCGCAACCGCTGATTTTGAAGTCGTAGATTTCGTCGTGCGAGGCAATGATGCCGCTGCC
CAGGCTGAAGCCGACGATAAAGTCTTCCAGATCGGTGGGGCTGACCAGCATGACTGCCTG
GCTGATGCCGTTGTAGGCAATCGCCAGTGCCACTTCTTCGGCAAGTTCGTTACGTGCAGA
GTCCGTGCCCTCGAGGTTCGAGTAGCTGTAAGACTGGCTTGCTTCGGGGGCTGGCGTAGC
AAAGGACGCCGAGCTGACCTTGCGCGTAACGGGCATGGGCTGAAATACCGGCAGAATGAC
ATCTGCAAGACTAGGCCCGTTCTGGTAAATCGTCTAATCGCTAGTGCTGATGTGCCGATA
GATGACGTCGATCAACGCTCTAGCGCGGCATTTCTGCTACCAGTGCAAAACAGGCTTCAG
CCAGTGCCGAGCGCGGTGCACTGCGGCGCATGATCAACCCCAGCCGGGCCAGCGTACGGG
CGTCGGCGATCGGGTGCAGGCGCAAATGCTCGGTGAGCGTTTCCAGGCCGCCATCCAGCG
GCATGATCGCGCAGCAAAAACCGCCATGGACGGCCTGCAGCAACTGATGAACGGCATCGG
TCTGGATCAACGGATTGGGCTGAAGGCCACGGCTGTGGAAGTTGTGATCGATCGATTGGC
GAAAATGCATGCCGCTGGTCAGAGTGCCCAGCGGCAATTCGACCAGATCGGCCCAGCTCA
ACGGTTCGTCACCAAAGGTAAAGTGCCGACGGTCATACAGCAGCCCCATGCGCGTGTCGT
CCAGGGTCAGCGAGTCGAAGCGTTCGGTGTCCAGCCGTTCCAGGTACGAAACGCCCAGAT
CGATACGATTGCTCGCCAGTTGTTCCAGCACCTGCTCGGAACTCAGTGACGACAGCTCGA
AGCGCAGGTTGGGGTGCATCTGGTGCAGCCGGTGCAGCAATGGCAGCGGATCGAAGCTCG
ACAGCGGCACTACACCCAAGCGCAGTGTGCCGACCAAGTGCCCCCGGCAGGCAGCCGCTT
CAGCCTGCAGGCCGTCGTAGGCTGCCAGTACCGTGCGTGCCCACGCCAACACGCGTTCGC
CTGGCGCAGTGAAGCCTTCAAAACGCTGGCCCCGATTGACCAGGGGCAAACCGAGTTCTT
CTTCCAGATTGCGCAGACGCATCGACAAGGTGGGCTGGGTGATATTGCAACGCGCAGCCG
CATGGCCGAAGTGCCTCGTTTCATCGAGGGCGATCAGAAACTTAAGTTGCTTGATGTCCA
TATTCACTCCGCTGGGCCGTCCAGACAGCCGATTCTACGCGTTCAGGCTGAAGGATGGAG
CACGCCCTTGATCAGCTCCCGATAATCGTCCACCGCAGCGAACTCTTCGGTGTCTTTCGG
GCCTTTCTGGCTGTTGGGCTGGCTGACGGCCAGCAAATGGGCTACACCAAAGTGGCGGGC
GCTGCGCAGGATCGGCAAGGTGTCGTCGATAAACAGGCTGCGTGCCGGGTCAAACGCGGT
GTCGGCCTTCAAGGCGTCCCAAAAATGCTGGCTCTCTTTGGGGAAGCCGTAATCGTGAGA
GCTGATCAGGCGCTCAAAATAAGGTGCCAGTTCGATTCGCTCCATCTTCAGCGACAACGA
ATCGCGGTGCGCGTTGGTGATCATGATCACCCGTTTGCCTGCTTGCTTGATGGCGGCGAG
AAAGGTCTCGGCGTCCGGGCGCAGTGCAATCATGTGCGCAATTTCGCGTTTCAGGTCGCG
AACCGACAGTTTAAGCTCGGCACTCCAGAAATCCAGGCAGTACCAATTGAGCGTGCCCGC
GTTGTTTTCGAACAGCGGCTTTAACTCCAGCCAGGCCATGGCGAAACTGACGCCGTGTAG
CTCGGCATAACGCTGCGGCAGGTGTTGCATCCAGAAGTGTTCGTCGTAATGCAGGTCGAG
CAACGTGCCGTCCATATCCAGCAGGACGGTATCGATTTCGCTCCAGGGCATGGAAAGCAT
TCAGGCCTCGTCAGGGGTTGAGAGCGGGTAAGCATATCCGACACAGACATCGGGAAAAGC
TCGGTATAGTACCTCGTTCATGTAAAGGAGCCTGTCATGCGTCAGAAACCTACCGTACTT
GCCCGTGCAATTGTCGCCAGTAGTCGTCTGTTCCGCGTTGAAGAGCTGCAACTGCGCTTT
GCCAATGGCGTCGAGCGGACCTACGAGCGTCTGGCCAGCCGGGGGACGGGGCCCGGCGCG
GTGATGATCGTGGCCATGCTCGATGCCGACCACGCGGTGTTGATCGAAGAATATTGCGGT
GGTACCGATGCCTACGAGCTGTCCCTGCCCAAGGGGCTGATCGAGCCCGGCGAAGACGTG
CTGGCGGCCGCCAACCGCGAACTCAAGGAAGAAGCCGGTTTCGGTGCCCGGCAACTGGAA
TTGTTGACTGAACTGTCGCTGTCCCCCGGTTACATGAGCCAGAAAATTCAGGTGGTCCTC
GCCACTGACCTTTATGAAGAGCGGCTGGAAGGCGACGAGCCCGAGCCAATCCGGGTCGAC
CGGATCAACCTGCGCGAGCTGTCGAGCCTTGCGCAGAATGCCCAGTTCAGTGAAGGCAGG
GCGCTTGCGGCGCTGTACCTGACCCGTGACCTGCTAACCCAGCGTGGATTGTTCCAGCCA
TGACCGATTCGTTACAAAACCTGCCACATCCGCTGCTCGCCCCGGTGATTGAACTGGTCC
GCCTGGCGGGCGAGGTGATCCTGCCGTTCTGGCGAGCCAATGTCACCGTCACCACCAAGA
CCGACGACTCGCCAGTGACCGCCGCCGACCTGGCAGCCCACCAGGTTTTGGTCGAGGGCT
TGCAGGCGCTTGATCGGAGCATTCATGTGCTCTCTGAAGAAGACGCCGACATCCCGTTCA
GCGAGCGAGCGAAATGGGAGCGCTGGTGGCTGGTCGATCCGCTGGATGGTACCAAGGAGT
TTATCTCCGGCAGTGAGGAGTTCACCGTCAACGTCGCGCTGATTGAGCGCGGTCGTGTGG
TGTTCGGTGTGGTGTCGATGCCCACCAACAACCGTTGTTACTTCGGCGGTGCAGGGCTGG
GTGCCTGGCGCAGTGATGACATCGACCACCTCCAGCCGATTGCCGTGCGCACTCAGCCGG
GCGAAGGGCAGACCTTTACCGTAGTCGCCAGCCGCCGTCATTCCAGTCCGGAGCAGGAGC
ATTTGCTGGCTGGCCTGTCGAGCGGGCTTGGGCATTTGCAGCTGACCAATATCGGCAGTT
CATTGAAATTCTGCCTGCTGGCCGAAGGTGCTGCCGATTGCTACCCGCGACTGGCCCCGA
CTTCGCAATGGGACACTGCTGCGGCGCAAGGCGTGCTTGAAGGCGCTGGCGGCGAAGTGC
TGCAACTGGACGGCAAACCGTTCAGCTACCCGGCACGCGAATCGCTGCTCAACCCGTTCT
TCCTGGCGTTGCCTGCCAACGCCGAATGGCGCGACAAACTGCTGGTGCTTGCGCAGTCCT
GAGGCCGACTTCAAGGCCTCTGCCCGTCGAGCGTAGGGGCGAACCGGGCGACGCTTCGCT
TGCTCGCGAAAGGGCCGGTGAATCCACAGCAAATCCAGTGCTTGAAACGACGCCTTCGCG
AACAAGTTCGCTCCCACAGGTCTGCGTCCAGTGCATCCACTGCGCGCAGCTTCACCGGTG
CAATACAAACTGCCCGACAAAACGAACAGCCTGTTCTTCGCTGTCCTGCGCGGTAATGCT
GGTGTGCAGGGTCATGCGGGCGCGGCCTCTGCGTTGGTAGGTGGTGATGAACTTGTCCCA
CAGCGCCAGCTCTGGCGCCTCACAGCGGGCGATGGCGTCGGTGCGTACCGGCAGTGGATA
ACTGATCTGCCCGTCCTGAATCACAATATGCCCATCGCTGATCCCGGCCTCGCGTAGCCG
CAGGTGCAGCCAGCCCCAGCCCGCCAGCACTGCGCCGCAATACAGGCTGCCGCCGAACAG
CGTGTTCTTGTGATTGACGTTGGGTGCCAGTGGCAGGTGCAGGCGCAGTGTCTGGTTGTG
CCAGTCAATCACGCGCATGCCCATTTCGCGGGTCAGCGGAATGTCGTGGTGCAGCACCTG
CTCAAGTTCGCGGGCTGCGTCATGTTCAGGCTCAATCGTTGTCATCGGAAGCTCCGCTGC
TGTCGCCAAACGTCAGGCCGTGTTTACGCAGTTTGTCGTGCAGGGTTTTGCGCGGCACAC
CCAGCGCTTCCGCCAGGCTGCGAACCGAGCTGTGCGGGCGAGCCAGCTCGGCGGCGATCA
AGGCCCGTTCGAAGCTTTCCACCTGATCACTCAAGCCGCCGCCCGGCGGTGGCGCCTGCT
CTGCATCGCCGCCCTCCAGCTCCAGCTCGAGACCCAGCGCAAAGCGTTCGGCGGCGTTTT
GCAGTTCCCGGACATTGCCCGGCCAGTTATGACGCAGCAACAGCGCGCGCTGGCCGGGCT
TGAGTTCGTGCTTGGGAATGCCGTGGCGCATGCTCGCGGCATCGGCATAATGCTCGAACA
GCATCAGCGCGTCTTCGCCACGTTCGCGCAACGGCGGGATACGCAGCGAGGCCACGTTCA
ACCGGTAATACAAGTCCGCCCGGAAGCGGCCCTGATCAGCCGCCTGCCGCAGGTCCTCCT
TGGTCGCCGCAATGATGCGGATGTCCAGCGGGATCTGCTGATTGCTGCCCATTCGCTCGA
CCACGCGTTCCTGCAGCAGGCGCAGCAGCTTGACCTGCACGTCCAGGCTCATGCTTTCAA
TTTCATCGAGGAACAGCGTGCCGCCGCTGGCAAACTCGAACTTGCCGATACGTCGCTTCT
GCGCGCCGGTAAAGGCACCGGGTTCATGGCCGAACAACTCGCTTTCCACCACCGATTCAG
CCAGCGCGCCGGCGTTGATCGCCACGAACGGGCCGCTGCGACGGTTGGACAGATCGTGCA
GGGCGCGCGCCACCACTTCTTTGCCCGCACCGGTTTCGCCGAGGATCAACACATCAGCGC
GAGTCCCGGCCAAGGCTCCGATCTGTTCACGCAGACGCAGGATCGACGGTGACTGACCGA
TCAGCCGTGTGCTCAATTGCTGGCGATCGCTCAGGGCCAGGCGCAGGCTGCGGTTATCCA
GTACCAGACGGCGCAGCGCCAGAGCCCGGCGCACGCTGTCGAGCATGGCATCGCTGGCGA
AGGGCTTTTCCAGAAAATCGTAGGCTCCGGCGCGCATGGCTTTGACCGCCAGCGGCACAT
CGCCGTGACCGGTGATCAGCAGCACTGGAAGGTCGGGGTCCTGCGCGTGAAGCTGGTCGA
GCAGTTCCAGGCCATCCATGCCCTGCATACGGATATCGCTGACCACCACGCCTGGCCAGT
CGCGGCCGATGCGTTCGGCCAGCCCGGTTGCCTCGGACAGCGACAGAACGTTCAGTCCAG
CCAGGTCCAGGGTCTGGCGAAGTGCCTGACGCAGGTGCGAGTCGTCGTCGATCAGCACCA
CCTGAATCTGGCTGTCGATGGCTGTGTCCGAACTCATGCGGAAAGGTCCTCTGGCGGTTG
AAGATTGGCCCCGGAAGCGCCGGCACGCAGGCGCAGGGTAAGCACTGCGCCGCCGCTCGG
ATGGTTGGCGAACAGCAATTCGCCGCCCAGCGCGCGCATCAGCGTATCGCAGATGGCCAG
ACCCAGGCCAAGACCCTGGGTGCGGGTCTTGGTCGTGAAGAATGGCTCGCGGGCCCGCGC
CAGTGCTTCCTGAGAAAATCCGGGGCCGTTGTCACGAATGTACAGATTGACGCCCTCGGC
AGTTTGCTCGGCACTTATCCACAGCCTGCGCGGCGGGCCTTTTTCGGTGAGGGCGTCCAG
CGCGTTGGCGATCAGATTGCCGAGCACCTGACGCAGACGGGTTTCACCGGCCTGTACCCA
CAGCGTTGCGTCCGGCAGGTCTCGGATCAGCTCGACTTCCATGGCGCGCCGCCGCTTGGC
CAGCAACGCCAGCGCATCGTCCAGCGCCGGTTGTAGCGCCACGCTTTCAGGGGCGTGCCG
GTCTCGGCGGGCGAAAGCGCGCAAGTGAGCAATGATCGAGGCCATGCGCCCGGTCAGCTC
GCTGATCAGCTTGAGGTTGCCGCGCGCGTCTTCGGTACGCTGATGATCAAGCAGCACTTC
GGCGTTTTCGGCGTAACTGCGAATGGCGGCCAAGGGCTGATTCAATTCGTGGCTGATGCT
CGCCGACATGGTGCCCAGCGCGGTCAGCTTGCTGGTCTGCACCAGTTCGTCCTGCGCCTG
CACCAGTTCCTGCTGCGCCTGTTCGCGCTCCAGCACTTCCTGGCGCAGACGACTGTTGAG
CCCTTCCAGATCGCTGGTGCGCTCGATAACTCGCATTTCCAGCTCGCGACGTGCCTTGGC
TTCGAAGGCGATGCGGTCCAGATAATGACGGCGACGCTGCATCATCAGCCCCAGCAACAA
CATCAGCACCAGAAGCGCTGCGCCGCCAATCGCCACCACCGTGCGTACCTGGCGGTTGAC
AAGGGCGCGAGGCGCGAGAATGTTCACGTTCCAGCCGGTTTCTTCGATGGCCTGGGTCTG
GGTCAGCCAGGCGTGCTCATCAATCCTCAGAGGCCGCGGGTCGCGGGTCGGGTAGGACTG
AATCGCGACGATGGCTTTTTTCTCGTCATCGGTCAGGTCGCGGGTCGCTCGAAAGCGCCA
CTCCGGGTTGGAGGTCAGGATTACCACGCCGTTCTGATCGGTCAGCAGCAGTTGCTCGGG
CGTCTTGCCCCACAGTGTTTCGGTGTGGTCCAGGTCGACTTTGATCACCAGCACGCCGAT
CACCCGATCACCGTCGCGCACCGGGCCTGCGAAGAAGTAGCCACGCTTGGCCGACGTGGT
GCCAAGGCCGAAGAAGCGGCCGGTTCTGCCTGCCAGCGCATCGATGAAATAGGGTCTGAA
GGAAAAGTTTCGGCCGATGAAGCTGTCCTTCTGCTCCGAGTTCGAAGCGGCCAGGGTCAG
GCCGTTGGCGTCCATCAGGTACATGACGTCGGCACCGGTCTGGCGCGTTATCTCGCTGAG
CAGACGATTGGCGTTTTTCAGGGTGGTGACGTCGCTCGGTGCGGCCAGTGCGCCGCGCAA
GGCGGGCAGGTCGCCGAGAATCTGCGGCAGGGTTTCATAACGGTGCAGAGTGCCGAGCAG
GTTGGCGACGTACAGGTCCAGGGTCTGGCGGTTCTGGTTGGCCAGCACGTTGCGGTAATA
ACGTTCGGCCAGATGCTCCAGCGGCCACAGCAACGGTGCCAGGCACAGTGCCAGAAGGGC
AAGGCTGCGCCAGCGAGGGCGGGGCGGCAGAGCAGCAGAAGTCATGGTCATCGATTGGCC
GTCGCCGAAGGGTTGGCGATGCCTGCCGACGACAAGGCCGGTACAGGCAACAGAAACACC
CGGTCGATCCTGACGTGGGCATCAGGCGCGTATTATGCACGCCGCCGACTCGTCAGGCAC
CCGGACATTGCGCCGGGTGGCCTGTGATCATGTGTTCAGGGAAACAGATCGGCTTCTTTC
AGGCGTTTGCCTTGCTGGTCTTTGGCCGACAGATTGGGCTGGCCGTCGAATTGCCAGTCG
ATGGCCAGGTCCGGGTCGTTCCAGGCGATGCAACGCTCAGCTGACGGCGTGTAGTAGTCG
GTGGTCTTGTAGAGAAACTCGGCATGCTCGCTGAGTACTACGAAGCCATGCGCAAAACCT
TCCGGCACCCACAGCTGCCTGGCGTTTTCAGCGGACAGCTCGACGCCGACCCACTGACCG
AAGTTCGGCGAACTGCGGCGAATGTCTACGGCCACATCCAGCACCTTGCCAACGGTGACG
CGCACCAGTTTGCCCTGGGCGTTTTCGATCTGGTAATGCAGGCCGCGCAGCACGCCTTGC
TGCGAACGCGAGTGGTTGTCCTGCACGAACTCACGGGTCAGGCCAGTAGCAGCCTGAAAA
GCCCTGGCGTTGAAGCTTTCATAGAAGAAGCCTCGTTCATCACCGAATACCTTGGGTTCC
AGAATCAGGACTTCCGGCAATTTTGTCGCTACTACGTTCACGTGGCTTCCCCTGCAATCT
TCAATAAATGGTGGCAGCTCGGCAGTCTGCACTCACGCGCGTCTGCCGAAAAGTAGGGTG
ATCAGGCAATCAGGTCCTTTGGGTCGGTGAAACCCAGTCGTTCGCCCTGATAACTGCCGT
CCTGAACCCTGCGGCACCAGTCCAGGTTGTCCAGATACCACTGCACCGTCTTGCGCAGCC
CGGACTCGAAGGTCTCTTCGGGCGTCCAGCCCAGGTCGTTGTCGATTTTGCTGGCATCGA
TGGCATAGCGCTGGTCGTGGCCCGGACGGTCAACCACGTAGGTGATCAGGTAGTTGTATT
GCGCGATGCCCGCCGGATGCTGCGGTGCCAGCTCATCGAGCAGCGCACAGATACCGCGGA
CGACGTCGATGTTTTTCTGCTCGTTATGACCGCCGATGTTGTACGTCTCGCCAACTTTGC
CTTCGGTCACGACCTTGAGCAGTGCTCGTGCGTGATCCTCGACATACAGCCAGTCGCGCA
CTTGCAGGCCATTGCCGTACACCGGCAGCGGCTTGCCCGCCAGTGCGTTGAGAATCACCA
GCGGGATGAGCTTTTCGGGAAAGTGGAACGGCCCGTAGTTGTTGGAACAGTTGGTTACCA
CGACAGGCAGGCCGTAGGTGCGATGCCAGGCGCGCACCAGATGATCCGACGCCGCCTTGC
TCGCCGAGTAGGGCGAGCTGGGCGCATACGGCGTGGTTTCGGTAAACAGATCATCGACGC
CGTGCAGGTCGCCATACACCTCATCGGTAGAGATATGGTGAAAACGGAACGCCTGACGTT
CAGCTTCCGGCAGTTTCAGCCAGTAATCGCGCGTGGCTTCCAGCAGGCTGTAGGTGCCGA
CGATGTTGGTCTGAATGAACTCGGCCGGGCCATCAATGGAACGGTCGACGTGGGACTCGG
CCGCCAGGTGCATGATCGCCTGTGGTGCAAACCGTTCCAGCACCGCGCTGACGCTGGCCT
GATCGCAGATATCGGCCTGAACGAACTCATAGCGCGTGTTGGTCGCAATTGACTGCAGCG
ATTCAAGATTGCCCGCGTAGGTCAGTTTGTCGAAGTTCAGCACTTCGTGTTCGGTGTTGT
TTATCAGGTGGCGGATCAGTGCAGAACCAATGAAACCTGCGCCCCCGGTAACGAGTATTC
GCATTAACTGACCTTCTTGTGTGTTTTGACGTAATAGCAGCATAGCGCTTGAGCGCATAT
GGCGAGATAAGGCCATTAAACCCGAGCAGGCGGTTGAATAAAACTCTGGCGGGCTTCCAA
CACTGAAGTACTCGTGCTGATGGGGAGTGCAGAGCAATCCCCCGTCAATGCCCTTATAGT
TGCGCGACTGCCCATGACGCCTTGCTCGTCGAGCCCGGGCCTTCCAACAAGATCGAGGTT
CTCCATGCCGCTTGCCACGCTCATCCGCCGGTCCAGTCTGCCTTGTCCCGAGGTGAGCGT
GGATCAGGCGCTGCAATTGCTCGCGCAGCATTACGGCTTGAGCGGCACGCTGAAAGCGCT
GGGCAGCCAACAGGATCGCAACTTTCTGCTTGAAACCGACACGCGGCGTTATGTGCTGAA
AATCTGCCACGGGGCCTATTCGAGCACCGAACTGAACGCCCAGCACGCGGCGCTGCAACA
CCTGAGCAGCCACAGCGCCGTTGGCGTGCCCGGCGTGGTTGGCGCCAATGACGGCGGGTA
ATTGTTATCCATCAGGATCGACGGGCAGGCGGTGCACGTGCGCTTGCTTGAATTCATTGA
TGGGCAGTCACTGGGGCACGCCGGGCATCTGGGCCATGAGGTGGTGGTCGGGTTGGGCGA
ACTGTGTGCCCGTGTAGACCTGGCACTGGCAGGCTTCGATCATCCTGGCCTGGAGCGCAT
TCTGCAATGGGATCCGCGCCACGCTCATGCGCTGATCAAGCACCTGCTGCCGGTGATCAA
GGACGCCGACGCTCGCGCCTGTGTCATCGAGGCTGGTGAACAGGCTCATCGTCGTTTGTT
GCCATTGATAGCAGCGCTGCCGATACAGGCGGTGCATCTGGACATCACCGAGCACAACGT
GGTCTGGCTGCGTGATGCACAGCGCCAATGGCAATTGCAGGGGTTGATCGACTTCGGCGA
TCTGGTCAGCACCTGGCGAGTGGCCGACCTGTCGGTGACCTGCGCGGCGCTGCTGCACCA
TGCCGACGGCGACCCGCTGTACATCCTGCCAGCCATTCGCGCCTACCACGCCCTCAATCC
GCTGAAGACTGAAGAATTGCAGGCGCTCTGGCCGCTGATTGTCGCTCGATCCGCAGTGCT
GGTGCTCAGCAGCGAACAGCAGGCCAGCATCGAGCCGGACAACGCGTACATCCAGGCCAA
CCTTGCCGGGGAATGGAACATCTTCGACGTCGCCACTTCGGTGCCGATGGCGCTGATGGA
AGCGGCGATTCTGCAGGCCGTGGGTGTGGAGTTTCCGCCTGCCGGACAGCCCGCTTACCA
GCCGATGCTGCCCGCTCTACAAGGGCTCAAGCCGACAGTGGTGGATCTGGGTGTGCTCAG
TGAGCACTTTGTGGCAGGCAACTGGGAGCAAAGTGGCATTGATGAATACCTGCTCTCCCA
GGCTGCGGGTGACGATGGCCTGGCGGCCAGCCGCTTTGGGGAATACCGTCTGTCGCGCAC
CTTGCCTGACAGTGCTAAGGAGCCCGAAACTTTCGCCCTGCACGTTGAATTGCATGTGCC
CGCCGAAACGGCGCTGCATGCACCGTTCAACGGCACTCTGCGGCTGACCGCGGATGCGGC
ATTGCTGCTGGTCGGCGAGGGCATAAGTTTGAAGCTGTGGGGCGTGCTGCCGGATGCATC
ACTGGCTGATCAAGTGTCAGTAGGCGCGCTGATCGGGCAGGGCGGTGGTTCGCTGTTGCT
GCAACTGTGCACCACGGCAGACCTCAGCCCGCCGCTGTTCACCACACCTGCCTGGGCGGC
AGCCTGGCGCACCGTGTGCCCGTCGCCGTCGACCTTGCTCGGTTTTGATTGTGACGCTCC
AGCGCTCGCAGACGCCGCGCAATTGCTGGCGCGGCGTGATGCCAGCTTCGCCCGCTCGCA
AAAACACTACTATCAGGCTCCGCCGCAGATCGAGCGTGGCTGGCGCAATCACCTGATCGA
CATGCAGGGCCGTTCCTATCTGGACATGCTCAATAACGTCGCGGTCCTCGGCCACGGCCA
CCCGCGCATGGCCCATGAAGCGGCTCGTCAGTGGTCGCTGCTCAACACCAACTCGCGCTT
TCATTACGCGGCGATTGCCGAGTTCTCCGAGCGCTTGCTCGAGCTTGCACCCGAGGGCAT
GGACCGCGTGTTTCTGGTCAACAGCGGCACCGAGGCCAACGACCTGGCAATCAGGCTGGC
CTGGGCCTACAGCGGCGGACGCGACATGCTGAGTGTGCTGGAGGCATATCACGGCTGGTC
GGTGGCGACCGACGCCATTTCCACCTCGATTGCCGACAACCCGCAGGCACTCAGTACCCG
CCCGGATTGGGTGCATCCGGTCACCGCACCCAATACCTATCGCGGGCCGTTTCGTGGCAC
CGACAGTGCGCCGGAGTATGTGCGCAGTATCGATCAGGTACTCGTCACGCTGGCAGAGCA
GCAACGGCAGGTGGCGGGCTTCATCTGCGAGCCGGTGTATGGCAATGCGGGCGGGATTTC
CTTGCCTGCCGGCTATCTGCAGCAGGTGTATCAGAAGATTCGCGCTGCGGGTGGTGTATG
CATTGCCGATGAGGTGTAGGTGGGTTATGGCCGTCTGGGTCATTACTTTTGGGGCTTCGA
AGAGCAGGGCGTGGTGCCGGATATCATCAGCATGGCCAAGGGCATGGGCAACGGCCATCC
GTTGGGCGCGGTCATCACCCGTCGTGAGATCGCCGAGGCGCTGGAGGCCGAGGGCTATTT
CTTCTCCTCATCCGGTGGCAGCCCGGTCAGTTGCCGGATCGGCATGGCAGTGCTGGACGT
CATGGAGGAGGAAAGGCTCTGGGACAATGCCCGGCTCGTGGGCGATCACTTCAAGGCGCG
CCTGCAGGCTCTGGCCGATAAACATCCGCTGGTAGGCGCGGTGCATGGCATGGGTTTTTA
TCTGGGCATGGAACTGGTCCGCGACCGCCAGACCCTGGAACCTGCCACAGAAGAAACCGC
GCAGCTTTGCAAGCGCCTGCGTGAACTGGGCATCTTCATGCAGCCGACCGGCGACTACCT
GAACATCCTGAAAATCAAACCTCCGATGTGCACCACCCGGCAAAGCGTGGATTTTTTCGT
CGATAACGTATCGAAGGTGCTCCACGAACTGGAATAGAGGACGCAGAGCGTCCAGAGCGG
CATACCCACGCGGAGCATGGGCACGATAGGTGGTGCCTGGGGGCCCATCGTTCCGCACGC
TCCAGCGGGGGAATGGCCACGATAGGGGTGCCCGGGCACCCATCGTTCCGCATGCACCAG
CGAGGGAATGGGCACGATAGGTGGCGCCTGGGCGCCCATCGTTCCGCACGCTCCAGCGTG
GGAATGCCGTTTGTGACGCTCCGCGTCACACCCAGCTTGGGGAATGGGCACTGTGATGGA
TTTTAAGTCGATTAATATCGGCAAAAATAACAAAATATAGTGAAAGTAACAAAATTTTAG
CTTTTAATACCGATTTATATCCGCTATAAAGGCATTCATAATCGTCATCGCCTGTCTGCT
ATGGTGATAAGTCCTTGCATCCGCCCCTGGAGATATTTTCATGAGCCGTATCGTTTCTGT
CGCTGCTACCCAGATGGCCTGTTCCTGGGATCTGGAAGCCAACATCGAGACCGCTGAAAA
GCTGGTGCGTGAAGCTGCCGCCAAGGGCGCACAGATCATCCTGATTCAGGAACTGTTTGA
AACCCCGTACTTCTGCCAGAAGCCGAACCCGGACTATCTGCAGTTGGCGACTACTATCGA
ATCCAACGTCGCAATCAAGCATTTCCAGAAGCTCGCCAAAGAGCTGCAAGTTGTACTGCC
GATCAGCTTCTTCGAGCTGGCAGGGCGTGCACGTTTCAATACCATTGCGATCATCGACGC
AGACGGTACCAACCTGGGCATCTACCGCAAGAGCCACATCCCGGACGGCCCCGGCTACCA
CGAAAAGTACTACTTCAACCCGGGCGACACCGGCTTTAAGGTCTGGCAGACCCGCTACGC
GAAAATCGGCGTTGGCATCTGCTGGGACCAGTGGTTCCCGGAGTGCGCACGCAGCATGGC
GTTGCAGGGCGCAGAAATTCTGTTCTACCCGACCGCCATCGGCAGCGAGCCACACGACAA
AACCATCAGCTCGCGCGATCACTGGCAGCGCGTGCAGCAAGGCCATGCCGGCGCGAACCT
GATGCCGCTGATCGCCAGCAACCGTATCGGCAACGAAGAGCAGGATGGCTACGACATCAC
CTTCTACGGCTCGTCGTTCATTGCCAACCAGTTCGGTGAGAAAGTCGCCGAGCTCAACGA
AACCGAAGAAGGCGTGCTGGTCCATAGCTTCGACCTGGACGAGCTGGAGCACATCCGTAG
CGCGTGGGGTACGTTCCGTGATCGCCGCCCTAACCTGTACGGCGCGGTGAAGACCCTCGA
CGGTTCGCTGGAGTCCTGATCGCCATGACCACGCTCAATAGCACACCACGCGCCGACGGT
TTCCACATGCCGGCCGAATGGGCACCGCAAACCCAGGTCTGGATGGTCTGGCCCGAGCGC
CCGGACAACTGGCGCCTGGGCGGCAAGCCCGCCCAGGCCGCCCACGTTGCGATCGCCAAG
GCCATCGCCCGCTTTGAGCCGGTTACCGTGGCCGTGTCTGCCGCGCAGTACGACAACGCT
CGTGCGCGGTTGGACGTGCCGAACATCCGGGTTGTGGAAATGAGCAGCAACGACGCCTGG
GTGCGCGATAGCGGCCCGACGTTCGTCATCAACGAGCGCGGCGAAGTGCGCGGTGTGAAC
TGGGAATTCAATGCCTGGGGTGGCTTCGACGGCGGGTTGTATGCGCCGTGGAACCTGGAC
TCTCAGCTGGGCAGCAAGGTACTGGAAATCGAGCGCTGCCCGCGTTACGTCACCAAAGGC
TTCGTGCTGGAAGGCGGCTCGATTCATGTCGACGGCGAAGGCACGCTGATTACCACCGAA
GAGTGCCTGCTCAATCGCAACCGCAACCCGCACCTGACCCGCGAACAGATCGAAGCAATC
CTCGGTGATTATCTGGCTGTGGATAAAGTTGTCTGGCTGCCAGATGGTCTGTTCAACGAT
GAAACCGATGGGCATGTGGATAACTTCTGTTGCTACATTCGTCCGGGTGAGGTGTTACTG
GCCTGGACCGATGATCCCGAAGACCCCAACTATTCACGTTGCCATGCGGCGCTGGGTATT
TTGGAAAACACACTGGATGCAAAGGGGCGCGCGTTTATCGTTCATAAAATGCCGATTCCC
GGACCATTGTTCGCCACAGAAGAAGAATGTGCAGGCGTCGATCAGGTGCACGGCAGTCAG
GAACGCAACCCTTCAGTGCGTTTGGCCGGGTCCTATGTGAACTTCCTGATCGTCAATGGC
GGCATCATTGCGCCGAGTTTCGACGATCCGATGGACGAAAAGGCCCGTGAGCTCCTGCAA
ACACTGTTTCCAGAGCACGAAGTGGTGATGGCACCTGGCCGCGAATTACTGCTCGGTGGC
GGCAATATTCACTGCCTGACGCAGCAGCAACCGGCCCCTCACAAGGCCTAGTTAGAAATA
ACTAGTAACATCCGATAAGGGGCAACTGGTCCCGTTCTTGCTGTATCAAGCCCATCACCC
GATGGGCTTTTTGTTTTTACCTGTCGAGTAACATCCTGTAACAGATGCGCAGAGCGCTAC
CTCTGAAGCAGGTTGGTAAACGTTCGTTTTCTTAGCTTGACTGTCATATGGCGTGAGTAG
ATTTAGCCCCTCATGAAATCAAGAGGTTTTCGTTATGAACGCAGGTACGAACCAGCAGCG
TGCTCGTGGTTTTTCTGCTTCTCTCAGTAACGAGGCCCGCCAGCTAGTGGCGGATTGGTT
AAGGACGACCAGGCCCGCGAAATCCAGACCGGATGTTCGCGCAATGTTGTTACAGCGTTA
CCCGGCAGGCCTGTTCAACGAGGCCGAGCTCGAAGCGTTGCTCCGCGTGTTGACCGAGCG
TGTTGATTGCTCCGGCAAACTTGGCTGAGCCGCTCTAGGCCGGCCATCTGCGTGTTTGAC
ACCCCCATGCGTCGGGACTAGGATTCGCGTCCCACCGTCTGTGGCTCAATCCTGTACGTG
CATCAGCAGTCCACTGCGATGAATTCGTGTCGCCTTCTATACTGCTTGTTCAGAGGCTGG
AGGCCCCGATAGCCATTGGCTGTCGCTGCAGCGCGTGTCAATTCGCAGAAAAGGAAGACA
AAATGCTTAACAAACGTATGGGCATGCTCGCTTTGGGCATCATCAGCGCCAGTCAGGCCA
TGGCCGAAGGGCAGGCAGACTCAAAGGGTTTCGTCGAAGACAGCAGGCTGATCGTCAATC
TGCGTAACGCCTACATCAATCGCGACTACAAGAACGACCGTGAAGACAAGTCCGAATGGG
GCCAGGCCTTCATGGGCAACTTCGCGTCCGGTTTCACTCAGGGCACTGTGGGCGTCGGCG
TTGATGCCTTTGCCCTGTACGGCATCCGTCTGGATGGCGGCAAGGGTCGCAGCGGCAATG
GCGGCATCGACTTTTTCAAGCAAGGTGACAGCGGCGCTGCTGCCGATGACCTGTCCCGTG
CAGGTGCGGCGGTAAAGGCCCGTATCTCCAATACTGTTATCAAGTACGGCGACCAGATGC
CTCAGTTGCCGGTGCTCAGTTATGACAATTCCCGTCTGCTGCCGGAAAGCTACACCGGCA
CCATGATCACCTCTAAAGAGATCGACGGGCTTGAAGTGGTTGCCGGGCGTTTCACCCAGG
AGGCGCGTAAAAGTGCTGAGGGTCGCGACAGCGGTGATCTGAAAAGCATCAACGTCTACG
GTGCCAGCTACAAGTTCACAGATGCATTCAGTGCAGCTTTCTACGCCTCCGACAACGAAG
ACGTGCTCAAGAAGCAGTACGTCAACCTGAACTACGTCTTTGCTCTGCCGCAAGATCAGT
CGCTGACCTTCGACTTCAACGGCTACAAGACCAAGCTGGACAAAGACTTCACCACCAGCG
ATGCGCGTGACAACAAAATCTGGAGCCTGGCCGCGACCTGGGCTGTGGGCATCCACTCCT
TCACCCTCGCACACCAGCGCAGCACCGGCGACATGGGCTACGCCTACGGTGGCTATCGCA
ATGATGGCGGCTTTGGTGATGGCGGCAACACCATCTACCTCGCCAACTCCTACTGGTCCG
ACTTCAACGGCAAGGACGAGCGCTCCTGGCAGGCTGCCTACGGCGTCGACCTGTCCGGCC
TGGTCCTGCCCGGTCTGAGCTACAAAGCGGCTTATGTACGCGGCGACAATATCGACGACG
GCACGCCTGGAAGCGGCGATGGCACCGAACGCGAGATCTTCAGTCAGCTGACCTACGTGG
TTCAGAGCGGCCCGGCCAAGGACCTCTCGATCCGCCTGCGCAACTCGTTCCTGCGTGTCT
CGGATGATGCGTTGGCATACAACAGCGAAGGCAACGAGACGCGTATCTTCGTCGACTACC
CGATCAACGTTTTTTGATGTGAGGGAGGCGGCCTGGCAAAAAAGGCCGCCTCAATCCGCA
ATCAACTGCACAAACACCGCGAAGCCGCCGAGGAATATCCAGAAAAAGCTGAACAGCCAA
GGGCTCCGCTTGGAGAACAGCAACGACTTTTTCGGCCCTGTTTCGCTGGATTCCCAGTCG
CTGAACAGCGGTGAGTCGTCATAGGTCAGCCCGATGACGGGCTCGCTGAGCAGCAACTGA
GACTGTTTGTGATGCCAGTGCTGGATGATGTCGCAAGCCGCCCGAATACCCGGCCAGGCG
AACAGCGTGCTGAGCAGCCCCAGCAAGGCCAGCATCGGCGGCACCACAAGCGTGAACATC
GCGCCCCATTCAGTGTTCATGTTCGCCATGGACGACGCGTAAGCAATCACCAGAAACGAC
TGTGCTGATAAATAGGCGTTGGTGCGGTTGGACAGATTGGTGGTTTCGTAATGAATTTCG
CGTCGATAGAAATCCAGCCGTTCCTTGGGCGAGCCAAACAATTTGACTTGCTGCTCATCC
ACCACGCTTTGGGGTGTCTGATCCGTAATGATTCTGGGCACTGGCGTTAGCGATTTGTAA
AAGATGCTGGATAGACTCCCTTGTGCATCGAGCAGTTCGACTTAAATCCCCGGCATACGG
GACCGTTCATCCTGTGAGCACTGTTCGACGGAGAGGGACATAGTCATGACTAACATCCCC
ACGCTGTACACAGACCGCCTACTGCTGACGCCCCTCAAGCTAGAGGATGCGCCAGCTATC
CAGCAGCGTTTCCCGCTATGGGAAATCGTGCAGTACCTGAACAACCGCGTCCCCTGGCCT
TACCCTGAGGACGGTGCGCTGCACTACATTCAGGACGTTGCGCTGCCAGCCATCGCAAGC
GGCACCGAGTGGCACTGGATGATCCGCCTGCACAGCGCGCCCCAGGAGATCATCGGCAGC
ATTACCCTCATGACCCACCGCGGCAACAACCGCGGCTTCTGGCTACACCCGGACTGGCAA
GGTAACGGCTACATGAAAGAGGCCTGCCGTGTGGTCAATCGACAGTGGTTCGAAGTAATG
GGTATGCCCGTGATGCAGGTACCCAAAGCCGTCCCGAATGAAGCCTCGCGGCGTATTTCG
ATCAACGAAGGCATGCGCATAGTGAGCACGCACGAGGGTGAGTTCGTCAGCGGGCGGTTC
GAAGTGGAAGTCTGGGAGATGACGCGGGAGGAGTGGTCGGCGCGGGGGCTGTAAACAGCC
ACTTCGAACATCTGACGTAGAGGCCGACCGGGCACTAATCTGTTGCCAAAACCACGAGCC
CAGTGATATTCCCGATAAACAGAGGGCGACCCGAATGCCGTTGACCCGCAAGACCGAGCC
CGACATTACCTTGGTAATGGTCCAACCCGAAGACTTCGAAACCTTGGTGGCCATACGTAT
CGAAGCCATGCGCGAAAGCCTCGAGCGCGTTGGCCGGTTCGACCCGGTGCGCGCCCGAGA
GCGTTTTCGTGAAGGGTTTTCTGCGCCATGCACACACTACATCCAGGTAGACGGCAGTAA
GGTCGGCTTTATGGTCGTCAAACCGACCAGCGATGGCCTGTTGCTGGATCACCTATACAT
CAAGCCCGCCTTTCAAGGGCAGGGCATTGGTTCTGCAGTGCTTCGGCAGGTGTTCGCGCA
AGCAGACGCAACCGCCTCGACAGTACGGGTAGGCGCCCTGAAAGAAAGCGACTCAAACCG
CTTCTACATTCGCCACGGTTTTCAGCTCGTTGAGAGCGGCGAGTTCGACAACTACTATGT
CCGCCCGCAACGTCTGCCGATGTGCTGACGGGTTGGGATATTAATCCGCAGTTGTCACGT
TTTTGGCTGTACGCGCAGCTCGAGCTGACCAGCGAGAGCGTAGGGACTAAATGATCTTTA
CAGCTGCTTGCAAAAATGGCCACTTTGCCTCACTGTAAATACAAATGTCATTACACTGGA
GGATGCCCACATGGCGTCTATCAACGTTCGTATCGACGACGATCTCAAAGCGCGTGCTTA
CCTCGAGCTGGAAAAGCTTGGCGTCACCCCCTCGGAGTTGCTGCGCCAAACCCTGCAGTA
CGTAGCTGAGCGTGGTCAGCTACCCTTCAAGACGGTTCTGATGACAGAGGAAGACGAAGC
GCTGTTGGCAACTGTGCGCGAGCGCCTTGCAGCTCCGCAGCGGGTCAAGGTTTCACTGGA
TGACCTATAACCTCGAATTCGATGCGCGGGCTCTAAAGGAATGGCACAAATTAGGAGATA
CCGTGCGTCAGCAGCTCAAGAAAAAGCTGGCTACGATTCTGGTTGCTCCGCGTGTTGAAG
CCAATCGTCTGCATGCATTGCCTGACTGCTACAAAATCAAACTGCGCAGTAGCGGCTATC
GGCTGGTTTATCAGGTTATTGACCAAGAGGTTGTGGTCTTCGTGGTTGCGGTAGACAAGC
GTGAACGGGAAGAGGTTTATCGCAAGGCGACGGACCGGCTGGGTAGGTAAATCAGGGCCG
CGTTATTGCGTCCTGACTGAGCATGCCGCCTGTCGCTGGATAGTCCCTACATCGAGACTG
TCAGAAATTTTGTGTTCGGGCATAACATGTAGCTAGAGGTGCATGTATGCCGACCAAAAA
GAAGTCCGCCAATGCAACAGCGAGGGAGTTGCCCTCGATTCCCCAAGAGCTGATCGAGCA
GTTTGTTAAAGGCCCGATGAGCGCCGAAGCCATTCAAGACGCGTCCATGGCGTTCAAGAA
GGCTCTGATCGAGCGTGCGCTAGGCGCCGAGCTGGGTCACCACCTTGGTTATCCTCAGGG
CGCGGAGCGCCCTGAGGAGTCGACCAATCAGCGCAATGGCAAAAGCAGCAAGACGGTTCT
GACCGACGACGGGCCGCTTCGCCTGGATATCCCCAGAGACCGCGATGGTAGCTTCGCCCC
GATCCTGATTCCCAAGCACGAACGACGTTTTACAGGCTTCGACGACAAGATAATTGCCAT
GTATGTTGGCGCGGATTGAAAACTGACCCACCCTGCCGATTGAAAATTGACCCAGGATGG
ATTGCTGATTTTTGCCCCAGCAATTGTGAATAAGCTTAGCAGCAGTGTGCCGATTCAAGA
CGCATCAAGCCCCACCGCATGCAGCAGGGCATTTATGGTGCGGATCAAAATGGCTCATCG
TCCTCGATATCATTTCCGTCCTTTCGCTTTCGTTCGCGTGTTTTGATCTTTGTCTGGGCA
GCCAATGTGCTGTGTTGTAGGCGGTAGGACTCGTTGCCCGTTTCGACGATGTGGCAGTGG
TGTGTCAGCCGATCCAGCAACGCGGTGGTCATCTTGGCGTCGCCAAACACACTCGACCAT
TCCGAGAAGCTCAGGTTGGTGGTGATGACCACGCTGGTGTGTTCGTACAGTTTGGACAGC
AGGTGAAATAACAGGGCGCCACCGCTTTGGCTGAAGGGCAAATATCCGAGTTCATTCAGT
ATCACCAGGTCTGTGCGCAGCAGTGCCTGGGCGATTCGCCCTGCCTTGCCATCGTACTTC
TCACGCTCCAGCAGATTCACCAGATCCACCGTGGAAAAGAAGCGCACGCGTTTGTTGTAG
GCCGTGATTCCGGATACAGCCAAGGCACTGGCCAGGTGTGTTTTCCCGGTGCCAGGGCCG
CCGATGAACACGACATTCTGCGCGGTTTCAGTGAACGCCAAGCTGGATAGATCGCTGACC
AGCCGGGCATCAGCGCTGGAAGCGCTGAAGTCAAAGCCAGCTAAGTCACGGTGCATGGGG
AGTTTTGCCATGTTCATCTGATGATTCACCGAGCGCACCGCGCGATCCGCATGTTCCTGC
TGAAGCAGATGTTCCAGCAGCCATTTCGATGAAGCCGTCGACGCTGTTCCTTGAGAGACC
AGTTCTTCCCAAGCACTGGCCATGCCGTGCAGGCGCAGTTCTTTGAGTTCAGTCATTAGG
TCACGCATTGCGATTCTCCTCATCGGTCGTACGGAGCCGGTCGTAGCGTGCTGTATTGGC
AACCGGCGCCACTTTGAGTTGCAGGCTGGTTTCTACACAGGGAGGTGGTGCGGTGGAGGT
CAGGCGGGCAACGACATTGAGGATGTGATCGGCGCTCAGACTTCCCGATTCAAGTACCAG
CTCCACCGCCACCAGCACTGGTTCGAGACCGGCGATGGGCACAGCAGCCAGTACCTGCAT
CATGATTCGATCACCGTTGGTGTGACGCCTCAGTCCGCGTTTAAGAAGCTGTAACGGTTT
TGGCAGATCAGCAAATGGAGCGCCATTGCGCAGTGCACCAGGCTTGCGTTCGATGAGTGG
GATGTAGTGCTGCCAGTCAAAACCGACCTGATCTCGATCAAAGAGGCGCTCGTGACTGGC
GATCACCGTTTCGTCGGCAATGACCACGATTCGCGAAGGGTACAAACGGCTGCTGACCCA
TTGACCCACACGCTCGCAAGGCACCGAATAACGATTGCGCGCCACGCTGATCAGGCAGGT
GCTAGAGACACGGACGGTGCGTTCCACGTAGCCATCAAAGGCCGTCGGCAGGGTCTCGCG
CTACTGCTCATGAGCGTCTGTAGCTGCGGTTGGAGCTCGACGTGGAGCGCGTAAGACAGG
CCCGATCGGTGGACTTGTTACGTGGCTTATTACGTCTGGGGGAAAAAACAAGGGCCTGCA
TCGCTGCAAGCCCTTCTTTTATATGGTGCCGGCACCAGGAGTCGAACCCGGGACCTACTG
ATTACAAGGAAGGTGCTTTTAACTTACAGATCAATGACTTGCAGCTTTTTTTATTACGTG
CCCATGACGTGGAGGCGATGACCTACGTGAGGTCGTGGCGCGTTATTACGTGGCACGAAG
AGCGCTGATGACTAGGGCTACCAGTCGAGGGGTGGTTGCGTCCTAAGGCGTCTAAATGGC
GTATACGGGATTAGGGGGCGTATCAGCTAGGCACGGGGGCAGCTCTCATCGTGCAATCAG
ACCAAGCACACTCTAGGCTGGTAAAAGAAGAAGAAACATAGCTAATATTTGCCTTCGAAA
TTTTGAAAAGCAAGGAGCTGCGATTATGTCTTTTGATGCTTTTATGAAAGTTGATGGTGT
TGAGGGCGAGTCTCTTGACGATGGTCACAGAGGTTGGATCGAGCTGCTTTCTTATCACTA
CGACGCTATGCAGTCGATCAGTCAGACTGCCAGCTCCAGTGGTGGGGCGACCGCTGGAGG
CGTATCCCTTGGGGATTTTCAGATCAGCAAATATGTAGACAGAGCCACACCGAAGCTATT
TGAGCTTTGCTGCAAGGGCTCCCACATCAAAAATGTGACCATCCGAATCCATCGAGCGGG
AACTGAAAAATTCAAGTACCTGGATATAGTGCTTGAAGAGGTGCTGATTGCGTTGGTGAG
TGGGCAAGGTGCAGAACAATCTGGCTTTCCTGTCGAAGTTGTGACTTTAAATTACGGTCG
AATAAAGTTTGAGTACTCACAACAGCGACGTGCTGATGGTGGGAGTGCGGGTATCGTTTC
CGGTGGCTGGGACAGGACCGCTAACAAGCCATTTGCGTAAGGAAACGTATTTATGTCTGA
TGATGGAAGCTTTCGCGTCATCCTCAATTTTGCCCAAATGGCGGCGATACTCGCTCATGA
GTCCCTTACGCCTGCTGAAATTATGTCTAACCGTATATTTGGCAGTCTTCGACTCGTCGG
CGGCATCATTGAACTTGCCGGTTCGGGCGTCTTGTGTGCATTACCTGAGCCTACGATGAT
TTCAAAAGTCGGCTGTGTGGCAATGGGAGTTCATGCTTCTGACCAGCTGTCAGCCGCATC
AACGCAGATTGTAACAGGAAAACAAACCGATTCTTTTGCATTCAAAGCCGGGATGACTGC
GGCAGAGGCATTGGGGGCTTCTCGAGAAACTGGTCAGGTTATTGGGCTAGCTACTGAGTT
TGTGGTTCCCCTGACTACTGCTTCCATGTACAACGCATTTCGAGTTTCCTCGATACGCGC
TGGCAGAATGACGATTGAAGTTAGTGAAAAGCCCAAAAACTTGCCCAGAAAAGATCCAGG
TGGTCATACACGGCGGGAACATTTTCAAAAAGATATTTCCGGATTACAGCAACGCTTTAA
GAAGGTAAGGTCGGCGACTGTAATGTCTACATTTGAAAAGATGGATATTGCAGAATGGGC
AGTAAGCCAAACATTAAAAGCAAATCGTCTCAGAATTCTAATGTATTCCAAAACTCAATT
TATTCGTAAGAGCAATCGACTAGTCTTGGACTTTGATGCTAAGCAGGAGGTGGGTTGGGG
CATATACCGTTCAGCGCCAGATATCCCAGTAGCCATGACAAAGGTGAGGGTGATTATAGA
GTTTGTAGAATTTAATCACATGCCCAGGTACATCCTTACTGCCTTCCCGATTCCTTGAGG
TTTTTGTAATGCGCGGATATATGGAATTGATAAGCTTTATGAAAGAATTGAGTGATGGAA
TACTCGATCATCTACCTGAAGAGCAAAGGGTAGGGCAGCTTACCGTTGAAGAGGTAATCG
AGAAATGGATGTCAAGTAAGTCTTACTGCTCCAGCCTCTCGCTGAGAAAAGATATAGAGA
CATATATAAGTCTTCAAAAATCTGGCGATTTTTCAGTTGACGAGATACTGTCGTGGTATG
ACCTTTGTTTCATTCCTGAAAGGTTTGGAGTTGATGAGCATGTTTTTTTTAGTGATGTGC
TAAAATCAATAAATTTTCATATGGAAGAGAAGAGGAAGTTTTTTTTTATTAAATACTTTG
GCTGGTTAGGGTTTAAGTGATTATATCTAAATTCCTACAGATAAGATCTGGATGAGGTCG
ATGCTGCGCGCTTGATTAAGCTTGACAGCAGTGTGGCGATTTGCCAGGCTGAATTATTAT
GGAGTGTTGGATGTGGTAAGTTCTAGGGATAATAAATAATGCGCATCATTAAAGTTATCT
TGTCAGTATTCGTTGTTATCTTGTTGAGCATATTTTTAGCTCGTTTCATGATTGATAGCG
GGCTGGCTCAAGCCGGGCTTGATACCCCCGTGGGTAATTCTATATACATCTTGATGAAAA
ATCTTTTTGGCGTAGCTGGAGGCGAGAGTGGAGAAGGAATTGTAATTGATATGGTAATAA
CTGCATCTTTCATTTTTGTTGTCCTGGCGTGTTGGTTGCTTTCAAAACTAAAGGCAGAAA
TCTCTCGGACGAAAACTTAGCTGACGTCCATAAGTGCTGTGGCGGACAATTGATTAGTTT
TCCTGAGTTTGTTCTTTAATAAGCCGCTAACTAGCGGCTTTTTTATACCCAGCACATAGG
TTGTCCCACGAGGGCTCTCATGTCCGAGAGGGGTTCACCAGAGGAACGCTTAGATCGTAG
ACATCCATCATCGCCCCGTCCCGGTGACCGCTAGCTTCCTGTTTGTCCGCCCTATTGCCC
ACCGTGTCGGTGATACCCCGCCGCTTGAGGTCATGCAGGCCAAAGCGTTGTTCGGCTATG
ATGGTGCCGTCCTCAATGGCCGAGGTGATGAATCGTTGCCAGGCCGTATCCAGATTGGAT
TTACGTAAAGCACCACCGTGGCTGGCCACGATGATGTAGCGTCGATCAGGACGGATCGGA
ACGACCGTTGATTTGCTTGCCCACACCTTGGCCCGGTAGGCCTTCGCTCCCTCCCAGGCG
GCGCGCAGACGTGGCGTCCAGCGGACAATGTTGTCCCGGCTGCCCTTGCGCCGGTTGGTC
ATAATCCCTTCAGCCAGTTCATGGGCATCTGTTAGCGTGATGGTCTCAATGCCCCGCAAT
CGGCACAGGTAACCGATCTCCATCACGTAGCTCAGGTATTCCGGACAGCCGCCTTTTTCG
TTCCTGGCCAGGCGGCCAAATGCCAAGGCGCGGTCGACCAACGTTTCCATGACCTGGTGC
TCCGGTAAACGTCGGCGTTTGCGCTCAACAGGCGCTTCAATGCCCTGTGCGGGATTGTTG
TCCAGGTAGCCCCGGTTGCGGCCCCACCGCAGTACCCGGCGCAGGTAGCGTAGGACGTGC
GCTGCTTTGGACGGCGTGCCCTCGTCAGCCAGGCGATCAACAATCCGCTGGATCAATGCC
GCCGTGAGTTTCTTCACCAGCAGATCCCCCAGCGGTTTGCCCAGCCGTGTCGGGATACCC
AGCAGGACGTCCCGCGAATAGCAATAATCGTCGTGAGTCTTAAAGCTGAGTTTCTTGTAA
CGATCGCTCAGGTGAAACTGCGCGCAGACGTAACGCAAGGTGCCTTGGTCGACGCCCGAG
GTGTGCTCCATGATTTGGTGCAGCTCGGCGAGTGTCACGTCAGCCGGTGCGACATTGCGC
CGGCGTTGTGTGCCGGTCTCGTCGTAATGCAGCGTGTACCAGACGCCGGCGTTGCGATGA
TCAAAATAGATGGCCGCTGGAAGAGCGGCCTGGTCGATGTGTGGGGGGATGTGCGGATTG
TGCTTCCGCTTACGCGCTTTCCTCATAGGATATTGGTGTCATAACTCTCTGAGGTTACAG
ACTCGATGCCCGCAGCGTGGTGAATAAGATCCAGCGTCGTCCACGGACCAGTGCGCCCCC
GGAACATGCGTATCCCCTGAGTGATCAGCGAGCGTTCGACGTCGGAGCGGCGTTGGTAGC
CGGTGATGCGCTGCAGGTCCTCAAAAGTGAGAACATTGCTTGTTTGGGAGTTCATGATTG
CTCTCTATATCAAGCAGCAATCAGGGCAGTGTAACGTCCCGCCCTGATGCTCAAAGCCAG
AACCTGACGGCTCAATTACTGGGGGAGGGGATGGCGAGAATGCTGGCCAGAACGCGCATG
TCGTTGGCGCTCACCTACCTGGGTGGCGCGTCATGAGCATGAAACTGCACAAGGTGCTGT
CGATCGGCGGCACGGTCATGCCGCTGGTCAACGACGATGTCCGCCTTGACCTCAAGAGTC
CGGGCCGCGCCACGTTCACGATCAAGGCGGGCGTTACCGTCAAAGGTTTGGTCACGTTCG
ATATCGGCTACAACGAAGCCGTTCTGCAGCGTCATTTCATTGGCTACGTCGAACGCTGCA
CCGCCACCAATGGCATCGAGCAGGTGGTGCTTTGCAGCGAGTTAGCCGCGGTGCTGGCCA
ACCCGTTGCCCATGAACCTACGCCACGTGGATCTGCGCGCTGTGCTGGCCGATATCGGCG
GCAAGACCGGGCTGCGCTTTCAGGTACCGGATCAGGCTTATACACGCACCGAGACGCCGT
TTTTCTACAACCTGGCCGCTGGTTACCAGGCACTGGACAGCATGGCGCGGGTGTTTGGCA
TCAAGGACTTTATCTGGCAGCAACAGGGCGACGGCGAGATCTACGTCGGTGCCTGGGCTG
ACAGTTTCTTCGGCGCTCGGTCGCCGTTGCAGTTGCCGGTGAACCTTTTCGACGGTTACC
AGGGCAGCCAGAGCGCAATGATCGCGGCCTTACCGGGCCTGCGACCAGGCGTATCAATCA
ACCAGGGCGAGCGGATCACGAACGTGACGCTGGCCGGCACGCAGATGGCTATCAAATGGA
CGACGCAATCAAGCGCAGCGTAGAGCGGCAATTCCCTGAACTCACTGGCGGCTATCACTT
GCCGCGCTTTGCCAAAGTAGTGGCCGTGGCGGATGCGCCGGCCAGCGCTGGGCTTTGTGA
CGACTTCCGCCCGCGCTTCTCGGTCGACCTGCAGGTGATGGGGCCAGACGGCGAGATCGA
CACGACGTTGCCGGTGCTGTCCGGCGTGCCGCTGCCCATGCCAGTGGGTGGCGATGAGAT
GGGTTTCTTTGCCTTTCCGGAAGAAGGCACTCAGGTCGTGGTATGTTTTGCCTATGGCCT
GCCACACAAGCCCTACATCCAGACCATCCTGCCGCACGGCCTCACACTGCCAAAGGTCCC
CAAGGGCGACCAGGTTTGGCAGCACAGTGACGCCGTGCAGCAGCGCGTCGACGCGGACGG
TAACTGGTTGCGCAAGACTGACGGCAAGATCCAGGACCAGGCGATCGAGCGCGAAGTCGA
CGCCATGACGAACACAGAGAGCTTCCAGAGCCACACCAGGACGGTGGACGACCATTCGAC
TGAGTCAGTGGGTGGTGTGAAGAAGATCGAGGCTCTGGGCGCGCTCAAGCTGCTGTCAGG
CGGATCCGCGAGCTTGGCGGCAGTGGACGACCTGCACCAGGCAACAGGTCGTGACCTGAA
CCTGGTGGTCGGCCAGGAGCATAACGCCACGGTGGGTGGCGACATGCATGAACGGATTCA
CGGCTTGCGTGAGAGCGTCGCCAGTAAGAGCCAACGGCTGCAAGCGCCTAAAAGCTGGAT
TGGGTCCGGAACAGTCAACATCTTTCAGGTGGTTTGTGACCTGCTCGACCTCGTTCAGGA
TATGAATACCCAGCTTGCGGCACACACTCATGGTCCATCACCCGTGCCTGGTAACACCAC
AGCCTTCACCGCAGATGGAGTCAAAGCGGCAACTCTGGCTGGACAACTTAGAGCCGTTAC
CATGTAAAAGCGTGGGAGAACTGCAGTATTGAGGAGCATGGTTACGTACTATTCATAGAT
TTACTTGCCTTAATTCAAGAGGTGGCAGATGCTGCTCGTGCCTAAATTACTTTGTAAGGA
GTCGCGTGATGAGCATGGAAACTTTCAAGGCTAGCGTTCAGTATGGTGATTATAAAGGGA
CGGCTGCTGCAGACGCCCACGATAGCTCGACGATTAATGACTACATGATAAAGCAAGGAT
TAATGGGGAAGGGTGATCAAATTGTTGGGGTTAAGCTATGGTCAGGTGAAGTTCATGGCC
ACATACAAAACAAACCTGTCGACGTGACTGTTTATCTCATAAATAGTCCCGGCTTTGATG
AGGTTAGGAATGCTATTGATGGGACGACCCCAGTTCTTGTTAGGGAGGTTAGATTTGAAA
TAGGTCTTGAAGAGTTTTTTGGTCTATTTAAACGATTCGAAATCGCGATAACACGTTTTG
ATCAACTGATTGGTCGGGAACTAAGCGTAGAGAATTGAAAGGCTATAAGTGGAGCCGATT
TTGTGGGGGCGATACCCGGTATATTCGGATGGGGTCGCCCCTCTCAAATTTTTGCCAAAA
GCCTTGTGCTAGAGGCAAAAGCTAGCAGGCACAGAGTCAAGTAACCCCTGCTAGGGAAGG
TCTGAAGTAGCCGGATGTTTTCCGGCTACCGAGTCCTCAGCACTTTTCAAAAAACGATGC
ATGTCGAAATTTGCTCAATTATCTTCGCTTTTTAGCTCTTTCGGCCGCTGCAAAGCCTTT
TGCGGTAACCATTTCCTGCATTACACGCGCACCTCTCCTGCGCTCGCCAACAAATGTCGG
CCGGCCATCCACAGGTTTGACAGGGCGAACAACGTCACCATCTGCGCGGTGTTCTTGGCC
AAGCCCCGAAAGCGCACTTTTTCATAGCCAAACTGGCGTTTGATGACCCCAAACGGATGC
TCGACCTTGGCGCGAACCTGGGCCTTGGCCTTCTCGATTTTGCGGATCGCCTTGTACAAA
ATACTGCGTTTTCCGTGCTTTTTGTAAGTGCTGTGGCGGGCGGCAATCTGCCAAATGACC
TTGCGCCCAGCGTGTTCTTCGCGCTTCTCGACCCCGGTGTAACCTGCGTCGGCGCAGACT
ACGTTTTCCTCGCCGTGCAGCAGTTTGGCAACCTGCGTGACGTCTGCCACATTGGCCGCT
GTTACTACCACGCTGTGCACCAGGCCTGACTCGTCGTCGGCGCCGATGTGAGCCTTAGCG
CCGAAATAGTACTGGTTACCTTTCTTGGTTTGATGCATCTCAGGATCGCGTTTGCCATCC
TTGTTCTTGGTCGAACTGGGTGCGTGAATCAGCGTGGCATCGACGATGGTGCCTTGACGC
AACGACAAGCCACGGTCGCCCAGATAACCATTAATTACGCCGAGAATCCCGGTCGCCAAC
TCGTGCTTTTCCAGCAGACGACGGAAGTTGAGAATGGTGGTTTCGTCTGGAATTCGCTCC
AGGCTCAGGCCTGAAAACTGACGCAGGATAGTCGTCTCATACAGCGCTTCTTCCATCGCC
GGATCGCTGTAGCCGAACCAGTTCTGCATCAGATGAACACGCAGCATCGCCATCAGTGGG
TAGGCGGGCCGGCCACCTTCTCCTTTTGGATAATAGGGCTCAATCAGGGCAATCAAACCT
TTCCAGGGCACCACCTGATCCATCTCGATCAGGAACAATTCCTTACGGGTCTGCTTGCGC
TTGCCGGCATACTCGGCGTCGGCGAAGGTCATCTGTTTCATCATCGAAAAGCTCGGCGAC
TGGTGTCCGGAGATTTTGCCAAATTAGGAAGTCTTTTTCAGAGTTTCCTTAGAAGGTGTA
GACAAAATAAATTAAACTTTCACTCCCTTGTCTGAATAGCCCTCAAGCCATGCCTAAAAC
CGGACGTCCTCGCTCGATTGCCGCCGAGCACTATCCCGTGCTGGTGAAACTCGCTCATGC
ACAGCCCTATTCCAGCCAGGCCGAATTGGCGCTCGTATTCTTCGCCGAAACCGGTATCAC
TGCGCATCCCGACACCTTTGCAAAAGCGTTGAAAATGGCAGGGATTACGCGTGTAAAGCA
GCGGGCCAAGGGAAGTTTTCAGTCACCTGAACCTAATAAAGCCTATGGCTACAATGAAAC
CCACCGCCGCCAACTGCCGGAGCAGCTATATCCGAGTTGCTTGACAGATACCGAGTGGGC
ACTGGTCGCCGACCTGTTTGAAAGCCAGGGCGGACGAGGAGTGCCACCGCTTCACTCTCG
GCGCACGTTGCTGGAAGCCTGTTGCTATGTCGTACGCACGGGGTGCTCATGGCGAATGCT
ACCCCGCGATTTTCCTCATTGGGACAATGTCTACAAAACGTTCCGCCGGTGGAGCGCTCA
AGGCAAGTTCGAGCAAATGCATGATCGCTTGCGAGCTCAATGGCGTGAGCGGGAAGAACG
CGCTGACAGCCCGTCAGCAGCGATCCTGGATTCACAGTCGACCCGCAGTTCTCCTCAAGG
CGGTGACAGCGGCTACGACGCAGGCAAAAAAGTGAAGGGGCGTAAACGAAGTCTGATTGT
CGATACATTGGGCCTGCTGCTGGCTGTCAGTATCAGTGCTGCAAGCGTGCAGGATCGTGA
CGCGGCGGATGATGCGGTGGCGTACTCGAAGGAAAAATATCCGTCACTGAGCACGCTTTT
TGTTGATAGTGCGTACGCAGGAAAATGGGCACAGCGCACCCATCAACTGCACGCTATCGA
TGTTCAAGTGATCCGTGGCCCGAATAACAGAAGAACAGGGCAATGGCACTCTGAACAAGG
CGATCTATTTTCCGTGGAGCCTGTTCAGACTGGATTTGTGGTCATGCCCAAGCGATGGGT
AGTGGAGCGAACTCATGCCTGGAATGAGAGAGCTCGGCGACTGATCATGCATCATGATCG
CCTTTTTGCGGTAAGCGAGGCATGGGTTTGGTTGGCCGAGGCTCGAATACTCGCGCGCCG
ACTCACTACATGATTTTGTCTACACCCTCTTAGTGAATACCCTCTGTGGATCGCTAATTG
GAATGTTAGTGAATCTAGGATTCCCGCTACATGGAAGGCAGCAGGTAAAAGCTGGTCAAT
TTGGCAGCACAGTAATAAAGGTCGCATCGACGGCATTGAGGTTGATGTAGATCTTAACTG
GGTCCGTATTTGATCCAGTGATTTTGTAATTGGGCTAAGCGCTAATGACATTAACTGCAT
CGCAGCTGGTAGCCTATTGAAAGCACGTTTATCGTCCAACAAACTATAGGGTGTTGGACG
ATAACGCCGAAGACAAGCCTGCTACAGTTAATGTGAGCCCGAGTGATCCTTCAGTCGTAG
ATAATCTGAGCCAAAAAGCGTGCTGATTGCGACCCGTTACAGGTAGTCATTACGCACGCA
TCGACCCCCTGATATCCCCACCAGTGTGAGCATTCTCAGGTTGTAGATGGACATATGAAT
CTCTAAGGACGCAGGGGCAGAATGCGGGTGGAGCCGTTGATACTGAACAGTGCGCGGGAG
TCATCCAGGCTGTTGAGCTGCCAGTTGCTGCGACCATATCGCCGGGGCGTATGAGGTTCA
GTGGGCTCAGTTGAGTGCTGCCAGGCGGGGCGACTGACAAGAAACGCTCACCACCGCGAT
ATTCCAAACCCACGACCGAAAAGGGCGGAGGTGCCACCGTTTTGACTGAAGGGCAAATAT
CTGAGTTCATCCAGTATCACCAAGTCTGTGCGAAGCAGTGCCTAACCACGGTGCAGTTGC
CGTACTACGAGATCGGTCGTAATGCTGCCCGGCACTTGATAGAAAGCCTCGAAGTCTCGG
GAGCCCAGCCGAGTCCAGCCAGTGGATTGTCCGCTGGTGGTCAGGGAATCGTTATGAGCG
ACTTGCAAGGGATAGATCACGCATCAACGCTGAGCACTTACTGCTTGTATAGCGGTCGTT
GAGATTCAACCAGACGAACGACGAACCACAACAAAAAAAGCGCCCCTCAGGTCGCTTCCT
TTGTTGTTTCAGTGAGTAACGGAATTACTGCGGCATCTTATCGAGTTCACCCCACGTCAT
ATCACGAACGGCATCGCTGAAGCTGCGCTCACCTTCGAGGGCAACACGGTTTGCCTGATC
CAGGCGCTTGGCAGTAGCGTCCATCGCTTGCCGCTCGCCGAGCAAGTCGGCGCGCAGCCG
CTGCAGTAATGATGTTGTCTGTTGAAGCTCCATCGCCATCTCTTCGCTGTTCGAACCGCC
CTCCTGAGCTCCTCGTTCAAGTTGCGTCAGCAACTCGTCGCGGCGAACGACCAGGGCGTT
CACTTGCGATGAGACCCTGTTAAGTTCAAGTCCTGTTGCCGTGCCAGCTTCCACCCCTTT
GCCAGCCAATATTTCCATGGCATGTCCGAGCGAACGCCGACTTTTTTCAACACTGAGCAC
ATGGGCCAAAGCCGAAGTTTCCGTCTGCCTGGTCCGCTCGCCGGGTATCGAGTACACCAT
TTCGCTAGCCTGGCGCATGGCCTTTACATCTTCATCCAGGGCCTGATGATTTCGTTTGAG
CGACGCAAATGCACCCCGCACACTTTCTCCATCGGCGTTGCGGTCATCAATTTCAGGCGC
TGGCAATTCAGGAATGCGCAAAAGCAGTCTGTCTACATGCGCGGACGCCGTCCCATAAGC
ATGCTGGAACGAACCGATAGCATTCGCCTCACGTTCATGCGCCGAATTCATACGCTGAAT
TTTGCCGTCAAGTTGTCGCCATACGTCATTCGTTGTCAGGGCAGCAGCCTCCCCTGCGGT
GCGCATCGTCGCCTCTTTACGCGGCGACGGAGGGCCATACGGAACATCCCCGGCCTGGGT
TCTCTGCCCCAGAGCCTGAATACCGGATTGCTGTAATACCCGTAACGGCGACTGCAGCGC
TCTGCTTCCGGCTTCCAGCACCTCAATACCTTGCAAACCGTCATAAAGACCGTATCGGAA
CTGGATTTCCGCTTCGAACAACTGATGCGATGTCGCGCCAGTGGCCGAAACGTTCAGCAG
CGGCAGCCCTATTCTTGAAGTCACGGGGTTTTCATCGGTGTTATGTACGGCGATCGCCGC
CAGACGGTACAGGTCAGGTGTGTTTTTGATCTTGTCCAGAACGCCGCGCCAATTCAGTTC
GCTTGCTGAGGAGCCCGGCAAACCCAGCGCACGTGCCGACGCCTGCTGCTCGCGCGCCAG
TAGCGCGTCATTGATGGCGAACCTCGCCTGCGGACGCATCTCGAACACGTATCGCACCTG
ATTGATGTTGGGCAACGACTGGAAACAGCGCATGACCTGATCGAGGCCAGGTGTTTTGCG
ACGCAGTTCCGCCATGTCGTTCAGTTTGCTGCCAAGCCCTATATGGCCGATGGCGTGAAA
GACTACGGTTTCTAGCGATTCACGCCCGAACAGGTTGAACTCCACCCGCGCTCCGGGAAT
TGCGCGGGCATGATGCTGGACGGCGCTTTGTTCCTGCTGACGCAATTGATGCAGCATCTC
CACTACCGAGGCGCGATCAATTTCGGAGCTCGCCTGCCACACACTGTTGCCTGCGTTCGA
CATCTCTCGGGCCGCATCAAGGCGCTGACGGCGCAATGCATTTCCATCCAGGGCACCACC
GGCTTCAACGTTACGCGCCTTCGAACTTTGTATACGGTCAATCATCTGATTGATTGTCGC
GATACGCTCGCTGGGGCTGGTCGAATAAGCGAGCGCACCCAACTCCCCGATATTGTCAGG
AAAGGCGCTGGCCAGGCGCTGACGCATCTGGCTCCACTCGTCGGCCGTAATGGGCTTGGC
GACTTGCGTATCGAAGGTGCGTTTATAGCTGGCCGTCGACAGGAAGGGGCCGCGGCGCTT
ATCGTCCACCACGCTATCGGTCGGCAGTTGCACATCGCTTGACGCAACGCGGATGCCGGC
GAGCTGCAGGTTACCGTTTCCAGTAGACGCATTTATCAACTTTTGAGGGCGATCGCCGAG
CGCTGAAGAGAGCGCGCCTCCCAGATTCAAGTTGCTGTTGAATTCCAGATTGAAATCCGT
GCGCCCCTGAAATTCCAGGCCGATAATCTCTGCCCAGGCGTGATCCAGGTGCAACTCCAT
TTGTCCCCAGTGCGCGCCAGCCTGCGCCGTCGCGCCTACCGACAGCGCCCCCGACGCGGT
ACTGCGTCGGTTGTCGGCGCCGGATGCAGCAGCATCTGCCGACGGTTTCTGTGGTCCATA
TTTCTGGCTCAGGCTAAACGGCGATACGCTGACGTTTGCCCCCACCGAGCCATTCAAATT
GGTTTCGAACAGATCCAGACCAATCGAACCACCGTTCACGCCAGTGCGCAGGATCTGAGT
GCTATCGGGGTGATTGACGTCGAATAACAGCCGCACGAAATCAGAGATCGTCGAAGGCGC
GATAATCACGGCGGCGCCTTGACCATGCTGGTATGTCCCGGAAATACCCAGGTTGGCGGA
GCCTCCCCACGTTGAGTTCATCGAGCGACCCGGCCGCGAATCAAGAACACGGCCACCAGT
GCCAAGGCCTGGCTTGAAGTCGATTCCGACCCCTGACGTCGCTGATACGGAGGCCTTGGC
GTGGCGCACAAAAAACGCGACCAACCCGGCATCGCCGTCCTTGCCGTCACCGATGCGCTC
CACGCCGAGTACCTGAAGCGCCTCGCCAGTTATGCCGACGCTAAACGCATTAAGATGTTT
CCAGTCGGCGCCCCCCAACGACCCGCGAATTTCCAGACCGCGCGACTGCGTCGAGAAAAA
GGTACTCCTGTTGAACAGATCCAGGAATAAATCGGACATACGCGCGGCCATTTCGTCCGG
CGCGGCATCGGGCGGCAAGCCAAGATTTTTGAGCAACTGGGTGCGGCGTGCCGAGCCCGG
CAACGATATCTGTTCGCGAAACGTCGTCACCACATCATCGAAGGCCGCTAATTGAACCCA
AGAAGACAGACCGAGTTTGCACAACCCCGGAAGCCTGGCATCTTGCTGAAGCCTCTCCGC
CATTTCCAGCGCCTGCGTATCGGTGCTGGTCAACAGCGCATCATAGTCCACCAAACCCGC
CATCAACCCTGATGTTCGCAAGCCGTGTGGCGCATGGCTGCTGGCACTGTCAGCGCTTCC
ATCATCCGCCGGCAAGCGTACGCCAGCACGCATGATTTTTTCGCTGACCTCGCACAAGAC
GCTCAACAGCTCAGCCTCACGTTCGCCCATACGATCAGCGTGCAGCGCCGCGCCACCCGC
CAAGGCTTTAATACTCTGGTTCAGGTTCGGCAAAATATCTTCTGATCTGGACAAGCCGAC
CGAAGACAGCGCTTTATTCACTTGCGAATGCTGCCGCCGCCATAGCTCGGCCAGCCGGAA
CGTTGGCGTAGAGGTGGTAGACGTCAGATCGCCAGCACTCTCGCCGTCCCCCATATCGCC
CATGATCACGCCTTCATGGAAGCCTATCTTGCGCAAGTCGCGTAACAGCGCTTCCAGCTT
CTCTTCCCGCAGGTTCAACAAGCGTTGCGTTTGCTGATGTGACAGCCCGAACTTTTCTCC
GTCGGACGGTCCTACGGCTGAAGCGACGCGTACTTGCGCGAGCGTCGGCAACTGTTCGAA
CAGCGTTTTACCTGACGTATACGCCTGCTTCGCCTCATAATGGAAACTGGCCAGACGCCT
CTCCTGGGTTGTCGGCGGCAGTACGACGCCAAGCTTGTGCGCCATTGCCCGCATCGTGTT
TTTCGTCACTCCGCCCAACACATCTCTCGCCAATGCGCCAACCTGAGCGCGCGTCGTATC
AACCACTGCCTGTACGCTCGACGTCATCGTCAACGGGTTGTTCGCTGCTGTCCCCATCAG
CGTCGTAACCGCAGATGCATCATGATGCGGTGTGCTGATACGACTGGCTTGCTGCTGGTT
GACGCGGGCGTTGGTGCCTGCAAGGAAGTTCTCCGACGGCAGTTCGTCTGCCTCCGGTTC
GGGCTTTACGCGTGCTGGCAAGGGACGATTGTCGTGCGACGTCATTGCAGGCAGCAACGT
GTGCCAGTTATCACCCAACTGCAATTGTATTTGCCCAGTTCGAGTGGCGCGAAGATTCGA
AGGGTGATCAATCCCCGGCAGAATTATCGGCACCGGCTCCCAGTCATCTTTCGCGCTCAA
ACGTTTCAACTGAGGTCGCTGGTTACGAGGATGATGCAACACGAGCAACTGATCGTTGAG
CCCTATGGCGAGGGCGATGGGGCGCTGCAACAGGGGAAGTCGGCGGACTTTGCCATCCGC
GTCGGCGGCGATCAGCAGACCTGATTCCATCAGCGCGACGCTCTGGCGATTGTTGTGAAC
TGCCAGCGCCTGCACTGGCTCGTCAAACTGCGCGATAAGCCTGGCGCGTAACTCCACTGT
ATCCGGGATAACCGCCAAAGGTCCCCCCGCAGGATGACGCGGCAGTTCGGCATCAGTCGG
CAACCAAGAGGTACGGCCCTCCAGTTTCAGTTCGACGACCTGCCGTGCATCCCCCAATAA
AGCAAAAACCGGTTTCCTGTCGATAAATCCCAACGCAGAGGAATAGAGAGCGGTCACACC
CGTCAGCGGTTCGCCGCCCGGCTGTCTTAACCGCTCCCATGGCTGGTCAGGAGCCGGTTG
ATAATGCAGCACGCCGTCGATATGCCCCACCTGAGCATGACCATCAAGCTGAACGTGCGA
CTGCACAGCCGTCTCCGACGGAACATGCAGCCCCTCGGTGTAGAGCAGCAGCAACGGGCG
ATCCAGCAGATACGCCGGCCGAAACAGCACCTCGTTCTGCGCTCGCTGCAAGCTCATGCG
CCGCCCGTTTTGATCCTGCAACATGAGATGAACAGTGTTGTCCCTGGACAACCCCATGGT
GGTCACGGCCCAACCTTTGCCCTGCGCAAAATCGCCAGGTAATTTCAGCCGGTGGGCTTC
AACAGGCCCGATGCCTTTCAGATCGGCCTGATAAATACGTCCTTTATCATCGAGGATCAG
CGCAGCGTTGCCGCGCGGCAATGGCAGTAAATCAACGGGGCGGGCCGGACTCTGCTCGAC
CCCCAGGCCGCTGGCTTCTGGCCGCAAAAGCTCGACAGGACGGGAAATGCCATTTGAATG
AACCGCGCCCTCATGTAGCCATTGCACCTCGCGACCGGCGCCAATGCGCACCGCCGCGCC
TTCGGGAAGCCGTTCGGTCGGCACGGACTCGGCAGACGTGTCGGTTGCGCGCCAGAGTTG
CCTGCCGTTGTGTAGATAGACATCGCCATCGGCCTGCAAACCAATCATCCGCAGGGGCTC
TCGGGGATCCGCGCCAGGCAGCGTCAATGACGTCCAGCGCTCTTCCATATTTGCGGTATG
AACCACACCGCCGCGCTCTATGTATGCTCGATCATGGGAGGACTGCCAGACTCCTGTTAA
TAATCCTATCGGCGGTTCGGCAAGCCGGGCAGCCACAGCATCGGCAGTTATTTCTCCGCT
GATGCCGTATTCAATGTCAGGGTGGACCGTCAAAACGGCCATCAACATGCCTGGTACGGA
GGTGAAAAACGCCTCATTACGCGGCGCTAGCGGCTCGTGATGCATGGCGGTATAGCGCAC
TAGCTTGCCATTGTTATCAAGGCTGGTTTCGCTTTGAACCGACGGTCGCTTTGCCAGCCA
GTCATTAATGACGCTCACCCCATCTGTATGACTTCTGATACGAACATGCCTTCCGCGTTG
CAACGGCACCGCTTGCAGTCCGAGCACCTGACTATTCAAACTTGCATGAGCCCGATTTCG
CATGCCGCCCTTGTGAGACGACGGGCTTTCATCAACCAAGGGCAATGGTTCAGGTAGCTG
AGGCGGGCTGTTAGCAGGCGAGACACTGTCTGCATGATGAGGGAGAGGGTTGGCAGTAAA
TCCGGAAGAGGTAACCTTTACCATCGTTATTATTAAACTCCTGTATATAAAATATATGTC
CTGTTTATTTCCCACGAAGAACCAACGGCATCATGCCGAATAGGAGGTGGTCTACATCTC
CATTACAAGCTCGTGACTGGAATACTATGGGCTCTACCGATTAGAGTCTTCTTCGTTGCG
GTAATAAACGACAGTAACTGAGTGGCTGTGCAGCCAGATCGGTTCCCACGACCGTCATCA
AAATGTCACAACGAGTCTGGCCTGACCACCACTCCGGCGTGTTCTCTTTGGCAAGGCAGG
GCGAATCGCCCAAGGACTGCTTCGCACATATCTGGTAATACTTGATGAACTGGGGTATTT
GCCTTTATGCCAAAGCGGTGGCGCACTGCTATTTCACCTGCTGTCCAAGCTGTACGAACA
CACCAGCGTGGTCATCACCACTATGGACAGTGTTAGGCAAGCAGTGCCCGCAGTGATGGC
CTTTAGGTATGGCTTGAAGGCTATTCAGACAAGGGAGTGAAAGCTTAATTTATTTTGTTT
ACACCATCTTATTTATACGAGACACCCCTTCAGATGCAATTATCTTAACGAGGTCTTCAC
GAGTGCTGACTACTGGATTACTTATGAAGTTTCTTACCCAACGATACAGATACTCGACGT
AGCCAACAAATCTCTCTGCATGGGACAAGACAGCGTGGCGATCGTTATCTGACAGTCCAA
TTGCCATCCAAGAAATAATTAAATTATTCGTATATGAGTCTGAATTAATTATTGCAGGAT
GTTGGTCGTCGATTAAATTTCCTTGCAGGATATTCCATAAAAATTCCGTAGTGCCTTTTT
GCAAACAGTTTTGCGAGAAAGAGATCAGTAGCGTGTCAGGAACAACCAAATCAAGTACCA
AGTTTAATCCCGAGGCCGTGATTAACTCAAACTGAGTACCTGTCTGGGTCGGAGCGGGTA
ACCGCAGGTCTTCGGCCAACGATTTAATTACCTTGGTAAAGTTATTGATATTCATAGTGC
CTCAAAACGTAGATAAAGCAGAGCAGGACAGTCCGTTGATACGGGTTATTAAGTTTGCCT
ATAGAAGAGTAGGTGGTTCGCCGCTCTTTTTCAGTTCCATTGCAACGAGTAAAATCTTCA
ATCAGGTGTCGCTGAGTGAGTTGCATCTCGATGTCCAAGAAACACTGGCGGTATGCAGTC
TATATCACGGTGGAGGCTTGCTGGGGTTATCCGGGTTCAAGGGCAATGGCTCAAAAGTAC
GGTAAGCGGTTACTTCAGTTACCACGCGGTACCACGGACGCGAACTTACTGGTCGCATCT
GGTGTGACCGACACTAGGTAGGAAAAGAGGAATAATTAAGCGCGCTGCGATTAAAATGTT
GGTCTTTTTCATCGCATTCCCATCCAATCTACTGGTTGCTCGGCGAAGCGGCAGTGATGT
TTAAAATGGCAAGCATGGGAGCGAAATCAAGAGCTAAGCTGGCAGATGACTTTGGCCTTG
GCATCATTGGACTCTTCATTGTCGTACCTGCAACCTTAATCGGCGCAGTGATCACAGCAT
CGTTTTTTGGTGGAAAATGAGTCCCCGCGGGAGGAGCTAAATGCTTAACAAACCATCCAG
CAGCCTCAGAAGGTCTACCAGATGCCTAAACAGACGAACTTTACGTCCACGACCTATGGC
TAAATGACCGACACCAACTGCCGCCAGGAAAAGAATGACCATGACCGAAGAAGAAATGCG
TCAAGCATTGTTTGGCTCGGGCGGGCCAACAGTGCGCTTAGCCGCTCCACAAGCTCATCC
AAATACAGGCAACAACCAATCTGCGAAAGCCGCCGCCAAGCGAAAGATGGCCAGGAATTT
CGTACCAAAGCTCGTGGTAATGTTACGTGTAGGTAACGAGTATGAAGGCACGACGGAGTT
GATCACACACGAAGCCGACACGCTCAGCCGCCTTCAGGCTGAAGTAGATGCAATGAAGAT
TGCACGCAAGAAATACAGGTACGTGGAGCTGGTATCGGTCAAGCCCGCCAATTAAATCTG
TTAATTTATACAGGCAGTGAGTCAGTCTTTTACTTTGACGGTCGTTGAATCCTCAGGCCG
CTGGCCGCGCCGGTCGTAGAGGCGGGTGGTACTGATGTTCGCGTACCCTAGCCACATCTG
CACCTTCGATATCGGCGTCATGCTCCAGAGCATTGGTCGCCGCCGTTGCTCGCAAACCAT
GCACACCCAACCGCTCGACCTCGATGCCTGCCACGCGTGCCCACTGCGCAACAATGGTGT
AAAGACCATTCGCAGTGGCACCGGTGCCGGTGGTTGTGCCACGCATCGAGCGAAAAAGCG
GACCTGGCACGGCAGCACGTTCAACATCCTTTCCAGGTACGCATAAATGCGCTCAGCTGC
CAATGGATAAAGGTGCAGAAAGCGGGTCTTGCTGCCTTTGCCATGCACCCGCAGGTGCTT
GATGCCACGTCGCTCCTACAGATCGCCGGTCTTCAGTTGCGGCGCTTTTTGTAGGTTTTC
GAAATTAATGCGACTAAAATTCCTCCATCGAACTGAGCGAAGCGGATGGCAAACTCTACG
GCCGTGGCACTGCGGACATGAAAGGCTACATTGCCTGCGTGCTGGCGCTGGTTCCGGCGT
TTACCCAGGCATCGCTGCACATGCCGGTGCATATCGCGCTGTCCTACGACGAGGAAGTGG
GTTGCCTGGGCGTACGCTCGTTACTGGCATCGCTTCAGTCGCGGCCGGTGAAACCGATGC
TGTGTGTGATCGGCGAGCCGACGGAGTTGCAGCCGGTGCTGGGCCACAAAGGCAAGGTCG
CGATGCGCTGCGATGTACAGGGTGCCGCCTGCCACTCGGCCCACGCGCCCATTGGCGTTA
ACGCCATTGAATATGCGGCGCAGTTGATCGGCGAGCTGGGTCGCCTGGGCGAGGCGTTAC
GGGTGGCTGATGCCCTTGACGAGCGCTTTGATCCGCCGTTTTCGACCATTCAGACCGGCG
TGATCAGCGGCGGCACGGCGTTGAACATCGTGCCCGAACAGTGCCGTTTCGATTTCGAAG
TGCGTGCGCTCCCCACCCTGGACCCGCAGCAGATCGTCACTGCCATGCACGCCTACGCCG
CGCAAAAACTGTTGCCGGCCATGCAGGCGGTCAGTGCCCGGAGCGAGATCCGGTTCACTG
AACTGTCGAGCTATCCGGGGCTGGATATTCCCCTGCACAGCCAGGCGGCGGAATTGATTG
CCGGTTTTTGCGGCTCCCGAGCGTTTGGCACGGTGGCGTTCGGAACCGAAGGCGGGTTGT
TCGACCAGTCAGGCATCCCGGCAGTGGTCTGCGGGCCGGGTAGCATGGAGCAGGGGCACA
AGCCGGACGAGTTCATCAGCGTCGCGCAACTTGACGCCTGTGACGAGATGCTCAAACGTG
TACTGGCGTTCGCGTCGCGGCCATGAATCGCCGCGGATTTCAGTGATACAGTTGCGCGCC
GAAATACGCTAACGTCTCGGCGCGCCAGTCATGGACTGGCCACTCTTCCCGGCTATTCGA
ACGTTCTATGGATGGAAGCATGACTGACAAACGTCCCCTTACTCGCTGGTCCCTGGCCGC
AACTCTATTGCTGTGTGTTGGCACGTCGGCGTTCGCTCAGGACTCGGCACTGCATTCCGG
CAAATACGAGCAGTTGATGCTGGCCGTGACGCCTGATCATCAAGTCGAAGGCTACTACGC
GGAAGAACGAGGCGAAGATCCGCCCTTCAGTTGCGCGTTCTATCTAAAAGGCAATGTCGA
GGCTGGCAAAGACGTGGCGGTATCCTCATGGTCCGACGGAGCCTATCCGGGAACACTAAA
GCCCTCGACTGACGGCGTAACGCTGACCATCGAACAAGGCCAGCAACACTCTGGCTGCCT
GAATGTGCTGATGCCCGACATCGCCACCGGCCTGGACCTGACCCAAACGGCCAGCAAACA
GTGGATAAGTCTGGTGAAAGTCAAAGCCGACAAGGCGTGGCTACAGAAGACGCCAAATGC
CAAGGCCACTCGTGGCGCTTACATCGTCAAAGGTGATGTTGTCGGGGTTCTGGCATTCAA
GGATGGCGCGGCTCAGGTCTAGTTCATCAATGCGGATGATCGCTCCTTTTTCGGGTGGAT
TGGTCAGGACCAGTATGCGCGGTTGGTAGTGCCCGGACGCTGATTGCAGATAGACCTGAC
AGCCACGACCGCAAATCCGGTAACTGTCAGATCAAATCTGAGCTTTTCACTCTCACTTGC
CTTCAAATAAAGCCACACCCGTGATGAATAGGTTACGTGCCTGAATGCTCGTAACCGTTC
GACCAAGTCATCTAGCAGAATTGCCTTCGCTCACAAGACCTCTGCCAATGCAACTGTGCG
CGAGTCAGTGGCGCCACGATCCTTGGGGTAACTCACACTGCCGTTGTGCTGCGGCCAAGG
CAATCTTCAATCCTTCCTTATCCAATGGTATGCAATAGGCGGGTTGCCAAACTGCTGCAC
GGCGAGGAAAACGTAGTCTGCGCCGACGCAGGTTACACCGGGGTCGAGAAGCGCGAAGAA
CACGCTGGGCGCAAGGTCATTTGGCAGATTGCCGCCCGCCACAGCACTTACAAAAAGCAC
GGAAAACGCAGTATTTTGTACAAGGCGATCCGCAAAATCGAGAAGGCCAAGGCCCAGGTT
CGCGCCAAGGTCGAGCATCCGTTTGGGGTCATCAAACGCCAGTTTGGCTATGAAAAAGTG
CGCTTTCGGGGCTTGGCCAAGAACACCGCGCAGATGGTGACGTTGTTCGCCCTGTCAAAC
CTGTGGATGGCCGGCCGACATTTGTTGGCGAGCGCAGGAGAGGTGCGCGTGTAATGCAGG
AAATGGTTACCGCAAAAGGCTTTGCAGCGGCCGAAAGAGCTAAAAAGCGAAGATAATTGA
GCAAATTTCGACATGCATCGTTTTTTGAAAAGTGCTGAGGACTCGGTAGCCGGAAAACAT
CCGGCTACTTCAGACCTTCCCTAGAGGGTGTAGACAAAATAAATTAAACTTTCACTCCCT
TGTCTGAATAGCCCTCAAGCCATGCCTAAAACCGGACGTCCTCGCTCGATTGCCGCCGAG
CACTATCCCGTGCTGGTGAAACTCGCTCATGCACAGCCCTATTCCAGCCAGGCCGAATTG
GCGCTCGTATTCTTCGCCGAAACCGGTATCACTGCGCATCCCGACACCTTTGCAAAAGCG
TTGAAAATGGCAGGGATTACGCGTGTAAAGCAGCGGGCCAAGGGAAGTTTTCAGTCACCT
GAACCTAATAAAGCCTATGGCTACAATGAAACCCACCGCCGCCAACTGCCGGAGCAGCTA
TATCCGAGTTGCTTGACAGATACCGAGTGGGCACTGGTCGCCGACCTGTTTGAAAGCCAG
GGCGGACGAGGAGTGCCACCGCTTCACTCTCGGCGCACGTTGCTGGAAGCCTGTTGCTAT
GTCGTACGCACGGGGTGCTCATGGCGAATGCTACCCCGCGATTTTCCTCATTGGGACAAT
GTCTACAAAACGTTCCGCCGGTGGAGCGCTCAAGGCAAGTTCGAGCAAATGCATGATCGC
TTGCGAGCTCAATGGCGTGAGCGGGAAGAACGCGCTGACAGCCCGTCAGCAGCGATCCTG
GATTCACAGTCGACCCGCAGTTCTCCTCAAGGCGGTGACAGCGGCTACGACGCAGGCAAA
AAAGTGAAGGGGCGTAAACGAAGTCTGATTGTCGATACATTGGGCCTGCTGCTGGCTGTC
AGTATCAGTGCTGCAAGCGTGCAGGATCGTGACGCGGCGGATGATGCGGTGGCGTACTCG
AAGGAAAAATATCCGTCACTGAGCACGCTTTTTGTTGATAGTGCGTACGCAGGAAAATGG
GCACAGCGCACCCATCAACTGCACGCTATCGATGTTCAAGTGATCCGTGGCCCGAATAAC
AGAAGAACAGGGCAATGGCACTCTGAACAAGGCGATCTATTTTCCGTGGAGCCTGTTCAG
ACTGGATTTGTGGTCATGCCCAAGCGATGGGTAGTGGAGCGAACTCATGCCTGGAATGAG
AGAGCTCGGCGACTGATCATGCATCATGATCGCCTTTTTGCGGTAAGCGAGGCATGGGTT
TGGTTGGCCGAGGCTCGAATACTCGCGCGCCGACTCACTACATGATTTTGTCTACACCCT
CCTAGAGGGAGAGTTAGGCGCGGTATTGCTTATGCGTACCACACGGAAGATATCCATTAC
GGACTATGGGGTTTATTATTACAAGACCTGCCGCAGCATTTTCGATCTGCTACATGAAAG
TGCAGAGGTAGCGTCGAATGTTATTCATAATCCTGAGGGGGTTCTGAATATTTCCATGCC
GCGCTCGTTTGGTATCTTTGGCTTCCTGCCAACACTCGAAAAATTTTATCGGATCCACCC
GAAAATAAGAGTAGACGTGTCGATCAGCGACTCACTGGTGGACTTTTCCGAGAACCGTTT
CGATGCAGCTGTGCGTTTGGGCGTACTGTCCGACTCCTCTCTCGTGGCACGCCCTCTCAG
GCCTTACAAACTGGTTTTGTGTGCCTCCCCGGCATATTTGGCTAGAAAAGGTCGGCCAGC
CACCCCCAAGGATCTGATCGTGCATGATTGTATCGCGACGTATTTTGATGAGTACAGGAC
GGCTTGGAATACGTTGCAGAACACGTGGGAGTTTTTATGCGCCGATGGCGAATTCATTAA
GGTTTCAGTCCCTGCAAGAATGCAAGTCAATGATGCGCAAGGGGTCTGCATCATGGTGTT
GAGTGGGCAAGGCATCGCCTTGCTTCCAGAGATAATCGTAAGCGCCCACCTGACAGAAGG
TCGATTGATTGAACTGCTTCCGGATTACCAGATTCCATCCCGGCCGATGAGCCTGGTGTA
TCGTAAGAACTCCCTTATGCCTTTCAAGTTGAAAGCATTTATCGGATTTCTCATGGACGA
ATTTAGCTGATACCAAGGTGTGGGCTATATAATTTCCTTAGCTGCACTTCGTATTGCTAA
TTCAGTCGCGGAATGCTGACTATTTTACTTAAGAAAACTCTGAAAAGACCTCTAAATTTG
GCGCTATAGCTGATCTCAACTGTCGAGACGCCTGATGAGGCAGAGATGCGCCTGTGGTGC
GAAAAAGCGCCTTGGAAAGGTGTTGTTCGAAGGAAAAACGATGTTTCTGTTCCAGGCAGA
GGCGGTCCCTTATAAGGGGCAATTCCCCACTCACACCCTGTATCCATTCCCCACTCACCC
CCATCACTTAAATAAAGCACGATACCCGCCCATCGCTCATATCAAGGAATGATCCATGTC
GCTGGCTATCGTCCATAGTCGTGCCCAGGTCGGGGTGGAAGCCCCGGCGGTTACTGTTGA
AGCGCATCTGGCCAACGGCCTGCCGGCCCTGACGCTGGTGGGGCTGCCGGAAGGGGCGGT
CAAGGAGAGCAAGGACCGGGTGCGCAGTGCCATTCTCAACTCCGGGCTGGATTTTCCGGC
GCGGCGGATCACGCTCAACCTTGCGCCGGCTGATTTGCCCAAGGATGGCGGGCGGTTTGA
TCTGGCGATTGCGCTGGGTTTGCTGGCCGCCAGCGGGCAGGTGCCGCTGGTTGCGTTGCA
GGATGTTGAATGCCTGGGCGAGTTGGCGCTGTCGGGGGCGATTCGGCCGATTCAGGGGGT
GCTGCCTGCTGCGCTCGCGGCACGTGCTGCGGAGAGGACGCTGATCATTCCTGCGGTGAA
CGCCGAGGAAGCGTGTTTGGCGTCGGGGCTGCGGGTGATTGCGGTGAATCACTTGCTGGA
GCTGGTTGCGCATTTCAACGGGCGCACGGTGATTGCGCCGTATCAGTCCAGCGGCTTGCT
GCATCAGCCCAAGCCGTATCCGGACCTCAGCGAAGTGCAGGGGCAGACTGCCGCAAAGCG
TGCGTTGGTGATTGCCGCTGCCGGGGCGCACAACCTGTTGTTCAGTGGGCCGCCTGGCAC
CGGCAAGACGCTGCTCGCCAGCCGCCTACCGGGTTTGTTGCCGCCGCTGGACGAGCACGA
AGCGCTGGAGGTGGCGGCGATTCAGTCGGTTGCCAGCCAAGTGCCGCTGACCAGTTGGCC
GCAGCGGCCGTTTCGACAGCCGCATCACTCGGCGTCCGGGCCGGCATTGGTGGGCGGTGG
CTGTAGGTTATCGAATTAAATGCAAAAAAATCGAAATAGCTGCGACTGACTGATTTTGCG
TATTTCGCCAACTTCAATACTAGCCCCCTCTGCCGGTCGTCGGCTCCCTGTAGCTCAGGG
GCTTAACCAGCTCTTGCCAACAGGACGAATGTCGCGCAACCTGCTACCATGTAGTCCACT
CAATGCGCGGCCTAAAGGCCCCTAAAATCAGACCATTCAGATGAAAGCGGACGAGTTGAA
CAAAGTAAAATCGGATTTAGTCCAGGTGGCCAGGCTAGCCCTTAGCGAAAAAAACGAGGA
TGTACGACTCTTTGTTGCACGTCTTGTCAGGCAGTATCGCGGAATGGAGCCAGAGCTAGC
TGAGCAGTTGGAAACCTTCCTTCGCACCATCGCTCCCAGCGGTAATGGGCACTTCATGCG
CCGAGAAGCCCCATCGAAAATCGAAGGGGGAGTGTTGCCGGTAGACAATGAGTCGAAGCT
ATCGCTCCTCAAGGTCTTCAATGATGGACCCGAGTTTCCGGCGCCCATGCTGGACAACGT
TGTGCAAGCCAGCCTAGCGCAGCTGATTAAGGAGAGAAAACAGACCAGTAAACTGCTTTC
TCTTGGCCTGCAGCCCACCAGATCATCGGTGTTTGTGGGCGCTCCAGGCGTAGGAAAAAC
CATCACGGCGCGCTGGATAGCAGCGCAACTTGGCGTGCCGCTATTCGTGCTTGATCTGAC
TGCGGTGATGAGCAGCCTCCTTGGCAAAAGCGGTGCGAATATTAGAGCCGCCCTTGATTA
TGCCAAGCGAACGCCATCGGTTTTGTTCCTTGATGAAATTGATGCGATTGCGAAGCGGCG
TAGCGACGACAGCGACATCGGCGAATTAAAGCGCCTGGTCACCGTCATCCTTCAAGAAGT
TGATGACTGGCCTTCTTCGAGCCTGCTGCTCGCAGCGACGAATCACCCTGAGCTTATTGA
CCCTGCCCTATGGCGCCGATTTGACCTAGTGATTGAGTTCAAAACGCCAGATGCCGAGGC
GGTGGCAGTAGCGATCAAGCGCTTCCTAGGGACGGACCTTCCACGCTTTGAAAAATGGAT
AGGGGTACTTTCGTATGCCTACCAGAAACACTCTTTCAGTGATATTGAGCGTGATATGCA
GCGCTTTCGTCGGTCCCTAGCGCTAGGCAGCAGTAATGCGGAGAAGCTGGTGGAAGACAT
CGTACGCCTGAAGACGCCGCATCTAGAGCGCGCAGAACAGATTGAGTTTGCCCTGCTACT
TGATAACGAAACATCTCTCTCGCAACGCGCTATCCACGAAATAACTGGCGTGAGCCGGGA
CACAATTCGCAAGCACCGCTCTGTTACCTCAACTCCTGTTAAACGATCATCACGGACGAG
TACCACTGTATGAGCCAAACGAACTTCCTCATTGGACGGGGTGAGCTCCTTACCCAAAGC
ATTAAGGGTGTTGGAAGGAAAATTGATAAGGCCGATGCGTACACCTTCAAGCGAGCGAAG
GAACGACTTTCTGAGCAAGCGAACGAAGCAGCAGCCTCGCTCGACAATCTTTCTCCGGCC
GCATGCCCTCAGGATTTCGGTGTTGCTAGGCTAGTCCTGAACCCGAGCTATATCGCTAAG
TCGCTCTACCCGGCAAACATGTTGCGGGCGGTGGGCCTTGAATCTATCGGAAGCCGGAAG
GTCAAGGTCACTCCTGAAAGCTGGACGAGGAAGACAGCACCAAGAGAAACGACGACCACC
GAGATTTTTGTTGCTGGTAAGCGTAGAGCCTTTAGGGCCTTCAGTCAGTGGATGGAAACC
GTCGAGCGCGAGTCAGATGAAGCCCTCGAGCTGACTAGGATCGAAAGCATCCTCGCATTC
GAGCCTGAAGGCCGGATCGTGAACCCTGGTTCAGCCCAAGACACGTATTTTGAATGCGGC
CTCCACATGCTGCCCGCCCAAGACAGCACCTTTATTCAGCAGGCATTCGTAGCGTTCGCT
ACTGAGCGAGGTGTGACCGTTCATAGCGATTTGGGATTCGAAGTCGGGAATCTGTGGTTC
GTTCCGGTGCAAGGGAAGCAAACAAGCACACTTTTGCTAGCGGAATTTGTCTTCCTACGA
GTGATTAGGCCAGTTCCCAAGATGCGAGGATTGTTGCCGACCACAAAACGTAGCGGGCCG
TCTGTTGGGTGCATGCTTCCAACACAAGGACCTTTGTCTTCTGATCCACGAGTTGCGATT
CTCGATGCGGGGCTTCCACAGGAACACTCCATCGGCAGATGGCTGAACAACTATCGAGTC
CTTGATGAAAAAGCCGGTGACGATCCAGAAGGACCGGAGCATGGCCTGGCGGCAACGTCA
GCGTTTCTCTTTGGTCCAATCGAACCCGAAGGTAGCGCAAATCGGCCCTACTCATTTGTG
GATCATCTGCGCGTCCTAGATGAGGGAGCCAGTCTCGAAAATCCACTGGAGCTGTATCGC
ACGTTGGGTCATGTCGAGGAAGTTCTACTATCTCGACAGTACGAGTTCATCAATCTGAGC
ATTGGCCCCGATGTCGCCATCGAAGATGATGATGTTCACGCGTGGACCTCGGTGATTGAC
CACCTGCTAAGCGATGGCAGCACATTCATGACCATCGCCGCAGGGAACAACGGCACTCGT
GACTCAATAGTCCAATTGGATAGGGTGCAGGTACCCTCAGACTGCGTTAACGCGGTCACC
GTAGGCGCCGCAAACTGCACTAGTAGTGCTTGGGCACGGGCTTCCTACAGCGCACGCGGT
CCGGGGCGTAGCCCCGGCGTCATTAAGCCAGACCTCATGGCTTTCGGAGGCGGGAAACAA
TACTTCCACGCGCTTGCTCCAGGCATTAAACATAACCTAGTGCCGCTGCTAGGGACCAGC
TTCGCAGCGCCTTACGTACTTCGTGCAGCGGTGGGTGTACGGGCTATTTTGGGGCCGGAC
TTGTCGCCGCTCGCGATCAAGGCATTGCTGATCCATGCAGCTGATCGCAATGGCCACGAT
ACGATCGATGTTGGCTGGGGAAAAATCCCCGAAGACCTCATGCAGGTGATCACTTGCCCA
TCAGGTGTGGCCCGCATCGTGTATCAAGGAGAGCTGAAGCCTGGTAAATACATCCGGGCC
CCAATCCCCCTTCCTCCGGAAGCGCTCACAGGCAAAGTAAAAGTCAAAGCCACCTTCTCA
TTCGCTTCGACAACGGATCCTCAAGACTCCGCCTCGTATACGCGAGCAGGGCTTGAAGTG
ACCTTCCGCCCCCACAAGGGCAAGATCGAAGACGGTGCAGCCAATGCCAAGTCTAAGTCG
TTCTTTCTGAAAAGGACGTTTGCGACGGAGGAAGAGCTGCGCTCAGATGCTGGGAAATGG
GAGACCGTACTTCACGACTCCAAGTCGATGTATGGCTCAAGCCTCAAGGATGCAACCTTC
GACATCCATTACAACGCACGACACAATGGCCGCACGGCAGATAAGGCGGATAAGATCAGG
TATGCCATGATTATCACCTTGGAAGCACCCAAGCACCCCAACCTGTTTAATGAAATTCTA
GAAGCCTACTCGGCCTTGGTTGAAATACAGCCACAGGTCGCGCTCCCTGTCAGGGTATAA
GCGCTCATCACAGGACTTCATGCTCCACCAACGCTTAATGTGCCCAATATAGTTTGCAAG
GAAAGCAAATGGATAAGTACATCATCCTGAAAAAGCCGCTCTCTTCAGCTAGTTCGATGA
AACGAAACATTGTGGAGGCAGGTAGGGAGAGACCGTCACTGGTTATCGAGCGCTTGCAGC
GTCACGAAGCTGCTGAACTGAGTAGAGATCCTGGAATTCTCGCGATCTCTAGACCCATGA
AAATCAAGCTGATCAGGCCGCTGATTTCGGCTGCAGAACCTGAACACGCTGGTGATGCAT
GGGGCGTTGCAGCGGTTAATGCCCATCTCTCAACATACACCGGCTCCGGCGTCAGAGTGG
CGGTGCTCGACACTGGCACTGATCGTAGGGACTGTTTCAGTCCTGGGTTTGATGCCAGCG
ACTTTGGTCACGGCTTGGTGAGTGCGCCCATTTGACCACCAACTACACCATAGGCAGCTT
TTTCGCATCACGTTTAAATAGCCAAAATCATGAATGAATTGAACAGAAAAAACGCCCTTG
CGAAGCTGGTTGAGGAATTGGACCGGCTTCACCTGCCACCCTCTCCAGGGGCCGAGACCA
ATATTGAAAAAACTGGGCCCTTCGACTTCGTGACCGTTCGGGATGGACACCAAAGGCACT
TTAACTCTGCTGCCAATCGGGCTCTGTTGGCACTAGCGCAAGCTTGGCAGAAAGAGGTAC
CTCGACTTGCAATAAAGGTGGAAACCAAAGAGTTGGTGACTTTACTGCGTCAAACGGTGG
CTGACTTTCATGCCGCCGGCAAACTAGGCGAGGATGCTAAGCAAAATTTGCTAGCAATCG
ATGAGTACGTCCAGCAGATCCTCAAGCAGACAACAACCAATTTCGCTCACTCGTTCCCGG
CGCGTACAGCCGAGATGGAGTACATCGAGCCGTTCGTCATTGGACCGGTCACTATCATGA
CCCGAGAGCAATGGCTCGATACAGTAGATTTCAGTAGTGGAACCAAGCAGTACACCATCG
ACGGCGAAGAGGCAAATCGAGGCTGGAAAGAGGCTGTGCTTCAAGAGCTATCGCCAAGAA
AAAGCCCTGCATCAACAGACGCTGAGCCAATGCCGTCGCTGGCCGCATCAATGTACGGTC
CTCTCAAAAGCGGCCGCTCTATGGTGCGGGTCACCCTGACTGGCTATGAAAGATCTCTGT
CATCAAAGGCAGCCAGACATATCTGCAAAACGGCGCTGGATGGGCTGTCATTGATCTTGG
GTGGTAACTCCAACTTTCACATACAGACCCTGGCCGATGAGCGAATGGCGCCAGTCTCGC
ACCACACGATCATTGAAGAAAATGGCTTCCTCCTCTCGCCAGGCTTTGGTTTAACTCCAC
AAATTCCCATCTGGAATGGTCCTCGAGTGAAGAAAGAGCTCGAGAAAGATCGATACCGCG
CCCCTCAAGACGCGCTTGCCAACATCCTGCATGGTCTGGTTACGCCCGACTCGCACCGCC
ATCCCCTACTGGCAATGCGTTGGGCAACAGCCCTAGATTGGCTAGCTGAAGGAACGCGCG
AGGTAAACGAAGCTATCGCCCTCGCGAAAATCGGCACCAGCCTAGATGTCCTAACAGAGG
GTGGGAAATTTGGAAAGATTCTGGACATGCTGACCCATCTGACTGGCTGGAGTGAGGAGA
AAGAATTCCAGGTCGGTCCCTACCCTCGCACACTCCGATCACTGGTGAAAGAACTGTACG
ACCACTGCCGCTCCAAAATCCTGCACGGCAACGTCTTTGACCGACTGCAATCTTTTACAG
AGATGCGCTCAGTCGGTGCTGAGTTGGCACGAATCGCTCTGATGGAGTGTGCGCTGCGCT
TACAACGATATGAGGGCGAAGATGGCCATACCGTTTTTCGTGATATTCCCGCTAGCCCGC
CCCAACCCGAGTGACTGAATAGCAGAACGAGGCTTGTGTAGGCTCTTGAAATTAATGGGA
AGTTTCCGAAAAAAATACGACTGGTCGCATGCCCGTAATCGGCTATGGTTCGCTTAACCA
GAAAAAACTAAGCAGCGTAAAGGAGATTAGCGGTCATGGAATGCACCACAACCACGCTCG
AGGTTTACGGGCAGAACAACGCAAGCCTGGGTGTACTAGACGCCAAAGGCAACGTCTGGT
CTGGAGACATCATAATATTCAGGTTTGTCGGCGATCATGTCTACTCAATCCACGAGCGAT
ATCTTCGACTGATGCGATGTGCTACTGGCCGGAAACCGCAACAGCGGTAGCGGTAAGACT
GCGAGAAGACGACACATGCGAAATTGCTGCGCCGCTGGGGCTTGAAGATCTTTTCGACTT
GGTTATCCGGCCAGCCGGGAGATTTGGCTCGGAGAAAACTGCTATCTATCAAGACTGCTT
CAAGTCCAAAGGCTGGCTGAAGGCTTGGCCAATGCTCAAGCTTGCGATCTCGTAGCTACC
TCCCAGCTCCTCGTCAAGGCGACTTAACCGGGCGCTTATGATGATCGGACGTGGTTGCAT
GTGTACTACAAGCACGAGGGAATTGACATTGAAGGCTGGGTGTCCAGAAGCATGGTTAAG
ACAGTCAGAGGGCGGTAGCCTTGATGGGGCGGTAGAGGATCGTAGAATAAGGTTTCGTGA
TTAGTATTTACACATTCACACGCTAGGACTGACAACGCCAGGGAGTGCCGAGATGGCTTT
ACCGACAATCGATGAAATCGCCAGATTGGGCCAGACCGAGACGCTGCCAGACATCATCTT
CTCGGCCCGCTTTCCTTGCGATTTTAGCGAGCAAGAAACGTTCGCTCGGCTGCTGGCGCA
GATGCATAACGATGGCTTGGTCGACTTGCTGGCGCCTCTTGATGAGGCTCTCGTGCAGAA
ATACCCCGGGTATCGCGGCATCCATGGTGTGCAAATTTTTGAGCGGGTTCTGGGCAAACT
CAACGTCCCAGCGCTACACGTCCTGAAAGCGTTCGATGCCATTTACGGCGATACACTGAA
TTCTTGCGCTGCATCCACCGCTCTGACTGAGTGGTGCCGTGCCTCAGCTTCCAGGCCTGT
CGAACTGCTTGCCCTGACTCACCAGAATCCCGGACATGCAGACAGATACCAGACGCTTGC
TATTGCTATTCGATGCGGGCTTGCCGTTGACGAAGCTCGGTTCACCCAATGTGCGCTAGG
GTACCTTGAGGGCGATAACGAAACGCAGCGGATAGCGGCAATACAGGCGCTCTGCGATTG
CTCATTCAAGAATGGAGAGCTTTGGCCTGCCGTTGTCGACGCCATGAATGAGGCGTTGCT
GGGGACTGATGCCGAGGGCTTACGCTCGGCTATACTGAAAACTGGCTTGTCGTGGCTGGC
CAGCAGCGACAGGCCTCAGTCAGAAGTCGAGCAACTGATCAAATCGGCTTGCGCCCCTGT
CTCCGCTCAGATCGCGTACACCGCTGCCTATGCGCTTGCGTTCGATTTACCAGCGCAGGG
CCTGCACATCGTTGATCATCTTTATGGCTGCATCCTGAAAGCGCCTTTGACGCCTGAAAC
GATCGGGCTGCTGGACATTGCGTTGGGCAATAGCGTGAAACGTTGCGGGGGAGAAAGAGC
CCGTCCGATCCTGGAGGCCTTGATACTCAGGCCTACAGAACCACAGCAGTTAGGGCACTT
TCAAATGTTGGTTCAGTCATTGAGAAAAGCTCCGCAGGAGGTGCTGGACCAGTGGGTGAT
CTCATGGTTGCGCAGGGGAGATTCCCGACTGTGTCATGAGCTCAAAGAGAGTCTGTTTGA
AGCGGGCGTGGATCATGCCTTCTCTACTGATTTCAGCCCAGCAGCCCTCGATGATTGGGA
AACGGGATTCGTCGCACGTAAGGCGGTGGCCACCTTCTTTTATCAGCCCGGCACCTTGGC
AAGCTTCCTGGCGTCATTGGCACGCTCTACTGCCGGGCAGCGTAGCAGTGAGCTCGCCGC
ACTGATTTTCGACCCAGTGCTTTTAAACTATCCAAGTCTTGCAGAAAGCAATTTTGATGC
GATCGCAGCAGACCCAACCGATCCAGCGAACTGGACTGCAAATGCAGCAGTTAGCCAGTT
GAAGCAGTATCTCGACGGACTACAGGCCATGAAGATGCTCCCTGAGCTCAAACCTTCGGA
GCGCCAAACCCAATTGGAATCTGAGCGTCAGGCAGAGGTTACTGCTCGGGCAATGCGCGA
TTCCTGGAAGGATTCACTCATGGCTGACCTCGGTGGAACACAGCGCCTCGTGCTTTACGG
TAACGGTATGGTGCAGGACCTGAACAGCATCCGGAGTGCCTACGCCGACGATAGGAATGG
CCAGTTCATTACACAGCATCTTGAGAGCATTCATGACTTCCCGTTGCTTTGCGACAGCAC
CGGTGAGCATCGAGTGAATCTCGTCGATGATCAGCATCCGCACCTTTAATTCACGCATGG
TATGAATAACTTGGTATCGCAGAACCAGCTTCGAGTCCGTACGTCGATAAGGCATCCAGA
ACGTTTCAAGAATCGCAGCATAAAGATCTTTCTCGTCTGCCGAGGGGGGAGCCTGCGCCA
AAATGACAGGCCTGACCGCTTCGGAATGCTCATCGATGTAGCCCTCACCGTGATTTTTCA
CAAAATGACGGACGATTGTGGTTTTACCATTGTTGGAGTCACCGACGATCAACAGGTTAG
GCATTCGTGGGCGCTTAGGTGCGTCGAGAAGGGATTCCAGAGTATCTAGGATGTTGTGTG
CGGCCTGATAACCAATCCATCTGGGCTCGCCCATGAACCGGATGCGTTCCTTGTCAGACA
GCATAAGGACAGGCTTGAAATCGACATGCAGGTGCGAGTAATCAGTCATTGAATATCCCC
GATCAGATCAATGTCATCAAGCAACAAGCCGTCTTCAGATGGTGCAGACACTAAGGCAAC
AGTGGCGACTTTTTGGGGCGCCGCCGGCGTGGAGTTTTTGGAGTGTACCTTGGCTCGTTG
AGCAGCTCTGCGTGCGGTCTTGGTATTCACTGCCGCACGCTCCACCAGCTCACGGTTCTC
AAGAATCAGTTTTGCTATCAACGCATCATCCACATTGGCTCGACCGTCGCTAACAGCTTT
GCGCTTGGCCGCCTTGAACTCCCATAGCGTTGCAGCAGGAAAGGCCTGGTACGCCACAGG
AACCCGAAAATACTGTTTCAACACTGGGTCGTAGAACCAAACGACACTGATGTCGCGAGG
ATCACGCCTGAAAACGAACTTTCGCGCCAGCCCGGTCTCGGGGTCTTTAGTGTTTATCCA
GTGCCTCAACGCCTCCGAGTAGTAGAAGACGTCAATCTGGACACCGTACGCCTGTATGGT
CCTGCGGAAGGAAGGCATGAAGTCCAGCTGAACAGTGAGGGGATCTGCAGGCCTAGGAGG
AATGCTAACCAACGGATTAAGCTCACGATTTCCAAAAAAGCCCAATTGCCACTTACGTGC
GGGACTCATGTAGAGGCCGGTATGGAGCTGTTGGTGGTAACGCAGGATTGAGCGCACCAA
CCACTCCTCAAAATCTTCCATCGTTAGCGCCGCATGCTTAACCGCGTTGGCGGAGCACGT
GCTTTTCGGGAATTCGCTTGATACGAGCACGGATCGCAGACGCACCAGGAGGAGTAATGC
CTTTGGTTCTCGCTCGCCGCTCGATTTCTCGGATTGTTGATTGAATCGAGGGGCGCTGGA
TAGTCAGGTAATGCTGATCGATAACCTCTCGAACGAGCTGTTCCGCCTCGTATGAAATCC
GGCTGTTGCCCGAGCTCCACCCGCGCTTACGAGGTACCAAGGCCAACACCTCATTCCAAT
CGCGGTACCGTTCGATCCACCGGTATAGCGTGGTGTAATCCACACCGATCTCTTTAGCGC
GCTCTTCAACTCTGGATTTAGGCAGGCTTCACTTCCACCAACATTGGCCGGATGAATTGG
CTGGCACTCACGTTACGTTGATGGAAGTAAACAAGGTAATCCGGGGTGTAGATCTGGTCA
CGACCGGATGTGTCAATGAAGTCGATCTGACAAGGCTGGGCCACCACCGAGAAAACACGG
TGGGAAAACCTCATTCGCTTCAGGAAATCACGCTCTAGCAACGACTCGAAGGGCACCCCT
CCGGCCCCGCGAAAGGGCATGACTCCCGAGACGCTACGTCGAGTTGGTTTGATGCGTCGA
ACCTGCTGAATCTGGTTGCAGCTATTTCCGCTCATTTTCGATCCCGTAGCATCTAATTCA
AAAATATTTCGCAATTATTTAAGAAACTCAGAACGAAGCTTTAAGGCTCTGAGCGTAGCG
GGTTTGCAGCTATTTCGGAAGCCGACAGTGGCAGTCGTCCGCAACCTGGCGAGATCACGT
TGGCGCATCACGGCGTTCTATTCCTTGATGAGTTGCCGGAGTTCGACCGCCGCGTGCTGG
AGGTTTTGCGTGAGCCGCTGGAGTCCGGGCATATCGTGATTTCCCGGGCGCGGGATCGCG
TGCGCTTTCCGGCGCGGTTCCAACTGGTGGCGGCGATGAACCCATGCCCCTGTGGATATC
TGGGTGAGCCGACCGGGCGCTGCCGTTGTTCCACCGAGCAGGTGCAGCGCTATCGCAACA
AGTTGTCCGGCCCGCTGCTGGACCGGATTGATCTGCACCTGACCGTTGCCCGCGAAGCCA
CCGCCCTCAACCCCGACCCGACCACCAGTGAGAACACTGCAAGCGCGGCAGCGGTGGTTG
CGCAGGCCAGAGAACGGCAGCAACGTCGTCAGGGCTGTGCCAATGCCTTTCTCGACCTAC
CGGGGCTGCGCGAGCACTGCGCGCTGTCCAGTGTCGATGAACGCTGGCTGGAGACGGCCT
GCGAGCGCCTGACTCTCTCATTACGTTCGGCGCATCGACTGCTGAAAGTGGCACGGACGC
TGGCGGATCTGGAGCAAGTGGACGCGATCGCTCGTAGCCATCTGGCCGAGGCGTTGCAGT
ATCGGCCTTCGACCAATTGACCGCCCAAACGCAAAAACTCGCCGTCAACGATCAAGTCGA
CGGCGAGCCTTTGTGACAGGTACTGCGTTTTACATGCTGCTATAGAACGGGAAGATCCCC
ATCAGCAGCGCGGCAACCAGGATGCACATGCACACCAGAATCGCCCATTTCAGGGTGAAG
CGCTGGTGGTCGCCGAACTCGATACCGGCCAAGGCAACCAGCAGGTAGGTCGATGGCACC
AGCGGGCTGAGCAAGTGGACCGGCTGACCGACGATCGAGGCGCGGGCCATTTCAACCGGG
CTGATGCCGTAGTGGGCAGCGGCTTCGGACAGCACCGGCAGTACGCCGTAGTAGAACGCG
TCGTTGGACATGAAGAAGGTGAACGGCATGCTCACCAGCGCGGTGATCACGGCGAGGTAC
GGGCCGAGCGCATCCGGGATCACTGCCAGCAGGCTTTTCGACATGGCGTCGACCATGCCG
GTGCCGGACAGAATACCGGTGAAGATACCTGCGGCGAAGATCAGGCCGACCACTGCCAGA
ACGCTACCGGCGTGGGCTGATACGCGGTCCTTCTGGTCCTGCAGGTTCGGGTAGTTGATG
ATCATCGCGATACTGAACGCGATCATGAACAGTACCGGCAGCGGCAGCAGGCCCATGATC
AGGGCAACCATCAGTGCGAAGGTCAGCGCGCCGTTGAACCAGATCAGCTTTGGACGACGT
GCATCCGGGAATTGCGAGACGCTGATTTCGCTGTGATCGACTTCATCACCCTTAAGGTGC
AGTTCACCCAGACGAGCGCGTTCGCGTTTGCCGTAGAAGTAGGCAATTGCCAGGATCGCA
ACCACGCCAGCCAGCATTGCCGGGATCATCGGTACGAAAATGTCGGATGCATCGACATGC
AGGGCACTGGCCGCACGAGCGGTCGGGCCACCCCACGGAGTCATGTTCATCACGCCACCC
GCCAGAATGATCAGGCCGGCCATGATGCGCGGGCTCATGCCGACGCGGCTGTACAGCGGC
AGCATGGCGGCGACGCAGATCATGTAGGTGGTCGCGCCGTCACCGTCGAGGGACACCACC
AGCGCCAGCACGGCGGTGCCGACCGAAATGCGCATCGGGTCGCCCTTGACCATTTTCAGG
ATCTTGCGCACGGCCGGGTCGAACAGGCCGGAGTCGATCATCAGCGCAAAATAAAGGATG
GCGAACATCAGCATCACGCCGGTTGGCGCCAGCTTGGTGATACCTGCCAGCATCATCGGG
CCGATCTGGGCCGCGAAGCCACCGAACAGGGCGAAGATGATTGGAACCAGAATCAGGGCG
ATCAGCGCAGTCAGGCGCTTGCTCATGATCAGGTACATGAACGCAATAACCATGGCAAAG
CCAAGGAAAGTCAGCATGGGAATACTCCAGACGTAATACGGCTACAGAACGTGAAATGAA
CGAGTCAGCTCAGCAGATCGGTACGTGGAGTGGAGGCGCAAGGAGGGTGTGGAACGAGAA
GTCAGCAAGCATCGGAATCACCATTATTGTTGTTAATTGGGCCTGAAACACGTTGGAATC
CGTTCCTGGCTAGCCGGTCTTTTTGCCGGAAGTGAGGCGATGCTAATTGGCCAAGCTTTC
ACCGCCCTTTCAATCAGCTATTGTGGAAATTTTATTGTCACACGGATTATGGGCATGAAG
GAGAAGCATGGATGAGCGAGATACACTCGGGTGGCTGCCATTGCGGCGGGCTGCGTTACC
AGTTCGATGCGCCGTTGCGGGACATCGCTCACTGTCATTGCTCCATCTGTCGACGCACCT
CGGGTGCAACGGTTGTAACCTGGATAAGTGTGCCGCTGGCTTCGTTCACGTGGCTGACAG
GCAGCCCCTGTGCGTATGACTCCTCACCCAGCTGCGTACGCTATTTCTGCGGCAAGTGCG
GCGCTCACCTGGCGTTGTTCACGCGCAACAGCCCGGACGAGATCGACGTCACCATTGCGA
CACTTGACCAACCGGAGCTGGCAACGCCCTCACGACACATCTGGATAGAGAACCGGCTTC
CCTGGCTACGCCTGGATGAGCACCTGCCAGGGGTAGAGGGCGAGCCTTTCTGAGCTTTGA
GGAGGTAAATAGTGCCTGAGTCAGAGCCTTAGGCACTGTTCGCACATTACATCAGCGCAT
TACTTGCTGAACTGCGAAGCCAGTTCGCGCAGAAGTACCTCGGCCTCCAGCACTTTTTTC
ACTGACTCGTTGGCTTTTTCGCGGGACAGGCCCAAGCGTTCGAACAACTCGTCAGGAATC
TCCTGCTCTGGCCCGGCACCAATGCCGTTCACCCGCAACAGACGTACGGCCAGATAAACC
AGGTTGGCGTAGACGTGATGTTCGCCCTTGTAGTGCGGGTCGTGCTGGAAGCGCAGCGCG
ATGGCGAGTTCATCCGGCATGTCCCAATAGCGCATCAGCCAGGCACCGATCTGCTCGCGG
CTGATACCCAGCAAATGCTGCTCAATAAAGCTGTGGTGCAGGTGCGGGTTAACTTCCAGC
TGGCGGCAAATCAGGGTGAAGTGTGGCGGAAATACATGGGCCAGCAGCAGGTAGCCGAAG
TTGTGCAGCAAACCGGCGAGGTAGCTCAAGCCAGCTTCCGGGCGACTGGCGCGGGGAATG
GCGCGGGTCAGGCCTTCGATCACTGCAGCGGTGTAGATCGATTGCTGCCAATACGGCGTG
GTCTGTTGCGGCTGGTCCTTGGGCAGACTCAGGGTTTTTCCCAGCGCGAGGCCCAGCGCC
AGATTGATCACCAGATCAAAGCCCAGCACGCGGACGATTGCATCTTCTACCGAGCGGATC
TTGCCGGTCGACGCGTAATAGGGCGATGCCGCCCAGCTCACGACCTGTGCCGCCAGCGCA
GGGTCGGTTTCGACTACGCCGGTGATGTCATCGATGGTCGCATCGGGGTCGACCCGCAGC
TTGATGATTTTCTGTGCAGTTCCGGCCAGTGGTGGTATTTCCAGGGTCGCTTCCAGACGC
TGCTGGATGCGACGCGCCGTGAAAACATGCATGGCCTGGGTGATTTCTGCCGGATCGTCG
TCAGGACGATCCAGGTTCGGACGAATGGCTGCGACCGACTGGCCGAAGTGCGCGGCACTG
GCCTTGCTCAGCATGCCTTTGAAGTCGTCACTGCTGATTTCCAGCAACAGGCCCTTTTCG
CCCGAGCCCACCAGCAGTGTCGGCTCTTGCAGCAGGCGATCATCGTAAAGGCACGGTGAG
CTGGTCAGTGCTGGGAGCCCCGGCAGCACTTGCAGGTTGTGCTTGGTGAGCATGCGTTGC
AAGCGATCATGCGGCACAGCGGTCAACTGGCGCCCGGTCAGCTCGGTGATTCGGCTGAGG
TCGAGCAACTGGCTCTGCGGGAACAGGATAAGCAGCGCACCGACAGCGTCCTCGACCAGC
ACAGCCTGAACCTTGCGCGCCGGGGGCAAGCTTTTGTTGTCCATGACTTCGTTGTAGCTG
ATAGCCAATTTTTCAAGCAACTGCCGGATTACCGACGGCGCATGCTGCGGATCATTGACG
TGGGCGACTTCTGTCATGAGCTATGTCCAAATTCCTACATTTTTTGAAGTATAATCACGT
TATTCGTTTTCGGTCGCACGTGGTGTTCAAAGCGTAGCGTGCATCACACCTGGCCATACT
GCTGGCCATGACGCAGCCATCTGTCGAGCAGTGGGCTGACATGTTGGGGCCAGCGCTCCA
ACAGGGCCTGAGCCGCGTCGCGTACGGCCGGTAGCAGGTCTGCGTCACGCATAAGGTCGG
CGACCTTGAATTGCAGAAGGCCCGTTTGTCGGGTTCCCAGCATTTCACCGGGACCACGCA
GTTCAAGGTCCTTTTCGGCGATGACAAAGCCGTCGTTGGTTTCGCGCATGATGCCCAGCC
GCTGCCGTCCGATCTGTGAAAGCGGCGGGTGGTAGAGCAGCACACAATGGCTGACCGCAC
TGCCGCGACCGACGCGCCCGCGCAACTGGTGCAATTGAGCCAGACCGAGGCGCTCGGGGT
TTTCGATGATCATCAGGCTGGAGTTCGGCACGTCGACCCCAACTTCGATCACTGTAGTTG
CCACCAGCAATTGCAGCGCACCCTGCTTGAATTCGGCCATGATCGCGGCCTTTTCTGCGG
GCTTCATGCGCCCGTGTATCAACCCGACGCGAACCTCACCCAGGGCACTGCTCAGTTCTT
CGTAGGTGGTTTCAGCCGCTTTGCAGGTCAGCTCTTCGGATTCTTCGATCAGCGTGCACA
CCCAATAGGCCTGGCGACCTTCGGCGCAAGCTGCGCGCACACGCTCCACGACTTCCAGAC
GGCGACTGTCGGCAACCAGCACGGTATTGACCGGTGTCCTTCCGGGCGGTAGTTCGTCCA
GAATCGACGTGTCCAGATCGGCGTAGGCGCTCATCGCCAGCGTGCGTGGAATCGGTGTGG
CGGTCATGATCAATTGATGCGGACACATCAGGCCGCCGACGCCCTTTTTACGCAGCGCCA
AACGTTGCTGAACACCGAACCGGTGCTGCTCGTCGATGATCACCAGCGCGAGGTTCTTGA
ACTGCACTTCGTCCTGAAACAGCGCATGGGTGCCCACTACCATAGGGGTGCCACTGGCGA
TCTGCTCCAGGGACGTCGCGCGCGCCTTGCCCTTGAGCTTGCCCGCCAGCCAGGCCACGC
CAACGCCCAGCGGCTCTAACCAGCGCTGGAAGTTGATGTAGTGCTGCTCGGCGAGAATCT
CGGTGGGGGCCATCAGCGCCACTTGATAACCTGCTTCCAGCGCTTGCAAGGCAGCCAGAG
CGGCGACCACGGTCTTGCCCGAACCAACGTCACCCTGGATCAACCGCAGCATCGGCTCAG
GCTGGCTCAGGTCGTAGGCGACTTCCTTGCCGACCCGCTGCTGGGCACCCGTGGGCGCGA
AGCCGAGGTTGGCGAGAAATTGTTTCGGCAGTTTTTTCGCAACAGGCAACGCCGGTGCGC
GCTGTGAGCGCAGACTTTCGCGCAGGCGCTGCTGGGAAAGCTGGTGGGTAAGCAATTCCT
CGAAAGCCAGCCGGTGCTGCGCCCAGTGATGCCCGAGGGCCAGTTCCTCCACATCGGCAT
CGGCGGGCGGGTGATGCAGATAGCGGATCGCATCATCCAGAGGGGCCAGCTGATAGTCGC
GGGCCAGCTCATCCGGCAGCCAGTCCGGCAGGCTTTTGGGGCCGAGCATCGCCAGGCTTT
GCTGACATAGCTGACGCAGGCGCTGCTGGGTAAGGCCTTCAGTCGTGGGATAGATCGGCG
TGAGGGTCTGTTCAACGGGCGCGGGCTCATCACCGGTGATCGCCCGATATTCCGGGTGAT
AGATTTCCAGGCCGGAAGCACCGGGACGCGCTTCGCCGAAGCAACGCAGGTGCGTGCCAC
GCTTCATGCTTTCTTTCTGCGCGTTGCTGAAGTGGTAGAAGCGCAGGCTGACGACACCTG
TGCCGTCGCCAAGCCTTATCAGCAAGCTGCGACGCTTGCCCATTACCACATCGGCACCGC
TGACCACGCCTTCGATCACGGCATCCTGGCCGGGACGCAATGCACCAATCGGTACGACGC
GGGTCCGGTCCTGGTAACGCAACGGCAGATGGAACAGCACGTCCTGCAGGGTTTCCAGCC
CGACCCTGGCCAGCTTTTCTGCCATCGCTTCACCGACGCCCTTGAGCGCCGTGACCGAGA
CCCTGGAAAGCTCGCTCATTTCTTTTCTGCCTAACTTGCGACTGTTTTCGGACGTGCCAC
CGAGCACAGGCGAGCAGAGTCAGCGAGAATTTCGATGGCTTTGGGTCTCGGGAAGCTTGC
GCGCCAGGCGATGGCGACCGTGCGGAAAGGCACAGGCGGCGTCAGCGGGCGGACTTCGAT
CACGCCGGGCGCGTAGTGGTGGCTGTCAACGGCCGAAAGCGGCAGGATCGAAATACCCAG
CCCGGAAGCGACCATGTGCCGAATGGTTTCCAGCGAGCTGGATTCTACTGTCGTGTGCTT
GGCGCCTTCATTGCCTTTGCCCAGGGTAGGGCAGGCTTCCAGAACCTGATCACGGAAGCA
GTGACCTTCGCCCAGCAGTAACAGGCTCTTGTCGTTGAGTGCCGAGGCGTCGATGGTCTC
TTTCTGAGTCCATGGGTGATCGGCCGGCATCAGGACGGAGAACGGCTCGTCGTAAAGTGG
CAGGGTCAGCACGTCGGCTTCATTGAACGGCAAGGCAATGATGACGGCATCCAGCTCACC
GTTGCGCAGCTTGTCGCGCAGCACATGCGTGAAGTTTTCTTCGATGTACAACGGCATCTG
CGGCGCAACCCGGTGCAGTTGTGGAATCAGGTGAGGGAACAGGTAAGGGCCGACGGTATA
AATAGCGCCGACTTTCAGCGGCGCGGTCAGCTGATTCTTGCCTGCCTGGGCCAGCTCACG
AATACCTTGAGCCTGCTCCAGCACTTTCTGCGCTTGCGCAACGATGCCTTCACCGACCGG
TGTCAGGCGCACGGCGCTCTTGCTGCGCTCGAAAATGAGCACACCGAGTTCGTCTTCTAG
TTTCTTGACGCCCACCGACAGCGTTGGCTGGCTGACGTGGCAGCGCTCAGCCGCATGGCC
AAAGTGCTGCTCTTGGGCAAGCGTGACGATGTAGCGTAATTCTGTAAGAGTCATAACGTG
CGTCCATGAAGTTGCGACCCCAGCATAGCGGGTGCGATCGATAGACGCACGTTATCAGAA
GCACTCACAAGTAACAAAAGTACAATTCAGCGTTTATCCAGTGAATAAACGAACGGTGCG
AGGATTTCAATGGTGCCGTTGTTGAGGATTTCCTTGGGCGGCTTGGGCAGTGGCTGAGCG
CGACGGATCATTTCCATGGTCGCTCGATCCAGCGCCGGGCTGCCTGAACTGTTGGCAATC
GAGTAAGACAGCACGTTGCCGTCAGCATCGACAACGAAGCGCAGGCGTGCAACACCCTGC
ATGCCACGACGACGCGCATCCTCGGGATACTTCTTGTACTTGCTCAGATGACTTAACAGG
TCACCCTGCCAGCTTGGCAGCGCATTGCTGGGCGGCGCAGGCGCAGGAGCGGGCTTCGGA
GCAGCTGCTTTTTCCGGTTTGGCAGTCGTAGGCGGCGTGTCGACCGGTTTTTCGTCAGCA
GGTTTTTCCTGAGGTGGCTCAGGCTTCTTCTGCGGCTTTGGCGGCTGCGGTTTTGGCTTG
GGCTTTTCAACCTTTTTGGGCACCACGATTTCCGGCTTCGGCGCTTGCGCGACTTCCGGC
ATGGGCTCTGGTTCTTCAGGGGCTGGCGGCGGAGGTGGCTGAACGACTTTTGGTGGTGGC
GGCGGTGCGGGCTCAGGCAGAGGCGCAAGCTCGACCATCATGGCCGCTGGCGGTAGCTCA
ATCGCCTGAGAGGCGGGCCAGCGAACGGCGATGATAATCGCGATAGCGTGCACGGCCAGC
ACCAACAACAGACTACCGCTATAGCGCGTCAGTTTTTGGCGCGTACTGATCATTTCTTAC
CAGCCGTCTGAAGACCCACCAGACCAACCTTGAGGTAACCCGCACCCCGAAGCGTGTTCA
TGACTTCCATCAGATCGCCGTAATCCACGCCCTTGTCGGCCTGGAAGAAGATCGTGGTGT
CCTTCTTGCCTTTGGTCCGGGCGTCCAGCACCTGACCGATCTGCTCGCGGGCAACCTTCT
CTTCACCCAGATACAGGCTCTTGTCGGTCTTGACGCTGAGGAAGATCGGCTTCTCGGGCC
TGGGCTGTGGCGTGGCAGTGGATGCCGGCAGGTCGACCTTGATGTCCACGGTCGCCAACG
GTGCAGCCACCATGAAGATGATCAGCAGCACCAGCATGACGTCGATGAACGGCGTCACGT
TGATTTCATGGTTCTCGGCGAGATCATCGCCGCCTTCGTTAAGATGCAGGCCCACGTGTT
AGCCCACCTTGACCATGTGCGGTTGTTGTTGATTGCGCTCGGTCGGTTCTGGCAGATGAT
CCAGGTCGCGGCTGACCAGCAGCAGAACGTGGGCCGAAGCATCTGAAACCTGAGCCTTGT
AACCGGCGATGGAGCGGGCGAACACGTTGTAGATCACTACCGCAGGAATTGCGGCAACCA
GACCCAGTGCCGTGGCCAGCAGGGCCTCGGCGATACCCGGTGCCACGACAGCGAGGTTGG
TGGTCTGGGTCTTGGCGATGCCGATGAAGCTGTTCATGATGCCCCATACCGTACCGAACA
AACCCACGAACGGTGCGGTAGAGCCGATGGTCGCCAGTACGCCGGTTCCCATGCTCATGT
TGCGGCCGCAGGCTGCGACCAGGCGCTCAAGGCGGAAGCTGACACGCTCCTTGATCCCTT
CGCGCTCACGGCTGTTGGCCGACAGGCGCATCTCTTCAAGAGCGTCATGCACCAGCAGGT
GGGCGAGGGTGCCTTCCTTGCTGGCGGTCGAGCTCGCTTCGTTCAGGGAGCGGGCTTTTT
TCAGGTTGACGATTTCACCACGCAACCGGCGCTTGGCACCCAGCAGTTCGAAACCCTTGG
AGATCCAGATGGTCCACGTAATGATCGATGCGATGGCCAGACCGATCATGACCGCTTTGA
CCACGACTTCGGCGTTCTGGTACATGCCCCATGGCGACAGGTCATGGGCCATGCCCAGGC
TGTTGTCTTCGGCTGCAGGCTCCATGGCCTGCACCGGGGCAGCGGCATCAGGCACGACAG
GAGCTGTCGCCGCAGGTGCGGCAGAGGCTGCAGTCGGTGCCGATTGATCTGCAAGGGCCA
TAGGTACGAACATCAGGCTCAAGACGAGGGCTGCGACACCGCGCCATGCACGAGGCAGGC
GAGGCATCCGGGTAGGCGAAGCGATTGATTGAATGCGTGTCATGCTGGCCGGACCTGAGA
GAAAAATAGGGGATGGTTCCAGTGCGTCGTTCAGTGCTTTCGACGCTCACAGGGAACAAA
TGGGCTGCCATTATTGCAAATCGTTCTTGTTAACAAAAGTAATACAGTATCTTTTTTACA
TATTCGCCCGAAATTTCGCCTGCCGATGATCATTTTGTACGGCGCTGACACCACCTGTTA
TGGAGATACCGAATGACTGCCCCTTCGCTTCTAATCGCCGGCTGTGGCGACATCGGTTCG
CGACTCGCTACCCGCCTGCTGCCTCACGGCTGGACCGTGCATGGGCTACGGCGCACTGTT
TCCGAGCTGCCTGCCGGTGTTCACGGTGTGGCGGGCGATTTGTTCGATACCCGCAAGCCT
GCCCTGTGGCCCGCTGCGGCACTGGACTATGTGGTGTATTGCGCAACTCCTTCGAAACGT
GACGAGGCGGGTTACCGGATGGCCTATGTCGAGGGCTTGCGCAATGTATTGAGTTGGCTT
GAGCAGACCGGGCAGCGTCCAAAGCGGTTGATCTTTGTCTCAAGCAGCGGTGTGTACGGT
CAGCAGAACGGGGAGTGGGTTGATGAAGACTCCATCACCGAACCGGCCAACTACACCGGT
ACTGTGATGCTGGAAGCCGAGCAGCTCGCGCTGAACAGCGGACTGCCAGCCACGGCGGTG
AGGCTGACCGGTATCTACGGACCCGGACGCAGTGACCTGTCGAACCGTGTGCGTCAGGGG
CACAGTGTCAGAATTGATCCGCCGGTCTATGCCAATCGCATTCATGCCGACGATGCCGCC
AGTTTGCTGGAGCATCTGCTGCAGGCGGATCAACGAGGTGTGGCACTGGAGAGTTGCTAT
CTGGGCGTTGACGACGATCCGGCCGCGCTGGCCGATGTGGTGGCGTGGATACGTGAATAT
CTGGGGGTGACCGAATGGTCGGAGGAGGTCAGCGTGCAGCGCGTGGGCAGCAAGCGTTGC
AGCAATGCCAGGGCGCGCGCACTGGGATGGACGCCAATGTACCCGGATTATCGGGCTGGC
TATGCGGCTTTGTTGGGGTAGAAACGTCGCAGTCAGGAGCGCCTTGAAGGGCGCTCCCGA
GGCTTGAGTTGCTTACTGCTGTTCGAGCAACCAGCGACGTGGGCCTGGACGCAGCTCGGG
CATCTGGTCAGCACCGGCATTGTTCATAGCCTGGAATATCTCCAGCTGCTTGCCTTTGCG
AGCAAAGATCCACGGGTTGCCTTTTTCGGCTTTCTCCAGCCACATGCTGTCGTATTCGCC
GCTCATGGCTGCGCAATCGCCCGCCAGGCATAGTGCGTAGCGATCGTTTTCGGGAAGCCC
CTGCACACTGCCGTCAGGCATGAATTGCACGGTGCTGCCTTGGCCGTCGCCTTCTACGAT
GGTCCATTTGCCGCCCATGTAGGCACCATACAAGGCTTTCTCGAAACTGGTGCCAGGCTG
AGCGCCTTCCGGTGCAGGGTTCTCGGGCTTCTGGAAATGCTGCTCAGGACCTGACTCGCT
GGCAGCTTGAACCAGCTCATCACCTTTCACGCTCAGGTCTTCGAAGAAGTTGCCGTAGAA
GTCGATGTGCAGCTTGCCTTCAGCGGCGCTGACAATCTTGCCTTCACCCAGCTCGAAACC
GTTGGAATAGATGGCCTGATTGGCTTTGGAGTTGATTTTCCACTCCAGATTGGGGCTGTT
GGCGAGCAGTGCCTGACGCAGGTTGCCTTGTTTGACGGCGGCGTCGATGGCGGTCTGGTT
GATCCAGGTGCCGTCCGGATTGCGGTCGGCGTGGCTGGCGCAGCCGCCCAGAATGACGGC
GAGCAGCGAGATGGCGAGCGCGGAGCGCATAACGGATTCCTTCCTTCAGGGAGAACGGAG
CGCAAGGCACGCTCCGTCGGGGGATTATTCGATGACGAGAATCGCGTCCATTTCAACCTG
AGCGCCGCGCGGCAATGCCGCAACGCCGATGGCTGCGCGAGCCGGATAAGGCTGGGTGAA
ATAGGTACCCATGATCTCGTTGACCTTGGCGAAGTGGCCCAGATCGGTCAGAAAGATGTT
CAGTTTGACGATGTCCTTGAAGGATCCGCCCGCCGCTTCGGCAACAGACTTCAGGTTTTC
GAAGACTTGGGTAATCTGTGCTTCGATGCCTTCGACCAGCTCCATGCTGCTCGGGTCCAG
CGGGATCTGTCCGGACATGTAGACGGTATTGCCAGCTTTAATGGCCTGAGAGTACGGGCC
GATGGCCGCAGGGGCTTTATCGCTGGTGATGACAGTCTTGGTCATGAGAACTCCTGATGA
TGGGATGGACTACGCGCGCATCCGGGTGATGCGTGTGACACCGGTCAGGGCGCGCAGTTT
CTTGATCACACGAGCCAGATGCACACGGTCGTGCACGCTGACCACCAGTTGGACCACGCT
GATGCGACCATCGCGTTCGTCCATGCTGATTTTTTCGATATTGCCGTCGGCCGCGTTGAC
GCTGCTGGCCAGCAGGGCGATCAGGCCGCGCTGATGTTCGAGTTCGACACGCAATTCGAC
GTTGAATTCGCCGGTGACATCCTTGGCCCAGGACAACTGGATGCATTTTTCCGGGTTGTG
ACGGATTTCACTGATGTTGCGACAGTTATCCAGATGCACAACCATGCCCTTGCCTGCAGA
CAGGTGGCCGACAATAGGGTCGCCAGGGATTGGCGTGCAGCATTTGGCGTAGCTGAGCAC
CAGGCCTTCGGTACCACGAATCGCCAGCGGACCTTCAGGGCTTGGCAACTGCTCGCCCTC
GCCCAGCAGGCGGCGAGCGACGACATAGGCCATGCGATTGCCCAGCCCGATGTCTTCGAG
CAGGTCTTCCAGTACTTCAACCCGGTATTCGTTGAGCACCAGTTGAATGCGTTCCTGGGT
GATCTTGTCGAGGCTGCATTCAAAGCCGTTGAGCACCTTGTTCAGCAGGCGCTCGCCGAG
GTTGATCGACTCGGAGCGGCGTTGCAGCTTGAGCGCGTGACGAATATGCGTACGCGCCTT
GCCGGTGACTACGAAGTTCAGCCATGCCGGGTTCGGACGTGCGCCGGGCGCACTGACAAT
CTCGACCGTCGAGCCACTTTGCAGCGGTTCGGAAAGCGGTGCCAAGCGGCGGTTGATCCG
GCAGGCAATGCAGCTGTTGCCGACGTCGGTGTGTACCGCATAGGCGAAATCCACCGCCGT
GGAGCCTTTGGGCAGCTCCATGATCCGGCCTTTGGGGGTGAAAACGTAGACTTCGTCCGG
GAACAGGTCGATCTTGACGCTTTCAATGAACTCCAGAGAGTTGCCCGCACGCTGCTGCAT
TTCCAGCACACCCTTGACCCACTGCCGGGCACGGGCATGAGTGCCTTTTGGCTGCTCGTC
GTCGCTGGATTTGTACAGCCAGTGTGCAGCGATGCCGTTGTTGGCCATCTCTTCCATTTC
GCGGGTGCGAATCTGGATTTCGATCGGCACGCCATGCATACCGAACAAGGTCGTATGCAG
GGACTGGTAGCCGTTGGCCTTGGGGATCGCGATGTAGTCCTTGAAGCGGCCGGGCAGCGG
CTTGTACAAATTATGTACAGCGCCCAGTACGCGATAACAGGTATCGACCTTGTCGACGAT
GATGCGGAATGCGTAGACATCCATGATCTCGTTGAAGGCGCGACGCTTGCCGCGCATCTT
CTTGTAGATGCCATAAAGATGCTTTTGCCGCCCGCTCACGTCGCCTTCGATGCCGTCAAC
GGCCAGGCAATGACTGAGGGATTCTTCGATCTTGTTGACCAGTTCCTTGCGATTGCCCCT
GGCGCGCTTGACCGCCTGGTTGATGCGCGAGGAGCGCATCGGGTACATCGCCTTGAAACC
GAGGTCTTCGAATTCGATGCGCACACTGTGCATACCCAATCGATTGGCGATGGGTGCATA
GATTTCGAGGGTTTCCTTGGCGATGCGCCGACGCTTTTCGCCCGACAGCACTTCCAGCGT
GCGCATGTTGTGCAGGCGATCGGCGAGTTTGACCAGGATCACGCGAATGTCGCGCGCCAT
GGCCATGGCCATTTTCTGGAAGTTCTCCGCCTGTGCTTCGGCCTTGGTCTCGAAGTTCAT
CTGGGTCAGTTTGCTGACCCCGTCGACCAGTTCCGCGACAGTCTCGCCAAACTGCGCGCT
GAGCGCTTCCTTGGCAATCCCGGTGTCTTCGATGACGTCATGCAGCATCGCAGCCATCAG
GCTCTGATGGTCCATGTGCATGTCGGCAAGAATGTTCGCCACCGCAAGAGGATGCGTGAC
GTAGGCTTCACCACTGCGACGGCGTTGGCCATCGTGGGCTTGTTCGGCATAGAAATACGC
TCGGCGCACCAGGTTGACCTGGTCCTTGCCGAGGTAGGCCGACAGTCTTTCGGCGAGGGC
GTCTATGCTCGGCAAGGCGCTACCCCTTGCCAATGGCTTTTACCCTGCGCCGTACTACGT
CGACCTGGCATAGGCTTAGACGGCCTCGTTGGACTCGTCCTCGAACGCTGCGAACAATGG
TTCATCTTCAACGATTTCGGCTTCTGCGATTACAGCGTAATCCATCAGGCCAGCCGCGAT
TTCACGCAGTGCCATAACGGTAGGCTTGTCATTTTCCCAGGCCAGCTTTGGTTCTTTGCC
GCCGGTTGCCAGTTGACGGGCACGCTTGGTAGAGAGCATGACCAGCTCAAAGCGGTTATC
CACGTGTTCTAGGCAGTCTTCAACGGTTACGCGGGCCATGGGTATTCCTCGTAGCAAATG
CGGATACGCGATGCCCGGATGGGCGAGCGGACTCGATAGTTTACAAGCGGACAGCACCAG
GCATCAAGCGGCAAGCCACCAACGGCATGCTTTTAACCTGTTGCCTGATGTCTGGAAACG
ACTCGATCAAGCCAGCAACTCCTGAAAAAGCTCGCTGTATTGCTCTTGCTGATGCTGCTG
AGTCAGGCGATTGGCGCGGAATATTGCCTTGAGGTCTTCCAGTGCACCGGCAAAATCGTC
ATTGACCACAACGTATTCGTACTCGTTGTAGTGGCTCATTTCGCTGACCGCCTCACGCAT
TCGCGCTTCAATGATCTCGTCACTGTCCTGGCCACGATTGGTCAGACGCTGACGCAATGC
CTGCTGGGTAGGCGGCAGAATGAAAATCGACCGGGCCTGCGGCATTTGTGCACGAACCTG
CCGGGCACCCTGCCAGTCGATTTCCAGAATCAGGTCGTGGCCTTCGTCCAGGGTCTGCTG
CAGGTGGCTCTGCGAGGTGCCGTACAGATTGCCGAAGACTTCGGCCTGCTCAAGAAAGTC
ACCGTGCTCGATCATGCGCACGAACTCGGCACGATCGACGAAGTTGTAGTTCACGCCGTT
CACTTCGCCGGGGCGCATGGCCCGGGTGGTGTGCGAGACCGAGACGCGAATCTTCGCCTG
CGCGCCGTGCTGAGGCTCTTGCTGGGCGTCCATCAGGGCCTTGACCAGACTGGTCTTGCC
CGCGCCGGACGGGGCGGAAATGATATACAGGGTGCCAGTGATATGGGTCATGTCAGGTTC
AGCCTTACTCAATATTCTGCACTTGCTCGCGCATTTGCTCGATCAACACTTTAAGGTTGA
CGGCAGCCTGCGTGCTGCGTGGGTCAAAGGCCTTGGAGCCCAGTGTATTCGCTTCACGGT
TAAGCTCTTGCATCAGGAAATCAAGGCGCCGGCCTGCCTGACCGCCAGCCTTGAGCACGC
GACGGACCTCGGTGACGTGTGTGCTGAGGCGGTCCAGCTCTTCGGCAACATCGCTTTTCT
GTGCCAACAGAACCATTTCCTGCTCAAGGCGCTGCGGATCCAGTTCGGCTTTCATGTCGG
CAAAGCGATCCAGTACTTTCTGGCGCTGAGTTGCCAGCATCTGCGGCACCAGGGTGCGCA
GGGTGGCAACCTCCTCGACGATGGAAGACAACCGGTCATCAAGCAGTCTGGCCAGGTCTG
CACCTTCGCGTCCGCGCCCGCTCTTCAATTCAGTCAGCGCATCATTGAACAGCTTCAGCG
CCTCGGTGTTCAATACCTGTGGATCGCTGGCGTCGGCCACCAGTACGCCGGGCCATGCCA
GAACTTCCAGGGGATTCAGGGCGGCAGGCTGTTTGATCAGGCCGGCAACCGATTCGGCTG
CAGCGATCAACTGGCCTGCACGCTCAAGATCCACTTGCAGCGGTTTGCCGGCGGTTTCCT
CGACAAAACGCAGTGTGCATTCAACTTTGCCACGCGACAGCCCCTGGCGTAGCGCTTCGC
GAATCGCACCTTCCAGATCACGGAATGACTCAGGCAGGCGCAGGTGCGGCTCCAGATAGC
GGTGATTGACCGAGCGCAGTTCCCAGCTCAGTGTGCCTTGGGCACCGGCTCGCTCTACGC
GGGCAAAGGCAGTCATGCTGTGCACCATGGGAAGTACCTCTTATCGATTCAGGAGCGTGA
TTCAACCCATGAGTGCACAGGATCGGCGTTCATGGGTGTTGTGAAAGCCGACTGGCTGCA
GAGGCGCAGGATTGTAGCGCAGTGCGGCGCAGGCTCCCAATCCGGCAGCGTTACAAGTGA
CGCAAGGCGTTCCTTGCGATCACGCCAGAGCGTCGAAAGCATTGATCCAGAGCCTGCTGT
TCGTAGCAAATCGGCATTGGCGGCTTTTAGAGATGCCCAGCGGCAGCTGTGACCTCTATA
ATGCCCAGCAGTTTTCCGTCTCAGTACAGGTATCCCAGATGAAACGTCCAAGTGGTCGCG
CCGCCGATCAGCTCCGCTCGATCCGCATCACCCGCAACTACACCAAACACGCCGAGGGTT
CTGTACTGGTCGAGTTTGGTGATACCAAGGTGATCTGCACCGTCAGCGTCGAAAACGGCG
TACCACGCTTCCTCAAGGGGCAGGGCCAGGGTTGGCTGACTGCCGAGTACGGCATGCTGC
CGCGCGCGACCGGCGAGCGTAACCAGCGTGAAGCCAGTCGCGGCAAGCAGGGTGGTCGTA
CACTCGAAATCCAGCGCCTGATCGGTCGTTCGCTGCGCGCTGCGCTGGACATGTCCAAGC
TGGGCGACGTGACCCTGTACGTCGATTGCGATGTCATTCAAGCGGACGGCGGCACTCGCA
CCGCGTCCATCACCGGCGCAATGGTTGCTCTGGCAGATGCGCTGAAGGTGATCAAGAAGC
GCGGCGGCCTGAAAGGCGGCGACCCGCTCAAGCAGATGATCGCGGCCGTTTCGGTCGGCA
TGTACCAGGGTGAGCCAGTGCTCGACCTGGACTACCCCGAAGACTCGGCTGCCGAAACCG
ACCTGAACGTGGTCATGACCAGTGCAGGCGGCTTCATTGAAGTACAGGGCACAGCCGAAG
GCGCACCGTTCCAGCCTGAAGAGCTGAACGCGATGCTCGCCCTGGCGCAGAAAGGCATGA
CCGAGCTGTTTGAATTGCAGCGCGCCGCGTTGGCCGACTGATATCCAGAAGGGGTCCGAT
AATGAGTGACAGCTTGCAACCGTTCAGCAAACCGCCCCAAAGCGCTCGCCAGTGGGCGAT
GTTCTGTCACTTGTCGGCGTTTGCCGGACTGATGTTTCCGTTCGGCAATCTGCTGGGCCC
ACTGATTATCTGGCAGTTGAAGAAAGACTCCGATCCGTTTATCGACGCGCAAGGCAAGGA
GGCGCTGAACTTTCAGATCACAGTCGCCATTGCGGCCACCGTCAGCATGCTGCTGGTGCT
GCTGATCATCGGCTTTGCATTACTGACGCTGGTGGGGATCGGAGCCGCAGTGCTTGCGAT
CATTGCCGGGATAAAAGCCAATGACGGCGTCGATTATCGCTATCCGTTCACTTTGCGCCT
GATCAAGTAGCATCACTTCGGGCAACGCAAAAAGCCGACTTGAAGTCGGCTTTTTCGTGT
GCACTGTTCGCCTGACGATCAGATAGTCAGGGTCCAGTCGTAGTCCACGATCAATGGCGC
GTGCTGCGAGAAGCGCGGCTGACGCGGCAGGCGAGCGCTGCGTACGAAGCGGCGCAAGCC
TGGGGTCAGTATCTGATAATCGAAGCGCCAGCCCAGATTCAGCATCTCGGCCTGTTCGTT
ATCCGGCCACCAGCTGTACTGATCACCTTCGCGGCTGACTTCACGCAGGGCATCGACATA
GCCCATGGTGCCGACAATCTCGTCCATCCAGGCGCGTTCAGGCGCCAGGAAGCCAGGAGA
CTGCTGGCTGTCACGCCAGTTTTTGATGTCGAGCTTCTGCTGCGCGACATAGAGCGATCC
GCAATAGATGTATTCGCGACGCTTGCGGCGTTGCTTGTCCATGTACTTGCCGAAATCGTC
CATGAGCTTGAATTTCTGATTCAGGTCTTCATCGCCATTCATCCCTGACGGAAAGAGCAG
GGTAGCGATACTGACCTTGTCGAAATCTGCTTGCAGGTAGCGCCCGTAGCGGTCGGCTGT
CTCGAAACCGAGACCGCTGATTACCGCCTTCGGTTGCAACCGCGAATAAAGCGCCACACC
ACCCTGAGCGGGAACCTCGGCTTCGCAGGCATAGAGGAAGTAACCGTCCAGCTGAAAGGC
TGGATCATCCAGTTCAAAGGTGGAGGCGCGGGTGTCCTGTAAGCAGATGACGTCGGCATT
CTGAGCTTGCAGCCAGCTGAGCAAACCACGCTCGACCGCAGCCTGAATGCCATTTACGTT
CACACTGATGATCCGCATAAATGGCCCCAAAAATCACGTGCGTGTATGATACCCGAGCTC
TACCTAATTAGCTAAATCCGTGGTATCCGGAGCTTTTTCCATGCAAGCGTATCAGCGCGA
TTTCATTCGTTTTGCCATCGATCGCGGTGTTCTGCGCTTCGGTGAGTTCACTCTCAAGTC
CGGGCGCACCAGCCCGTACTTCTTCAATGCGGGGCTGTTCAACACCGGTTCCGCACTGGC
ACAACTGGGGCGTTTCTACGCAGCAGCCGTGGTTGAAAGCGGTATTGCCTTCGACGTTCT
GTTCGGGCCCGCCTACAAGGGTATTCCGCTCGCCTCGGCAACTGCCGTGGCGCTGGCCGA
GCATCATGACCGTGATCTGCCGTGGTGTTTCAACCGCAAGGAAGCCAAAGCGCACGGCGA
AGGTGGCAGCCTGGTGGGCTCCCCGCTGGCGGGCAACGTGCTGATTATCGACGACGTCAT
TACTGCGGGCACGGCGATTCGCGAGGTTATGCAGATCATCAAGGACCAGAGCGCGACTGC
GGCAGGTGTCCTGATTGCCCTCAATCGCCAGGAGCGCGGCAATGGCGAGCTGTCGGCGAT
TCAGGAAGTCGAGCGTGACTTCGGAATTCCGGTGGTGAGTATCGTGTCGCTGAATCAGGT
GCTTGAGTTCCTGGCCGACGATCCGCAGCTCAAGCAGCATCTGCCTGCCGTCGAAGCCTA
TCGCATGCAATACGGAATCTGAGGACGAGCCTATGGCAGTCAGCGGCACGGAGCGGGCTT
CGGTTTCAGGCGTACTGAGCGTTTTGGGGTTCTGGCTGGCTCTTGGCATGCTTGCGCCCT
TGCTCGCTCAAGCGGCTGATGCGCCTGAAGCTCGACTTTATCGCTACGTCGACAGCCGTG
GCGTGACCGTGATCGATACGCAAGGCGTGCCGCCCGACTACGTTGCCAAAGGCTATGAAG
TGCTCAATGGTCGTGGCCGGGTGATACAGGTCGTACCGCCCGCGCCGACTGCCGAGCAGA
TTCGCCAGTCCGAAGCAGACAAGCGCCAGGCCGCTGCGGATGCACAGCTGTTAAGCCTTT
ACAGCAGTGTCGATGAGGTGGACCGCGTCAAGGTCCGTAAACTGGCCGAGCTGGATGCGC
TGATTGGCGTTGCTCAGGGCAATATTCAGGGGCTGGCGGCTCAGCAGCGCAATCTGCAAG
GCCAGGCAGCCGACCTGGAGCGTGCGGGGCGTCCTGTTCAGCAGGGGCTGGTCGATCAGT
TGAATGACTTGCGCGATCAGCAGCAGAAGCTGCAAACCGATATCGCCGGGTATCAGGCCG
CACGGGTGAAAGCCGAAGCCGGTTTCGCCGAAGATCGCCTGCGCGTACAGCGGCTGACTC
AATGACCGGACGCAGAGCGTCCAGAAGCGCATGCCCACGCCTGTTTTTGATTCTGGCCGA
AGGCCGTAGGAGCGAACTTGTTCGCGAAAGGGGTCGAAGCCAGACACCTGTCGTTCCTCA
CGCTCCAGCGTGGGAACGATAATCAGCGATCATCATCAGCCAACAAAAAGGCCCCGTCAG
CGTCAGCTCACGGGGCCTTTGGGTGTTACGCCTGAATCAATGCCGCTTGCGGTTGGTGAT
CTGGGTGCCGACACCGCTGTCGGTGAAGATTTCCAGCAGGACCGCATTGGGCACTCGTCC
ATCGATGATGTGCGAGCTATTGACCCCACCCTGAACCGCTTCCAGCGCGCAACGGATCTT
CGGCAGCATGCCGCCGTAGATCGTGCCGTCGGCGATCAGGCCGTCGACCTGCTCGGTGGT
CAGCCCAGTCAGGACTTCGCCCTGCTTGTTCATCAGGCCGGCGATGTTGGTCAGCAGAAT
CAGCTTCTCGGCCTTGAGGGCTTCGGCAACCTTGCCTGCGACCAGGTCGGCGTTGATGTT
GTACGACTCGCCGTCCGGGCCCACGCCGATAGGCGCTATGACCGGAATGAAATCCCCTTT
GACCAGCATGTTGAGCAGCCCGGTGTTGACCCCGACCACTTCACCGACCTGACCGATGTC
GATGATTTCGGGCTTGGTCATTTCCGGCGTCTGGCGCGTGACGGTGAGTTTCTTCGCACG
AATCAGCTCAGCGTCCTTGCCGGTCAGGCCGATCGCGCTGCCGCCGTGACGGTTGATCAG
GTTGACGATGTCCTTGTTGACCTGGCCACCCAGCACCATCTCCACCACATCCATAGTCTG
CGCATCGGTCACGCGCATGCCATCGATGAAGTGGCTCTCGATGGACAGGCGCTTGAGCAG
ATCACCGATCTGCGGCCCGCCGCCGTGAACCACCACCGGGTTGATACCCACCGCTTTCAT
CAACACGATGTCGCGCGCAAAGCCGGTTTTCAGCTCTTCGCTCTCCATGGCGTTGCCGCC
GTACTTGATAACCAGCGTCTTGCCGACAAAGCGGCGAATGTAAGGCAGCGCTTCGGAAAG
GACCTTGGCTACATTAGAGGCGGCATCACGTTCGAGGGTCATTCAGGGCTCCAGTCAAAA
GGAAAAACAATCAAAATGGCAGGTCGAGATCCGGTGCAACTTTTTTCAGCTCAGCGTGGA
ACACGTCCTTGATGCGCTGCAACTCAGCCTCGGTTTCGGCCTCGAAACGCAGCACCAGTA
CCGGCGTGGTATTGGACGCACGGACCAGACCCCAACCCTTCGGATAGTCCACGCGGACAC
CGTCGATGGTGGTCAGTTTGGCGTCGCCCCACTGCGCGTCGGTTTCAAGGGCCTTGATGA
TGCTGAACTTGGTGACATCCGTCACCTTGACGTTGATTTCAGGCGTCGAAATATCGTTCG
GGAAGGTTTCGAACAGGTCTTCGGCATTGGCTGACTCCTGGCTGAGGATCTCCAGCAGAC
GTGCCGCACTGTAGATGCCGTCGTCAAAACCGAACCAGCGCTCCTTGAAGAAGATGTGGC
CGCTCATTTCACCTGCGAGCAGCGCGCCACTCTTTTTCATTTCTTTCTTGATCAGCGAGT
GGCCGGTTTTCCACATCACCGGACGACCGCCATGTTCGCTGATCAGCGGAGTCAGGCGAC
GTGTGCATTTGACGTCGAAAATGATGTCGGCACCCGGGTTGCGCTTGAGCACGTCCAGCG
CGAACAGCATCAACAGGCGATCCGGGTAAACCACATTACCCTTGTTGGTCACGACACCGA
CACGGTCGCCGTCACCGTCGAACGCCAGGCCCAGATCGGCACCGGTTTCCTTGACCTTGG
CGATCAGATCCTGCAGGTTTTCCAGCTTGCCCGGGTCCGGGTGGTGGTTGGGGAAGTTGC
CGTCCACTTCCGCGAACAGCGAGATCACTTCACAACCCAGCGCTTCGATCAGCTGCGGGG
CGATCACGCCTGCCGCGCCGTTGCCGCAGTCGACCACGACCTTCAGCTTGCGGGCCATGA
CGATGTCGTCCTTGATCTGCTTGAAGTAGCGATCGAGGATGTCGACTTTAGTGATGCTGC
CTTTCTGCGAAGTCAGGTTGTTGGTCTTGATACGCTCGTGCAGCGCCTGGATCTGCTCGT
TGGCGAGGGTGTCGCCGGCGATGACGATCTTGAAGCCGTTGTAGTCCTTGGGGTTGTGGC
TGCCGGTCAGCATCACACCGGTCTTGCCTGCCAGCACGTTAGCGGCGTAATACAGTGCAG
GCGTCGGCACCAGGCCCACATCGCTGACATGGCAGCCGCTGTCGTGCAGGCCTTGAATCA
GTTGCTGCACCAGTTCCGGGCCGGAAAGGCGACCATCGCGACCGACGCTGACGTTGGGTT
CGTTCTGCGCCAGGCTTTCGGAGCCGATGGCGCGGCCGATCCAGTAAGCCGTTTCAGCGT
TGAGAGTGTCCCCGACCACGCCACGGATGTCGTAGGCGCGGAAAATAGTCTCGGGAAGGT
TGGGTGCCACGGATGCTGGGCTGTTCATAGCGAGGGGATGCTCCGATCTCAGGAAGTCCT
GGTTTTCATCGAGAAGGTCGATATCAAGGATATCGGTATCTTGAAACAGTGGATCGGTCC
AGTCGGTGCGTGATGCAGCCACTGTGGACGGAGCACTGCCTTTGACAATATCTGCATCGC
GCTGCTCACCTGCAACCAACGCAGGCACTGCCTGGGGTTGACTGCGAAGCGAGACACGAG
CAAGGGCCTGCGCCAGACCACTCAGGGCCGGGAGGCTCAAACCGAAGGGTTTGACGGCTT
TTCCGCGTGAGAGTTCTTGGAGCAACTGATCCAGTTGTCGTGCGTCGGCGCAAATACGCC
GTTGCAGAGCTCTCTCGCTGCGATGCAAGCCAAGCAGCACGCCCGCTGCAGCGATAACCA
GCGCCAGCAGCAAAAGTACGACGGAAGGCGAAGTTTTCAGGCCGGGGCCGGGCGTGAATT
CGAGTTTCCAGCCTGAATAGCCGGTATCGAACACCTGCTGTTTGCCGCCGTCGGCCTGAC
CGCGCTGCAGGAAAACCTGTGCAGGTCCGTTGCCAAACTGCTGGCTGAGCACCACCTGCC
CGGCCTCGGCAGGCAGTGCCGGCAAGGCATTGAGCAAGCGCTGCAGGTCAAAGGCCAGCA
GCAATGTGCCCACCACCGGCTGAGTTGGCGCGGCACGTACCGGCGCAGCACTGTAGATCA
ACCAGCGCTCGCCCACCTTGCGAGCCTCCGGGGCGACGACCTCGCCTTGTGCAGCCTTGT
TGAGCATATCCAGCGTGGCAAAACTTACCGGCAACGCGCCCTGCGTATCGACGTCAGCCA
GGCCTTTGGGGTAAAGCCGCGCGCCTGCCAGGCCGTCCCAGCGAGTGAAGCGATCCTGTG
CTGCCAGCAATGCGTAGGCATCATTGCTCTGAAGCGTCTGTACAAGTGTTGCGCCGGAGG
CGGCCGATTGAGTGTCGGCATTGATCTGCCGCAGCGCCAGGCCAATGGCTGCCGCCTGAC
TGCCGCCCCATGCCTGAACAAGCTGATCCTGCTGCTGGGGGCTGGATATCAGCGCAACCC
AGACCAGCGCCGCGGCGATTATCAGGCCGATTGTCGCAGGCACAAGGCCTGGAGCAAGCC
CTTTCAGGCCCGCTGCAGGGGGAGAGTTATCGGCCGCAATAGCATGTTTTGGAGCGCTGT
GCTGACTGCCTTTCACCGACCTCTCCCTGAGCCTTTTTCCAAACCCGGATTATTTGCCGA
ATGACGATTAATGGCTGCCGGAGTGGCCGAAGCCGCCTGCGCCACGCTGACTTTCGTCGA
ATGCTTCAACCAGCTCGAAGTGCGCCTGCACCACAGGCACCAGCACCAGTTGCGCAATAC
GCTCGCCCACCGCGATGTTGAATGCAGTCTGGCCACGGTTCCAGCACGACACCATCAATT
CTCCCTGATAATCGGAGTCGATCAGACCCACCAGGTTACCCAGCACGATGCCATGTTTGT
GACCCAGGCCGGAGCGCGGCAGGATCAACGCGGCAAGGCCCGGATCGCCGATGTAAATCG
ACAGGCCGGTAGGGATCAGCAGGGTCTGGCCGGGCTCGAGGACGGTATCCTCCTTGAGCA
TGGCACGCAGGTCCAGGCCTGCCGAGCCAACAGTGGCGTAGGCCGGGAGTGGAAATTCGT
TGCCAATGCGAGGGTCGAGGATCTTGGCTTGTAGAGCGTGCATTCGTAGTTAAACCTGAT
TCATGCGGTCGGCGATAAAAGTGATCAGCTGGCGGGCAATCTTGGCCTTGCTGGTCTGGG
CAAAAAGCGTTGCGTGCAACGCCCGGTCAATCACGCTGCAAGCGTTCTCTTCACTGTTGA
AGCCGATGCTGGGGTTGGCGACATCGTTGGCGACAATCAGGTCCAGGTTCTTGTCCTTGA
GCTTGCGGGCAGCATAGTCGAGCAGGTGTTCGGTCTCGGCGGCGAAGCCGACGCTGAAAG
GGCGATCCGGGCGGGTTGCGATGGTCGCCAGAATATCCGGATTGCGGACCATCTGCAGCA
GCAAGCCGTCACCGTTTGAGGGATCTTTCTTCAATTTGTGCGGGGCGACAACTTCCGGAC
GGTAGTCAGCCACCGCTGCCGAGGCGACGAACAGGTCACAGGGGATGGCAGCCTCGCACG
CCGCCAGCATGTCGCGGGCGCTGACCACGTCGATGCGCGAGACGCGATCCGGCGTCGGCA
GATTGACTGGCCCGGTGATCAGCGTGACGCGCGCACCGGCTTCCACAGCCGCTTCGGCCA
GGGCAAAGCCCATTTTTCCGGAGCTGTGGTTGGTGATGTAACGCACCGGATCGATGTTTT
CCTGGGTCGGGCCAGCGGTGATCAGCACATGCTTGCCGGTCAGGCTCAGGCGCTGGAAAC
AGTCCGCTGCGCACTGGGTCAGATCGTCGGCCTCCAGCATGCGACCGAAGCCGACATCGC
CGCAGGCCTGACTGCCGGACGCTGGCCCAAACACACGAAAGTCACGCTCTTCAAGCTGCC
GGGTATTGGCTTGCACTGAGGCGTCACGCCACATTGCCTGATTCATCGCCGGTGCGATGG
CGACGGTGGCATCGGTTGCCAGCACGATGGTGGTCAGCAAGTCGTTGGCGATGCCTTGCG
CCAGGCGCGCGATCAGGTCGGCGGTGGCCGGAGCGATCAGGATCAGGTCGGCCCATTTGG
CCAGTTCGATATGGCCCATCGCGGCCTCTGCGGCCGGGTCGAGAAGGTCCAGGTGCACAG
GGTGCCCGGACAGGGCCTGCATGGTCAGCGGCGTAATGAACTCTGCTCCGCCTTTGGTCA
TGACGACACGCACTTCAGCGCCCTGATCGCGCAGGCGGCGGACCAGCTCGGCGCTCTTGT
AGGCCGCGATGCCGCCGCCGACGCCAAGAACGATGCGTTTTCGATACAGCCGCTGCATAG
ACCTGCCTTTTTGGTCGAGTGAATACGCGACGCCCATGACGCCTCCCCAGGCCAGGCCGT
CGCGCAAAAAAGATGGGCTAAGATAGCACAGCGACTGCACCGCAACAGCGGTGCCCAATC
ACATGGAGGTGCTATGAGTATTCGCAGTTGGCCCGCGGCCGAACGCCCGCGGGAACGCTT
GTTGGAGTTGGGAGCGGGGAGCCTTTCCGACGCCGAGTTGCTGGCTATCTTTTTACGCAC
TGGGGTGGCCGGAAAAAGCGCCGTAGACCTTGCCCGTCATCTTCTGAATCAATTCGACGG
GCTCAGATCGTTACTGGATGCTGACCTGTCCACGTTTACCTCCCAACTCGGGCTGGGGCC
TGCCAAATTTGCTCAGTTGCAGGCTGTCATGGAGATGGCGCGCCGGCACATGGCCGAGTC
CTTGCGCCGTGACTCAGCGCTGGAAAACCCCACTCAGGTGCGCAACTACCTGAAGGCTCA
GCTCAGACATGAACAGCATGAAGTTTTCGCCTGCCTGTTTCTGGACAACAAACACCGGGT
CATGACCTTCGAGATACTGTTTCGCGGGACGATCAACGCCTCCTATGTGCATCCGCGCCA
GGTGGTGAAGCGAGCGATGGCTCACAACGCCGCCAGCCTGATCCTCTGCCACAACCATCC
TTCCGGCATCACCACGCCCAGCCGTTCCGACATAGACCTGACCAAGCGCCTCAAGGAAGC
ACTGATGCTGGTGGATGTTCATGTGCTGGACCACGTGATCGTGGGCGACGGCGAGCCACT
GTCGATGGTCGAGCGCGGGTTGATGTAGCGCTCACGCGGGAACGATAGGGCGGGATTCGG
CTTATCGTTCCCGCTCTCTGCGTGGTAATGCCGTTCTGGACGCTCTGCGTCCGGTCTTGT
GGTGGGGCGTGCCAATGCAGGGCATTGGCACGCCAGTTACGCAGACGGGCCTAGGTCTGG
CGATTTACTTGACCTGCACCTTGTAGAAATCCTGCCTGCCAAACGGGCTGACCTGATAAC
CCGTGACGTCCTTGCGTACCAAGGCTGCTGCGGTCGGGTGGGCGAGGGGTATCCACAGTG
CCTGCTGTTGGATCTGTTGTTGCGCCGAATGGTACAGCTTGCTGCGTTCGCCCTGATCGC
TGACGGACTTACCGTCGGTGATGAGCTTGTCCAGCGTCTTGTCGCAATAGCGGGCAAAGT
TGGTGCCTGACTGCACGGCAGCGCAGGAAAACTGCGGCGTCAGGAAGTTATCCGGGTCGC
CGTTGTCGCCCGCCCAGCCCATGAACAGCAGGTCATGTTCACCGGCCTTGGCGCGTCGAA
TCAGCTCGCCCCATTCAATGATCTTGATCTCGGCATCAATACCTATCTGTTTCAAGTCAG
ACTGCAGCAGTTGAGCGCCCAGACTCGGATTCGGGTTCAGCAGGCTGCCGGAAGGCCGGG
TCCAGATAGTGGTCTTGAAACCATCCTTCAGACCGGCTTTGGCCAGCAAAGTCTTGGCCT
TGGCGACATCGTGATGATAGCCGGGCAGGTCTTTGGCGTAGCTCCAGGTGTTGGGCGGAT
AAGGGCCATTGGCCGCCTCGGCGGTACCTTCGAACACGGCCTTCAGGTAATTGGCCTTGT
CGAACGCCAGGTTGATGGCCTGACGAACTTCAGGCTTGTCGAATGGTGGGTGCTGACTGT
TGATCGCGACAAACGCGGTCATGAATGCTTCAGTCTTCTCGACCTTGAGCGAGTCATCCT
CGCTGGCCGCCTGAATATCCAGAGGCTTTGGCGAAAGCGCTATCTGGCACTCGTTCTGAC
GGACTTTCTGCAGGCGCACATTGGCGTCCGCTGTGATGGCATACACCAAGGTGTCGACAT
CAGACTTGCCGGCGAAGTAATCCTTGAACGCCTCATAACGCACCACGGCATCTTTCTGGA
AGCGCTTGAACACGAACGGCCCGGTGCCGATCGGCTGGCTGTTGAGTTTTTCCGGCGTGC
CGGCTTTCAGGAGTTGCGCGGTATATTCGGCCGAGTAGATCGACGCAAAACCCATGCTCA
GCGTGGCCAGGAAGGTCGAGTCCGCCCGATTGAGTGTAAAGCGGACGGAGTGCGCGTCAG
GCGCTTCGATGCTCTTGATCAGCGCGGGCAACTGCATGGATTGCGCATGCGGGAAGCCGC
TCTGGGCAATCTTGTGCCACGGGTTCTGCGGGTCGAGCATGCGCTGGAAGCTGAACAGCA
CGTCATCGGCGCTCAGCTCGCGGCTCGGCTTGAAATAGTCTGTGGTATGAAATTTCACTC
CGGAGCGCAGCTTGAAGTCGTAAGTCAGGCCGTCTTTGGATACGGTCCAGCTTTCTGCCA
GGCTCGGTACCAGCTTGCCGCTCTGGGCATCGAAGTCCACCAGACGGTTCATCAGCACGT
CGGCCGATGCGTTGGTGGTGGTCAGGGAGTTGTACTGCACAACGTCGAAGCCTTCGGGAC
TGGCTTCGGTACAGACCACAAGGCTCGACGCCTGGGCGGCAATCGGAAGCAGCAACGGAA
CAAGCAAAAAAGGGAGTGCAGCTAGGCGCATGGCGTTATTTCCTGTTCAGAAAGGGCCCC
ATCTGCCGGCGCAGTCTGGTGAGGGACTAACCCTAGACCATGTACTGGCGTAGAACAATC
GTCTCGGCGCGACGAGCGGTCGATTTGCCTGTGCCCCCGCATTGCTTGAGCATACCGCCG
CGCAGAGCGGATTCATTCGGGTCAAAGTGCTTTGCCTGTTGTTGCGTCCAAGGGTTTCTG
GTATAAAACAGCGCTCTTTTCTAGGGGCCCGGTTCCTTCACTGTAGGTGTAGCCGGTAAG
ACCCTTAAAGAAACGCGGCGCCTGGCGCCAAATGACTGAGAGATTAAGCGGCCAACCCAT
GCCGGGTTGGGCATGTGGTTTTAGAGGGCTGAGGCATGTCGAGAGTATGTCAAGTTACCG
GTAAGGGTCCGGTGACTGGGAATAACATTTCCCACGCAAACAACAAAACCCGTCGTCGTT
TCCTGCCAAACCTGCAGCATCACCGCTTCTGGGTTGAAGGCGAGAAGCGTTTTGTTCGTC
TGCGCGTATCTGCTAAAGGCATGCGTATCATCGACAAGCGTGGCATTGAAGTTGTGCTCG
CTGAACTGCGTCGCGACGGCAAAATTTAAGGGAGAGAATCATGCGTGAATTGATCCGTTT
GGTGTCGAGCGCTGGTACAGGCCATTTCTACACCACCGACAAGAACAAACGTACTACCCC
GGATAAAATCGAAATCAAAAAATTCGATCCGGTTGTACGCAAGCACGTGATCTACAAAGA
AGGCAAAATCAAGTAATTGATTCTGTCAGCTACAAAAAAACCCGCCTCGGCGGGTTTTTT
TGTGTCTGCGCTCCTGGCATAGCTGCAAGAGCAGTACTTATTTATCCGCAGCGGCTTCAA
ACACCACATAAATCTTGCGGCATGTTTCCAGCACCTCCCAAGTGCCCTTGAAGCCGGCTG
GAATCACGAAACGGTCGCCTGCGCGCAGGGTTTTCGCGTTGCCCTGCTCGTCGCGCAGGA
CTGAAACACCCTGCACAATCTCGCAATACTCATGCTCCGAGTAATTCACCTGCCACTGCC
CGGGCTCGCCATTCCAGACCCCCGCGCTCATCTGTCCGCAGGGGCTGTTGTAGTGGTTGT
AGAGGGTTTGTGCCGGATCGCCCTTAAAGACCTTTTCCGGTGCAGGGCGATAGTGCTCGG
CGGCGGTGCTCGCTTCACTGAAGTCGACGATGCTTTCGATGCTCATGATGGGCCCCTTGT
CCTGAATGCGTTGAGGGTTTGACGTGCGTGCTGTGCGTTAGTGCCTCGGCGCGCGTGCGG
AGCTGTTTAATAAAATCAACATAAAAGCACCGTAGCGGCTATTTATGTCAAATATATTGG
TTTTGTCGGGCCGCTGGTTTAGGGTAACGGCCTTCCTGAAAAATTTCAGATTGTGTCTTT
AATCAACCATGACACACCCACATTCAACAAGAGGAGGACATGCAAATGACCACCCTGACT
CGTGCTGACTGGGAGCAACGCGCCCAGCATTTGAAGATCGAAGGCCGTGCCTTCATTCAA
GGTGAATACACCGCAGCCTCCTCCGGCGAGACGTTTGATTGCATCAGCCCGGTCGATGGC
CGGATGCTTGCCAAGGTCGCCAGTTGCGACACCGCTGACGCGCAACGCGCTGTCGACAGT
GCGCGCAGCGCCTTCAACTCGGGTGCCTGGTCGCGACTGGCTCCGGCCAAACGCAAGGAA
ACCATGATCCGTTTCGCCGGGCTGCTCAAGCAAAATGCCGAAGAGCTGGCCCTGCTTGAG
ACTCTGGACATGGGCAAACCGATTGGCGACTCGTTCGGTGTCGACATCCCCGGTGCTGCC
AGAGCCCTGAGCTGGAGCGGCGAAGCCATCGACAAGCTGTATGACGAGGTCGCCGCAACG
CCTCATGACCAATTGGGCCTGGTTACCCGAGAGCCGGTCGGCGTCGTCGCCGCCATCGTG
CCGTGGAACTTCCCGTTGATGATGGCTTGCTGGAAGCTTGGTCCTGCACTGTCCACCGGC
AATTCCGTGATCCTGAAGCCGTCGGAGAAGTCTCCGCTGACCGCCATTCGTATTGCGCAA
CTGGCCATCGAGGCAGGCATACCTGCGGGCGTGCTCAACGTATTGCCGGGTTACGGTCAT
ACCGTCGGCAAGGCGCTGGCGCTGCATATGGACGTGGATACCGTGGTGTTTACCGGTTCG
AGCAAAATCGCCAAACAACTGATGATTTACGCAGGCGAGTCGAACATGAAACGCGTCTGG
CTGGAAGCCGGTGGCAAAAGCCCGAATATCGTCTTTGCCGACGCGCCGGATTTGCAGGCC
GCCGCCGAAGCAGCCGCCAGCGCAATTGCTTTCAATCAGGGCGAAGTCTGCACTGCCGGT
TCTCGGCTGCTGGTCGAGCGCTCTATCAAGGAACGCTTCCTGCCGATGGTGCTTGAGGCA
TTGGCCACCTGGAAGCCCGGCAATCCGCTGGACCCTGCGACCAACGTGGGCGCGCTGGTC
GACACCCAGCAGATGAACACAGTGCTGTCTTACATCGAAGCCGGTCACGCCGAGGGTGCC
AGACTGGTTGCAGGCGGCAAGCGCATTCTGCAGGAGACCGGCGGCACGTACGTCGAACCG
ACCATTTTCGACGGCGTGAACAACGCCATGAAGATCGCCCAAGAGGAGATCTTCGGCCCG
GTACTTTCAGTGCTGACGTTCGACAGCGACGAAGAGGCGATACAGATAGCCAACGACACG
CCTTATGGCCTGGCTGCTGCCGTGTGGACCGCCAATATCTCCAGAGCACACCTGACCGCC
AAGGCACTGCGCGCGGGCAGCGTATGGGTCAACCAATACGACGGCGGCGATATGACTGCC
CCGTTCGGTGGCTTCAAGCAGTCAGGCAACGGTCGTGATAAATCGCTGCATGCCTTCGAC
AAATACACCGAGCTGAAATCCACCTGGATCAAGCTGTAAGTCAGGAGCGCGACACCTATC
GTGCCGACGCTCCAGCGTCGGTACGCCGTTCTGGACGTTCGGCGTCCGGTCTTGCGTTTG
CGGCGCGGCGTAGATTTGTGACGCGGAGCGTCACGCAAGGCATTCCCACGCTGGAGCGTG
AGGAACGATAACCTTAACTATCGTGCGACGCTCCGCGTCCTGGCTTGCGTTTGCGGCGTG
GCGCAGATTTGTGACGCGGAGCGTCACGCAAGGCATTCCCACGCTGAAGCGTGAGGAACG
ATAACCTTAACTATCGTGCGACGCTCCGTGTCCTGGCTTGCGTTTGCGGCGTGGCGCAGA
TTTGTGACGCAGAGCGTCACGCAAGGCATTCCCACGCTGGAGCGTGAGGAACGATAACCT
TAACTATCGTGCGACGCTCCGCGTCCTGGCTTGCGTTAGCGGCGTGGCGCAGATTTGTGA
CGCGGAGCGTCACGCACGGCATTCCCACGCTGGAGCGTGAGGAGCGATAACCTCAACTAT
CGTGCGACGCTCCGCGTCGCATGCCGTTCTGGACGCTCTGCGTCCGGTCTTGATTGCGCC
GTTAGGGCAGCAGGAGCTTGATAATGCGTTGGGGTACTTATTTTGCCGTGCTGGCGTCCG
TGTTGGGCGTCGGGCTGGCAATGGGCGTCAGCATGCCGCTGGTTTCATTGCGTCTGGCAG
ACTGGGGCTACGGCTCGTTTGCCATTGGCATCATGGCGGCGATGCCTGCGGTGGGTGTGC
TGGTGGGTGCGGCGCTGGCCAGTCGTCTCGCCGCGCGCTTCGGTACCGCCAAGCTGATGC
GCCTGTGCCTGTGGGGCGGCGCCGTTTCGGTCGGCGCACTGGCGCTGCTGCCGTATTACG
GAGTCTGGCTGGTCTTGCGCTTGGCGCTCGGGGTGATTCTGACCATCGTCTTCGTGCTGG
GTGAAAGCTGGATCAACCAACTGGTGATCGAGCGTCTGCGCGGACGGCTGGTAGCGCTGT
ATGGCAGCACTTACGCCTTGAGCCAACTGGCTGGCCCGCTGTTACTGGGCGTTATCGGCA
CTCAGGCCGACTACGGCTTCTGGATTGGCGTGCTGCTACTGGTCGGCTCTCCGTTCCTGC
TGCTGGGTCGCACGGGTGCGCCATCGACTGAATCCTGCAACGTGACCTTCACTGATCTGG
CGGGCTTCTGTCGCGGCATGCCCGCTATCGCCTGGGCAGTGGCGCTATTCGCTGCATTCG
AAGCCTTGATCCTCACGCTGCTGCCGCTCTACTGCATACGCCACGGGTTCACCCCGGAAG
TCGCCCTGATCATGGTCAGTGTGGTGGTGATAGGTGACGCGTTACTGCAGCTGCCGATCG
GCATGCTCGCTGATCGCGTTTCGCGCCGCGCAATGTTTACCGGATGCGCCGTTTTGTTGC
TGGCGTCCAGTCTGCTGGTGCCGTTACTGATCGATACCGTTCTGATCTGGCCGCTCTGGA
CAGTGTTCGGCGCCAGTGCTGGCGGGCTGTTTACCCTGTCGCTGATCCTGATCGGCGAGC
GTTACCGAGATGATTCACTGGTCCGCGCCAATGCGCATGTCGCTCAACTGTGGGGCATCG
GTTGTCTGATCGGGCCCCTGATAGCGGGCGCGGGCAGTCAGTGGGTCAGCGGTGAGGCCT
TGCCGTTGCTGATGGCGGCAGGTGCCTTTGGCCTGCTGATTCTGATCAGGCGACGTGGAG
CGTTCGGGGTTGCCCAGGCTGCGCCCGCCTAAAGCATTCTTTCCAGGCCGATGGCACGGC
TCATCCACGCGTTGAAACGCCGCCACCAGTCACCGGGTTCGGTATGCAGCGTGTGGATCT
GGCCATTGTCTTCGGTCACCCACACCACTTTGCCATCCTCCAGCTTTGCCTGGTAAGTGA
GCGAGGGAGCCATACCCTGAAGCGTCAGTTCGCGCAGCTCTTCGGCCAGTTGCGGACTGT
CGACCAGCACGCCGACTTCAGTGTTCCATAGCACAGAACGCGGGTCAAAATTGAATGAGC
CGACAAAGACTTTCTGCCGATCGAAGATCATCGCCTTGCTGTGCAGGCTTGATTCCGAAC
TGGCCAATGAGCTGCTTTTCTTGAACAAATGCGGGCCGCTGCCGCGCATGGTTTCGGTAT
CGCCAGGCTGGCGGCGCAGTTCGAACAGCTTCACGCCATGCTCCAGCAGCGCCTTGCGGT
AAGGCGCGTAGCCGCCATGCACGGCAGGAACGTCGGTGGCTTCCAGTGAATTGGTCAGCA
GGCTGACGTTGACGCCGGCATCGGCACGGCCGGTCAGGTACAGCAAACCTTCCTGACCCG
GTACAAAGTACGCCGAAATCAGCATCAGTTCCTTGCGAGTGTTCAGCAGCTCGGGGGCCA
GTTGCGTGGTCAGTAGCAGGTGCGGATCCGGGTCTCCCTGCGCCAGTACCTTGGTCGGCG
CGTCCCACAATGCCTGGTTGTGCGCCCAGACCAGCTCGTTGAGCCAGGTCTTCATGCGTG
GCTGAGTCTTGTAGGCCATCAATCGCTCATACAGAGCCTTGTGTTGCTGATGCGCCTGCT
CCAGTGAATCGTCCAGTCGCTGCCGCGCCTGGGCCAGATCCTCACCGTCGGGCAGGAAGT
ACATGAACGCATCAATGGGCTTGCTGAGCGTGCTGTTCCAGTATTGATCGAAGCTGTGGC
CGAGCTGTTCGGCGACCGGTCCCACGCTTAGCATGTCGATATCGGTGAAGTTCAGGTTCG
GCTCGGCGTCGAAGTATTCATCGCCCAGATTGCGCCCGCCAACGATGGCCACACTGCCGT
CGGCCAGCCACAGTTTGTTGTGCATGCGCCGGTGCTGACGCGACAGGTTCATCAAACGCC
CCAGGCTGCGCGTGATGCCGGTCTCGCGCCCCAGATTTTGCGGGTTGAACAGGCGAATCT
GAATGTTCGGGTGCGCGGCGAGGGTGGCGATGGCCTGATCCAGCCCGTCGCTGGTGGTGT
CGTCCAGCAGGATGCGCACCCGCACGCCACGGTCTGCCGCTTTGAGCAGTTCGTCGATCA
GAGCGCGCGTGCTCAGGCCGTCATGGACGATGTAATACTGCAGGTCGAGGCTGCTTTTGG
CGTTACGGATCAGCTCGGCGCGCGCCTTGAATGCATCGCTGCTGTCGGGCAGCAGGCGAA
AGCCGGAACGCCCGTCGTGGGGCATCGCCATGGCTTGAATAGAGCGGCCGAAAGCAGAAC
TCGAGGGCGGCATGGCCTGGCTTGGCTCGCTGGCAAGTTGCTGATGTGCGCAACCGCTGA
CGCACAGTGCAACCAGCAGGCAAAAGGGCAAGGCCCATGAGTTATTCAAATTGATCTTCC
GCGTCTGTACATGGCTCGACTTGGCGTTATGACCCGAAAAACCGGGAAAGATTTGCCAGC
GTCAGTCAGTTTGCGCATTCAGTAGTGCAATTGTCTCGCCCACGATACGCACAGCGTTCT
CGATTTCGCGGCTCGGTTTGGCCGCGAAGTTCATGCGCATGCAGTTACGGTACTTGCCCG
AGGCGGAAAAAATACTGCCCACCGCGATCTGTACACCCTTGTCCAACAGCGCGCGGTTCA
GGCGCAGCGTGTCGAAGCCTTCGGCCAGTTCCACCCACAGCATGAAACCGCCTTGCGGGC
GGCTGGCGCGGGTGCCTTCGGGAAAGTAGCGCATCACCCAGTCGATCATCTGGTCGCGAC
TGCGCTGGTATTGGGTTCTCATGCGCCGTACATGCGGCTCGTAATGGCCGCCTTCGATGA
AGTCGGCGATGGCCAACTGGGGCTGCGGTGCAGTCGAGCCGGTGCCGATGTATTTCATGT
GCAGCACCTGCTCCAGATACCGCCCCGGCGCTACCCAGCCAATCCGCAGGCCGGGTGCCA
GGGTCTTGGAAAACGAGCTGCACAGCAGGACACGACCGTCTTCATCGAAGGATTTGATGG
TGCGCGGGCGAGGGTAGTTGTAAGCAAGATCGCCATACACATCGTCCTCGATGATCGCCA
CATCGAAACGTTGCGCCAGCGTCAGCAACGCACGTTTGCGGGCTTCGGGCATGACGTAAC
CCAGCGGGTTGTTGCAATTGGGCGTCAGCTGAATGACCTTGATCGGCCATTGCTCAAGGG
CCAGTTCCAGCGCCTCGAGGCTAATGCCGGTCAATGGGTCGGTGGGGATTTCGAGGGCCT
TCATGCCCACACCCTTGAGCGTCTGCATGGCGCCGAAGAAACTGGGCGAGTCCACCGCAA
CGATGTCACCCGGCGAGCAAATGGCACGGACGCTCGCTGACAGCGCTTCATGGCAGCCAT
TGGTGACGATCTGGTCATTGGCGGTCAGGTTGCAGCCCGAGTCGAGCATCAGCCGGGCGA
TTTGCTCACGCAGCCTGCGCACGCCGTAGATGTTGTCGTAATACAGTCCCGGCATGTCTT
GGTGGCGACTCAACTGACTCAGCGCACGCATCAACGGTTTCAGGGTAGGGCTGGTGGCAT
CGGGCATGCCGCGCCCCAGTTGCGTGACCGCTTCGAGAGGTGCCACCCGAATCAGGTCCA
GCACCTGATCCCATTGAGAGATATCCACAGGCCGCTGGACGGGTCGCCCGACAGCAGGCA
GTGCAGGTGCCGCTCGACTGACCGATACGAAATAGCCGGATTTGGGTTTCGGCGCTGCCA
GGCCGTTGTCCTCCAGCACCCGATACGCTTGCTGCACGGTGCTCAGGCTGACGCCATGTT
CGACACTTAACGCGCGCACCGATGGCAGGCGGTCGCCAGGGCGGTAGAAGCCGTTTTCGA
TCCGCGAGCCGAGCAGTTCGGCGAGGTTGACGTAAAGCGTCATGACGTACTCTCAGGATG
GTGAGCGTGGTATAGCAATACAGATTGGGCAAAAATATAGCATTCAGTGCTGTTTTCGCC
TCATCTGTATGGAAAATATAACCTGTTTTTGAATCTGTAATGGTTTGGCCGTTCGTTTCA
TCATAGACCCACACCCACCCAGGATGAGGGAAACGGAAATGAACGGGTTCAGCGATGTAC
GCCTTGCGCTTCACAGCCAGGAATTGAATGACTATCGGCCAACTGCGGTCAGAACGGTCC
GCTCAAACAAGGCCGATCTGTTGGCGGGCATGGGTCGCTGGGCGCTGTATCGTCACCGCT
GGGCCTCTCGCCGCACCTTGCTGGAGCTGACGGACGATCAGTTGCGCGACATCGGGCTGG
ATTTCCAGCAGGCGCGGGTCGAAGCGATGAAACCGTTCTGGAGGCCCTGAGCCTTTCAGC
GCAGCTCTTTGAGCCGGTGCCAGAGCATGCCCAATGCCAGTAACGGCGAGCGCAAGTGTT
TACCGCCCGGAAAGGTCATGTGTGGCACTTTGGCGAATAACTCGAAGCCATCGCTGTGTT
GCCCGGCGATGGCTTCGGCCAGCAAGCGACCTGCAAGATGTGTCGCGTTCAGACCATGCC
CCGAGTAAGCCTGAGCATAAAACACGTTGGGGTGCTGCTTGAGCTGGCCAATTTGCGGCA
GGCGATTGGCACCGATGCCGATCATCCCACCCCACTGGTAATCGATCTTCACTGAAGCCA
GTTGCGCAAACACATCGAGCATCTTCGGCCGCATGTAAGCGGCGATGTCCCGTGGGTCGC
GGCCCGAATAGTGACAGGCGCCCCCGAACAGCAAACGCCGATCCGCTGACAGCCGGTAGT
AATCTACAGTCACGCGCTGATCACAGACCGCCATGTCCTGCGGCAACACTTCCCGGGCCT
GAGCCTCGCTCAAGGGTTCGGTCGCGATGATGTAACTGCCCGCGGGCAATACCTTGCCGC
TTATTTCCGGATTCAGATCGTTGAGGTAAGCGTTGCAGCCCAGCACCAGCGTTTTCGCCA
GCACCGCCCCCTGAGCCGTATGCACTTTGACCTGCGGGCCGTAGTCGATTCTCGTCACTG
CAGAATGTTCGAACAACCGAACGCCCAATGACTGCGCTACGGCAGCTTCTCCCAAAGCCA
GATTCAACGGGTGCAGATGTCCGGAACCCATGTCGATCAAACCGCCGACGTAACGGTCGG
AGCCTACGACACTGCGCATCTGATCGGCTTGCAGCAACTTAAGCTCATGACGGTAACCCA
GGCTGCGCAGTTCATCGGCATCTTCGGCAAGGCTGTGCAGGTCGCGCGGCTTGTTGGCCA
GGTCGCAATAACCCCATTTCAGGTCGCAATCGATAGCGTGCCGCTCGATGCGCTGACGCA
CGATATTGACCGCCTCAATGCCCAGCAGCTTCAGCTGCCGCACACCCTCGCTGCCGATGA
CATTGGCGAACTGCTCGACACCGTGGCCGACCCCGCGAATCAGCTGGCCGCCATTGCGTC
CGCTGGCACCCCAGCCAATCCTGCGTGCCTCAAGCAACGCGACACTCAGCCCGCGCTCGG
CCAGTTCGATGGCGGTGTTGAGGCCGGAAAATCCGCCGCCCACCACGCACACATCAACCT
TCACCTCGCCTTGCAGCGCAGGGTAATCCGGTTGCGGATGGCTGCTGGCGGCGTAGTAGG
AGGCAACATGCTGGTCGTCGTGAAGAGTCGGGTGCTGAACGCGGGCGTTCATGAGCGGGT
CCTGTCGGTGGCGGTTTGCGTGTGGGGAGGATAAGCCGCTGTCATGAGCCTGCCAACTGG
GGCAAACTCAGCGCATTGTGTAGGAATGGTTGATTCAATGAGCTGCAACCGTCAGAAAAT
AAGTGATCTGCGCCGCCAGATTCCCTCGTTCGAGTGTGTACCTGGCTGCCACGACTGCTG
CGGCCCGGTTACCACGTCGCCCGAAGAAATGTCGCGCCTGCCGCGCAAGACTGCCGCCGA
ACAGGACGCCGCGCTCGATGAGCTCAATTGCGTGCACCTTGGCCCGCAGGGCTGCACCGT
GTATGACGAACGCCCGTTGATCTGCCGCCTGTTTGGCACCACCGACAGCCTGCCATGCCC
GAATGGCCGTCGCCCGGTCGAACTGATTCACCCGCGGGTAGAGAAGCAGATACACGAATA
TATGGCTTCCACCCGACAAGTGCTGGTCTAGCGCAATCAGTCGGCAATCGGCAGGTTCAG
GCTCTCTTTCACTTCTTCCATCACGATATAGCTCTTGGACTCACGCACGTGCGGCAGCTT
GAGCAGGATATCGCCCAGCAGTTTGCGGTAGGACGCCATCTCGGAAATGCGCGCCTTGAC
CAGATAGTCAAAGTCGCCTGATACCAAGTGGCACTCCAGCACATGCGGAAGCTTCAACAC
GGCACGGCGGAACTCCTCGAAGGTGTCGCCAGACTTGTAGTCCAGACTGATTTCCACAAA
CACCAGCAGGCTGGCCTTCAGGCTTTGCGGGTTCAGGCGGGCGTTGTAGCCCATGATGAT
GCCCTCGCGTTCCAGCCTGCGAACCCGCTCGGTACACGGAGTGGTCGAGAGGCCGACGCG
CTCGCCCAGTTCGGTAAACGAGATACGCCCATCTGCCTGGAGGATGCGCAGGATATTGCG
GTCGATCTTGTCCAGTTCACGATTTGACTGGTGTTGAGTGCGCATGGGTTATTTCCCCTC
TACCAAAGCGTTTATCGCCGGGAATAAACGCCAAATATAGATGTTTATACAGTGAGAAGC
ACTGCCCATTGCTCAATATACTGCGCACATTCTTGCTTAAAACTTCAAAACGTCAGCGGA
TATCCGCGATGAGGTCATCTACATGCGCGTTCTGGTCCTTGGAAGTGGTGTAATCGGTAC
AACCAGTGCTTATTATCTGGCGCGTGCCGGTTTTCAGGTGACCGTGGTAGACCGCCAGCC
AGCCGCCGCCATGGAGACCAGCTTTGCCAATGCCGGCCAGGTCTCGCCAGGCTATGCCTC
GCCATGGGCCGCGCCGGGTGTTCCGCTGAAGGCGATCAAGTGGTTGCTGCAGCGCCACGC
GCCATTGGCGATCAAGGCCACGGCAGATATCGATCAATACCTGTGGATGGCGCAAATGCT
GCGCAACTGCACCGCCAGCCGCTATACCGTGAATAAAGAGCGCATGGTGCGCCTGTCCGA
ATACAGCCGCGATTGTCTCGATGAACTGCGCCTGGAAACAGGTATTGCCTACGAAGGGCG
CAGCCTGGGTACTACTCAGCTGTTCCGCACTCAGGCGCAACTGGACAACGCTGCCAAGGA
TATTGCCGTGCTCGAGCAGTCCGGTGTTCCGTACGAGCTGCTCGATCGCGACGGCATCGC
CCGTGTCGAGCCCGCACTGGCCGGTGTGACCGGCATTCTCAGCGGTGCACTGCGCTTGCC
GAATGACCAGACCGGCGATTGCCAGTTGTTCACCACGCGCCTTGCAGAAATGGCCGTAGA
GCTGGGTGTCGAGTTCCGCTACGGACAGAACATCGAGCGCCTCGACCACGCTGGCGACCG
CATCAATGGTGTGTGGATCGACGGTAAGCTGGAAACAGCCGACCGCTACGTGCTGGCGCT
GGGCAGCTATTCTCCGCAACTGCTCAAACCGCTGGGTATCAAGGCTCCGGTTTACCCGCT
GAAGGGTTATTCGCTGACGGTGCCGATCACTAACCCGGCCATGGCTCCGACCTCGACCAT
TCTCGATGAAACCTACAAGGTCGCCATCACCCGCTTCGACAACCGCATCCGGGTCGGCGG
CATGGCGGAAATCGCCGGTTTCGACCTGTCGCTCAATCCTCGTCGACGCGAAACACTGGA
GATGATCGTCGGTGACCTCTATCCTCAGGGTGGCGACCTGACCCAGGCCAGTTTCTGGAC
CGGGTTGCGTCCGACCACTCCCGATGGCACACCGATTGTGGGTGCAACACCGTTCCGCAA
CCTGTTCCTCAATACCGGCCATGGCACATTGGGCTGGACGATGGCGTGTGGTTCCGGTCG
CTTGCTGGCAGACCTCATTGCCCGCAAGACACCCCGTATCAGTGCCGAAGGCCTCGATAT
CTCTCGTTACGGCAACACTCAGGAGAATGCACAGCATGTCAATCCAGCGCCAGCTCACCA
ATGAGCGCATGAGTCAGGTCGTTGTCCACAACGGCACCGTCTATCTGTCGGGCCAGGTCG
GCGATGACATGACTGCAGGTGTCGAGCAACAGACCCGCGAGGTTTTGAACAGTATCGAGC
GCCTGCTCGACCTGGCCGGCACTGACAAGACTCGCATTCTGTCGGTCACGATCTATCTGA
AAGACATCGATGCTCATTTTGCCGGCATGAACAGCGTCTGGGACAAATGGCTGCCCAAGG
GTGTCGCGCCTGCGCGTGCAACCGTCGAGGCCAAGCTGTGCGAGCCGGAAATCCTCGTCG
AACTGTCGGTTGTCGCCGCGCTGCCTTGAGTCTGCTGTCTTCATACTGTTGTGCCCGACG
CATCTCTGCGTCGGGGTTTTTCTGACCCTTTTCACCCTTCAGGCAAGAAACGTCATCATG
CGTCCAGCCCGCGCCTTAATTGATCTTCAGGCACTGCGTCACAACTACCAACTGGCTCGT
GAACACCGCGGCGGCAAAGCGCTCGCGGTGATCAAGGCCGATGCCTATGGTCACGGTGCG
GTACGCGTCGCCCAGGCACTGGAAGCCCAGGCCGACGGTTTCGCAGTGGCCTGCATCGAA
GAAGCGCTCGAGCTACGCGCGGCAGGCATCCGCGCACCTGTTCTGCTGCTTGAAGGTTTT
TTCGAAGCCGATGAACTGGCGCTGATTGTCGAGCACAACTTCTGGACGGTCGTGCATTCG
ACCTGGCAGCTGGAGGCCATCGAGCAGGCGCAGCTTGCCAAACCTTTAACGGTCTGGCTC
AAGATTGACACGGGCATGCACCGCGTCGGCCTGTACCCGCATGAATATCAGGCCGCCTAT
CAACGCCTGCTGGTAACCGGCAAAGTGGCCAGAATCGTCCTGATGAGCCACTTCGCCCGC
GCCGATGAACTGAACAGTGGATGCAGTGATGAACAGTTCGCTGTATTCGAGAGCTTTCGC
AAAGGCCTGGCCGCAGAAATCAGCCTGAAAAACTCCCCGGCCGTTCTGGGCTGGCCGCAT
ATTCCAAGCGACTGGTCGCGCCCCGGCATCATGCTCTACGGCGCTACGCCGTTTGGTCAG
GCGCACCCGCTGGCTGACCGCCTGCAACCGGTCATGACCCTGGAATCGAAGATCATCAGC
GTGCGTGAACTGCCTGCCGGTGAAGCCGTGGGCTATGGCGCGACGTTTGTCTGTGATCGG
CCATTGCGTATTGGCGTGGTGGCGATGGGGTACGCCGACGGCTATCCGCGTCATGCGCCG
ACCGGCACGCCTGTGCAGATCGACGGTCAGCCCTCCCGGCTGCTCGGGCGAGTGTCCATG
GACATGCTTTGCGTAGACTTGACCGGCGTACCGCAGGCCGGGCTTGGCAGCCGGGTCGAG
TTATGGGGCAAGCACGTGCTCGCCAGTGAAGTGGCCACACGGGCAGAAACGATTCCCTAC
GAAATCTTCTGCAATCTGCGTCGCGTTCCGCGTATCTATTCCCAAGACTGATCGAGCCCT
TGTCCGTCAGGCCGCTGTATGCCTGGTGTCTGTCGAAGCGTTGTAAATATTGAACGCTGT
TGCCATGATGGCGTTCATCTCGACTGGACCTGACAAAACCTGGGGGAATATCGCATTGGA
CGTGGGTGAACGACTGCAATCGATCCGCAAGCTCAAGGGCCTGTCCCAGCGTGAACTCGC
CAAGCGCGCAGGCGTGACCAACAGCACCATCTCCATGATCGAAAAAAACAGCGTAAGCCC
TTCGATCAGCTCGCTGCGCAAAGTGCTCGGCGGCATTCCCATGTCCATGGTCGAGTTTTT
CTCGGAAGAAACCGTTCCGGAAAACGCAGCGCAGGTGGTGTACAAGGCCAGCGAGTTGAT
TGATATCTCGGACGGTGCCGTGACCATGAAGCTGGTCGGCAAGTCGCACCAGGGCCGTGC
CATCGCCTTTCTTACCGAAACCTACCCGCCGGGTGCCGATACCGGTGAAGAAATGCTCGT
CCACGACGGTGAAGAAACCGGAATTCTCGTCGAGGGGCGACTGGAGCTGGTAGTGGGTCT
CGACACCTACGTGCTGGAGGCCGGTGACAGCTATTATTTTGAAAGCACCCGGCCGCATCG
CTTCCGCAACCCGTTCGACGTACCGGCACGATTGATCAGTGCGGCAACGCCAGCCAATTT
CTGACCCGCCCCTTTCAGTGAGTGACGCGTGAAGCTGACCCGGAAGATTCTGAGCACCGC
AGGCGTTCTGACGTTGTGGGTGTTCAATGTGCAAGCCGCCGATACCGCCCGAGCCCCTGA
CGACATCATCGCCGCCCATTGCGTCGCGTGTCACAGCGTCGGTCTGCTCAATGCGCCGAA
AACTGGTGACACGGCCGCCTGGGAAGAACGGGCCAGACAAAAAGGCGGCCTTGACGGCCT
GCTGGCCAGCACCATCAAAGGCATTGGCATCATGCCGCCGAAAGGCACCTGCGGCGATTG
CACTGACGACGAACTGAAGAGCGCCATTCAGAGCATATCCGGGCTGAAGTGAGGTGCACT
CCGTTCTCACGCTGGCGCGTGGGAACGATAGTTGCGCAGCGAGCATGCAGCAATTTCAGA
TTGCCACCGGTCCAAGCTGCACCAATAACAATTCAGGAGAGCTGGGATGCCGTATTCCTG
TTCCATCGAGCACGCTGTCGATCACGTTCTGGCGCAGTTGCCCGAGCATATTCACCTCGG
CATGCCGCTCGGGCTGGGTAAGCCCAATCGGTTCGTCAATGCGCTGTACCAGCGCATCAG
CCAGTTGCCCGAGCGACGGCTGACGATCTACACCGCGCTGACACTCGGGCGGCCAACGCC
GGGAGAGGGTTTGCAGGCGCGGTTTCTGGAACCGTTTCTGGAGCGGGTCTTCGGTGACTA
TCCGGAGCTGGAGTTTCTAGCTGCGCTGCGTCGCGACAAACTTCCACACAACATTCGCGT
GCAGCAATTCTTCATGCAGCCGGGCAGCCTGCTGAACAGCGAGTCAGCCCAGCAAGACTA
CGTCAGCAGCAATTACAGTCATGCCGCCCGCGATATCAATGCCAACGGCCTGAATCTGGT
CGCGCAACTGGTGGCCCGTGACGATCAGCACCTTGGCAAGCTGAGCCTGAGTTGCAACCC
GGATGTGACCCTCGACCTGCTGCCCATGATCGCCAAACGCCGCGCCGCCGGAGAAACCAT
CCTCATGCTGGGTCAGGTCCACGCCGACCTTCCTTACATGCCGGGCGACTCGGAGCTGGA
TGTCGAAGCGTTTGACCTGCTGATCAACGAAGATGAGCGCAGTACGCTGTTTTCCACCCC
GAACATGCCGGTGGGTTATCAAGACCATTTGATTGGTCTGCATGCCAGTACACTGGTGCG
CGACGGCGGCACGCTACAGATCGGCATCGGCTCGATGGGCGATGCGCTGACCGGCGCACT
GCTGGCCAGGCAAGCCGACAATGAAACCTGGCGCAGTCTGCTGGCTGAGTTGAACATGAG
TAACTGGCAGACCCTGATCGACCGCGAAGGCGGCGTTCAGCCGTTCGCCAGCGGCCTTTA
CGGTTGCAGCGAAATGTTCGTCAACGGTCTTTTGGTACTGGCCGATGCCGGGATCGTGCG
ACGCAAGGTGTATGCCGACGCAGAGCTGCAACGGCTGGCCAACCTGGGCACTCTGGATGA
AGACGCCCATCCTGATGGCGTGGTGGTGCACGGCGGTTTTTTCCTCGGTCCGAGCAGTTT
CTACGAGCGATTGCGCGAGCTGCCCGCCGAGCGACTGGCGCAGTTCAACATGACTGCCAT
CAGCTATATCAACGAGCTTTACGGTCAGGAAGAACTCAAACGCCTGCAACGCCGCGATGC
GCGCTTCATCAACAGTGCGTTCACCGTCACCCTGATGGGCGCAGCCGTGGCCGATCAATT
GGAAGATGGCCGAGTGCTCAGCGGTGTGGGTGGCCAATACAACTTTGTGGCGCAGGCTCA
CGCCCTGGAGGGCGCTCGTTCGATCCTGATGCTGCGCAGCTGGCGTGAGTCAGGTGGCGA
GGTCAGCTCCAATATCGTCTGGCAGTACGGCCACACCACGATCCCCCGGCACCTGCGCGA
TATTGTCGTGACCGAATACGGCATCGCCGATCTGCGTGGTCAGACCGACGCCACGGTGAT
CGAGCGCATCCTCAACATCACTGACTCGCGCTTTCAGCCCGGCTTGATCGAGCAGGCGCA
AAAGGCCGGAAAGCTGCCCAAGGAATTCCGCCTTGATCCACGCTTCACAGAAAACACCCC
GAAACGCCTCAAGGACACGGCATCGCGCTATCCGTCGCTGTTTACTGAATACCCACTGGG
ATGCGATTTTACAGGTGAAGAGCGCGACCTGATGCGTGCGCTGAACTGGCTGAAGAGCAA
GCTCAAACTCACCGAAATCCTCGAGTTGGGCAAGGCCACTTTGGACGCTCCCGACCCCGA
AGCCTTCCCGGAGCACTTGCAACGAATGCAACTCGACCAGCCTCAGGGCTTGCGCGAAGA
GTTGTATCAGCGGCTGCTGCTGGCCGGGCTGCACAACACCAGCGGGACCAGCGGACTGAC
GAGCTAAGGCGCGGAGACTGATCGTTAACGGTCGCTAAATCGCAGCCTTGCGGGTATTGC
GCCCCTCCGGGCCGGAGCGTTCTTCGATGGCGTGTTGCAGCGGTTTGCGCAGGCCCATCA
GGAACGCCAGCTCCGCGATCACGAACAGCGGGCCGATGATCAGGCCGGTCACGTCATCGA
TAAACGCCGGTTTGCGCCCTTCGTAGTAATGGCCGATGAACTGGATGATCCAGCCGATCA
CAAAGAGCCCGACGCCCGCGCTCAGCCAGACCATGGTCGCCTGTTGCGCAAGGTTGGCCC
CGGCCCAGATGCACAGTGCCAGCAGCACTGCCATGACCACGCCCAGTGCACGATCCAGCC
GCAGATAGAAAATCGTCGAACCCAGAGCAAGCAGGGCCGCGGGCGAAACCCACAAGCCGC
TTACAGCCCAGCCCGGACGCGACAGAAGTACCGCCACGGCCAGTACAATCAATGGAATGC
CCACGAAGTGCGTCACGATATTGCGTGAATCACGGTGATACGCAGCGTATTGGCTGAGAT
GATCGACAAGGGTTTTCATTATTATTCCTGCCTGAGACGATGATCGGCTTGAGCCAGGAT
TGTTGTACAACACGCATGCCTGAAATAAAAGGGAGCAAAAATGACAAATGGAGTGTCGTG
GCGGTCACGACTGCTATCCGATTACTGGTTTTCTCATTTACCTGCCGGTTTGCAGGATAG
CCTGCTGGACGCTGCTCGCCAGCAGCGCAGGACGCCTGGCAGGACGCTGTTCGAGAAAGG
CGATCTGCCTTGCGGTCTTTATGTGTTGCTGGAGGGCTGTGTGCGTATCGGCGCTGCCCA
TGAGCAGCGGCTTTCGGGTGTGGAGCCGATGCGTGCGCCTATGTGGTTTGGCGAAGTGTC
GCTGTTCGACGGGTTGCCGCGCCGTTTCGAGGTCTGCTCACTGGAGCAAAGTATCTTTCT
GCATGTCCCTCAGCAATTTCTGCTCGAGTTGCTCGACAGGCACCCGGAATATTGGCGCTG
GTTTGCCGCGTTACTCAGCCAGAAAATCGGTTTGCCGCTGCAGAACCCCGAGAAAATGCG
CCGACTGCCTCCCAGAGCGAGGGTCGCATGGCGTCTGTTGATGCTCAGTGAGGGTTATGG
CCCGTTGAGCCATGCACGCCGCCTGATTGTGCTGGAGGACATTCAGGCCGTGGAGTGCCT
CGCGCTTTCCCCGCCGGCCTTGCTGGAAGTGCTTCAGGATCTGCATGAGCGCAAGATCGT
GCGCCTGGGAGAAGGGCAGCTGGAAGTGTTCGATGTGGACAAGCTGCGCAGGGTTGCGAA
CTTTTCCAAAGCCAGGGCCGTTTGCTGATCAGGCTGTCAGCCAGAAACATCCGGTAACGG
CTCCGCTGCCTCTTCGATTGAGATAGCAAATGGGATTCACTACCATTTCGCCTCATTTGC
GAACGCGAGATACCCCGATGCAGGCAAGCAAGCGTCTTCTGGCTGCTCTGACACTGACTT
TACTGGGCAGTACCGTTCAGGCTACCGATGAAGTGGTGGTGTATTCGTCCCGGATCGACG
AGTTGATCAAGCCGGTGTTCGATGCATATACGGCCAAGACCGGGGTGAAGATAAAGTTCA
TCACCGACAAGGAAGCGCCATTGATGCAGCGCATCAAGGCCGAGGGCGAGAATGCCACTG
CCGACCTGTTGCTGACGGTCGATGCCGGTAACCTCTGGCAAGCCGAACAGATGGGCATTC
TGCAGCCATTCACCTCACCGGTGATAGAAGCCAACATTCCGCCGCAATACCGCTCATCCA
CTCACGGGTGGACCGGCCTGAGCCTTCGCGCACGAACCATCGCCTACTCCACTGACCGGG
TGAAACCTGTCGAGCTGACCACGTATGAAGCGCTGGCCGACAAGAACTGGGAAGGGCGCC
TGTGCCTGCGCACCGCGAAGAAGGTCTACAACCAGTCGCTGACCGCCACATTGATCGAAA
CCCATGGCACCGAAGCGTCCGAGAAAATCCTCAAGGGATGGGTGAACAACCTTTCCACCG
ATGTTTTTTCCGACGACATCGCAGTGCTTGAGGCGATCAACGCCGGGCAGTGCGATGTGG
GCATCGTCAATTCCTACTATTACGGTCGCCTGCACAAGGAAAAACCTGACCTGGCGGTGA
AGCTGTTCTGGCCGAATCAGGCGGACCGGGGTGTACACGTAAACCTGTCGGGTATCGGCC
TGACCAAGTACGCACCGCACCCTGAGGCTGCCAAGGCGCTGGTCGAGTGGATGACCGGTC
CCGATGCACAGAAGATCTTCTCCAGCGTCAATCAGGAGTTCCCGGCCAACCCGAACGTGG
CGCCGTCAGAAGAAGTGGCGAGCTGGGGCCAGTTCAAGGCCGACACCATTCCGGTCGAAG
TGGCAGGCAAGCGTCAGGCAGAAGCGATCCGCATGATGGATCGCGCGGGCTGGAATTGAT
TTAATACGCACCGCCTGACTCTCGTTGATACGCTTCGCGCTCATTACACAAATCTTGAAT
AGCCCGAAAAGCGTGGCTTTCAGGCTTCTGCCCGCAGGGCGTAGGAGCGGACTTGTCCGC
GAAAGGGCCGGTACATTCTCAGAAAATGCACTATCTGAACTGACGGCTTCGCGGACAAGT
CCGCTCCTACGGCTTTCAGCCAGAATCAGAGGCAGACCTGTGCGCACGCTCTGCTTACCC
TCTTGAACCCCCTCATTTCGAGAACCTCCTTGGCCCATCCTGTCCAACGCCGCTGGTACC
CACTGGTCTTCGCCATCGCTGCGCTGGTGTTATTGCCGCTGAGCGTGCTGCTGCTGTCGT
GGGAGACCATTGACCAACAGATATGGTCACACCTGCTGGAAACCCAGATGTCCCGTCTGC
TGGGCAACACGTTGATTCTGGTGCTGGGTGTCGGTTTGGGTGTAACGCTGCTGGGGGTGA
GTCTGGCGTGGCTGACCAGCCTGTGTGAATTCCCTGGTCGGCGCTGGCTGGACTGGGCGC
TGATGCTGCCTTTCGCTATCCCCGCCTATGTGCTGGCGTTTGTATTTGTCGGGCTGCTGG
ATTTTTCCGGCCCGGTGCAAACCCTGATGCGTGAATGGTTCGGCTCCGGCCTGCGCCTGC
CTCGGGTGCGCTCCACCGGTGGGGTGATCATCGTGCTGGTGCTGGTCTTCTATCCCTATG
TCTACCTGTTGGCGCGCACGGCGTTTCTGGCGCAGGGCAAGGGGCTGATGGAAGCTGCAC
GAGTGTTGGGCAACACGCCCTTGCAGGCGTTCTGGCGTGTGGCGCTGCCAATGGCGCGTC
CAGCCATCGGTGCGGGCGTAGCTTTGGCGCTGATGGAGACCCTGGCCGATTTCGGTGCGG
TATCGGTGTTCAATTTCGACACGTTCACCACCGCAATCTACAAGACCTGGTACGGCTTCT
TCAGCCTGTCCAGCGCCGCGCAACTGGCCAGCCTGCTGCTGTTGGCAGTGCTGGTGCTGC
TGTATGGCGAACGTCGTGCCCGCGGTGCAAGCCGACCGACCAATGAACGGCCGCGTGGCG
CTGCGCTTTATCCGCTTAGCGGTATCAAGGCCTGGGGAGCCAGTTTATGGTGCGGGCTGG
TTTTTCTCTGTGCCTTCGTCGTGCCGGTGCTGCAATTGATTGTCTGGGTCTGGCAGCGCG
GCCGATTCGACCTCGACGAGCGCTATACAGGCCTGATTCTGCACACGCTTTATCTGGGCG
GTATGGCGGCGTTGATCACTGTCAGCGTGGCACTGATTCTGGCCTTCGCGCGGCGCATGG
CACCCACACCTGCGATCCGCTCTGGCGTCAGCCTTGCCAACCTCGGTTACGCGCTGCCGG
GTTCGGTACTGGCCGTTTCAATCATGCTGGCGTTCAGTTATCTGGACCGTGAGCTGGTCG
TTCCGCTTTCCGGCTGGCTGGGCGGTGCAGGCAAGCCGTTGTTGCTGGGCAGCCTTTCGG
CGCTGCTGCTGGCTTACCTTGTACGTTTCATCGCGGTCGCCTTCGGCCCGCTGGAGCACA
GCCTGTCGCGTATCCGTCCCTCATTGCCTGAAGCCGCACGCAGTCTGGGGGTCAGCGGAC
CAAAGTTGTTTCTCAACGTGTATCTGCCGCTTTTGGTTCCGGGAGCCTTGAGCGCTGCGT
TGCTGGTGTTCGTCGATGTACTCAAAGAGATGCCTGCGACCCTGCTGATGCGCCCGTTTG
GCTGGGATACGCTGGCGGTACGCGTGTTTGAAATGACCAGCGAGGGTGAGTGGGCACGAG
CGGCATTGCCAGCTTTGTCGCTGGTGCTTGTAGGATTATTACCCGTCATCGGGTTGATTC
GTCGCTCTGCCCGTCAGATTGGCTAGGTGCGGGCCCTTCACCTTGCCGCTACAATGCGCC
GCAATTGGTGCGGTCTGTCAGAAAATTCGGCCAGCTGTAAGTGCTGCAAACTCCGGTTTA
TTGGGGGCTTGCCGATCCTTTCTGCCCGCACCTTCGCCACGCCCGGAAGGAGAAACCCAT
GGGACAGCGTACCCCCCTGTTCGACCTGCACCTCGCCCTTGGCGCGAAAATGGTCGATTT
TGGTGGCTGGGACATGCCGTTGCATTACGGATCGCAGGTCGAGGAACACCATCAGGTGCG
TCGCGACTGTGGGGTCTTCGATGTCTCACACATGAACGTGATTGATGTGGTTGGCCGTCA
AGCCAGAACCTGGCTGCGTTACCTGCTGGCCAACGATGTGGAAAAACTGAAGACCCCAGG
TCGAGCCTTGTACAGCGCCATGCTGGACGAAAGAGGCGGGGTCATCGATGACATGATCGT
CTACCTCACGCCCGAAGGTTATCGGCTGGTGGTCAATGCCGCGACCGGGGTCAAGGATCT
TGCCTGGATGCAGTCGCAGCTGGGCGACTTCGATGTACAACTGATCGCGCGCAGCGAAAT
GGCGATGCTCGCGATTCAAGGGCCAAAGGCCAGAACCCGTATCGCCGAGCTGGTTTCAAG
CGCCCGCGCCGAACTGATCCACCAGCTCAAGCCGTTTGAAGGTCTTGATGATGGCGACTG
GTTCATCGCGCGCACCGGTTATACCGGTGAAGACGGCCTGGAAATCATGCTGCCTGCCGA
AGAGGCCCAGCGTTTTTTCAATGAACTGGTCGGCGCGGGTATCTCACCGATCGGTCTGGG
CGCTCGCGATACGTTGCGTCTGGAAGCAGGCATGAACCTGTATGGTCAGGACATCGGCGA
GCATGTTTCACCGCTGGCGTCGAATATGGCCTGGAGCATTGCCTGGGAACCTGCCGACCG
TGATTTTATCGGTCGCGAGGCGCTGGAGAGCGAACGGGCTGAAGGAACCGCCTTCAAGCT
CGTGGGATTGGTGCTCGAAGAGCGCGGCGTTTTACGGGCGCATCAGGTGGTACGTGTCGC
AGAAATTGGCGAAGGAGAGATCACCAGTGGTAGTTTCTCTCCTACGCTGAGCAAATCCAT
TGCTCTGGCGCGCGTTCCGATGGCAACCGCTGACCGGGCCGAGGTGGAAATCCGCGGCAA
GTGGTATCCGGTGCGGGTGGTGCAGCCAGCGTTTGTGCGCCACGGCAAGACCCTGATTTA
ACCTATGGCGGGTTTTCCGCTGACCCGATGTTGAGGATGACTAAATGAGCAATATTCCCG
CCGAGCTGCGTTTCGCCGAAAGTCATGAATGGGCACGTCTTGAAGCAGATGGCACCGTGA
CCGTCGGCATCTCGGACCATGCACAGGAAGCACTGGGCGATGTGGTCTTCGTCGAGCTGC
CGGAAATCGGCAAAGTGTTCGCTGCCCGTGACCCCGCCGGTGTCGTCGAGTCGGTAAAGG
CTGCTTCGGATATCTACTCGCCGGTTGCTGGCGAGGTGGTCGAGGTCAATGAAGCACTGG
GCGATTCGCCCGAGTCGCTCAACAGGGATCCGTACGGTAGTGCATGGATCTTCAAGCTCA
AGCCAAGCGACGCCAGCGGTCATCTGGCCAAGCTGCTGGATGCAGCCGGGTACAAGAGCG
CTATCGGCGAATAACCGATTTCCGCTCACAAAAATGCCGCTCATGGGCGGCATTTTTTAT
GCGCGAAGCTAATCGGCAAGACTTACTGGTTTTCAGCGACCAGATTCTTATCCAGGATCG
CGTTGGCCAGTTCCATGTCGGTGGCTTTCAGGCCTGGATTGTCTTTGCGCACTTGCTCGA
TGGCCGCTTCCAGAAACGGACCGCGAATGCCACCGTCGCTGGCGACGAAGCTGCCTGCGT
CGTCTTGGGCGGCAACGATCAGCTTGTGATCCTTGAAGGTCAGGTAAGTCGAGCCGGTGG
TTGCACCGGAAGACAGCACATTACGCCAGAAGGTGTCAGCCATCGCTGAACCCATTGGGA
TGGAAAGCAAGGCTACGGTGGCGACAGCGAACTTGAGACGCATGATGAATTACTCCAGCT
GTGGTTGTTCTGAGGGGTTGGATAGCCAAAGCCACGAACTAGTTCAATCAAGGTGTACCG
CGTAGTTCACTTTAGCTGGCTCGCCATGCCGCGCGGCCTTCTGGAACAACGCTTTCACCC
TGATCAACGTTGTTCGCTCTGCGGTGTCACTCGCAGCACTTCCTCAAGTGTAGTCAGCCC
TGCCGAGACTTTCTGAGCACCGGACAGACGCAAACTGCGCGTCCCTTCCTTGAAGGCCTG
GCGACGCATGGCGGTCAGGTCCAGGTCCGCAGAAATCAATGCCTTGATGTTGTCGGACAT
GACCATGATCTCGTAAACCCCGGCCCGTCCCCTATAGCCGGTATCGCGACATTCCACACA
ACCGACCGCCTGATGCGCGCCGGGCGGTACGGGTGCCTGCCACGGGCGGGTCAGGGTTTG
CCAGTCGGTTTCGTTCAGATTGATCGGTGCCTTGCAGTGCGGACACAGGGTCCGCACCAG
ACGCTGGGCCATGACGCCAAGGATGGTCGCCTTGAGCAGGTAATGCGGCACACCCAGCTC
GAGCATACGGCTGATGGCGCTGGGTGCGTCGTTGGTGTGCAGCGTCGACAGCACCAAATG
CCCGGTGAGTGCCGCCTGAATGGCCATTTCAGCGGTCTCCAGGTCGCGAATCTCGCCGAT
CATGATGATATCCGGGTCCTGTCGCATCAGCGCGCGCACGCCGGCGGCAAAGCTCAGTTC
GATGTTGTGCTGCACCTGCATCTGGTTGAAGGCCGGCTCGACCATCTCGATGGGGTCTTC
GATGGTGCACAGGTTGACCTCGGAGGTCGCCAGTTTCTTGAGGGTGGTGTACAGCGTGGT
GGTTTTACCCGAACCGGTCGGGCCGGTGACCAGAATGATGCCGTTGGGCTGGCGGGTCAT
TTCCTGCCAGCGACGCAGGTCATCACTGGAAAAACCCAGCTGGTCGAAGTCCTTGAGCAG
CACCTCGGGGTCGAAGATCCGCATCACCATTTTTTCGCCGAACGCCGTCGGCAGCGTCGA
CAGGCGCAACTCCACTTCGCGATTCTCGGGTGTGGTGGTCTTGACCCGCCCGTCCTGTGG
TTTGCGTTTTTCGGCGACGTTCATCCGGCCGAGGCTTTTCAGGCGGCTGACAATTGCCAT
GATCACCTGCGCCGGAAACTGGTAAACGTTATGCAGCACGCCGTCGATGCGAAACCGCAC
GGTGCCCTGTTCGCGGCGTGGCTCGATATGAATATCGCTGGCGCGCTGCTGAAATGCGTA
CTGGAACAGCCAGTCGACGATATTGACGATGTGCGCGTCGTTGGCGTCCGGCTCCTGATC
ACTGGCGCCTAGCTTGAGCAACTGTTCGAAATTGCCCATGTTGCTCATTTTTTGCTCAGA
GGCGCTGGCACCGCTGACCGACTTGGCCAGCCTGAAAAACTCCATCGCCATGCGTTGAAT
GTCTGTCGGGTTGGCGACCACACGCTTGATCTGCAGCTTGAGCACATGCGCAAGATCGCC
TTCCCAGGAGCGCACGTAGGGTTGGGCGCTGGCGATGGTCACCGACTCGCGGTCAACCGC
CACAGCCAGAATCTTGTGGCGCTGGGCAAAGGCGTAGGACATCAATGGCGTGACGGCTGC
CACGTTGATTTTCAGCGGGTCGATGCGCATGTAGGGCTGGCCACAGGCTTTGGCCAGCCA
AGCGGTCAGGGTTTCCAGGTCCAGCTTCTTGCCAGGCCGCTTCAAGTCGTCAAACTGAAG
CGAAGCGAGAAATTCGAGAGGATGCAGCTGGATGTTCACCGCACTGCGACGCTGTGTGAG
TGCCGTTTCTGCGTCGTCCTGGCCGAGATAGCCTTCGGCAACCAGATCTCGCAGCACATC
ATTCAGGTCAAGCCAGCGATCCTGTGAAGAGGGGGCCAGGGCTGCCATGTGCGCTCCTTG
AGGCAATTCGTCATTGGGCGATGAACAAGAGTAGACGCCAAGCGTGACAGCGTTACTCGT
TCTATGCGACCGGGAATTGCCGAAGCGGCTAAATTGATTCAGCCGGTCGCCAGGACCACG
TGCGTTTGTGGGCTGTTCTGCGCGTCGATCTGTTCGACTTCCACGGAGCATACATCGATC
AGGTTACGCATTTTTTCGCCGATCACCTGCGCTCTGTGCCAGCTCAGGCTGGCAACTTGC
AGGCCGATGAGCAGCGTCTTCTCTTGTCGCGCCACACTGAGCTGGTCGGGAATCAGGTAC
TGCATTGCAAACAGGTTCAGCACCTGACAAAGCAATGCAGGCTCGGCTGCAGCAACAATT
TGGTAGCGCGCACAGCATGCCGCATTGCTGGATGACCAGTTGTCGGGACGCTGCAAGGTG
GCGGTAACGGCTTCCAGGTCAGGCATGTGGATACTCCAGAACAGTGGGAGAATCTTTACA
TGCCAAAAAAGAAATTTCTGGTCCATCATCATCTGGATTAGGCTTGATTGGACTTGTTAA
TGCGTAAAAAGCCAATGCGGAAAATTAATTATGCAAACCGAGCTGGACGTTTACGACCGC
AAGATTCTGGCGCTGCTACAAGAGGACGCGTCGCTCTCCAGCGCGCAGATTGCCGAGCAG
GTCGGCCTCTCGCAATCGCCTTGTTGGCGGCGCATTCAGCGGCTCAAGGATGAAGGGGTC
ATTCGTCGTCAGGTTGCGTTGCTGGATCGCAAGAAAATCGGCCTGAACACACAGATTTTC
GCCGAGGTGAAACTCAACGCCCACGGGCGCTCCAACCTCACCGAGTTCACCGACTCGATT
CGTGGCTTCCCGGAAGTGCTGGAGTGCTATGTGCTGATGGGGTCGGTGGATTTTCTGCTG
CGTATCGTGACGCCGGATATCGAGGCATACGAGCGGTTCTTCTTCGAAAAGCTGTCGCTG
GTGCCCGGCATTCAGGAAGTGAACTCGACAGTGGCGCTGTCCGAGATCAAATCCACCACC
AGCCTGCCGCTGCTGCGCCAGGGTGGCTGAACGTGCGCTTTTGACCATCCCGCATGCTCA
AGATCGGACGCAGAGCGTCCAGAACGGCGTCCCCACGCGGAGCGTGGGAACGATAGTTAA
CCTACGCATCAAGATGACTATCGTGCCAATGCTCCGCGTTGGCATGCAGTTCGTGACGCT
CTGCGTCACAAGTTTGCGCCGCACCGAATACTCAAGATCGGACGCAGAGCGTCCAGAACG
GCGTCTCCACGCGGAGCGTGGGAACGATAGTTAACCTACGCATCAAGATGACTATCGTGC
CAATGCTCCGCGTTGGCATGCAGTTCGTGACGCTCTGCGTCACAAGTTTGCGCCGCACCG
AATACTCAAGATCGAACGCGGAGCGTCCAGAACGGCGTCTCCACGCGGAGCGTGGGAACG
ATAGTTAACCTACGCATCAAGATGACTATCGTGCCAATGCTCCGCGTTGGCATGCAGTTC
ATGACGCTCTGCGTCACAAGTTTGCGCCGCACCGAATACCCAAGATCGGACGCAGAGCGT
CCAGAACGGCGTCCCCACGCGGAGCGTGGGGACGATAGTTAATCTACGCATCAAGATGAC
TATCGTGCCAATGCTCCGCGTTGGCATGCAGTTCGTGACGCTCTGCGTCACAAGTTTGCG
CCGCACCGAATACCCAAGATCGGACGCAGAGCGTCCAGAACGGCGTCCCCACGCGGAGCG
TGGGGACGATAGTTAACCTACGCATCAAGATGACTATCGTGCCAATGCTCCGCGTTGGCA
TGCAGTTCGTGACGCTCTGCGTCACAAGTTTGCGCCGCACCGAATACTCAAGATCGAACG
CGGAGCGTCCAGAACGGCGTCTCCACGCGGAGCGTGGGAACGATAGTTAACCTACGCATC
AAGATGACTATCGTGCCAATGCTCCGCGTTGGCATGCAGTTCGTGACGCTCTGCGTCACA
AGTTTGTGCCGCACCGAATACCCAAGATCGGACGCAGAGCGTCCAGAACGGCGTCCCCAC
GCGGAGCGTGGGGACGATAGTTAACCTACGCATCAAGATGACTATCGTGCCAATGCTCCG
CGTTGGCATGCAGTTCGTGACGCTCTGCGTCACAAATTTGCGCCGCACCACACGTTCAAG
ATCGGACGCGGAGCGTGGGGACGATAATCAACGCCACGAAATCCAGCCGTTACAAACGCA
ACAGGGTTTTCCACGCGCGGCTCTGGAATACAGTGATTGCCTGTTGCACGCGTGCATCAA
GGACTTCATCGCTGATGTCCAGATTGGCCAGTTCTTCCAGCTTGCGTAGTTCGCCGTACA
GGCGGTCCAGCTCCGGCAGGTCCAGTGCGCCGCGTGCCCAGTGCAGCCAGGCCTGGATGC
GCTCGATGCGCGGTAGTTGTTCGGCCAGGTCTTCTGGCTGCTGCTGATAGCGGCTCAGTT
GCAGCGACGTCGCTTCTTCACCCAGCAGGCGTGGCAGCCAGCTGCTCAACAGCGCAGCGC
CCTGACGATTGCCACGGGTGTTGCGCTCTGTGGTCCAGCTGCGCGCCAGCAACCAACGCG
AAGTGTTCAGCGAGAACTCGCCCCAACGGGTGTCCTGCAATTCTTCCAGAAACTGCTCGT
GGGCGGCACCGCGTACATCGGCATCTTCCTGCCCGGCCTGAACCAGCGGTCGCCAGTCTT
CCAGCAAGGCGTCCAGCGAGGTACGCAGTTGCGCGGTCGAGGCCCGTGGGGCGGCCTGGC
CAAGGCTGCTGGTCAGGGCACGCAACTCGGCGAGCATCTCGACCCAGTCCTGCAGCAGAC
GCCAGTGACCGTTGAAACGGTATTGCTCGGCCAGACGCTGGCTGCTGCCCAGCAGGTGCC
AGGCCAGCGCGGAGTAGGCTTCGTCGAGCGGAGTTTCTGCATTCAGTGCGGGTGCTGGCA
GGCTCAGCGAGTAGCTGCCGGCATCAAGCAGGCGATAACCGCGCTCTGCCTTGCTGATAT
CGCACGGCATCAACGGCAGCGTTGCAGCCAGCTCGGCGGCCAGTTCCAGCAGCGCGGCAG
GTTCGCCTTCGCGCAGCTCAAGCTCCAGCTCGCAGATTTCTTCCTTTTGCTTGCCTGCAA
CCACTTGGCCCAGGTCCAGCGCGGCTTCGATCACCACTTTGGTCTTGCCACGACCCCAGG
CAATTTCGGCCTTTTCACGGATGAAATCGGTGGTGAACAACGGCTTGATGGTTTTCTTGT
CCAGCCCGGCCAGTTGCTCGGGCCAGCAATCGCCTTCGAGCTTTTTCAGGTCGAGCTTGG
CTTTGCTCAGGTCCCAGTTGTATTCATTGCGCTCGGACAGGCCGGCAACACTTTGCCCGC
GCGTCTTCATGGTCTGGATGATCTGATCGCCATCGCGACGGATGCGCAGGGCGACTTTGG
CCTGTGCCAGCTCGCCCTCTGGGGTATCGAAATACTGATTCGACAGTTCAAGGCGCTCCC
AGCCACTCTTGTTGCGCTTCTTGAGCAACGGATGTTCGCGCAGTGCAGCGAGGGTCTCGC
GGCTGACGCGGAGTTTGATTTCTGTTTCTTTTTGCATGGCCGGGGGAATCCAAACGCTGA
TACTGATAAACGGGAGCGCAGCCCATGACTGAACGGCTGCTAAGGCCGTCAGTGTACAGG
ACATGGCCCGAAACGGTTTATTCCTGGGTTGCTATGGCCCTATGATGGGCCGTGTTTCGT
CTTGATTACAGGAAGCGCCCATGCCGTTGCCGTCCATGAAAGACCAGTTCGCCGCCTTGA
TCGCTGCGCCATCGGTGAGCTGCACGCAGCCTTCTCTGGACCAGACCAACCGGCCTGTCA
TCGATCTGCTCGCCGGATGGCTCGGGGATCTGGGTTTTGCCTGCGACATCCAGCAGGTTT
CCCCCGGCAAGTTCAATCTGTTGGCAACTTATGGCACAGGCCCGGGCGGCCTGGTGCTGG
CGGGCCACAGCGACACCGTACCGTTCGACGAGGCGCTGTGGAAAACCGACCCGTTGAAAC
TCACCGAAGTCGATGGCCGCTGGGTCGGGCTGGGCAGCTGCGACATGAAGGGCTTCTTTG
CGCTGATCATCGAGGCGGTGCGTGGGCTTATTGGTCAACCCTTCAAACAGCCGCTGCTGA
TCCTCGCCACCTGCGATGAAGAAAGCTCGATGGCCGGGGCTCGCGCACTGGCAGAGGCCG
GACGTCCGCTGGGCCGCGCAGCAGTTATCGGAGAGCCGACCGGGCTCAAGCCGATTCGCC
TGCACAAAGGCGTAATGATGGAGCGCATCCACATCCTCGGGCGCAGCGGCCATTCGTCCG
ACCCGAGCCTGGGCCACAGCGCGCTGGAGGCCATGCACGACGCGATCAGCGAACTCAAGG
GCCTGCGTACGCAATGGCAGGCGCAATACCGCAACCCGCAGTTCACTGTGCCGCAACCGA
CGCTGAATCTGGGCTGCATTCATGGTGGCGATAACCCGAACCGGATTTGTGGCCAGTGCT
CGCTGGAATTTGACCTGCGCCCACTGCCGGGCATGGACCCTGAGGTGCTGCGGGCAGCCA
TTCGCCACAAGCTTGAGCCGCTGGCCGAGCTGCACCAGGTAAAGATCGACTATGCTCCGC
TGTTCCCCGAGTGTGCACCCTTCGAACAGGCTGCTGACGCTGAACTTGTGCGCGTTGCTG
AACGACTGACCGGTCATACGGCTGCAGCAGTAGCATTCGGCACCGAAGCGCCTTATCTTC
AGCGCCTTGGCTGTGAAACGCTGGTGCTCGGCCCGGGCGATATCGCCTGTGCGCATCAGC
CGGGGGAATACCTCGAAATGTCACGTCTGGACCCTACAGTGCGTCTGTTACGTCAATTGA
TCGAACATTACTGCCTGACTCCCCAGTGAGCCCGGTACTACCAACGTTGAATAAAAGGAG
ATTGCGCGTGTTGCCAAGCCTGTTCCGACGATAACCACCACACCGTTGTGCGTGCTTTTT
CTCTTCGTCCATTTTCTCTACAGGCTCTTGTTGTCATGCCCGAATACGTCAACTGGCTTC
GCCACGCGTCTCCGTACATCAATGCTCACCGTGATTGCACCTTCGTCGTCATGCTGCCCG
GCGACGGCGTTGCGCACCCTAACTTCGGCAATATCGTCCACGACCTGGTGCTGCTGCACA
GCCTGGGCGTGCGTCTGGTGCTGGTGCACGGCTCGCGTCCACAGATCGAAAGCCGCCTGG
CCCAGTGCGGCATTACGCCGCGTTACCATCGCGACATGCGCATCACCGATACCGAGACGC
TGGAGTGCGTGATCGATGCTGTGGGTCAACTACGCATTTCGATCGAGGCGCGCCTGTCGA
TGGACATGGCTGCTTCACCGATGCAGGGCTCGCGGCTGCGGGTGACCAGTGGCAACGTGG
TAACTGCACGGCCTATCGGCGTGCTGGAAGGGGTCGATTATCAGCACACCGGCGAAGTGC
GTCGGGTTGACCGCAAGGGCATCAATCGCCTGCTGGATGAGCGTCATATTGTGCTGCTGT
CGCCGCTGGGCTATTCACCGACCGGCGAGATTTTCAATCTGGCCTGTGAAGACGTCGCCA
CGCGTGCCGCCATCGATCTGGCTGCCGACAAACTGCTGCTGTTCGGTGCCGAAACCGGGT
TGCTGGACGAGCAGGGCCGACTGGTGCGCGAGCTGCGTCCGCAACAGGTGCCTGCGCACT
TGCAGCGTCTGGGCACCAACTATCAGGCTGAATTGCTCGATGCAGCGGCCGAGGCCTGCC
GCGGTGGCGTGGCGCGCAGCCATATTGTCAGCTATGCCGAGAATGGCGCACTGCTGACCG
AGCTGTTTACCCGCGACGGTGGCGGTACGCTGGTTGCGCAGGAGCAGTTCGAACTGGTGC
GCGAAGCGGTCATTGAGGACGTCGGCGGCTTGATGGACCTGATCACGCCGCTGGAAGAGC
AGGGCATTCTGGTACGTCGTTCCCGCGAAGTGCTGGAGCGCGAGATCACTCAGTTCAGCG
TGGTCGAGCGGGAAGGGCTGATCATTGCCTGCGCGGCGCTGTACCCGATTGCGGACTCGG
AGTCAGGCGAATTGGCATGTCTGGCCGTCAATCCGGAATATCGCCACGGTGGGCGCGGGG
ACGAGTTGCTGGAACGCATTGAAAACCGCGCCAGAGCGCTGGGTATCAAGACCCTGTTCG
TCCTCACCACCCGTACCGCGCACTGGTTCCGTGAGCGTGGCTTCGAGCCCAGCAGCGTCG
ACCGCCTGCCAAGCGCCCGCGCGTCGCTGTACAACTACCAGCGTAATTCGAAGATCTTCG
AAAAGGCGATTTAAGCCTGAGGGTGGACGCAGAGCATCCAGAACGGCATGCGGCGCGGAG
CGTCGCACGATAAGTATTTTGTGGGAGTGAGCTTGCTTGCTCACACAGTAATTGCGCGTA
TCAATTGCTGATCGACAGAATGCTCGCCTGATACGACCCCACGAATGTGTCGAAATCCAC
CACTTCCTCGGTTGCTTCCAGCTCGGCCTGTTCTTCGATCGAGGTTTTGGCCTGGGCTTC
GAAGTCTGCCTGTTCCTGAGCGCTCAGCGGGTGAGTGCGGAAGTATTCGGCGTGTGCCTG
ACTCTGGCGCAAAGAGAAAGCGGTAAAGCCCTCGTTATGCGCTTTCATGCTGGCCAGCAC
CTGGGCGGAAGGTGTAAGCGACGCATCGTCGATCTTTGCCTGTTGCACGGCAATCGACTT
GATGTGCTCATCGATGCCCTGGGCCTGATCCAGCAGTCGGGCAATCGGTGTGATTTTTTC
CAGCAGCTCGGTTGCCCAGGTCTTGAGATCAACAGGGCTGTTGTTGCGCTGCAGGCTCAG
GCCCGGACGGCGACCTTCCTTTACCACTGCCAGGAAGTTCGAGCTTGCATTGGAACACTC
ATGGCTTGCCAGTTGCTGGCTTTCCTCAAGCGCGCAGTACAGCACGAACGCATCGATGAA
GCGTGATTGCTCCAGGCTGATGCCGGTAGGCAGGAACGGGTTGATGTCCAGGCAGCGCAC
TTCAACGTACTGCACACCACGGGCCACAAGCGCCTGAATAGGGCGCTCGCCGCTATAGGT
CGCACGCTTGGGGCGAATGTTGGAGTAGTACTCGTTCTCGATCTGCAAAACGTTGGTGTT
CAGCTGAACCCACTCGCCGTTCTGGTCATGAGTGCCGACATCGACGTAAGGCTTATAAGG
CGTGGCCACGGCCTTGCGCAGGCTGTCGGTGTAGCTGACCAAGTCGTTGTAGCAAGGGGT
CAGGTCGGCCTGGGCGTCGCTTTGATAGCCCAGATCGCTCATACGCAGGCTGGTGGCGTA
CGGCAGATACAGGGTGTCGGCGTCGAAATGTTGTTCCAACTGATGTTTGCGGCCGCGCAG
GAAACCCGCATCCAGCGCTGGTGAAGCACCGAACAGGTACATCAGCAGCCAGCTGTAGCG
GCGGAAGTTGCGGATCAGCGCGATGTAGGAATGCGATTGGTAGTCGCGCGCGTCGCCAGC
GAAGTCTTCGGTCTGCTTGAGCAGCGCCCAGGCGTCTTCCGGCAACGAGAAATTGTAATG
AATGCCAGCGATGCACTGCATGGTCTTGCCGTAACGCAGCGCCAGGCCCTTGCGGTACAC
GTATTTGAGCTTGCCGATGTTCGACGTGCCGTAATAGGCAATCGGTGTGTGCTCTTCATC
GGGCAGCGGGCATGGCATCGACGGGCTCCAGAGCAACTCGTCGCCCAGCTTGCTGTAGGC
GAAGCGATGGATCTTGTCCAGGCTATCGATGGTCTCGGCCGGGTTCTTCAGCGCAGGCGT
GATGAACTCCAGCAGCGATTCGGAATAGTCGGTCGTGACCTGACCGTTGGTCAGTGCAGC
ACCCAGAGCTTGCGGGTGAGGCGTCTGTGCCAGTTCTGCGGTTGCGGTAACGCGCAGGCA
CTCGCGCTCGATACCGTGCAGGCACTGCTCCAGCAGAGAGAGGTTGTTGCGCTCGCCGAG
CAATGCAAGACGACGGTTTAAAAGTTCGCTCAAGGTGTAATCCTTCACGCATCGGTCGCC
CCGATATGGGGGTGGACTTGACGGTCTACAAGGGTGAAGAAAGGAACTGGCGTAGTCGCC
TGGTTGGTCTGTAGCGCCTGTTCACAATCACTGCTCTATGTCGTACCACCCAAATGGACT
CGGCACCACGCTAATGGTGCCGAAATTAACCTAAATGATGTCGATACGGCTAGGTTCTGT
TCACAGTGATTGCTTTCATCAGCCTTTATTGCAGTCTAGATGACTGCGAATGTGCCCTGG
GCTTTGGCGACGAGTTTATCGCCCTGAACGACTTCCGCCTCGACGACCAGCGTCCTGCGG
CCCGCGTGCAGCACCTTGGCGATGCATAACACCTCGCCATCGGAGACGCCGCGCACATAG
TTGATCTTGCACTCGATGGTGACACTGCGCTGGTCGAAACCGTGGGAGCTGGAGCAGGCC
AGCCCCATGGCGATATCGACCAGACTGAAGATTGCCCCGCCGTGCATCACGTTGCCGCGA
TTGCGCAGATGCGCCTCCAGCGGCAACGCAACCTCCGCCACGCCCTCGTCCAGACGCCGC
AGTTCGCAGCCGAGCATCTTGAAGTAGGCACTTTGGGTCAGATCTTCAGGAATATCCATC
AGCGCTTCTTCAACTGCTTGGCATTGGCAAACAGCGAAGCCATTGCGTTGTTGATGGGCG
CGGGTGCTGTGGTTTCCTTGCGTGGAGCGCTGTTCTGCTGGCGAGGCGAGGAACCTGGGC
GTGCACCGCGTGCACCGTCGACCTTCTCGCCGGGCGTGTCGCTCATGCGCATCGACAGGC
CGACGCGTTTGCGCGGAATGTCGACTTCCATGACCTTCACTTTCACCACATCACCGGCCT
TGACCGCCTCACGCGGGTCCTTGATGAACTTCTCGGACAATGCCGAGATGTGTACCAGAC
CGTCCTGATGCACGCCGATATCGACGAACGCACCGAAATTGGTGACGTTGGTGACCACGC
CTTCGAGAATCATGCCCGGTTGCAGGTCCTTGAGTTCTTCGACACCGTCCTGAAACTCTG
CCGTCTTGAACTCCGGACGCGGGTCGCGACCCGGTTTTTCGAGTTCCTGCAGAATGTCGG
TCACAGTTGGCAGACCAAAGGTCTCGTCGGTGAATTTCTTCGGGTCCAGGCGTTTGAGAA
AGCTCGCATCGCCAATCAACGAGCGAATATCGCGGTCGGTTTCTGCCGCAATACGCTGCA
CCAGTGGATAGGCTTCCGGGTGAACGGCAGAAGAGTCCAGCGGGTTGTCACCGGTCATCA
CGCGCAGGAAGCCTGCTGCCTGTTCAAAGGTCTTTTCGCCCAGACGGCTGACTTTCTTCA
GCGCTGCACGCGTCTTGAACGCGCCGTTTTCATCGCGATGCGCAACGATGTTCTGCGCCA
GTGTGGTGTTAAGCCCGGAAATCCGCGCCAGCAACGCCACCGAAGCGGTGTTCACGTCCA
CGCCCACAGCGTTCACGCAGTCTTCAACCACCGCGTCCAGGCCGCGCGCCAGTTTCAGCT
GCGAGACGTCATGCTGATACTGACCGACACCGATGGACTTGGGATCGATTTTCACCAGTT
CGGCGAGCGGGTCCTGCAAGCGACGGGCAATCGAGACCGCGCCACGGATCGATACGTCGA
GGTCCGGGAATTCCTTGGCGGCCAGTTCCGACGCGGAATAAACCGATGCGCCTGCTTCGG
AAACCATGACCTTGGTCATTTTCAGACCTGGGTATTTTTTGATCAGGTCAGCGGCGAGCT
TGTCGGTTTCGCGGCTGGCGGTGCCGTTGCCGATAGCGATCAGGTCGACCGAGTGCTTGG
CACACAGGGCAGCCAGCACAGCAATGGTCTGATCCCACTGGTTCTTCGGCACATGCGGGT
AAACGGTCGCGTAGTCGAGCAGCTTGCCGGTTGCGTCCACCACAGCGACCTTGCAGCCGG
TGCGCAGGCCCGGGTCCAGACCCAGTGTGGCGCGCTGGCCAGCCGGGGCGGCGAGCAGCA
GGTCGTGCAGGTTGTGGGCGAAAACGTTGATGGCTTCGGTCTCCGCGCCGTCGCGCAGCT
CGCCCAGCAGGTCGGTTTCCAGGTGGCTGTACAACTTGACCTTCCAGGTCCAGCGCACCA
CCTCTGCCAGCCATTTGTCTGCGGGGCGGTTCTGGTTCTGGATGCCGAAGCGTTCACCGA
TCATCAGTTCGCAAGGGTGCATGGCACCCGGCAGTTCTTCACCGACTTTCAGTGCGGAGC
TGAGAAAACCTTCGTTGCGGCCGCGGAAAATCGCCAGTGCACGGTGCGAAGGCATGCTCT
TGAGTGGCTCGTCGTGTTCGAAATAATCGCGGAACTTGGCACCCTCCTCTTCCTTGCCCG
GCACCACGCGTGCGCTGATTACTGCTTCCTGTTTGAGGAAGCTGCGCAACTTGTCGAGCA
ACGATGCGTCTTCGGCGAAGCGTTCCATCAGGATGCACTTGGCGCCTTCCAGCGCAGCCT
TGACATCGGCCACGCCTTTCTCGGCGTCGACAAAACGGGCTGCTTCGGTTTCAGGAGCGA
GGCTCGGGTCGTTGAACAGGCCGTCAGCCAGCTCGCCCAGACCGGCTTCAAGGGCGATCT
GGCCCTTGGTGCGACGTTTCTGCTTATAAGGCAGGTACAAATCTTCAAGGCGGGTCTTGG
TGTCGGCCAGCTTGATGTCGCGAGCCAGCTCCGGGGTCAGCTTGCCTTGCTCTTCAATGC
TGGCAAGAATGCTGACACGCCGGTCATCCAGCTCACGCAGATAGCGCAGGCGTTCTTCCA
GATGGCGCAATTGCGTGTCATCAAGACTGCCGGTCACTTCCTTGCGGTAGCGGGAAATGA
AGGGCACGGTCGAGCCTTCATCCAGTAGTGCTACGGCCGCTGCGACCTGTTGTGGGCGTA
CGCCGAGTTCTTCGGCGATGCGGCTGTTGATGCTGTCCATAAAACCACCTGGAGTTGTGA
GCAAAAAACTGGGCTATGTACGAATTGCCTTGCCTGAATATCATCCGCCAGCATTTATTT
TCAGCGCTGGCGAACCGCCACAAGGCCAGCGTTGCCTGACTTTGAGGGCGGCGCATTATA
CCCGGCGAAGGCGGATTAGGGGATCGGCCGACAAATGTGGTCTTTTTTCGGCGAAAAAGC
CTGCACAAGTGCCGCCTTCAGTAAAATCTGCTAACAATGCACAAGGTGCGCATCACCGCA
GCTACGCCATAATGCGCCCCGAGATCAGAGGAGCATCCGATGAGCAGCACCGCACAAAAT
GCTGAAGGCGAAAAAATCCTTATTGTCGATGACGATCCGGGGCTGAGCAGTCTCCTGGAA
CGTTTTTTCACCAGCAAGGGCTACCGGGCCCGCGCCGTGGCAAACGTGGAGCAAATGGAC
CGACTATTGGCCCGCGAGGTGTTCAACCTTGTGGTGCTGGACTTGATGCTGCCCGGAGAA
GACGGCCTTTCAGCCTGCCGTCGTCTGCGAGCCGCGAACAATCAGGTGCCGATCATCATG
CTGACCGCCAAGGGCGATGAGCTGAGCCGCATCAAGGGGCTCGAACTGGGTGCTGACGAT
TACCTGGCCAAGCCGTTCAACCCGGACGAGTTGATGGCGCGGGTCAAGGCTGTTCTGCGT
CGTCAGGCTGCGCCTGTACCCGGCGCGCCCGGCAGTGAAGACGAGTCGGTCAGTTTCGGC
GACTACGAGCTGTCCCTGGCAACCCGCGAACTCAAGCGTGGCGACGTGGTGCACATGCTG
ACCACGGGTGAATTCGCGGTACTCAAGGCTCTGGTCATGCACGCTCGCGAGCCGCTGACC
CGTGACAAGCTGATGAACCTGGCCCGCGGCCGGGAGTGGGATGCGCTGGAGCGATCCATC
GACGTACAGATCTCCCGTCTGCGTCGCCTGATCGAGCCGGATCCTTCCAAGCCCCGCTAT
ATCCAGACCGTCTGGGGCGTAGGCTATGTATTCGTTCCGGATGGTGCTGGTAATCGCTGA
TAAGCCGGTTGTCAGCACAGAAGTCCGTCGTTCCCGCCAGTTACGTCGATAATCTCTTTC
AAGGTTATCGGCGTACTGGTTTTTTGCGTTCGTCCATCGGGTCCGGCCCGCGTTCGGCAA
ACCTGCGAGCCTCGCTCGCCTTGCAAAGTGTATGGCTGCAGTTATGAAGACTCCGCTCTG
GTTTCCGCAAAGCTTTTTCTCTCGCACGCTCTGGCTGGTGCTCATCGTCGTGCTGTTTTC
CAAGGCCCTGACGCTGGTTTATCTGCTGATGAACGAAGACGTGCTGGTCGACAGGCAGTA
CAGCCACGGCGTTGCGCTGACGCTGCGCGCGTATTGGGCTGCCGATGAAAACGATCGTGA
GGCGATTGCCGAAGCGGCCGGTCTGATTCGGGTCGTAGGCGGTGGCGTGCCGGAAGGTGA
GCAGCACTGGCCGTACAGTGAGATCTACCAGCGGCAGATGCAGGCCGAGCTGGGTGCCGA
TACGGAAGTGCGTCTGCGTGTGCACGCACCGCCCGCGCTCTGGGTCAGGGCGCCGAGCCT
TGGGGATGGCTGGCTGAAAGTACCGCTTTATCCGCACCCGTTACGCGGCCAGAAAATCTG
GAGTGTGCTGGGCTGGTTCCTGGCCATCGGGTTGCTCTCCACGGCGTCGGCGTGGATTTT
TGTGCGTCAATTGAATCAGCCGCTCAAGCGTCTGGTCTTTGCGGCTCGACAGCTGGGGCA
GGGGCGCAGCGTACGCTTGCCGGTCAGTGACACACCCAGTGAGATGACCGAAGTCTATCG
GGCCTTCAATCAGATGGCCGAAGACGTCGAGCAGGCAGGGCAGGAGCGCGAACTGATGCT
GGCCGGCGTCTCCCATGACTTGCGTACACCACTGACGCGTCTGCGCCTGTCTCTGGAGCT
GATGAACGACAATGAGTTCTCCGAAGGCATGGTGCGGGATATCGAGGACATGGATGCCAT
TCTTGACCAGTTCCTGGCGTTCATTCGCGATGGGCGTGACGAAGAGATTGAAGAAGTCGA
TCTGGGGCATCTGGTGCGCGACGTGGTTGCACCCTTCAATAACGATGAAGACAGTATCCG
TCTGTGTCTGGAACCGATCCCGCCCTTCCCGCTGAGGCGCGTATCGATGAAGCGTCTGCT
GACCAACCTTATCGGCAACGCCAGGCATCATGCCGGTAACGGTATCGAAGTGGCCGCTTA
TGTATCCGGTGACAGAAATGCGCCGTACGTAGTGTTGAGCGTACTGGACAGAGGCGCAGG
CATCGATCCATCCGAGCTTGATACCATCTTCAACCCGTTCATTCGCGGTGATCGCGCCCG
CAGTGGCAAGGGGACCGGCCTGGGGCTGGCTATCGTCAAGCGCATCGCTGCCATGCACGG
CGGCAACGTCGAGTTGAGAAATCGTTCGGGGGGAGGCCTGGAGGCGCGAGTGCGTTTGCC
TTTAGGGCTGATGCTGCCGAGGGACGCTATCTAGAAAGAATCGTAAAGGTCATAAAGCGC
CGTGCGGGTCATGGAGGATGTTCGACAGGTCGACGCATTCTTGAGGACTTGCACGGCAGC
TTGCCTGACCCGGCCCTTGGCGGAGGTACTCCCTGTACCCCTAGGTCACGCCGATCCATT
CGATCAACGCATCCCGGCCCCTTGGTCATGCGCGCACCTTCCTCAGGCCGCACAAACAAG
AAGAGAGGTATCGGCTTCTGAAGCCGATACCTTCTTCTGAATCAATACCAGTTCGGGTCT
TTGCGCAGCTCTTCATTCAAGAGCTTTTGCATACCCTCGTCAGGCTTACCCAGGTAGCGG
TAAGTCGCGTGACGAGTTGGTGATTTATCTGCAGGCAAGCCCGCAGGTACTTCAACCAAC
ATGGCGTAAGCATCTTCCATGTCGAGGCTGAAAGCCACGATCAGGCGTTTGCTTTTGCAC
GTATCGGCAGTTTCGCAAAGCGGCCCGACAAGATACTTGTCACCGTCTTCGGTGGCCGCT
GTCATCTGCTGCTCGGAAGCCCCGGACAGGTTAATCACCCAATCCGGCAACCGCTCTTCC
TTCTTGACGACCTTCGCCCAGGTTGTGCGGTACTCGGGAGCGGAGCTTAAAAGCTCGTTG
ACCCGAGACTGTCTATCATTGGCTGCCATGACCATGGCGCTGCCGCCCATCAACAGGGCG
GCGGCCAGTGTGCGAAATGACGTGTGCATTATCAGCCTCGACCGCGACGACCGAAGAAGA
ACGACACAACGAACATCACGAGGAAGACGACGAACAGGATCTTGGCGATACCGGTAGCCG
TGCCCGCGATACCACCGAAGCCCAGTACTGCAGCGACAATGGCGATGATCAGAAACGTGA
TTGCCCAACTCAACATGGTGATACTCCTTTTTGGTGCCGTTTTAATGTGAATACTGCGAT
TTTTCAGGTCGGGTCAGAAAACCCATTTTTGCTGCGGTGCGACTTCATCTACAGACACCA
GGCCATCGACAGGGCGAAGGCTCGAGGAGGCATCCTTGACCGCTGGGGCGCTTACGCCGC
GGTAAGAAATGCTGCTGGTCTGGATGAATTGCTGTCTGGCTTGAGTTGCTTCGTTGGCTT
GATTCCAACGCTGGAACTGCTGAATGGCGATCAGAGTGACAAGCAGCGCAAGGAGTAGAA
AAAGACCTTGCTGAATGTGCAGAGGGGAGATACGCAATTGTGCAATACGCTGGCTGTTCA
TCTGCAAACTCCCCTGGCCTGAGTGGGCATTCAATCTGATGGGTCGTTGTATATCGACCT
TGTTGAATGGGTTATTGCAGACTGCATGCCAGTTTGTTGATGTAATTTAAATCCTTTAAA
ATCAATGGCCTGCGGAGTTTTGCAGAGACGTCCTACCAGCAAGCTGCACGATTACACCTT
TGTAATCGTGCGTTCTGCACGAAGCGTTCAGCGTTGTGCGCCTGGGCGATCAGCCTGCGC
TACGCGCCATGACCTTCAGAGCGTCGCCATTCACTCCCTTGACGCCACGAATGTTGCGCG
CGATTTCCACAGCCAGTTCCTTCTCTGCAAAGTTGGCAACCACGCCGTTCAGGCTTACCA
CACCGGCTTTGGTATCCACTTTGATGTTGAGTCCGTCCAGCGTCCGGCTGTAAATCAGGC
TCGCCTTCACCTTGCTGGTGATCCAGGCGTCGCTCATTTCCTCGGTTGGGGTCAATGTCT
GGGGCTGGGTCTTGGCAGCGATCGAGTCGGCTGCGCTCAGGCTGATCAGGTTGTTGACGC
TGATCACCCCGTCAGTATTGCTTGCCAGGCTGCCAGCCAGCTCTTTGGCCTCGGGGCTTT
GCGCGCGGCCTTTGAGGGTGACCACGCCATCTTTGCTATCAACATCGATGGTCAGCGCTT
CAGTCACGCTGCTCCACAGCAATTTGGATTTCACCGTCGCGACCAGCGTGGCATCTTCGA
AACGCTGGGCCATGTTGGTTCGCGTACCAGGCTCGCTGGCAACGGCAGGGTCTACCTCCA
GCTGGTTGTCGACCTTTTCGATGCCTTTGGTATCCAGCGCAATGCGTTCGGCCAGCTCAC
GATCAACCTCGTTTTCAACCTTGCCCTTTAGAGTCGCAGTGCCCTGGTCGACGTTTACAT
CGATCTTGAACGGGCTCAGATGTTTGTTCAGCGCGAAAGCTGTCCAGATCGAACCTTCCT
GACGCGCCTCGGCGAGTTGGGTGGGCAAATCAGGTTGGGCGAGTACCGGGCCGCTGCCAA
GCAGCGCAGCGGCGGCGGTGATCAGAGCAATCTTTTTCAGTGAAAACATATGAGCGTTCC
TTTTGCGATGGGATTTCGTCTCCGAGTGGACGGCTTTAACGACATAAACGCGGATTAATC
AGGCTGTTCGCCATTGGGCGTTCAGAAAGCTACCATGCATGCCGAAGAATCAATCAGAAT
TGACCATGCAACTTGCCCGATGATTCCGAGACTAACTGAGACAATTCATTAAGGAGCGTA
GGAAAAATGGAAGCAGCCACTGAGAATCAGGGCCGTATTCTGCTTGTGGACGATGAGTCC
GCCATCCTCCGCACTTTCCGGTACTGTCTGGAAGACGAAGGTTACAGTGTCGCCACTGCC
AACAGCGCAGCCCAGGCTGACACGCTCATGCAGCGCCAGGTTTTCGACCTGTGCTTTCTC
GATTTGCGTCTGGGTGAAGATAACGGCCTGGATGTACTGGCGCAGATGCGTATTCAGGCA
CCGTGGATGCGTGTGGTCATCGTGACTGCACACTCTGCGGTCGATACGGCTGTTGATGCC
ATTCAGGCGGGCGCAGCCGACTATCTGGTAAAGCCGTGCAGCCCCGATCAGCTGCGTCTT
GCTACCGCCAAACAGCTTGAAGTGCGCCAACTGTCTGCTCGCCTTGAGGCACTGGAAGGC
GAGGTTCGCAAGCCCAAAGACGGACTGGATTCCCACAGTCCTTCGATGATGGCCATTCTG
GAAACTGCCCGCCAGGTTGCCGTGACCGATGCCAACATTCTGATTCTGGGTGAATCGGGG
ACCGGTAAAGGCGAGCTGGCACGGGCGATTCACGGCTGGAGCAAGCGGGCAAAGAAGTCC
TGCGTCACGATCAACTGCCCATCGCTCACCGCAGAACTGATGGAAAGCGAACTGTTCGGC
CACAGTCGCGGGGCCTTCACGGGTGCCAGTGAGAGCACTCTGGGCCGTGTGAATCAGGCG
GACGGCGGCACACTGTTCCTCGACGAGATCGGCGATTTCCCGCTGACGCTGCAACCCAAG
CTGCTGCGCTTCATTCAGGACAAGGAATACGAGCGTGTGGGTGACCCGGTTACCCGACGT
GCCGATGTACGTATCCTGGCCGCCACCAACCTGAATCTGGAAGACATGGTGCGCAGCGGG
CGCTTCCGTGAGGATTTGCTGTACCGCCTGAACGTGATCACTCTGCACCTGCCAGCCCTG
CGTGAGCGCAGCGAAGACATCCTGACCCTGGCGGACCGGTTTTTGGCGCGCTTCGTCAAG
GAGTACGCTCGCCCGGCTCGAGGGTTCAGTGAAGAGGCCCGTGCAGCGCTGCTCAACTAC
CGCTGGCCTGGCAACATTCGTGAACTGCGCAACGTCATCGAGCGTGCCAGCATCATTTGT
CCGCAGGAACGTGTGGAGATCAGCCACTTGGGTATGGCCGAGCAGCCGACGAACAATGCG
CCGCGTGTCGGCGCCGCCTTGAGCCTGGACGAGCTTGAAAAAGCACACATCGGAGCCGTG
CTGGCGACCAGCGAAACACTTGACCAGGCCGCCAAGACGCTGGGTATCGATGCGTCGACG
CTTTACCGCAAACGTAAACAGTACAACCTGTGAAAGGCCTCAAATGAAGCTGGCCATGAA
ACTGCGCACCCGCCTCTTTCTGAGTATCTCGGCACTGATCACCGTTGCTTTGCTCGGACT
GCTGCTGGGGCTCGTCAGCGTCATGCAAATGGCCCGGACCCAGGAATCACTGATCCAGCA
TAACTTCGCCATTCTGGATCTGGGCTTGAAGCTGCGCCAGAACCTGGGTGATCAACTGGT
GTTGATGACAGGTGCCAAGCGCGATCAGGCTGAGCTGGAAAGAATCCAGAGTCAGTTTGA
AGAGCTGCTGGAGGAGGGCTCGGTACAGGATACCCAGCAAAACGTACGCAATGGTTTCGA
AAAGACCAAGGGCGATTACCGGCAATTCATCGATACCTGGAAGCAATACGGCAACGATGC
GCGAGGCATACGCGGCGTACCGCAGCTGAGTGACAGCTTCGACAACCTGCGTAATGGCTT
GCTGGCTGTACATCGCAAGGCGCTGGAGAACATCAGCAGCGCCGAAATCAACTCCCGTGA
TCGTGCACTATGGATCGCGGGTTTGCTGGGGCTGGTCGGGCTGGCGGTGCTATGTATCGG
CTTTGTGACTGCGCACGGTATCGCCCGGCGTTTCGGTGCGCCGATCGAGGCGCTGGCCAA
GGCTGCCGATCGCATCGGAGAAGGGGACTACGAAGTCACGCTGCCTATTTCGTCGGCCGC
CGAGATGAACCTGCTGACCCGGCGATTCGGCATCATGGCCGAAGCCCTGCGTCAGCATCA
GGCGACCAATATTGATGAATTACTGGCTGGCCAGCAGCGTCTGCAAGCGGTTCTCGACAG
TATCGACGATGGCCTGCTGATGATTGATCGCCAAGGGCATCTGGAGCACTTGAACCCGGT
GGCCCAGCGTCAACTCGGCTGGGACGAGAGTCGCCTCGGGCAGAGCCTTGGAGATGCGTT
GGGCCGACCTGAGCTGGATGAGCAATTGCATCTGGTACTGCGTGGCGGGACGCTGGAGCG
TGCGCCGGAAGACCTGGCCATCGAAATCGACGGTGAATCGCGCCTGCTGACCTACAGCAT
GACGCCGGTCAGTCATACCAAAGGCCATATCCTCGGCGCGGTGATGGTGCTGCATGACGT
CACCGAACAGCGTGCTTTCGAGAGGGTGCGCAGTGAGTTCGTCCTGCGCGCGTCGCATGA
GCTGCGTACGCCTGTCACGGGTATGCACATGGCATTCGGTCTTCTCCAGGAGCGCCTGCA
TTTCGCCCCCGAAACCCGTGAGGCCGATCTGCTCAATACGGTCACCGAAGAAATGCAGCG
CCTTATGCAGCTCATCAATGACCTGCTGAATTTCTCGCGTTACCAGAACGGTCTGCAGAA
ACTCAAACTGGCACCGTGCTCCATCGAAACCTTGCTCGAAGAAGCCAGAGCGCGATTCGA
GGACAAGGCCCTTGAGCAGGACATCGTACTGATGCTGGATATGCAGGAACCCATGCCGCG
CCTGCATGCCGATCAGTCCCAGCTGGAGCGGGTGCTGGACAACCTGCTGGACAATGCGCT
GCGGCACACGCCGCAGAACGGTCTGATTCGTCTGCAGGCCAGGCGTCATGGCGAGCGGGC
GATCATCAGCGTTGAAGACAACGGTGAGGGCATTGCCTACGGGCAGCAGGGACGAATCTT
CGAACCCTTCGTGCAGGTCGGTCGCAAAAAAGGCGGTGCCGGACTCGGGCTGGCGCTGTG
CAAGGAGATCGTCCAGCTGCACGGCGGGCGCATGGGGGTCTATTCAAGGCCGGGGCAGGG
CACGCAGTTCTATATGGCGTTGCCGCTTTGACGGCACTGCCTTGAAAGTGCTGCCTGTAT
ACCCTTCATAAGAGCATCAAATATCAGGTTGTGCCCTGATTAATTGACGCGGTTAAGCAC
CTGCAAGATGGCTGCGCTCTGTGCATCGGGTTCGCCGTCGAAGCGCGCGGGGCGGTAGTG
CATCTGGAATGCCGCCAGCACCTGACGCGTGGCGGTGTCGAGCTCTCCGGTCTGCGGGGT
GCTGTAACCCAGACGTGCCAGTTGTTGCTGGAACCAGCTAATACTTGGCAGGTTGGTTGC
CAGCAATGCCTGATGCTGGGCAACGAGACGTTCGTCAGGCCAGATGCCGAGCCCTTCGGC
AGCAAGGCGCTTCCAGGGGAACAGCGGGCCAGGGTCCTGTTTGCGCGTCGGCGCTATGTC
GCTGTGGCCGATGATGTGTTTTGGATCGATTTTGTTGCGTTTGACAATGTCTTTGAGCAG
TACTGTGATCGACTGGATCTGTGCTTCGGTGTAGGGGTACCACAACCGGCCTGCCGGTGT
GTCCTTGAAGCCGGGGTTGACGATCTCGATGCCGATCGAGCTGGAATTAAGCCAGGTACG
GCCTTCCCATTCGCTTTCGCCAGCATGCCAGGCGCGGGCGCTTTCATCGACCAGCTTGTA
GATAGTGGCCTTGCTGTCATCGCCAATCAGATAGTGGCTGCTGACCTCGCCATGGGTCAG
AAGCTGGAGGGATTTCTCCATCGAGGTGGAGGTGTAATGCATGATCACGTACTGAACCCG
GCCATCGAAATTCACCGATGGATGGCTGGTGTCCAGCCTGGGGCCACTGGCGCAGGCAGT
GAGGATGAGCAGCAGAAAGGCAGAGAAATACAGTTTCATGGGATCGGCAGCGTCAGCGGG
AAATGCAATATCATAACAACATGCGTACAAATAGCTTCGGCATTGACGTGCTCGTTCAGG
TCAAAATATTTCAGTCAGCCTTGTTCGACCCTGTTTCGGCCATTTTCCTTGGCCCTGTAC
AGCGCCTGATCGGCGCGCTTGATCGCAGTGTCACTGCGTTCAGCCGTTCGAAAAGCCGTC
ACTCCAATAGATACGGTGATCGTCACGCGCTCGCCCTTGAAGTGAAACGGGCATGACTCC
ACCGCAGCTCGAAGTTCGTCGAGCAACGTCAGCCCGGTGCCGGGAGGCGTAGCAGGCAAC
AGCATGACAAATTCCTCACCGCCAAACCGGGCGAGAAAATCGTCGCTGCGCAGGCGTTTC
CTGAAAACGTTGGCGACGATCTTCAGCACTTTATCGCCTGCCAGGTGGCCATATCCGTCA
TTGATGCGCTTGAAGTGGTCCAAGTCCAGAATGCACACCAGCAGGCTGTTTTTCTCGTGT
TGCCACTTGCTCATCTCCTGTTCGAGGCGCTCGCCCCAGGCTGCGCGATTGGGCAGGCCG
GTGAGCGGGTCGATCAAGGCCTTTTGGCGCTGTTCTTCCAGGTGAGTCCTGAAACCCAGC
GCTTCCTGCTCCATGCTCGCAACGCGGGCCGAAAGGCCTTGCAGCCGCGAGGCAACTTCC
CGCTCGCGTGCGTCACGCTTGAGCTGGTAGTGGTCCATGGTGCTGAGCAAGCCTTCAAAG
CGGTTGTCGAGCACCTGCTTGAGACTGGTCAGGTCGGAAGCGTCCTGAACGCTGATCTGC
AGGCCGCCCACCTGTTCGCGCAACTGCTCGTTCAGGTCGCGGGCTGTGGACTGATCCTCG
GCATGATCTTCACTGGCAGCCTGCAAATGGCTCTGAAACGATTCGAGCCGCTCATTGAGT
TGTTTGAGGTAGGTGCTGAATTCCTGTTGGCCGCCGTTGTTGATTGCCAGCATCAGAACT
GCCAGATCGTCGAGGATCGGTAGCAGTTCGTACCAGTTGAGCCCATGTTTCAAGCGTAAC
TGCATGTCCTCGACCTGCGGGCGGAAGTGCTCCGACAAGGTCAGGTCATCGAGCAGGCCC
AGCAGGGTTTCCTCAATGTGTGCCGCCACCGAGCTGTAGCTGGGTTCTGGCGAGGAGGGC
AGCGAATAACCCTCTTCGCCTTCCACCGTTTCGGTTTCTGATTCGGCATCCTCTTGCGGC
TGTTCCAGTGCCTGGATGATTGGAGCAGGCCGTTGCTGGTAGGGCACTGAAGGAACGGGG
CCCAGCAGGTCAGTGAAATCGATAGGCTCGACAGGGACAACCGCAGGTTCGGTGACTGTT
TCGGCCAGGGCTGGAGCAAGGGCTGCTGCGGCTGGCGATGGCACAGGTGTTTCAGGTGCC
GTAACGATAGCGGTTTCGGCTTCTGAAACCTGTGGCGGCAGTGTGTGTGCGTCCTTTGTC
TTCTGGTTGACGATGTCGGGGGCAATGGCAGCTTCTACTTCCGCTGCGGCAACGTCTATC
GGCGCTTGAGCGTTCGCGGCCTCAGGTTGCACGTGCGTCTCATGCGTTTCCTGAGCAGAA
GGGGCGTTTTCGGGGTGGGCAGCCTCGGGAGGGCGCTCATTGCCATGTTCGTCCCGCGAA
CCGAACAAACGCTGCAGAAGCCCTTGGCGTGGGCCCTCTTCGTGCTTTTCGAGCAGGGTC
AGGGCCTGGCCCTGCAAACCACTCAACTCGCTGAGCAGCAAAGGCAGCTCGCGCGCCTGC
GATGCACGTTCTTCAAGGTCCTTGGCAAAGCGCTTGAGTGGCTTGCGTACCTCTCGTGGC
AACGGTAGCGCTTGCAGTTGTGCAACCAGTGCGGTCAGTGCCGAGCCAATTTGCCCGACC
CGTACTTCACGGCGATGCTCGGAGTCCAGTACGGCTTTTTCGAGGCGCGGAATCAAGGCT
GCCAGACCGGCGTCCATATCGTCCTTGCGGACAATTTCGCGCATTTCCTTCATGCATTCA
TCGACGGCGCGGTCAGAGCCTTCTGCTGCCAGGCTGCTGCGCACCAGACCGCGGCGCAGC
AAGTCGAGCCGCGCATCCCAGCGCTTTTCGAGCTTATCCTGTTGCTCGATTCCCTTGAGG
TACTTCTCTTTCCAACGCTCCGCGTCGTCGCTCATGCAAGGCTTCCACCAGAGGGCACAG
GCAGTGAGTCCCCACGCAGTGAGTCTGGCAGGCGAATCTCGACAGCAACCGGCAGGTGAT
CGGAAATGGGCTGCGCCAGTACCTGTACGCGTTCAAGTGTGAGGGTCGGGCTGAGCAGAA
TGTGGTCAAGGCAGCGTTGTGGTCGCCAGCTTGGAAAGGTCGCTTCGATTTGCGGTGCCA
AAAGGCCCAGATCGCGTAGCGGCGAGTGCTCCAGCAGGTCATTGGCGTGGGTATTCATGT
CGCCCATCAGCACCTGATGGCGATAACCGCCGATCAGGTCGCGAATGTAAGCCAGTTGCC
GGGTTCTGGTACGAGTGCCCAGAGCCAGGTGCATCATGACCACCACAAGCGCATCTTCGC
CTTCGCCGAAGCGGACAAGAATTGCCCCGCGCCCGGCCGGACCCGGCAGCGGATGATCCT
CGATCTTGGTCGGGCGCAAGCGACTTAGCACACCATTGCTGTGCTGGGCGAGGCGACCGA
GATTGCGATTGAGCTGTTGATACCAGTACGGAAAGCCACCCAGTTGAGCAAGGTGCTCGA
CCTGATTGACGAAGCCGGAGCGCATGCTGCCGCCATCGACTTCCTGCAACGCCACCAGAT
CGAAATCGTTGATCAGATCGCCGATTTTCTGCAGGTTGCCTGCCCTGCCGCCATGTGGCA
GCAGATGCTGCCAGCTGCGCGTCAGGTAGTGGTGGTAGCGTTGGGTACTGATACCCACCT
GGATATTGAAACTGAGCAAACGCAGCCTGCCGTCTTCCGGCAGGCCGTTTTGCGTCAGAT
GATGTTCGTTGACCTGCGGATCATGCAGGCCAACGATACGGGTGCTGCCCTTGCCCCAGC
GGCGCATGGCGGGCGCTTACTTGGCGGCTGTAGCAGCCGCTCGCTCTTTGGCAATCAATT
GATCGGCAACTTCCAGAGTCTTTTCCGGACCGCCGGCAGAGCCCAGGTCAAAGCGGTACT
TGCCATTGACGATCATGGTCGGAACGCCAGTCACCTCATACTTCTTGGCCAGTTCCTTGT
ACTGGGCGATCTTGCCCTTGACTGCGAAAGAGTCGAACGTTTTCAGGAAGTCTTCCTTGT
TCACGCCCTGTGTGGCGACGAAGTCAGCCATGTCATTCTTGTCGGTCAGACGCTTGCCGC
CTTTCTGGATGGCTTCGAATACGGCCGCGTGAACCTTGTGCTCGACGCCCATGGTGTCGA
GGGTGATGAACAGCTGGCCGTGTGCATCCCACGGGCCGCCGAACATGGCAGGGATGCGTA
CGAACTTGACGTCGGACGGCAGTTTTTCAATCCACGGATTGATCGTTGGCTCGAACGCGT
AGCAGTGCGGGCAGCCATACCAGAACAGCTCGACGACTTCGATCTTGCCTGGCTCGGCAA
CAGGCACAGCGCTCGCCAGCTCGACGTATTGCTTGCCTGCCTCGATGGGCGTGGCAGCCT
GGGCGGACATACCGAACAGACTGGCGGCAACCAGAGCGGCGCTGATGATCAGATTACGCA
TGCTTTACTCCTAAGCAGATTGAATCGCCTTCAAGCGACGGTGGTTTCGACCGAACGCGA
AAGCCTGAGTTCGTTAGTGTAACGCTGAGGTTGTAAAAATGGGTGACCACGGACGGCCTT
TTTGCATAAGTAGTGAAGCAGGTCATGTCTGAATGTTCCAGCCGCCAGCCAGAGCGGCCC
GATACAGTGCCAGTGTGGGCCGGGGGACAGGTGTGTCATTATATGCCTACGCATTCAAAC
GAAACCGACACCTCTTGCCGCTCCCTTTGCAGGCAGGGCCTTCACCGGAAATCACATGCA
ACTCAAAAACCCCATCCTCGGTCTGTGCCAACAGGCCACGTTCATGCTCAGCGCCGCCAA
GGTCGACCAATGCCCCGACGACGAAGGGTTTGAAGTCGCTTTTGCCGGTCGTTCCAATGC
AGGCAAATCGAGCGCGCTGAACACGCTGACCCATGCCAGCCTGGCGCGCACCTCCAAGAC
ACCGGGGCGCACTCAACTGCTGAACTTCTTCGGGCTTGATGAAGATCGACGTCTGGTCGA
CTTGCCAGGCTACGGCTACGCCAAAGTGCCTATCCCGCTCAAACTGCACTGGCAGCGCCA
CCTTGAAGCCTATCTGGGCAGCCGCGAAAGCCTGAAGGGTCTGATCCTGATGATGGATAT
CCGTCATCCAATGACCGATTTCGACCTGTTGATGCTGGACTGGGCCATCGCCAGCAACAT
GCCGATGCACATTCTGCTGACCAAGGCCGACAAGCTGACCTATGGCGCTGCGAAGAACAC
GCTGCTCAAGGTTCAGACCGAAATTCGCAAAGGCTGGGGCGATGCAGTGAGCATCCAGTT
GTTCTCGGCTCCCAAGCGCATGGGGCTGGAGGAGGCTTACACCGTGCTGGCCGACTGGAT
GGAACTGGAAGACAAGGCGCCTGCGGAGTAAATCGCAGGCAAAAAAGACCCCGGACTTCG
CATGGGGAGGGGGAAGTTCCGGGGCTTAAGGTCCAGACCTTAGGGTGGGATCTGGATAAC
TGCCAACACTTAACACAACTAGGAGCACGATCGATTTTTCAACCAATCGAGACCTCTGAC
TCCTATCCAAACGGTTAAGTTCCAGCAATGAAGAAAAGTTCACATTTCCTACAATGTTTG
ACGAACCTGCTGACAGGTTCGCCCTTTCAGAGTCAGTGCGCCTCGTCCCAGTTGTTGCCG
ACCCCGACTTCCACCAGCAGCGGCACTGCCAATTCTGCTGCGCCACTCATGTGTGGGCGG
ATCTGTTCACTGATCTGATCGACCAGGTCTTCGCGCACCTCCAGCACCAGTTCGTCATGC
ACCTGCAGAATGACCCGCGCATCCAGACCGGATTCTTCCAGCCAGCCATTCACGGCCACC
ATGGCTTTCTTGATGATGTCCGCCGCAGTGCCTTGCATCGGCGCGTTGATCGCCATGCGT
TCGGCACCTTTGCGCAGGGACTGGTTCTTGGCGTTGATGTCCGGCAAGTACAGGCGACGG
CCGAAAATGGTCTCGACAAAACCCTGCTCGGCGGCCTGCGCACGTGTGCGCTCCATGTAA
TCCAGCACGCCGGGGTAGCGGGCGAAGTAACGGTCGACATAAGCCTGTGACTGCTTGCGG
TCCACGCCAATCTGTTTGGCCAGGCCAAACGCGCTCATGCCGTAGATCAGGCCGAAGTTG
ATCGCCTTGGCGCTGCGGCGCATGTCCGTGGTGACGTTTTCCAGCTCGACGCCGAAGACT
TCCGCTGCCGTCGCGCGGTGAACGTCCAGGTCGTTGCGGAAGGCATGCAGCAAGCCTTCG
TCCTGTGCCAGATGCGCCATGATGCGCAGTTCGATCTGCGAATAGTCTGCCGCCAGCAGC
TTGTAGCCCTTGGGGGCCACGAACGCCTGACGGATGCGTCGGCCTTCAGCAGTACGGATC
GGGATGTTCTGCAGGTTCGGATCGCTGGATGACAAGCGCCCGGTCACCGCCACTGCCTGG
TGATAGGAGGTGTGAATGCGTCCGGTGCGCGGGTTGATCTGCTCCGGCAGGCGGTCGGTG
TAAGTGCTCTTGAGCTTGCTCATCGAGCGGTATTGCATCAGTACCTTGGGCAGCGGGAAG
TCCTGCTCGGCGAGTTCGGCCAGCACGGCCTCGGCAGTCGATGCCTGGCCGGTAGCGGTC
TTGCTGAGGATCGGCATACCGAGCTTTTCGTAGAGAATCACGCCGAGCTGCTTGGGCGAG
CCCAGGTTGAACTCTTCACCGGCAATAGCAAAGGCTTCGCGCTCCAGCGCGGTCATCTTG
TCGCCCAGTTCGACGCTCTGGATGCCCAGCAGGTTGGCATCGACCAGTGCGCCCTGGCGT
TCGATGCCTGCAAGGACGGGCACCAGCGGCATCTCGATGTCGTTCAAGACCGGCTGCAAG
GTTGGAATTGCGGCCAGACGCGCTTCGAAGACTTCATGCAGGCGCAGGGTCAGGTCGGCT
TCTTCGGCAGCATAATCACCAGCCTGCTCGATGGCGATCTGGTCGAAGGTCAGCTGCTTG
GCACCTTTGCCGGCGATCTCCTGGAAGTTGATCGGCGTGTGCGTCAGGTACTTGGCCACC
AGGCTGTCACGGTCGTGGCGGGTGGCAGTGGAATCCAGAACGTAGGATTCCAGAATGGTG
TCGAACCTGACGCCCTGCAGGTCGATGCCTTGTGTCTGATCGCCGTCGAGCGCGCAGTTG
GCAAGCAGGTTGATAGCGAACTTGGCGTGTTGACCGACCTTGGTTTTATCCGGGTCTTCA
AGCAGCGGCTTGAGCGCCTTGAGTACTGTGTCTCGGTCCAGTTGCTGCGGCACCCCCATG
TAGGAGTGGGTCAGCGGAATGTAGGCGGCTTCATGGGTTTGAATGGCAAAAGACAAACCT
ACCAGTTGCGCGCGCTGGGCGTCGGTGCCGTTGCTCTGGATCACAAAGGCGAACAGCGGC
GCGGCGTTGAGCTTCTTCAGCCACGCGTCGAACTGGCTCTGCTCGAGAATGACTTCATAG
GCGGCTTCTTTTGCCTCGACGGTTGGCTCTTCGACGGCCAGCTCCTGCCCGGCGCGTTTG
GCATCACGTTGCAGGTCTTCGATCCAGCTTTTGAATTCCAGCTCGGCGTACAGCTCCATC
AATTTGTCGCGGTCCGGCTCGCCGCAATGCAACTGGTCCAGTTCGATGTCCAGTGGCACG
TCGATCTTGATAGTTGCCAGTTCATAGGACAGGAAGGCCATCGCACGATGCTCTTCAAGC
TTCGCCGCCAGGGTCTTGGCCCCACGAATAGGCAGGGTCGCGACCGTTTCGAGGCGCTCG
TAAAGCTCCTTGATCCCGCCGCCCACGCCAACCAGCAAGCCGACGGCAGTCTTTTCGCCG
ACGCCGGGGACGCCAGGTATGTTGTCGACCTTGTCGCCCATCAGTGCGAGGTAGTCGATG
ATGTGCTCCGGACCGACGCCGAACTTCTCTTTCACGCCAGCCACGTCCAGGGCGCTGCCG
GTCATGGTGTTGACCAGGGTGATGTGTCCGTCGACCAGTTGCGCCATGTCCTTGTCACCG
GTGGAGATGATCACCGGACGGTCCGCCGCTGCGCTGCTGCGCGCCAGGGTGCCGATCACG
TCGTCTGCTTCAACGCCTTCCACGCATAGCAGCGGATAGCCCATGCCCTTGACGCAAGCA
TGCAGCAGATCGACCTGCACGCGCAGGTCATCCGGCATGCTGGGCCGATTGGCTTTGTAA
TCGGTATACAGCGCGTCGCGGAAAGTCCCGCCCTTGGCATCGAAGACCACCGCAAACGGG
CTGTCCGGGTACTGGCGACGCAGGCTTTTGAGCATGTTGAGCACGCCCTTGACGGCACCC
GTCGGCAATCCTTTGGACGTGGTCAGTGGTGGCAGTGCGTGGAAGGCGCGATAGAGGTAA
GAGGAACCGTCTATCAGGACGAGCGGCGCTTGGGTCATGAGCAGAATCAACCTTTTCGGC
GGGGCCGGCGCTAGAATGCGCGGACCATTGACGACAAAGGGACAAGGTTATCATGTGCAA
GGTAAATCGACTGATATTGACCGGCCTGTTGGCATTTTGTCCTTTGCTCGCAGTTTCAGC
AGAGGACCCACCTTCGGCTGCACCGGACGTTACTATCCGCACCGACGGGGACAAAACCAT
TCAGGAATACCGCCAGAACGGCTTTCTGTATGCTGTGAAGATTACCCCCAAACACGGCAA
GCCCTATTTTCTGGTGCGATCCGATGGTACAAGTCCCAATTTTATCCGTTCGGACCAACC
GGACATGCTGATCCCGGAGTGGAAAATATTCGAATGGTAGCCACCTACATTCACTTTAAT
TGCTGGCAGTTCTGACATGTCCGTTTTTACCCCGTTGGCCCGGCCCGAGCTGGAAGCATT
TCTCGCCCCTTATGGGCTCGGCCGTTTGCTTGACTATCAGGGCATTGCCGCCGGTAGCGA
AAACACCAACTACTTCATCAGTCTGGAGCAGGGCGAATTCGTTCTGACGCTGGTCGAACG
CGGCCCGGTGCAGGAGATGCCATTCTTCATCGAGCTGCTCGACGTGCTGCACGATGCCGA
TTTGCCGGTGCCGTACGCATTGCGCACCACCGACGGTGAGGCCCTGCGGCAATTGGCGGA
CAAACCGGCGCTTCTGCAGCCACGTTTGCCAGGCAAGCACATCAGCGAGCCCAATACCCA
GCACTGCGTGCAGATTGGCGAGCTATTGGCCAACCTGCATCTGGCGACCCGTGAGCAGGT
GCTTGAGCGCAAGACCGATCGAGGTCTGGACTGGATGCTGAGTGAGGGGCGCAATTTTCT
GTCGCATCTGGGCGAAACCCAGCGAGCCTTGCTGGAAAAGAGCCTTCAAGAGATCGAAGA
CTTCAAGCCACAGATCATGGCGTTGCCGCGCGCCAACCTGCACGCGGACCTGTTTCGTGA
CAACGTGTTGTTTGAAGGCACGCACCTGACCGGGCTGATCGACTTCTATAACGCCTGTTC
CGGGCCGATGCTCTACGACCTGGCGATTGCCCTCAATGACTGGTGCTCACGTGAAAACGG
CCAGCTCGATGCCGTCCGTGCTCGTGCGCTGCTGGGGGCTTATGCAGGTTTGCGACCATT
CACTGCGGCGGAGTCGAAGCTCTGGACGACCATGTTGCGCATCGCCTGCGTGCGTTTCTG
GCTGTCTCGCCTGATCGCCGCCGAAACCTTCGCCGGTCAGGACGTGCTGATTCATGATCC
CGCGGAGTTCGAACGCCGTCTGGCTGAGCGCCAGGAAGCGCACATAGCCTTGCCGTTTGC
GCTCTGAGACCAGACCTGTCTCCGCGCGTCTGAACCAGTCGGACGGTTGACTCTCGTTCC
CATGCTCCGCGTGGGAATGCAGTGCGTGACGCTCCGCGTCGCAAGAGGACGCGAAGCGTC
CAGACCGGCATGCCCACGCGGAGCATGGGCACGATAGTGTTATCCCTGACGACTATCGTT
CCTCACGCTCCAGCGTGGGAATGCAGTTCGTGACGCTCAGCGTCACACAGCAGTGCTGCG
ATGTGGGCGGTGGCAGTCAGAGACTGCTCAGGCAACCTGCCAGGTCATCAGCCAGCTTCT
GCAATACCTGCTCGTAACCCTGCGCGGTGGCCGGGGTGTAGCCGCCCAGTCCATCCAGCT
CCGCCAGCTTGACCGGCAGGCCTGCGCTCAAGGTTTCAGCCAGACGCGGGCGCAGTGGTG
GTTCACTGAATACACAGGTTTTGCCCGCAGCCTTCAGGCGTTCACGCATGGCGGCGACAT
GCTGCGCACCGGGCTGGATCTCGGCGGCGATGGCGAATACCCCGGCGTGTTTGAGCCCAT
AGGCCTCTTCGAAATAATCGAAGGCCTCGTGGAAGACGAAGTAAGGCTTGCCTGCCACTG
CACTGACCCGACCCTTGATACGAGCATCCAGCGCGTCAAGGCGTTTGCTGAATGCGGCAG
CGTTACTCGCATAACGAGCTGCATTGGCAGGGTCGGCAGCGCTCAGGTCTGTGGCCATTT
TCGCGGCAATCACCCGCGCGTTGACGGTCGACAGCCACAGGTGTGAATCCAGGCTGCCGG
GCCGGTGGTCGTGGTCATGTTCGTCTGCGTCGTTGTCGTGATCATGCTCGTGGTCATCAT
GCGAGGCATTGTCTTCGCCAAAGTGACGCAAGTGCATGCCCGGCAGCGACTGCACGGCAA
CCGCAGGCAGTTTGCGGCCCTGAATGACGCGTGGCAGGAAAGCTTCCATGTCCGGGCCGA
TCCAGTAGAGCAACTCTACTTCCTGCACGCGCCGTACGTCGGATGGACGCAGCGCGTAGT
TATGCGGTGAGGCACCCGGTGGCAGAAGCACTTCCGGTGTACCGACGCCATCCTGCACAG
CCGCTGCAATCAGCTGCAATGGCTTGATACTGGTCAGCACCCGGACCTCGGCCTGAACAG
GGGAAATGACCAGCAGACTGACCCACAAAACAGCAACAAGATTTAAAAGACGGCGCACTC
GAATCACTCATATAAGCCAGGAACAGGTAACATAATAACGTCTCTAGCCAATATCGTCGC
TGCTCATGCCCAATACTCCCCTGGCCAGTCGCCCCCATGACCACTCTCACTGCGTGCATT
CGGCCCTCGCTGAAGCCGATGCGCTGTGCGCCAAACAGGGTCTGCGCCTGACCAACTTGC
GCCGTCGCGTGCTGGAACTGGTCTGGCAAAGCCACAAACCGCTGGGTGCCTACGACATCC
TCGCGGTGCTGAGTGATGAAGACGGTCGTCGCGCTGCGCCGCCAACCGTTTATCGTGCAC
TGGATTTCCTGCTGGAAAACGGTCTGGTGCACCGCATCGCCTCACTTAACGCGTTCACCG
GCTGCAATCACCCCACTCATGCGCATCAGGGGCAGTTTCTGATTTGCCGCCTGTGTCACG
CGGCGATCGAGCTGCAGCACCCAGCCATCAGCAATGCCATCATCGATGCCGCTGCAGGCG
TTGGCTTCGCGGTCGAAGGCCAGACGGTCGAGATCGTTGGTGTATGCGCCGGCTGCAAGG
CGGCTTGATGACGGATGCATTGATACGTCTGGAGCAGGTCGCTGTAACGCTGTCCGGGCA
AAGCGTTCTGGACAACATCCAGTTGAGCGTAAAGCCGGGCGAAATCGTTACGCTGATCGG
CCCTAACGGCGCTGGCAAGACCACGCTGGTGCGTGCAGTGCTGGGGCTGCTCAAGCCCGA
CTCCGGAACCGTCTGGCGCAAGCCGAAGCTGCGTGTCGGTTACATGCCGCAAAAACTGCA
TGTGGATCAGACGCTGCCGCTGTCGGTGCTGCGCTTTTTGCGTCTGGTGCCCGGTGTGGA
CCGCATGGCTGCAGAGTCTGCCCTGGAAGAAGTCGGGGCCGAGAAGGTCATCGATAGCCC
GATTCAAGGTATTTCCGGTGGCGAGATGCAGCGCGTTCTGCTGGCCCGAGCCTTGTTGCG
CAAGCCTGAATTGCTGGTGCTCGATGAGCCGGTGCAGGGTGTCGACGTGGCAGGTCAGGC
CGAGCTGTACGGCCTTATTACCCGGTTGCGCGACCGCCACCAGTGCGGCGTGCTGATGGT
GTCTCATGATTTGCATCTGGTCATGAGCACGACCGATCAGGTGGTCTGTCTGAACCGCCA
TGTTTGCTGCTCCGGGCATCCCGAGCACGTCAGCCATGATCCGGCGTTTGTCGAGCTGTT
CGGCAAAAACGCGCAAAGCCTGGCGATCTATCACCACCATCACGACCACGCCCACGATCT
GCATGGCGCTGTGGTGAATGATGCACCGGCGACTTCCTCACATACTCACACTCATGTTCA
CGGAGACCACTGCAAGCATGGCTGATTTTTTACTGTATGCCTTGCTCGCAGGCGTTGCTC
TGGCTGTCGTCGCAGGCCCGCTCGGGTCGTTCGTGGTCTGGCGGCGCATGGCGTACTTTG
GCGATACGCTTTCCCACGCAGCATTGCTCGGTGTGGCGCTTGGCTTCCTGCTGGATATCA
GCCCGACCATTGCAGTGACGGTCGGCTGCCTGCTGCTGGCGGTGCTGCTGGTCACGCTGC
AACAGCGCCAGCCGCTGGCCTCGGACACGCTACTGGGGATCCTCGCACCGAGCACGCTGT
CGCTCGGCCTGGTGGTGCTCAGCTTCATGCATGAAGTGCGTATCGACCTGATGGCTTATC
TGTTTGGCGACCTGCTTGCCATCAGCCCGGCTGATCTGACCTGGATCCTGGGCGGCAGCG
CGCTGGTGCTGGTATTGATTGTTGCGCTGTGGCGCCCGCTGCTGGCAATCACCGTGCATG
AAGAGCTGGCGCGGGTCGAAGGCCTGCCCGTCGCGGCATTGCGCATGGCGCTGATGCTGC
TGATCGCCGTGGTGATCGCTGTGGCGATGAAGATCGTCGGCGTTCTGCTGATCACGTCGC
TGCTGATCATTCCCGCCGCTGCGGCGCAGCGTCACGCCCGCTCGCCGGAGCAGATGGCGC
TGGGTGCAAGCCTGTTAGGCGTGATAGCCGTGTGTGTCGGGCTATCATTGTCATGGTTCA
AGGACACCCCGGCAGGACCGTCTATAGTGGTATCCGCTGCAGCGTTGTTTTTGCTCAGCT
TTGTTCTACCCAGGCGAGCGGTGTAGACTTGCTCGTTTTTTGCGCAAACTAGAGAATCGC
AGGAATGAAGCCGTTCGCCCCACGCTATCTGCTGCTTGTCGCATTTTCCATCCTGCTGGG
TGCCTGCCAAAGTGCGCCCACTGCCGAGACGCCTGCCTCCGACGTTCAGCCTGACGCGTT
CGCTCAGCTTGAGCAGAACATCGTCAGCAATGAGCTGGCGACGGCCGAGGATCAACTGGC
CGCGTTGCAGGCCGCCAATCCTGCCGATATCCGCCTCGAGCCTTTTCAGCGTCGTCTGGC
CGAAGCCTATCTGAGTCGCAGCCAGATCAGCCTGCAGAAGGGTGATATGAATGCGGCGGC
CAACGCACTCACTCGTGCGCGCGCGCTGATGCCCAAGGCACCGGCACTGACCAGTGGCGT
CAACGGCGCTATCGCTCATGCGCGCAAGGCCGAGCTGGAGAAAGCCGAAGCTGATTTGAA
GGCGGCCGAAGCCAGAAGGGTTGCCAAGCTCATCGATCCGTCGGCAGAAAGCACGACAAT
TGAACTCAAGATCGGCGATATGCGTGCATTGCGTCGTCAACTGGACGATATCGCAGCGGA
TACCGTAGCGTTCAACTGTGAAGTGCTGATGGTAGTGCCGCGCACCGAAGACTATCCGTG
GCTGGCCACGTTGCTGACCAAACGGGTGGTCAAGGCCAATCCGGATTTCGAGCTGCAATT
GCGTCGCGAGATCGAGCGCAATGAAAAAGCGCAGATCATCCTGACGCCAGCGAAGTCCTG
AGTCGATCCTTCAAAGCGGACGCAGATCGTACAGAACTGCATTCCCACGCGGAGCGTGAG
GAACGAGAAGTGTCGGGGAGTCTATGTGGGGGGCGAGAAGGTTCAGAAAGGCGCTCCCAC
GCCGGAGCGTGGGAGCGATCTAGCACGTCAGATCAAGCCGGAACAGCCTTGGCTTTCACT
TCACGATCCCATACACGGTGCTGAGCAATCGCGTTGAAGAACGCTTTGAACGATTTGCTA
TCGGATACCTCCAGCAGGCCCGCATCTTCTTCCAGGCGTAGCAGGCTCAACAGCTCTTTG
GCCTCCCCGGCAAAGGAGATGGCCTTGAGGTGCTTGTAGGCTTCCAGGATGAAGTGCAGT
GCCACGCCGTCGCCTTTCAGCGCTTCGATCGAAGCCTTGCCACCCGGCACGAAGACTGCG
TCGAACGCTACCGAAGGCAGGCCTTCAGCCGATGCGTCCACTGGCAGGCTCTGGCCGTCA
GCGGTCTTGACCGGTGCGGAGGTCGGGCCCAATACCTTGGCGTGTGCGCCTTCGGCAGTC
AGTGCAGCTTTCATGGCTTCGACCGCTTTGCCGTCCACGCCGTCTGCCACAAGAATGGCA
ACCTTGCGTGAAACGATATCGCCAGAAAGCAGGTTGACCTGGCTCAGCGCCGGCGACTCT
TTTACCGAAGTCTGACGCACTGGCACGGTCCCGGCAGTCGGTGCTGGCAAGCCCAGATTG
GCGGCTACGCGGCTGGCCAGTTCCAGGTCGATATTGGCCAGAATCTCGTTGACCTGACGG
GCACGAATGTACTCGCGCTCGACCTTGCCCAACTCGAAGCTATAGGCCGCGATGATGTGC
TCTTTCTCGTGATGGCTCATGCTCTGGAAGAACAGGGTGGCCTGCGAGAAGTGGTCGCCA
AACGATTCGCTGCGCTCACGAACCTTGTGCGCTTCAACGCGCTCAGGGTAGGTCTCGAAG
CCGCCATCTACAGGGCCGGCAGGGGTTTCTTTCGGCCAGCCGCCATCGATCGAGTTCGGC
TCGTAAGAAGCGCGGCCCTTGTCGATAGTGGTGCGATGCTGTGCGTCACGCTGACCGTTG
TGGTTCGGCGCAATCGGACGGTTGATCGGGATTTCGTGGAAGTTCGGCCCACCCAGACGG
CTGATCTGCGTGTCGGTGTAGGAGAACAGGCGACCTTGCAGCAGCGGGTCATTGGAGAAG
TCGATACCTGGCACGATGTGGCCCGGGCAGAAGGCAACCTGCTCAGTCTCGGCGAAATAG
TTGTCCGGGTTACGGTTCAAGACCATCTTGCCCAGCGGAGTGACCGGTACCAGTTCTTCG
GGAATGATCTTGGTCGGATCGAGCAGGTCGAAGTCGAACTTGTGCTCGTCTTCCTCGGCA
ACGATCTGCACGCCCAGTTCCCATTCCGGGTAGTCGCCCATCTCGATGGATTCCCACAGG
TCGCGGCGGTGGAAATCGGTGTCCTTGCCAGCGAGCTTCTGCGCTTCGTCCCAGACCAGC
GAGCACACGCCGAACTTGGGCTTCCAGTGAAACTTCACGAAGCTGGACTTACCTTCGGTG
TTGATAAAGCGGAAGGTGTGGATACCAAAGCCCTGCATGGTGCGCAGGCTTTTCGGAATG
GCACGGTCGGACATGGTCCACAGCACCATGTGTGCAGATTCCGGCACCAGCGAAACGAAG
TCCCAGAAGGTGTCGTGAGCCGAGCCCCCGGTCGGGATTTCGTTATGTGGCTCTGGTTTT
ACCGCGTGCACGAAGTCAGGAAACTTGATGGCGTCCTGAATGAAAAAGATCGGCATGTTG
TTGCCGACCAGATCGAAGTTGCCTTCTTCGGTGTAGAGCTTGACCGCAAAGCCACGCACG
TCGCGCACGGTATCGCCCGAGCCGCGCGGGCCCTGAACGGTAGAGAAGCGCACGAACACC
GGGGTCTTCTTGCCAGGATCACGCAGGAAACCCGCTTTACTCAGCGCGCCATGGTCTTCA
TAAGTCTGGAAATAACCATGTGCCGCGGTGCCGCGGGCGTGAACGATACGCTCCGGAATA
CGCTCATGGTCAAAGTGCGTGATCTTTTCACGCATGATGAAGTCTTCGAGCAGCGATGGG
CCGCGGCTGCCGACTTTCAGTGTGTTCTGGTTATCGGAAATCTTGACACCGTGATTGGTG
CGCAGGGCCTGCTGGGTCGCGTCCGAGCGGAACTGCTCAAGGCTTTCCAGCTTGTCGTTG
GTATTGCCACGGTCCAGGGTGTCGGTACCTGCCAATTCGCTCTTGGGCGTTGCGGTTACA
GGTGGTGCGTTCTTGCTAGCCATCAGAGACTCCTTATCTCGCCCCAATCATTGAGTTGGG
TTCGCTGAATACGACTTCCCTGGCGTAAGCGGGAAATCACGGTATCCAAGAAGTGACCGA
GGCCTAAAACAGCCGTTCCCTTTATTTGTCGCACATCTTTACCAACGGTCGCGTTATGCC
TGTTGCGCAGGGCAGCCTGCAAATAAATGCTAAGCACAGCGGGCCGGACAGGCTAAAATG
CGCGCCCGGCTTTACCCGGCCGAGGTAACGAAGCAGGTGGCGTCCTGCCACTGCGCTGAT
TTTTTAACGCGCCCCACAAGGTTCGCTCCGTGATCGAGTTTCATAACGTCCACAAAACCT
ATCGGGTGGCAGGCAAGGAAATACCGGCCCTGCACCCTACCAGCCTGCGCGTCGACGGCG
GCCAGGTGTTCGGCATCATCGGCCATTCCGGCGCTGGCAAAAGTACCTTGCTGCGCCTGA
TCAACCGTCTGGAGACCCCGAGCGGTGGACAGATCGTGGTTGACGGTGAAGACGTCACGG
CGCTTGATGCCAATGGCCTGCGCCGCTTCCGCCAACAAGTCGGGATGATCTTCCAGCACT
TCAATCTGCTGGCCTCCAAAACCGTGGCCGACAATGTTGCGATGCCGCTGACGCTGGCGG
GTGACATGTCCCGCAAGCAGATCGACCAGCGCGTGGCTGAGCTGCTGAAGCGGGTTGGAT
TGTCCGATCATGCGAAAAAATACCCGGCGCAATTGTCCGGCGGCCAAAAGCAGCGCGTCG
GCATCGCCCGCGCCCTGGCCACCAAGCCGAAAATCCTGCTGTGCGATGAAGCCACCAGCG
CGCTGGACCCGCAGACCACTGCGTCGGTTTTGCAATTGTTGGCCGAGATCAATCGCGAAC
TGAAGCTGACCATCGTGCTCATCACCCATGAAATGGACGTGATTCGTCGCGTCTGTGACC
AGGTGGCGGTCATGGACGCTGGCGTGATTGTCGAGCAAGGCAAGGTCGCCGATGTGTTTC
TGCATCCGCAGCACCCGACGACCAGGCGTTTTGTGCAGGAAGATGACCAGATCGATGAAA
ATGAACAGCGTGACGATTTCGCTCATGTTCAAGGCCGTATCGTGCGCCTGACCTTTCAGG
GCGATGCGACGTATGCGCCTCTGCTGGGCACCGTGGCCCGCGAAACCGGCGTCGACTACA
GCATCCTTGCCGGACGCATCGACCGCATCAAGGACACCCCTTACGGGCAGTTGACGCTGG
CCATCACGGGCGGCGATATGGACGCTGCTTTTGCGCGCTTCACCGCCGCCGACGTTCATA
TGGAGGTGCTGCGCTGATGGACGCTTTTCTGAACCTGTTTTCCAATGTCGACTGGTACGA
GATCTGGGTCGCCACCGGCGACACGTTGATCATGCTCGGTGTTTCGCTGGGCTTCACCAT
CCTGCTTGGCCTGCCGCTGGGTGTGCTGATGTTCCTCACTTCGCCGCGGCAGTTGCTGGA
ACACAAGCAGCTGTACGCCACGGTCGGGTTGATTGTGAACATGCTGCGTGCGTTGCCGTT
CATCATCCTGCTGATCGTGATGATGCCGCTCACAGAAATCATTACCGGCACGTCACTGGG
CATTCTCGGCACGTTGCCGCCGCTGATCGCTGGCGCCACGCCGTTCTTTGCGCGTCTGGT
AGAGACAGCATTGCGCGAAGTGGATCGCGGCATCATCGAAGCCACGCAGGCCATGGGCGC
GACGACCCGGCAGATCATCGTCAAGGCGCTGCTGCCTGAGGCGCGCCCCGGCATTCTGGC
GGCGATCACGGTGACCGCCATTGCGCTGGTATCGTTCACGGCCATGGCCGGTGCGGTAGG
CGCTGGCGGGCTGGGCGACCTGGCGATTCGTTATGGTTATCAACGCTTCCAGAACGATGT
GATGTTCGTGACGGTCGTATTGTTGCTGGTGCTGGTGCAGATTCTGCAGACCATCGGCGA
CAGACTGGTCGCGCATTTCACACATCGTTGATCGAATCCGTTGGTATTGGCCCGCCTGTG
CGGGCCCGAAGGAGTTGTTGCATGAAGAAGCTATTGGCCATATTCGCCGCTGTCACCGCC
TTGTCCGCGCAAGCCAACGAAACCCTGACCGTCGCGGCCTCTGCCGTGCCGCACGCCGAG
ATCCTCGAGTTCGTCAAACCGACCCTGGCCAAAGAAGGCGTGGATTTGAACATCAAGGTG
TTCAATGACTACATTCAGCCTAACGTGCAGGTGTCGCAGAACCGTATGGACGCGAACTTC
TTCCAGCACCAGCCGTATCTGGATGAGTTCAACAAGGGCAAGGGCACAGATCTGGTGGCC
GTAGCCAAAGTTCACGTAGAACCGTTCGGTGCGTACTCGGACAAGTTCAAGAAGCTGGAA
GAACTGCCCAATGGTGCCAACGTTGCCCTGCCAAACGACGCCACCAATGAAGGCCGTGCC
TTGCTGCTGCTGGCCAAGGCAGGTCTGATTACCTTGAAGGATCCGACCAATATCCTGTCC
AAGCCTTCGGATGTCGTGAATAACCCGAAAGACCTCAAGTTCCGTGAGCTGGAAGCAGCT
ACGTTGCCGCGCGTACTGACTCAGGTCGATCTGGCGCTGATCAATACCAATTATGCCTTG
AGCGCCAAGCTTGAGCCGACCAAGGACGCACTGATCATCGAAGGTGCCGATTCGCCCTAC
GCGAACATTCTGGTTGCCCGCCCGGACAACAAGGATTCAGACGCAATGAAAAAGCTGGTA
GCGGCCCTGCAGAGTCCTGAAGTGAAAACCTTCCTGGCCGAGAAATACAAAGGCGCTGTG
GTTCCGGCGTTCTGATCTGATCGCACCTTGTGGTTCTCGAGCCTATGCTCTGTGTCCCTT
GCGACGCAGAGCATTGGGGGCTGCATTCCCGCGCCAGACACAACCCTATCGCGTGGTAGC
GCCCTTCAGTACGCTCCGCGTCCTCGGCGACTTCGTGTCAGTGCACTGACTAATCCCTCT
CCAGCAACCCAGGCAATTGCTTCACCAGCTTCTGGTTGTTCAGCGGCGCGCGGATAAAGC
CTCGCTGGGTGCCGTCCGGCCCGATCAAAGCCAGGTTGCCGCTGTGGTCGACAAAGTAGT
TCGGTTTGCTGGTATCGGCCGGAATGAACGGGATGCTCACTGCGTTGGCCAGCTTCTGGA
TATCAGCGACAGGTGACGTGAGGCCGATGTACTGCTTGTCGAAATAACCCAGATATTGCT
TGAGCTGCTGCGGCGTGTCGCGGTCAGGGTCGACGCTGACCAGCACCACACGCATGCGCT
CGACCACCTTTTCAGGCAGCTCGGTCCTGATCTGCTTTATCTGCGCCAGGGTAGTGGGGC
AGATGTCCGGGCAGAAGGTGTAGCCGAAGAACATCAGCGTCCATTTGCCTTTCAAGTCAT
CAAGGGCCACCGCTGCGCCGTTCTGGTCCGACATGCTCAAGGCTGGCAACTGGCGACTTT
TCGGTAGCAGCACAATACCTGCATCGTTAAGTGCCGCCTGATCCTCAGACCCGCTGCCCG
GCAGCAACTGGCTGAGGATCAGGCCCAGAACGAGGGCAACAATGGCGGCAGCGATAAAAA
CTGTTTTCTGGGTACGGGTCATGGCATCAACGCGAGTAGTGATCGGCATGCGGCCAGGGA
TGATGGCCTATATGGCTTCGAGCGCCTAGGGCGCAGTGACATCGAACAGCGTATAGGCCA
GCGTCAGGCGTTTCACCTCTGCGGGCAGGTCGCGATCAACGATGAAGCGCACGGGCATCT
CGATACGCTCACCCGGCTGTAAGGTCTGTTGGGTGAAGCAGAAACATTCGGTCTTGTGAA
ACCACTCTGCCGCCTTCCCCGGCGAAATGCCCGGTACAGCCTGGGCTTTCATCGGTTTGT
CAGTAGGGTTCTGCGCCACGAAAATCATCTCGTTGACCGCACCAGGGTTGATTTGCATCT
GGCTGGCGCGCGGGTAGAACGCCCAGACCATTCCGGCAGAGTTTGTCGCGGTGAACTGCA
CCTCGTTCTGCCGCGAAGCGTCCTGGTCGCCGTTTCTGTCATGCCCGGTCAGCAAAGCAT
AGAGCGACGGCAATGCAAATCCGCAGATGAACATGATCACCAGCAAACAGATTAAACGCA
GAGCAAGCCGCTTGGATAAAAGAGGCTGAGTCATGCCGGGCTCACTTTTTATGTCAGACA
GCGTGTCGAAAGGGCTGCGGGCGGCTTCAGAGTAGCCTGCTTACATCAGCGCAAGGTGCC
GTATTTATGCGCCAATGTAGGCAAATGGTCAGAAACTGAGCAAAAAACGCTTTGATATAG
CCAATGCATATAAATGCGTTTCGGTTATAGCAAAAATGTCTTAGGCATTTAGTTAACCGA
GCTAACGTATGACTCTCCATAACCGAACCACGGGGTTTAACGCCCTCAGGAGTCCCCACT
GCCATGAACACCGCCGCATTGCGCGAGCAGATACAACTAGCCCATCAACATGAAGCCGAG
ACCGGCCACTTGCTGCAACAGTTGGAACAAAAGCTCCCACATCTTCATCCCGCCATTCAC
CTCCCGGATGTCGACGCGAAGGACGTGTTGACGCGTTTCGTCACTGCTTACATCGACTTG
GTCCCCGACCTGCTGGACGCTGCTCACGAGGTCGCCGTAGAAGCCGGTATCGAAGGGCAG
ATTAAACCGGTACTGAAAATCGCAGAGCATTTTTTCGCAGCACCCCCTTCCATCATGGAC
GGACATGAAGGGCTGGAAAGCCTGCTGGACGAGGCCTATCTGGCACACAGACTGGTCGAG
GAGGTGAACGATCTGTACATCAAGCATTTTGGTCAGCCGCTGATACCGTCAAATACCACG
GTTGCCAGCGTGATTGCCCACCAGTTGATCGGCGAGCAATTTGCCAACCAGCTGGACGAG
GCGGTTCACCATGCCGTCGACAAGCTGCTTGATGATGAAAGTTTCGCGCTGGACTCTGTC
GAGGCCTACCGCGAAAAACTGACCAGTCCTGATACAGGTGCAGCGTGGAAGCGCTGGCCA
AGCCTGTCACGGCAATTGGGTATCGGCCTGGAGCTGGAACGCTCCGTCATCTGATTCAGA
GGCCCGAATCAATGTCTTCGCCCGCAATGGAAGGAGCCGGATATCGCTCCGCTGCTACGC
GAAGACCCATCCGGCTCCTATCGTCATCCCAGGCTTCAGCCCCAACGCTTTGACTATCAG
GCGGCGCCCGAGCCTATACCCGTTGTTGTGTAGATCCGCCCTTCAAGACGACGCTTCAAC
CCATGCGGCTCAATGAGCAGTCGGGTGCCATGAGCGGCATTGGAACGTCCCCACTCTTCC
AGCAGTTCCAGGCACGAGTGGTCTATGTAGGAAAGATTGCCCAGCGGCACATGCACGGTA
CTGCCCTGCGGGATGGTGCCCAGAGCCTGAGTCAGCGCAGGCACCTTGAGGAACGTCGCG
GCACCGACCAGACGCAGCTCGAATTCCTTCTCGCCCGCCAGTTCGACCACGTTGATCTTC
AGGCGCGAAGCCTTGAACGCCAGCTTCACCAGGGTCAGACCGAACCCGACCAGTACACCG
GTCAGCAGGTCGGTGAAGATGATCGCCACGGCAGTCGCCGCATACGTGAACATCGGCATC
CGGCCATAGCGGCCCAGACCACGAAATGCCTTCAGATCGACCAGCTTCAGACCGGTATAA
ACCAGCACGCCAGCCAGGCTCGCGACCGGAATACTCTGCAGTACGCTCGACAGCAGCAAC
ACGAACGCCAGCAGCCACAGGCCGTGGAAGATCGTCGAGAAGCGCGTGGTGGCACCGGCC
TGGACATTGGCCGAGCTGCGCACGATAACGCCGGTCATCGGCAACGCACCGAGCACGCCG
CAGAGCATATTGCCCACGCCTTGCGCGCTGAGTTCCTTGTCGAAGTCCGAACGCTGGCCA
CTGTGCATGCGGTCAACCGCCGAGGCGGAAAGCAGGGTTTCGGCACTGGCAATGAATGCT
ACGACGATAGCGGCAACCAGAATGGCCGGGTCGGCCAGATTCATCAGGTCGGTCGGACGC
AGCCAGTCAATGGCGTCGGCCAGGTTGTCAGGCACTTCGACACGCTTCACCTGCAGGGCC
ATGAACAGGCTGATGCCGGTTGCGATACCCACGCCCAGCAGCGCGCCGGGTACGAAGCGC
AAAGACTGCGGACGAAGTTTTTCCCAGCCCCACATGATCAGCATGGTGCCCAGACCGAGC
ATACCGGCCTGCATGCCGGTGCCTGGTCCGAAGGCCTGGATTAGTGTGGAAGGGAAGGCG
ATCAGATTGTCCAGCCCGGAAGGTTTGGGACTGCTGTCGAACATCACGTGTGCCTGTGAC
AGTACGATCAACACCCCGATACCGGCGAGCATGCCATAGACCACCGCAGGTGCCGTGACC
CGGAACCAGCAGCCAAGCTTGAATCGACCTGCCAGCAGCTGAAGCAACCCGGCGAGTACC
AGAATAGGACCCAGCATGGCCATGCCGTGCTCGCGTACCACTTCAAAAACCAGTACTGCC
AGACCGGCTGCGGGACCGCTGACCTGCAACGGCGAACCCGCTATCCAGCCGACTATCAGC
CCGCCCACGATGCCGGTGATCAGACCTTTGGCCGGAGGCATGCCGGATGCAATGGCGATC
CCCATGCACAGCGGCAGGGCGACCAGAAACACGACCACGGAAGCGAGCAGCTCCCGTGGT
AAAGCGGTTTTCAATGCTGTAATACCCATGACGCTTCTCCGGGATTCTTCAGACGAGGCA
AGACGGGCGACGCGCATCCTGCGCAGCCGCCATCAGCTGATATAGAAGGGCTTGCCGTCA
GTCGGACTGGTGATCAGTCGGCTGAAAAGCGTGCTTTCGGTGAAGCCATCGGCGTCGGTC
CCGAACCGTCGAGCGGTATGAAACGATCGAGCTCGGCGTCATAAGCCAGGATTTCGCTGG
TTTCGATGCTGTAGACCCAGCCATGAATGAACAATTGGCCGCTGGCCATTTTCGCTGCGA
CCGAAGGGTGGGTACGCAGGTGATGCAACTGGGAAATCACGTTTTCCTGAGTCAGGACCT
GCATGGTTTCCAGCTCGCCGCTGCAACTGCAGTTCTGCTCGACCACTGTGCGGGCGACCT
CGGCATGCCGCAACCAGGCCTTTACCGTAGGCATCTTGTCCAGGCTGTCAGGGTTGAGCA
CTGCACGCATGGCGCCGCAGTCGGAATGTCCGCAGACAATGATGTGTTGCACACCCAGCG
CGACAACTGCGTACTCCAGAGCTGTGGACACACCACCGTTCATCTGGCCATACGGAGGCA
CAACGTTACCGACGTTACGCGTCACGAACAGGTCGCCTGGCGAGCTTTGGGTAATCAGTT
CAGGCACGATGCGCGAGTCGGCGCAGGTGATGAACATGGCCCGTGGCGACTGGGCGGTAG
CCAGCTTCTTGAACAGTTCTTCCTGCTGGGGGAAGACCTCGTTACGAAAATGTACAAAGC
CATCGACAATATGTTTCAACGCTACGTCGGCGCTGTCTGAATGGCTTGATGTGCTGGACG
ACGTAGCCGAATGCTGTTTACCGATGTCTGTCATGTCTTCATCCTCTCTGACGGATTGAT
GTGGATTCTTCATGCCTGTTTGACCAGAGCCGGATGTGATCCCTGTAAGTGGCATCACGA
ACAAATCCCTTGAGCACTATCGCTGGTGACACTCCGAATTACAGACTAATCGCCCAAGCT
TAAGCGAAACTGAATGCGATGGCTCTGGGACGCGGGTTTGCACGATAGTACCAAGTTCGT
CACAGCAGTGACATTTGTCCTCCTGGCGGACAAAACGCATCGCAATCGAGTGTGAAGCCA
CCACGTTTGTTCAATCCAAGCCGTTTGATTGCCAAGGCATAGCGTTGAGCCAGTAGATCA
GCAAACGGTCCTTCGCCGCGCATCCGCGAGCCAAACTGACTGTCGTACAGCGCTCCGCCG
CGGCTTTGACGAATCAGGCTCATAACATGTTCGGCGCGTTGCGGGTAATGTGTCTTCAGC
CATTCGTCGAACAACGGGGCGACCTCCAGCGGCAGGCGCAGCATCACGTAACTTGCGCTT
AGCGCGCCTGCCGCTTTCGCCTCGCTCAGCAGCGCCTCCAGTTCGCTGTCATTGATCATC
GGAATCATGGGCGCGCACAGCACCCCGACGGGAACGCCCGCCTGACGCAACACCCGAATG
GCCCGTAAGCGAGCCTTGGGCGCTGCCGCCCTGGGTTCGAGGATGCATTTGAGCTCGTCA
TCCAGTGTAGTCAGGCTGATGAATACTGACACCAGCCGAAGTCTGGCCATCTCTGCGAGC
AGGTCCAGGTCTCGCAGGATCAGCGAGCCCTTGGTAATGATGCTGACCGGGTGCCGATAG
CGCAACAACACCTCAAGCGTGGCGCGAGTAATGCGGTATTCACGTTCGATAGGCTGATAC
GGGTCGGTATTGGCCCCTAACGTAATGGGCGCACAGCGGTAGCCTGGTTTGGAGAGCTGT
TGCTCCAACAGCGCCGCTGCGTTGGTCTTGGCGATCAGCTTTGTTTCGAAATCAAGCCCC
GGCGACATGTCCCAGTAGGCATGGCTGGGCCTGGCGAAACAATAGATGCAGCCATGTTCG
CAGCCCCAGTAAGGGTTGATCGAGCGATCAAAGGGAATATCCGGCGAGCTGTTGCGGGTA
ATGATGCTTTTGGCGGTCTCGCTGGTAACCTGAGTGCCTTGGGTAAGTGGCACTTCCTGA
TACCAGCCGTCGTCCTCGGCCACGGACTGGCTGGGTGCGAAGCGATTATGCGGGTTGCTG
GCAGTACCGCGGCCACGAACCGGATAGGGGCTGGACATCTGGCAATACTCAAATGCTGTT
TATGCATACAGTAAAGCATAAGGCCGTGATATATCACTATGGCTGGCTTGTAAAACACCG
CTCGTCTGACGGGCGGTGCATTGGATTTGTCCCGCGGCAGGTCAGGCATCGCCCTCGTGC
GTCAGCTCCAGCACGCGGTCAACCAGCTTGTTAATGCCCGATGCAGCCTCACTGATGCTT
TTGGCAACCATGTAGGCGGGCGTGCAGACCAGTTTTCGTGCTTCGTCTTCGACGATGTCA
TCGACAGCGCATGGCGCGTGGCTGCCGCCCATTTTGGTAATGGCCGCAGCGGTATCAGGG
TCGTTGCCGATGGTGCAGGTAACGCCGGGACCGTAGATCTTCGCTGCAAGTGCCGGGGTG
ATGCAGATCAGCCCGACCGGTTTGCCTGCTTCTGCGAACGCCTCTGCGAGTTCCAGCAGC
CCGGCTTCCACCTGGCAGGCAGGGCCTTGCAGGGCAAGGTCGGAAAGGTTCTTCGCCGAG
CCGAAACCGCCCGGGATGATCAGGGCGTCAAAGTCCTCTGCGTTTGCATCGCGGATGTCC
TTCACGTCACCCCGTGCAATGCGCGCAGATTCGATCAGCACATTGCGCGACTCGGGCATT
TCCTCGCCAGTCAGGTGGTTGATGACGTGATGCTGGGCGATGTTCGGCGCAAAGCACTGG
ACCTGCGCACCACGTTGATCCAGACGAAGCAGGGTGAGGACGCTTTCATGGATTTCGGCA
CCGTCATAGACGCCACAACCGGACAGGATTACAGCCACTTTTTTCTGCATCGATTCGGCT
CCTTGTACTTGAGCAATCTAAGGCTTCTTTTAATTCGTCCATTGATTGATCGCTTTATGG
GCCGAGTGTTCAGTTGACGCGTTACAGACTACGCAAAAATGCGTGGGGAAGGGTGATGCT
CGCAAGGTCAGGCAGCGGCGGCGCACTGCCGCCGAGTGAGGCCTGTCAGCCTGCACTCGG
GGAAGGAAACGGAGAAATTACTCGTCTGATTTTTTCGTCAGGTCGACGGGCACGGGGACA
GGTGTATCCAGATCGGACGCCGCTGCAGATGCACAGAAGCGGCTCTTTTCTTCACGCTCT
TCACGGGCAATACGCGCATTCTTGATGCGTCGGCGCAGCCACAGACCAAGGCCGAGCAAT
ATCAGCGCACCCAGCACCCAGAGTTCGTATTTCTTGACGTTGCCCAGCAAGCCCTCGAGA
ACCGCGCCGAAATGGTAGGCCCCCGAACCCAGTGCAGCCGCCCAGACAGCCGCGCCGATA
CCGTTAAGCAGCAGGTAACGCCCCGGTGGGTAGCCTGACAGGCCGATGGCCACCGGCATG
ACCGTTCGCAGGCCATACACGAAGCGGAAGCTCAGTACCCATATATCCGGGTGCTTGCGC
ACCAGCCGCAGGGCCTTGTCGCCCATGAGTTGCCAGCGGGGCTTGCGCGCCAGGAGCTTG
CGGCCGTGTTTGCGCCCCATGAAATACCACAACTGGTCACCCGCATAGCTGCCGCAGAAG
GCAACGAGTATGACGATATTGAGGTCCATGTATCCGCGAAACGCCAGAAAGCCGGCGAGA
ACGAGAATGGTCTCGCCTTCAAAAAAGGTGCCGAGGAACAGGGCAAAGTAGCCGAATTCG
TTCAAGAAATTCTGGAGCATTGTCTGGATGCTGGCGAAATGAACGCGCAGCCTAACGCGC
CCAAGACAATGATGAAAGTGTCGATATGTGTCTCGACGTTAAAGATTCTTACAACCACAA
TGGTTGGATCCTCATAAGGCCTATGACCGCGACGTGCAGTCGCAGGTCGAACCATGACTG
TCACACATTGGTCATAATGGCGGCTTATAACTGTCGCGCTTGCCCGCGTAAGCGGGCTCA
GGAGTCTCGCCGTGAGCTTTACCCCCGCAAACCGCCTGTTTCCTCTCACTCGTCTGCGCC
GTAATCGCCGCGACGACTTTTCCCGTAGGCTGGTGCGTGAAAACGTTGTCACCGTTGATG
ATCTGATTCTCCCCGTATTCGTCCTCGATGGTGAAAACCGTCGTGAATCCATTGCCTCGA
TGCCTGGCGTCGAGCGTCTCAGTGTCGATCTGTTGCTTGAGGAAGCCGAGCACTGGGTCG
CACTGGGCATTCCAGCGCTGGCCTTGTTCCCGGTAACGCCGGCCGAGAAAAAATCTCTGG
ACGGCGCTGAAGCCTGGAACCCGGATGGCATTGCGCAACGCGCCACCCGCGCGTTGCGTG
ACCGCTTCCCGGAGCTGGGCGTCATCACTGATGTGGCGCTGGACCCGTTTACCACCCATG
GTCAGGACGGCATCCTCGACGAAGAGGGCTATGTGCAGAACGACATCACTGTCGATGCAC
TGGTGAAGCAGGCCTTGTCGCACGCCGATGCAGGCGCTCAGGTGATCGCGCCTTCGGACA
TGATGGACGGTCGTATCCAGGCCATCCGTGAGTCGCTGGAGCTGGCCGGGCACGTCAATG
TGCGGATCATGGCCTACTCGGCCAAATACGCCAGTGCCTATTACGGCCCGTTCCGTGATG
CGGTGGGTTCTTCGCTGAATCTGGGCAAGGCCAACAAGGCGTCCTATCAGATGGACCCGG
CCAACAGCAACGAGGCACTGCACGAAGTCGCAGCTGACTTGGCTGAAGGTGCCGACATGG
TGATGGTCAAGCCGGGCATGCCTTATCTGGACATCCTGCACAGGGTCAAGGATGAGTTCA
AAGTGCCGACCTTTGTCTATCAGGTCAGTGGTGAATACGCGATGCACATGGCAGCAATCC
AGAATGGTTGGCTGAGTGAAGGGGTTATTCTCGAGTCCCTCACAGCCTTCAAACGCGCCG
GTGCCGACGGCATCCTTACCTACTTCGCTGTTCGCGCCGCTCAACTGTTGAAGGGGCAAT
AGCCTCACAGGATCATTCATGAATACCGAAGCACTCATCGAAGCCGCTGTTGAAGTCGAT
GTTCCGCAGGCGACGCCCGCGGTTGAACCTGACATCGAAGTAATCCCGGCCATTGAGGCA
CCTGCCGCTACAGTGCCCGCTATCGTCGCTCCGAACCTGGACGACAGCAGCCTGTATATC
CACCGTGAACTGTCGCAATTGCAGTTCAACATCCGGGTACTGGAACAGGCGCTCGATGAG
TCCTACCCGTTGCTGGAGCGGCTGAAGTTCCTGCTGATCTTCTCCAGCAACCTCGATGAG
TTCTTCGAGATTCGTGTCGCAGGTCTGAAGAAACAGATCACCTTTGCCCGTGAACAGGCC
GGGGCCGACGGTTTGCAGCCGCATCAGGCGTTGGCCAGAATCAGCGAGCTGGTGCATGGT
CATGTTGATCGTCAGTACGCGATCCTCAACGACATTCTGCTCCCTGAGCTGGAAAAGCAT
CAGGTCCGCTTCATTCGTCGTCGTCACTGGACGGCCAAGCTCAAGGCCTGGGTACGTCGT
TACTTCCGTGACGAGATCGCGCCGATCATCACCCCGATCGGTCTGGACCCAACCCATCCG
TTCCCGTTGCTGGTCAACAAGAGCCTGAACTTCATTGTCGAGCTTGAAGGTATCGACGCC
TTCGGTCGCGACTCGGGCCTTGCGATCATTCCGGCACCGCGTTTGCTGCCGCGTGTCATC
AAGGTGCCGGAAGAGGTCTGTGGCCCTGGCGACAACTTCGTTTTCCTGTCGTCGATGATC
CACGCTCACGCCGACGATCTGTTTCAGGGCATGAAGGTCAAGGGCTGCTACCAGTTCCGC
CTGACCCGAAACGCCGATCTGGCGCTGGACTCGGAAGACGTGGAAGACTTGGCACGTGCC
CTGCGCGGCGAGCTGTTCTCGCGTCGCTACGGCGATGCGGTACGTCTGGAGGTAGCGGAT
ACCTGCCCCAAAGACCTGTCGGACTACCTGCTCAAGCAGTTCAACCTGAACGAGTCCGAG
CTGTATCAGGTCAACGGGCCGGTCAACCTGACGCGCCTGTTCAGTATTACTGGCCTGGAC
AGCCACCCTGAATTGCAATACCCGCCGTTCACGCCAGCGATCCCCAAACTGCTGCAGAAC
AGCGAAAACATTTTCAGCGTGATCAGCAAGCAGGACATTCTGCTGCTGCACCCTTTCGAG
TCGTTCACCCCGGTCGTCGACCTGCTGCGTCAGGCGGCAAAGGATCCACATGTTCTGGCT
GTGCGCCAGACGCTGTACCGCAGCGGTGCAAACTCGGAAATCGTCGATGCGCTGGTTGAT
GCGGCGCGTAACGGCAAAGAGGTCACCGCGGTGATCGAATTGCGTGCCCGCTTCGACGAA
GAGTCCAACCTGCAACTGGCCAGCCGTCTTCAGGCTGCCGGTGCGGTGGTGATCTATGGT
GTGGTCGGCTTCAAGACCCACGCCAAGATGATGCTGATCCTGCGTCGCGAAGCCGGCGAG
ATCGTACGTTATGCACACCTCGGGACCGGTAACTATCACGCTGGTAATGCGCGTCTTTAC
ACCGACTACAGCCTGCTGACCTCTGACGACGCATTGTGCGAAGACGTCGGCAAACTGTTC
AGTCAGCTGATCGGCATGGGCAAAACGCTGCGCATGAAGAAACTACTGCATGCGCCGTTC
ACGCTCAAGAAAGGCATGCTCGACATGATTGCCCGCGAGACGCAGTTTGCGCTCGACGGC
AAGCCAGCGCACATCATCGCCAAGTTCAACTCGCTGACCGATCCGAAGATCATTCGCGCG
TTGTACAAGGCCAGTCAGTCCGGTGTGCGCATCGATCTGGTGGTGCGCGGCATGTGCTGT
TTGCGTCCGGGCATCGCCGGGGTTTCGCACAACATCCATGTGCGCTCGATCATCGGCCGA
TTCCTGGAGCACACGCGGGTGTTCTACTTCCTCAACGGCGGCGACGAGCAAATGTTCCTG
TCGAGTGCCGACTGGATGGAGCGCAACCTCGACAAGCGTGTCGAGACCTGCTTCCCGGTG
GAAGGCAAGAAATTGATTCTGCGTGTGAAGAAGGAGCTGGAAAGCTACCTGACCGACAAC
ACTCACAGCTGGCTGCTGCAGCCAGACGGGCGTTACGTGCGTAGCATGCCGACAGGCAAT
CAGAACGCCCGAAGCGCCCAGGCGACCCTGCTGGAGCGCCTGAGCAACCCGGTTCTCAGC
GTACGCTGAAGACGATGCCGACTCGGGTCAGCCACTCCGCTTCCAGCGCGAAGTCGGCCT
GAGTCAGCTGGTTGTTTTCCAGCCAGCCTGTGGGGAACTCGGCGTCCAGATTCGGGCCGT
CGGCACGCAAGATCACACGCGGCATCTCCTGTGTGCCACGAATGTGGTGAAACAGAATCG
CAAAGCGCAACAACACGCACAGGCGAATCAGCTTGATGCCTTCTGCGCCGAAATCGGCGA
ACTTGTCCTTGGGAATATTACGGCGATGACCGCGCACCAGCAGAGCGAGCATTTGCTGGT
CTTCGCGGGAGAAACCGGCAAGGTCAGAGTGCTCGATCAGGTACGCGCCGTGCTTGTGGT
AGTGATAGTGAGCAATGTCCAGGCCGATCTCATGCACCTTGGCGGCCCAGCTCAGCAGTT
CGGCGTAGCTCTCGTGTTGCAATTCCCAGCTTTCGGCAACCTGCTCCAGCGCATGCAGCG
CCTTGGCTTCGACGCGTGCGGCCTGTTCCAGATCAACATGGTAGCGCTCCATCAGCGAGC
TGAGCGTGCGCTCACGCACGTCTTCGTGATGGTGGCGGCCCATCAGGTCGTACAGCACGC
CTTCACGCAGGGCACCTTCGCAGTGATCCATGCGCTTGAGCTCAAGCGCATCGAAGATCG
CTTCCAGAATCGCCAGGCCTGCGGGGAAAATCGCGCGGCGGTCGGGCTTGATGCCGTCGA
AGTCGATCTTTTCGACGTCACCCAGCTTGAACAGCTTGCGCTTGAGCCAGGCCAGCCCTT
CGGCATTGACCTCGCCAGCGCCGTAACCGTTGGCTTTGAGTGCAAGGCCGATAGCGCGGA
TGGTGCCTGACGAACCGATGGCTTCATCCCACTTCAGGCGATGCAGCGCATGTTCGATGC
TCATGATTTCCAGGCGGGCAGCGGTGTAGGCCTGTGCGTAACGCGCGGGTGTCACCTTGC
CGTCGCGGAAGTAGCGCTGAGTAAAACTCACGCAGCCCATCTGCAGGCTTTCACGCAGCA
GCGGCTCAAAGCGCTGGCCGATGATGAATTCGGTACTGCCGCCGCCGATGTCGGCGACCA
GTCGCTTGCCGGGGGTGTCGGCCAGCGTGTGCGAAACGCCCAGATAAATGAGGCGCGCTT
CTTCGCGGCCGGAGATCACTTCCACCGGATGGCCGAGAATCTCTTCGGCGCGATGAATGA
AGTCGTTGCGGTTGCGGGCTTCGCGCAGCGCGTTGGTCCCCACGATGCGTACGGCACCGG
GCGGCAGGCCATTGATCAGCTGGGCAAAACGTTTCAGGCAGTCGAGACCGCGCTGCATGG
ACTCTTCAGTCAACTGGCGTTCTTCGTCGATGCCAGCGGCCAACTGCACCTTCTCGCCCA
GGCGCTCAAGAATGCGAATTTCGCCCTGATTGGCTTTTGCCACAACCATATGAAAGCTGT
TGGAGCCCAGGTCGATGGCGGCGATCAGTGAAAAATTCTTGGGTGTTGAGTGCGGCATGG
TCAGGAAATCCAGTTCGATAACCGGACCATCGTGCCACGATCCATGCCTGCCGCCAACGC
GAAGCTGTCCAGGCAGCGGAAATACCCGGTATTACTCTTGTGAGATGGCGGATGGCTAGC
TAATCAATGTGATAGTTATGTCATTGTCGTGCCGATGCTTTGCGTTCCCACGTTGGAGTG
CTCGGCGTTATACACAGTCCGGACAATTGAGCTTACAGGCTTCTGGCCGAAGGCCGTGGG
AGCGAACTTGTTCGCGAAGGCGGTGTGCCAGGCGACGCATCTTCGGTGGATGTACCGGCC
CTTTCGCGAACAAGTTCGCTCCCACAGGGGCGTCCACTACTGCGTTCCTACACTGGAGGA
ACGATGACCCCACCTATCGTGCGACGCTCTGCGTCGGCTCTTGCCAGGCGTGCTCCACGG
TGCCGATGAAGTTCGCCAGTTCCGGGGTTTTCGGGTTGGCGAAGAGTACTTTCGGGTCGC
CCACTTCATGCACCTTGCCCTGGTGCATGAACACCAGCTTGTCGCCCACTTCACGGGCGA
AGCGCATTTCGTGGGTCACCATGATCAGGGTCATGCCGTCGGCAGCCAGCTGGCGCACCA
CGCTGAGCACTTCGTTGACCAGCTCCGGGTCCAGCGCCGAGGTGATTTCGTCGCACAGCA
ACACCTTGGGCGACATCGCCAGTGCGCGGGCAATCGCCACGCGTTGCTGCTGGCCACCGG
ACAGGCGATCCGGGAAGGCGTCGAACTTCTCGCCCAGCCCGACGCGCTCCAGCATCTTTC
TCGCCAGCTTTGCCGCTTCGGCCTTGGGCACCTTCTGCACGACCTGCGGGGCGAGCATCA
CGTTCTCGCCCACGCTCAGATGCGGGAACAGGTTGAACTGCTGAAACACCATGCCGACCT
TCTGACGCAGGGTGCGCAGATCGGCGCGTGCGGCGTCCAGATATTCGCCATCGACCTCGA
TCACACCATCGTTGATCGACTCCAGGCCGTTGAGCGTGCGCAACAGGGTGCTTTTGCCCG
AGCCGCTGCGACCAATGATTGCCACGACCTGGCCCTCTTCGACCGACAGATCGATGCCTT
TGAGTACGTGATGATCGCCATAGTATTTATGCAGGGCGGAAATTCTAAGCAGAGGCATGC
AGTCTCCTTTCCAGATGGCGCGCGCACAGCGACAAGGGGTAGCACAGGATGAAGTAGCCC
AGAGCAACGAAGCCATAGACCATGAAAGGTTCGAACGTAGCGTTGGCCAGCATACTGCCG
GTCTTGGTCAATTCGGTGAAACCGATGATCGACGTCACCGCGGTGCCTTTGACCACCTGC
ACGGAAAAGCCGACCGTTGGCGCAACTGCGATACGCAGCGCCTGAGGCAATATCACGTAG
CGCATTTGCTCGAACGGAGTCATCGCCAGGCTGGCAGACGCTTCCCACTGGCCCTTGGAG
ATCGACTCCACGCAGCCGCGCCAGATCTCGGCGAGGTAGGCGCTGGTAAACAGCGTCAAG
GCCAGCGCTGCCGCTGCCCAGGGCGAAATGTTCATGCCCATCAGGGCAACACCGAAGAAC
ACCAGAAACAGTTGCATCAGCAATGGTGTGCCTTGAAACAATTCTATATAGAGCTTGGCG
GTCACACGCGGGCCGGTTTTTTCCGAGGTACGCATGCCCATCACCAGCAAGCCGATCAAG
CCACCGCCAATGAAGGCCATCAGCGACAGGGCAACGGTCCATTGCAGGCCGATCAGCAGA
TTGCGCAGGATGTCCCAGAGGGTGAAATCCATCAGCTGTTCCTCGATATGTAGCGACGCC
CGATCCAGGCCAGCAGTTGCCGGATCAGCAGCGCCATGGCCAGGTAAATCAGCGTGGTCA
CAATGTAGGTTTCGAACGAGCGGAAGTTGCGCGACTGAATGAAGTTGGCAAAGAAGCTCA
GTTCTTCAGTGGCAATCTGCGAGCAGACCGCCGAGCCCAGCATCACAATGATGATCTGGC
TGCTCAGTGCCGGCCAGACCTTGCCCAGCGCCGGAACCAGCACCACGTAGCGAAACGCTT
CATAACGATTCATCGCCAGCGCTGCCGACGCTTCAAGCTGTCCCTTGGGAATCGCCTGGA
TGCCTGCCCGAATGATTTCTGTCGAGTAGGCGCCCAGGTTGATCACCATCGCCAGTACCG
CTGCCTGCCATTCCGAGATCTGCACGCCCAGCGACGGCAGGCCGAAGAAAATGAAGAACA
GCTGGACCAGAAACGGTGTGTTGCGGATCAGCTCGACATAGATCGCAAAGATCGTCGCAA
AGGGCTGGATCTTCCAGGCCCTCACGACGGCACCGACAATGCCGAGGCTGACGCCCAGCA
GGGTGCCAATGGCCGTCAGTTCCAGCGTGAACAAAGCCCCGCGCAACAGCACATCAATGT
TCTGCAGGACCGGTGTAAAGTCGAAATGATAAGCCATTGGTGAATCCTGTTACCGGAAAG
CAGTGATCAGAGATCGGCAGGCAGCGGTTGCTTCAGCCATTTCTGCGACGCTTTTTCCAG
CGCGCCGTCAGCCTTGGCGGCGTTGAGGATCTCGTCGACCTTGCCCAGCAGTTCCGGCTG
GCCTTTGTTTACGCCGACATAAACAGGCGAATCCTTGAGTTTCACTTTCAGCGCTGGAAT
GCGCTTGGGGTTGCGCTCGCTGATAGCGACCATCACCACGTTGCCGCTGGCGATCAGGTC
GGTCTGGCCAGCCAGGTAGGCGGCGATGGTCGAGTTGTTATCTTCAAAGCGCTTGATGGT
TGCGCCTTCCGGTGCAACTTTCGACAGCTCGATGTCTTCGATAGCGCCACGGGTAACACT
GATGGTCTTGCCTTTCAGGTCAGCGATGTCCTTGACCGGAGAATCAGGTGGGCCGAATAC
CGCCAGGTAGAATGGCGCGTACGCGCGGGAGAAATCGATGACTTTCTCGCGATCCGGGTT
CTTGCCCAGGCTGGAGATCACCAGATCAACCTTGCCGGTGGTCAGGAACGGGATGCGGTT
GGTGCTGTTGACCGGCGTCAGTTCCAGCTTGACCTTCAATTGGTCGGCCAGCAGTTGCGC
GGTGTCGATGTCCAGGCCGCGAGGCTTCATGTCCGGACCGACCGAACCGAATGGCGGGAA
GTCCTGCGGAACGGCCACCTTCAAGGTGCCACGCGCTACAACGTCGTCCAGGCCGTTGGC
GTGGGCGGGTGTCTGGCTCAGCATCAGGCTAGCAAACAGTGCAGCAAGCAGGGCGCTGTA
ACGCTTGGTCATAGAAATCTCCGGGCGAAACGTAGGATGTTGGTCCGTCTCCAGTGCACA
GCGCATGCCATCAGGCGATGACGTGCCATAACTCAAGCTTTGCAGCGTGTTTATGGTCTT
ACTGGTCTGACCAGTAAAGGTGTGGCTCGCCCTGCTTTGGCGCGTTGAAAAGCGCTGCCG
CCCCAGCACTGGGCGTCGCTTGCCGAATCTTCGGGATGGCGATAAAAGGGATTTTTACTG
GACTGACTGGCCTGAACAGTGATGCCCCACACCTCACTCGCAGTACCCGAATCAGCCCTC
CGGGCCATTCGCAAGTTGATTGCCGAGCAAGGCTACAAGCCCGGCGAAAGCCTGCCATCG
CAGCGCGATCTGGCTGTTTTGCTGGGAGTCAGTCGTGCTTCATTGCGTGAGGCCTTGTCA
TCGCTCAGCGCATTGGGAGTGGTCAGCGTCCAGCCGGGTAAAGGCGTGTTCGTGCAGTCC
ATTTCTGAACCAGAACAGCGCACGAGTGGTTTTTCCTGGCCTTTTGAGGCACAGGTTTCT
CCGGCCGACACGTTTCAACTGCGTTACGCGCTGGAAGGCTTCGCCGCGGGCCTGGCAGCC
GTCACCCTCACCGCTGATGAACGAGATGTGCTTGAAGACAATGTCGAAGCCATGCGTATG
GAATTGCGTGCCGGTGACTTCGAGGCCGCAGCCCGGCTGGATTTCGAGTTTCACCGGCAT
ATTCTGGTCGCCAGTGGCAATCAGGCCATGCTGGGGATCGTGACCGCAGGTGCCGACATC
TTCCTTGAGAGCCAGAAAATGCCGTTCATACGTGCGGCAAGGGTCATGGAAACCTGGCAG
GAGCACCGCAAGATCCTTCGCGCGCTGGCCCGGCATGCGTCGGGGCCCGCGCAAAAGGCC
ATGCAGGATCACATCCGTGGCGCAGCGCTTCGTACTGGCATTGTGTTCGTTTCGCCTTCC
AGCTGAGCCTCTGCCATAACTCCAGTCATGCACCACCATAGCCAGACTCAATGAACCTTC
GCTTCCTGAATGACTTGCGGCCCGCTATGATGAGCGTCGTTTTTCGCCTATGACCTCGGA
GACTTCCATGAGCAACGAAAAGATCAAACACGTCACCGACGCTAACTTCGAAGCCGAAGT
ACTCAAGGCTGAGGGTGCTGTGCTTGTAGATTACTGGGCTGAGTGGTGCGGTCCGTGCAA
GATGATTGCCCCGGTGCTGGACGAAATCGCCGACACCTATGCCGGCAAGCTGACAATTGC
CAAGCTGAATATTGACGAGAATCAGGAAACCCCTGCCAAGCATGGCGTGCGCGGTATCCC
GACGTTGATGCTGTTCAAGAATGGCAACGTCGAAGCTACCAAAGTGGGCGCTCTGTCGAA
GTCGCAGTTGGCCGCGTTTCTCGACGCCAACATCTGAAGCACTTCAAAGCCCCGCAAATA
GCGGGGTTTTTTTCGGGTGTCGTACTAGACGCCTGGAAAATCAGGTGGTACATTCGGCCC
CGCAACGGCTTCTCCGTTGCCCCCTGCTAGCCGTCGCCGACGCTCTCCTTTCGATTTAGT
ACGCGATCCTGTCGCCTTTTCTGCGGCGCGGCCTCATTAAGCCAAAAGCTTAATTTCCCC
CTCCATACATGATTACGTCATTCCCCATATGAACCTGACTGAACTCAAGCAAAAGCCGAT
TACCGAATTGCTCGAAATGGCCGAACAGGCTGGCATAGAAAATATGGCCCGTTCGCGCAA
GCAGGACGTCATTTTTTCCCTGCTCAAACGGCACGCCAAAAGTGGCGAGGAAATATCCGG
TGATGGCGTGCTGGAGATTCTCCAGGACGGCTTCGGTTTCCTGCGCTCTGCAGACGCTTC
CTACCTGGCCGGCCCGGATGACATCTATGTCTCTCCTAGCCAGATCCGCCGCTTCAACCT
GCGTACCGGCGACACCATCGTTGGCAAGATCCGTCCACCAAAGGAAGGTGAGCGTTATTT
CGCTCTGCTCAAGGTCGACACGATCAACTACGACCGTCCGGAAAACGCCAAGAACAAGAT
TCTGTTCGAAAACCTGACGCCGTTGTTCCCGACTATTCGCATGAAGATGGAAGCCGGTAA
CGGTTCCACCGAAGACCTGACCGGTCGTGTGATTGATCTGTGCGCACCGATCGGTAAAGG
TCAGCGTGGTCTGATCGTTGCTCCGCCGAAAGCGGGCAAGACCATCATGCTGCAGAACAT
CGCGTCGAACATCACGCGTAACAACCCGGAAGTGCACCTGATCGTTCTGCTGATCGATGA
GCGTCCGGAAGAAGTAACCGAAATGCAGCGCACCGTGCGCGGCGAAGTGGTTGCCTCGAC
ATTCGACGAACCGCCAACCCGTCACGTACAGGTTGCCGAAATGGTGATCGAGAAGGCCAA
GCGCCTGGTCGAGCACAAGAAAGACGTCGTCATCCTGCTTGACTCCATCACCCGCCTGGC
TCGCGCCTACAACACCGTCATCCCGAGCTCCGGCAAGGTACTGACCGGTGGTGTCGATGC
TCATGCGCTCGAGAAGCCAAAGCGCTTCTTCGGTGCTGCGCGAAACATCGAAGAAGGCGG
CTCGTTGACTATCATCGCCACCGCACTGGTTGAAACCGGTTCGAAGATGGATGAAGTCAT
CTACGAAGAGTTCAAGGGTACTGGCAACATGGAGCTGCCTCTGGATCGCAAGATCGCAGA
GAAGCGTGTGTTCCCGGCCATCAACATCAACCGCTCCGGCACACGCCGCGAAGAGCTGTT
GACCGCTGATGACGAGTTGCAGCGCATGTGGATCCTGCGCAAGCTGCTGCACCCGATGGA
CGAAGTCGCGGCTATCGAGTTCCTGATCGACAAGCTGAAGCAGACCAAGACCAACGATGA
GTTCTTCCTGTCCATGAAACGCAAGTAACTGGCAGGCTGAAACAAAGAATGGTGTCCTTC
GGGGCACCATTTTTTTTGCCCGCGCGCCGCCGATTAGCTGCCTTGAAGGGCTGGAGCAGG
TACGATGTGCGTCTATTTGGATAAATGGCCGGGTTAATGAAATTCAAAGATCTTAGGGAT
TTCGTGCAGCAGCTTGAGCAGCGCGGAGAGTTGAAACGCATCCAGATGCCGATCTCGCCT
GTGCTGGAAATGACTGAAATCTGTGACCGTACCTTGCGTGCCAAGGGCCCGGCCCTGCTG
TTCGAAAAACCGGTCGGTTTTGATATCCCGGTGCTGGGCAATCTGTTCGGCACGCCAGAG
CGCGTAGCCATGGGCATGGGCGCCGAAGCGGTCAGTGAGTTGCGTGAAATCGGCAAGCTG
CTGGCGTTTCTGAAAGAACCCGAGCCGCCCAAGGGTCTGAAAGATGCCTGGTCCAAGCTG
CCCATCTTCCGCAAAGTCATCGCCATGGCCCCCAAGGTGGTCAAGGATGCACCCTGCCAG
GAGATTGTCATCGAAGGCGATGACGTCGATCTCGGCATGCTGCCCGTTCAAACCTGCTGG
CCGGGCGACGTCGCACCGCTGATTACCTGGGGCCTGACGGTCACCAAGGGCCCGAACAAA
GAGCGGCAGAACCTCGGCATTTACCGTCAGCAGGTCATTGGCCGCAACAAGATCATCATG
CGTTGGCTCAGTCATCGTGGCGGCGCGCTGGATTTTCGCGACTGGTGCGCCAAGCATCCC
GGCGAACCTTATCCGGTTGCCGTCGCGCTGGGCGCTGACCCGGCGACCATTCTCGGTGCC
GTGACGCCAGTACCGGACAGCCTGTCCGAATATGCCTTCGCCGGGCTGTTGCGTGGCTCG
CGCACCGAGCTGATCAAATGCCGTGGCAGCAACCTGCAGGTGCCGGCCAGCGCCGAGATC
GTGCTGGAGGGTGTGATTCATCCGGGCGAGATGGCCGACGAAGGGCCTTATGGCGACCAC
ACCGGCTATTACAACGAAGTCGACAGCTTTCCAGTGTTGACCGTCGAGCGCATCACGCAC
CGTATCAAGCCGATCTACCACAGCACCTACACCGGCCGTCCACCGGATGAGCCCGCCATT
CTGGGCGTCGCGCTGAACGAAGTGTTCGTGCCGATTCTGCAAAAGCAGTTTCCGGAGATC
GTCGATTTTTACCTGCCGCCCGAAGGTTGCTCGTATCGCATGGCGGTGGTGACCATCAAG
AAACAGTACCCCGGTCATGCCAAGCGCGTGATGCTGGGGGTCTGGTCGTTCCTGCGCCAG
TTCATGTACACCAAGTTCGTGATCGTCACCGACGACGACATCAATGCTCGTGACTGGAAT
GACGTGATCTGGGCCATCACCACCCGCATGGACCCCAAGCGCGACACGGTCATGATCGAC
AACACGCCTATCGATTACCTCGATTTTGCCTCTCCGGTGTCCGGGTTGGGATCGAAAATG
GGCCTGGACGTCACTAACAAATGGCCAGGCGAAACCACGCGTGAATGGGGCAGGGCTATC
GTCAAGGACGAAGCCACCACACGCCGCGTGGACGAGATCTGGACTCAGTTGGGAATAGAC
TGATGCGCGTAACCTTGCAGCCGTCAGGTGCGGTGCTGGACACCCTGCCGGGCGAGCGGA
TTCTCGATGCTGCGCAGCGTCTGGGCTATGAATGCCCGCAGAGCTGTCGTAACGGTAACT
GTCATATCTGCTCGGCCTTGCTGGTCGAGGGGCGAGTGATGCAGTCGGGTCAGGAGCTTG
ATCACGGCGAGATTCATACGTGTGTAGCAGAGCCGCTTGAAGATTGTGTTGTGCTCTGGG
ATGGCGTGCTGGCCAAGGGTGAACTGCCGGTGCGCAGCTTTGCCTGCCAGTTGAGCGAGT
GTGTCGAAATCGGTGGCGATGTCTGGCGGGTAGGCTTGCGCGCCCCGGCAGGCAAACCAC
CGCGTTACCACGCTGGACAGTACCTGATGATCGAGCGGGAGAATGGCGAGAAGTCGGCAT
TCTCCATCGCATCGGCACCGCACAGTGGCCGTGATCTTGAGCTGCATGTACTGGCTCGTG
AAGACAGTGCGCGCAGCCTGATCGAGCAACTGCAACGCAACAAAATGGCGCGGGTCGAGC
TGCCGTTTGGCGATACCCACCTTGCCGAGCTGCCGGACGGGCCGTTGGTACTGATCGCTG
CCGGTACAGGTATGGCGCAAATGAACAGTTTGCTTGAGCACTGTCGCTCAGCAGGCTTCA
GTCATCCGGTGCATTTGTACTGGGGCGTGCGTCGGCCCGAGGATTTTTACCAGGTCAGCC
ACTGGGATGAGTGGACGGCACTGCCGAACCTGTTCCTGCACAAGGTCGTCAGTGACCTGT
GTGGCTGGGAAGGGCGCTGTGGTCTGCTGCACGAGGCAGTTTGCGAAGACATCAAGGACC
TGTCGGCGGTTTACGTCTACGCCAGCGGCTCGCCTGCCATGGTTTACGGAACGCTGGACG
CTCTTGTCAGTGCCGGAATGGACGCTCACCAGATGCGCGCAGACGTATTCGCCTACGCAC
CGCGTCCGTAACGCCGGACTGACGGCTGCATAACTGGAGTGTAAATTGCTTCAGCTGCTT
ATAGCTTACGGCGATGCCAATTCGCCGCCAGACAACTTTTTGTAGAGGCAGGCCTTTGGT
CTGTGGCAACAACCGAACCACGACACCCTGATGCCGCTCACCCACGAGCGAGTCAGCGGG
GCTCGGTAAAAACTGACAGCCAGACTGTCAGGGGGGCAAATGGAGAATCCAATCAACGAG
TTGGCCGCTGCAGTGCATGACGGCCTTGGGCTGACGTACCCGCCCGTTATCGATCTGGGT
CCGCAGCTTACCCGCGAGCAACTGCTCGCATCCATGGACGCCACCATGCGTCTTCATAAA
GGCGGCCCGGTCTGGCTGTTTGCCTACGGCTCGCTAATCTGGCGTCCCGAGTGCACTGCG
GTAGAGAGCCAGCGCGGTCGAGTGCACGGTTATCACCGTGGGCTTTACCTGTGGTCGCAC
GAACATCGCGGTACGCCTGAGGTGCCAGGCCTGGTATTCGGGCTGGATCGCGGCGGTTCA
TGCACCGGCTTTGCCTATCGCCTGCCGGATGAATGCCTGGAGAAATCGCTGCTGGCCTTG
TGGGAGCGTGAGATGCGATATCCCTCGTATCGCCCGCACTGGCTCAATTGCCGCCTCGAA
GACGGCAGGAAAGTACAGGCGCTGGGCTTCGTGCTGGAACGGCATTTGCCCAGCTACGCT
GGCAACCTGCCCGACAGCGTGCTGAGCCAGGTGCTGGCCAGCGCCAGCGGGCGCTATGGA
ACCACTCGCGAGTACGTGGAACAGACGGCCAAGGCCCTGCGTAGCCACGCCATGCCAGAC
CTGAATCTGGAGGCGCGGCTCAAGCGCTGCAAGTCAGAGACCGCCTGACCGGCCTTTGGG
TCAGTCCTTGGTATCGCGCGAGGTGCTGGCGACCTGTTTGTGCCGCAGCGTCGGCGCAAG
GAATGCCATCGCCAGAATGCACGCGCCGATCAGCAGCACAAAGCCGCCGTCCCAGCCGAA
GTGGTCGACCGTGTAGCCCATCGCAGCACTCGCCGCGACCGACCCGCCCAGGTAGCCGAA
CAGCCCGGTAAAGCCGGCTGCCGTACCCGCTGCCTTCTTCGGTGCCAGTTCCAGCGCCTG
CAGGCCGATCAGCATGACCGGGCCGTAGATCAGGAAACCGATAGACACCAGCGCGATCAT
GTCGACGGTCGGGTTGCCTTCAGGGTTCAGCCAATACACCAGCGTGGCAATGGTCACCAG
AAACATGAACACCATGCCGGTCAGGCCGCGATTACCCTTGAAGATCCTGTCCGACATCCA
GCCGCACAGCAGCGTGCCCGGAATACCTGCCCACTCGTAAAGAAAATAGGCCCATGAGGT
CTTGTCGACCGTGAAATGCTTGGCTTCTTTCAGGTAGGTCGGGGCCCAGTCCAGCACGTC
GTAGCGCAGCAGATAAACGAACACGTTGGCCATCGCGATGTACCACAGGAACTTGTTGCG
CAGCACGTATTTGACGAAGATTTCCCGGGCGCTGAATTCCTCTTCGTGGCTGGCATCGTA
GCCTTCCGGGTAATCGTTCTTGTAGTGCTCGATAGGCGGCAGGCCCACCGATTGCGGGGT
GTCGCGCATGGTGGCGAAAGCAAAGACCGCCACCAGCAGCGCAACGGCCGCCGGCACATA
GAATGCTGCGTGCCAGTCGTTGGTCCAGCCCATGCCAAGCAGGAACAGCGGGCCAATCAG
GCCGCCGCCAACGTTGTGCGCCACGTTCCACACCGACACCACGCCGCCGCGCTCTTTCTG
CGACCACCAGTGGACCATCGTCCGCCCGCTCGGCGGCCAGCCCATGCCCTGTGCCCAGCC
ATTGATGAACAGCAGCACGAACATGATCGTGACACTGGACGTCGCCCACGGCGCGAAGCC
GAAGATGAACATGATCCCGGCAGACACCAGCAGGCCGAACGGCAGGAAGTACCGCGGATT
GGAGCGGTCTGAAACGATCCCCATGAGGAATTTCGACAGGCCATAGGCAATCGCGATGGC
CGACATCGCCACGCCCAGCTGGCCACGCGTATAGCCTTCGTCGATCAGATACGGCATCGC
CAGCGAGAAATTCTTGCGCAGCAGGTAGTAACCGGCATAACCGATAAAGATGCCTGCGAA
GATCTGCCAGCGCAGACGCCGATAGGTGCTATCGACCTTTTCTTCGGGAAGGGGTGCCTG
ATGCCTGGCGGGGCGGAAGAACCCAAACATGGAGAAGCTCCTGATTGTTGTTTTTTTTGC
GAATGCGAATATTACATTTTCATTACAGAAAAAAGCAGTGCCTTTGGACTGATTTTTTGT
AGGAGATACGGACGTTTTTCTGTTCTTTTATGAACATTTGGCGAGCGTTTGTATGTGTTT
CAAAAGTTTGGGATGGGTCCTACAGGCGTATCGGAAGACGCGTGCTTACTGGCCTTTCGG
CAGGCTTTTACCATCGTCGTCATTGCGCCGCAGCGGCGCACCACGACGATGAGCCCTTAC
AACAATGAGAATTTCCGCCTTCATGATTGCCGTCGCACTGGCCCCGCACGTTGGCGCGAC
GGAGTCATTTCTGGTGCCGGTGTACACGCCAGCACCGGTGTTTCCTCCTGAACTGGTCAA
GACCCGCTACGCAGGAAAGGTCCGGGCACAGCTGTGGATAAAGTCCGACGGTCAGGTCCG
CGAAGTCAGAGCCGTCGAGAGCGGCCACCCGCAACTCGCCGAAGCGGTGGAGCAGGCGCT
CCGCCAGTGGCGTTACAAACCCTGGGTCGGAACAGTCGGCGCGCCGCCCATGACCACGAT
CACCGTGCCGGTGATTTTCGGCTCCCATGGCTATAGGCGTTTCAATACCGAAGTCACCGT
CGGCCTGGGCAACATCCGTTGCGGTTACCTCAACCACGAAGTGAAATCCGCCCGCCAGGA
CTATCCCAAAGAGCCGCTGAGTAAAGTCGACGTGTTCTGGTACACCGGGCAGGCGCTGTT
CGGCAGTCATGTTGCCCACCAGCGCAGCGAGCCCCAGCGCAAGGCGTTGCTTGAATTGCT
CGGAGCGTCGATACCTGCGGTAGTGAGCAACTGCAGAAGCAATCCGGATCATCTGTATGG
GGATTACCTGCCTGGGCCGGTCAAGGTATTGATGGTCGGGTTGGCCGAGCAAGCGGAGGG
CAGCGAATGAGCCGCGTGCTGAGTGTGATCGTGTTGGCGGGGTTACTCTCGGCGGGGACA
GCACAGGCGTTGCCGTCGTATCCGGTGCCGTTGTATATGCCGGAGCCGGACTATCCGGCG
TCGATGCGTTATGCCTTGGTAAAAAACAGTGTCACCGTCAGGATTTTCATTCAGGCCGAT
GGCGGCGTGCGCTTTCTTGAAGTGCAGGGGGCAACTGATCCGAGGTTCATCAGCCTGACC
CGAAGTGCTGTTGAACTATGGACCTTTGAACCCTGGGACCCACCGGCCTCTCATCCCGAG
GGCGAAGCAGTCACAGTCACGTTTACCTTCACAGGGCGACCACACAGCAACCCGCCGCTG
ACAGCCAATGCCGAGCTGAAGCAGGAGTTGTGCTGGCAGTTGAACAGGGAAATGTTCGAG
GGTCGCAAATGGCGCAAGGACGTCAAGCCGGATGCGCTAATGCGGACAGAGCTGTACCTG
TCGAGCGGTCCGGTCATAGCGCAATTTCTCACCCTGGACGAACGTCAGGCATTGGTTCTT
GAACTGCTGGAGGCGGTGCCGGACATTATCGCCCAATGTCAAAAGAATCCGATGCGTAAG
TATGTGGATTATTTGCCGGAGAATGTGAGGAGTGCTTTGTAGCGGTCGGGTCTGTTTTGA
TGGCTTGCGTCAGTTCCACTTGATGCACAGTGCCGGGGCCAAAGCGTCATCGCCTTGGTC
CCGGCCTTGTCGCGAAAGATTAGTGAGTGGCGCTCATATTCTGAATCGTTTCAAGTCGGC
TCAGTCCGAGCGCGCCGTGAGCGTTGAACGCGTTCGAGAAGTCTGTGATCGCGATTTCGA
TAGTGCCTTTCAGTACCTTGATTGCATTATCGATTTCTCGCGACGCTTCAGGTCCAAATG
TCACCTCGACCGCATGGCGGGATTCGGCCTCTTTAGCGCGAGCTTCCTCGGCGTTGCGTA
AGGCCAAAGCGTGCTTGGCTTCTTCGACCTGACGCTGTGCAAGTTGTAACGCGGCCTCTA
TGGCCCGCTGCTGCGCTGCTTGTTCCTCCGCGAGTCGTCGAACTGCCGCTTCAGCCTCGG
CTCTTGCGCGCGCAGCTTCTTCGACTTGGGCTTCCTGGGCAAGGCGCTCAGCGTGTTGGC
GACCAAGTTCTGATAGCCTGGCAAATAAGTCTTCGATGCTGCGCTTGAAGTTCTCCAAGC
CAAGAATGCTGTCTAAGAAAGATCTCGCTTCGGCTACCAAATCCGCAAGGCCGCCGTTCC
CGGGCGCAATTCGTATGTTTTCCTTGGGCGTATTGGCAAGCTCGATATATCCCGGCTGCA
GATGTGCTCGTTTACTGCTGATCAGATGGTTTGCGGCATGTATGTATTTGTCGGCTATTT
CTATATAGTTCATCCCGCTCCAGTCGCCGACGTAAGCTGCAAGCTCGGTATGTATATGGT
CAGGTAATTGCCGAAGGTGATAATTTAGTTCTTCCATGAGTGTCTTCCTTTTTACAGTAG
TTGAGCTGATGGTATAAGGGGTGTTTAGTTTTTGAATCCCGGCTTGCCATTTTTAGCTCG
CCATTCTTTGATTGTTTTTAAAATACCCTCCGGGGTGTCCTCCTGACCTTCCTCGGGATA
AAAGATTACGTCTGTTTGCGCTGGATGCTCTGTCACCTTTACAAAGTGCTTAACTAAACG
ATCCATGTGCTTAACAAACTCATCACCATGAAGTTGAATGTGTTGAGAAGAGAGTCCCCT
CAAAAATTCCAGGAATTCTTCTTCGGTGTAATCTTCTAGCTTTTCTTTAAAGATCATTTT
TTTTGGCTCCTGTGATGATCAATATGTTGCCTTGGTGTCATAATAACCAAGTTGTCGATG
TCATAAACCGCGCCGCCTTTTGAAATATAATTTTCATGATGGATTTCAAATCTCGTACGG
CCTCCGGCTTGGTCGCTGAGTCTAGGGTGGGGCGCACCACCACCTCGCATTATTTCAAGG
TTATTCTGAGTAAACTGTTTCCCTAGCTCGGGATCATCGGCTACGGCTATCCAGGTTGCT
TTCCTCAGTGAAGCAAAATCACCAAATCGTCGTCCGCGCAGTTGATCTGCAATATGCGTC
GGAATCGATGCGCCTTCTGCACGCGTTCTGTCTCCTAGCCAAACTCCAGTCACCGCTTCA
CCATACCCACTCGCAACCCCCGGGATCGACCTCGGGTCCTTGAACAGCAGGTAGCTATTC
GGCAGCCCTGAATCAATCGGCGATATGAGAATGTAATCATCAGGATCATCTCGATCAATC
GCCGGGTAAGCTTCAAGCTCGGGTACAAAAGGTGTCACCACGTTGCCTGTATCTTTCGGC
AACGCGGGTGGCCCAGCGGTTAGCTTGTCGAACTGTCCGCCGGTTGTGCTATTGGCGTCC
ATATAAGGGCCGGTGTCGATTCCCCGTCACGGATAAACTCGTAGGACTTGTTCAGTGCGT
TATAGGTGAAAGTTCTTACGCGAACCTTGGTACCAACTTTCACACCGTCCGTAGCTACCC
AGCGTGCACCGCCGCTTGCGCTAGCTCCATCGGATGTAAGTCGATGAGGCACATCCAGCG
TGCCTTTGACGCTGGCAAGGTATTGCAGATCGATATGCGGTGGCAGGTTGAGCTGCGACA
GAGGTGTGGCGATCACAGCAGGCGGCAGCTCTGAGTCGCCCAACGGTTGTGGATACATCG
CCAGCAAGGTGACCAGATTGCTGCCAAGCGTTCTGGTCGCGATCCTGATGAGCTGGTCTT
TCGCGATGTTGGTCGCAACGGTCCTGATGCCCGGTGCTGCGGTGGTGGTTGACGCGGGGG
CAATAACTGACCACAGCTTGTTGATGCCAGCGGCCTGTCGGGATGATGTCCGATCTGCAT
CCTGACTCGCCGTTTTATCGGCTAGCGACAGTTCAGCATGGCGCATGGAAAGTGCTGCTG
ATTGTTCATTGAGCAGCGTGACCGACTCGGCAAGAAGCTTTGCTTCGTAGGTTTGAGATA
ACGCGTTTACCCACGCTTCATGGGCCTGCTGCACACGTAGAGGATCACCCTGGCTGTAGT
GCACCAGATAGTTCAGGTGGTCCTTTTGTGTGGCATGGTCAAGTTCTTGACCGGTGAGAC
TCAGAGCCTGAGCGCGATGCTCTTCCAGTAAAGGCTGTTTGGTTGCGAGTAAGTAGTTAA
CGCTGGTTTTTTTCTGAAGTATCAGCTCAAGAGCCTGCTTGTCGCCTGGGTAATCAACAT
TCAGGTCATGACCCGGCGCTATTTCTTTTTGAAGAGTATTCGGCAGCGACGCAGAAGCCA
GTAAATAGTTTTGTGCAAATCCAGATTGTAACGACGGGTAGGCATTCGTCAGCGCTTCAA
GAGCCAGTCGATGAGCCTGATCCTTTTCGGCCTGTGCACGTACTTGCGCTTCAATACGTT
CTCGCTCGGCGGCTTATGCCATTGCCTGGGCATGTGCCTCAGCGTCTACTCTTGCGAGGT
GGGCCGCGTGTTCTTCCGCTTGCCGCTGGGCCGAAGCCTGAGCTTCTGATCTGGCTTGAG
CGCGAGCGCGGGCGCGTTTTTTGGCTCTTTTACTACTTGAGCCACCAAAGCCGCCGCTGA
GTCCTCCATTGAAGCCACCACCAGTTCCACTGTTGAAGCCGAACGACCAATCGCCACCCT
GGCGTGTTCTGGATCCGTGAGTAGCATCAGGGGCGCCGGTATGCTGAGGGCTGACCTTTA
CTTCAATTCCGCCGCCCGTGTTACTTTCAGGTCCAGTAATACTGGTATTTACGCTTTTGT
TACCTCCCATGTTAGGTACTACGTATAGATGCTTTTGTTCTTGTTCATTAGGGTTTTGGT
CTGCCATACATTAAGTCCTTGTTTGTGTATGGCGATACAGTATTTCCTCAAGAGTGGTTA
GGTGGTGTAGATATATATTTTTCTTAACAGTTTCGACTTGATACTAACGATTTACTTAAT
AGTACAGGCTCAAGGTATCAATTCACCAAAACCACCACCTTCCCCACAGCCCTGCGCTCA
CCCAACAAATCAATCGCCTCCCCAGCCTTTTCCAGCGGATAAACCGTCGACACCAGCGGC
TTCAACTTCCCCTCTTCAAACCACGCAAACAGCTGCTTGAAGTTCGCCGCATTGTCCTGC
GGTTGCCGCTGCGCAAACGAGCCCCAGAACACGCCGACCACCGATGCGCCCTTAAGCAGG
GTCAGGTTGACGGGCAGGTCCGGGATGCGGCCGCTTGCGAAGCCGACGACCAGCAGGCGG
CCGTTCCAGGCGATGGCGCGGATGGCCTGGTCGAAAAGGTCGCCGCCGACCGGGTCGTAG
ATCACGTCGGCGCCGTTGTCGTTGGTGAGACGTTTTACTTCGTCCTTGAGGCTGGTTTCG
CTGTAATTGATCAGTTCGTCTGCGCCTGCGTTTTTGGCGACTTCAAGTTTTTCCGCGCTA
CTGGCGGCGGCGATGACGCGTGCGCCGAGGGCTTTACCAATTTCCACGGCGGCCAGGCCC
ACGCCGCCGGATGCGCCGAGCACCAGCAGGGTTTCGCCGGCTTGCAGGTTGGCGCGTTGT
TTGAGCGCATGCATGGAGGTGCCGTAGGTCATGCTGAACGCCGCAGCGGTGGTGAAGTCC
ATGCTCGTCGGTATCGGCAGTACGTTGTAACCGGGTACAGCGACCTGCTCGGCAAAACTG
CCCCAGCCGGTGAGGGCCATCACGCGGTCGCCGGGCTTGAGATGGGTTACCTTTTCCCCG
ACGGCTGATATCACGCCTGCTGCCTCGCCACCCGGCGAGAAAGGGAAGGGTGGCTTGAAC
TGGTATTTGCCCTCAATGATCAACGTGTCGGGAAAGTTGACCCCGGCGGCGTGTACGTCG
AGGAGGATTTCGTTCTTTTTGATCTCGGGGCCAGGCACGTCTTCAAGCACCAGCGTGCTG
GCCGGACCGAAGGCTTTGCATAACAGGGCTTTCATTAGGCTATTCCTTTTTCGGTAATGG
CCGATAAAGTGAGTTAAGTGGGTTCTCGGGTCAACAAGCATGGCCCGGCCTGATAAGCAC
ACATAAGCTGTAAGCTACGTGGCAAACCGTATTAAGGAGTGGACTGTGAAAGCGTGGATT
CTGGTATTGCTGGCCTTGTCATTGCCTGTCATGGCGCAAGAGGAAGCCAAGGAAGAAGGC
GGCCCGCCCAAAGCGGCCTATGTCTCGCTGACGCCGCCGTTCGTGGGCAACTACGCGCTG
GATGGCGGCCCCAAGCTGCGCGTCTACAAGGCTGACATCGCGTTGCGTGTAACGGGTGCC
GATGCCGAGGCGGCGGTGAAGCGCAATGACGCCTTGATCCGTAATCAACTGGTGTCGTTG
TTCACTCAGCAGACGGTTGATTCCATGAGCAGTGCCGAAGCGAAGGAAAACATTCGTCAG
GAAGCGCTCAAGCAGGTGCAGCGCGTCATGACCGATGAAGAAGGCAAGCCGATTGTCGAA
GACTTGCTGTTCAATAACTTCATCGTTCAATAACGCGTGTCAGCGCAGTGCCAGGATCGC
CGCCCACTGTTCGGCGGTGACGGGCATCACTGAAAGCCGACTGCCTTTTTGCACCAGAGG
CAGTTGCTCCAGCTGGCTTTGTTGTTTCAGATAACCGAGCCCCAGCACGCTCTTGAAGAT
ATCCACAAACTCGACGTCTATGGCACTCCACGGGTTTTTATCCGCGGTGGCCTTGGCGTC
GTGATAGTGGCTGTCGGGGTCCAGCGCAGTGGGGTCCGGATAAGCGGCTTTGGCGATTTT
GCCGATGCCGGCGATTCCCGGCTCCGGGCAACTGGAGTGGTAGAAAAAGAATTCGTCACC
CTCTGCCATGGTTCTCAAAAAATTACGTGCCTGATAGTTGTGCACCCCGTCCCAGCGAGC
GTTACCCCGTTTTTGCAGGTCGCTGATCGAGAATTCGTCAGGCTCGGACTTCATCAGCCA
ATAGGCCATTGCTCTCTCTCCAGAGACAAAAGTTCACGGTATTACCGACAGTTTGATCAC
AAACCGACAGTCGGCTTGCGCCACTATTTGCGTACTGGTTCACGTTACCGCAAAATGCCG
CCCTTTAAAGCTCCACGCTGTTGCACGGCCTATACAAAAACCGATGCTGACATCGTATTG
ATTTGCCTAAGGAGGGCAGTCAATGAAACGCAAGCCTGATTTACTCTGGATTCTGGTTAT
TCTGTTTGGCTTGGGTGTCGTGACAACCGGTTATGCGCAAAGCTTGTGGACCAGCAAGGA
TGACGCTCCAGTCGAGATCACTCAACAACAGCAAAAAGTCCCCGGCAGGCATTAAGCCCT
GCTTCTGCTCTGATCGTTGATTGCCCTGTTGGCTGAACGATCAGAGTATCTGTGTCAGAT
ACCAGCCTTTATCAGATACCGTGCCTTGTAGCGGTACATCCCAACTGGCCTGCGCCAGTC
GATCCACTTTCTGACATTCGTGAGCCAGCCCGAGCAGAACCGGTTTGCGCCAGGCCTTCC
TGCGCGCCAGATACGCCAGGCTTCGGTCATAAAACCCTCCGCCCATGCCCAGGCGACCGC
CTTCGTTATCGAACCCTACCAATGGCATAAGCACCAGATCGAGTGCCCACACATGGCGTT
GTTTCGCACGGTTGATGAGAGGCTCGGGAATGCGGAAGCGATTGGGGATGAATTTCTCGC
CTGGACGCACGCGCTGAAAAACCATGCGCGTTCGCGGCCATGCATTGAGCACTGGCAGGT
AAGTGGCCTTGCCGCGTCGTTGTGCTTCACGCAGCAGCAGCCGCGGGTCGATCTCGCCAT
CCATCGGCAGGTATAGCGAAACATGCCGGGCACGTCGAAACAGCGGGTGCTGCGCCAATT
GTCGGTAAACATCGCGGGCGGCTTCGCGTTGCTGGCTGCGAGTCAGCGCCCTGCGTGCCT
TGCGTAGCTGGCGGCGCAGTTGCGGACGTGTGAGCGATTGGGCGCTGATCATGAGCAGAA
GGTCATGCAGGCTGATCCGGGAAGGGAGTTGAAACCAGAGCAGAATCGTCGTTGCCAGAC
AGCAGGGCTGGCAACGAACTGAATGTGGACTCCCCGACGAACCGCTGTCGGTTTAGCCCT
TGAACCCGAAAGTTCAAGGTGGAGATTGCAGGAGGTTTTAAGGCTTTCCGTCGAGCGGAC
ATGCACACCAACCCCAACGTGCAACCCCCGTGGTTGTGCGTATCGGCTCAGGGACATGAC
CGACTGGCAAGCACTCCAGGGAGCAGCGCGAGTATACAGAAATGCCTCGCAATAATCAGC
CCCGAGTTGAATCCGGTGTGCCGGGCGTGTCTGTGGCCAGCACCAGATCGACCTTGTCGA
GCAGATCGCGGACCTGTTCGCGAGTCGAACCGCTGGTCTGTACGTCAGGCAAATGTTCTT
TATGCAGCAGGTCGTGAGTGATGTTGAGCGCGGCCATCACGGCGATGCGATCGGCGCCGA
TGACTTTGCCGCTGCTGCGGATTTCACGCATCTTGCCGTCCAGATAACGGGCGGCACTGA
CCAGGTTGGTGCGCTCTTCCTGAGGGCAGATGATCGAGTATTCCTTGTCGAGGATCTGAA
CGGTAACGCTGTTGCCATTGCTCATGAGTCTTGCTCCAGGGCTTTGAGGCGCGAAATCAT
TGACTCGACCTTCTGCCGGGCGATTTCGTTTTTTTCAATGAGTTGGGCGCGTTCCTCGCG
CCAGGTCTTTTCCTGAGCTAATAGGATTGCATTTTGGCCTTTAAGTTGCTCGGCATACTT
CAGGAGCAGCTCCACACGTTTCATCAGCGCTTGCAGGTCGGTGTCTTCCATTGTTTTCCA
CTGAATACTTTCTGATGAATGGCAGGGGAGGCGATGCTTGTGCTCAAGCTCGAACCGCCG
TCCGGGTGATCTTGTCGCGCGGATAGTCTAGGATACAAGGCCTTCATTCTAGACATTGCG
CCGTTTGGCGACTAGCTACCCATGCCCATTCAGAATTCTCCGTACAAAGCGTTCGCCACT
CTGCTTAACAGTGGCGGTCACCAGGTATCCCCTGCCGAGCTGCATGGCCTGCTGCTGGGG
CGTAGTTGCGCAGGTGCCGGTTTCGACAACGAAGGCTGGTTTGCCGATGCTTCGGTGCTG
CTGGAAACCGAGCCGCAAGACAATATCCGCCAGGCGCTCATCGGCTTGCAAGAGATGGTC
AAGGGCGAACTCACCGGTGACGACATGACCGTCGTGCTGTTGCTGCCGGGCGACGATGAG
CCTCTGACCGAGCGTGCTGCCGCGCTGGGCCAATGGTGTCAGGGGTTTCTGGCAGGCTTC
GGTCTGGCCATTGGCGACAAGACGCTCGGCACTGAAGCCAAGGATGTTCTTGAGGATCTG
GCGGCCATTGCCCAGGTGCAGGATGCACTGGACGAGTCCGAAGACGGCGAGACCGACTAT
ATGGAAGTCATGGAATACATGCGCGTAGCGCCATTGTTGCTCTTCACCGAATTCAATGAG
CCTGCTGCGCCGCAACCCAAGCCTTCTCTGCACTGATTGCCCATCACTGCGACACCGGCC
CGCGCTGACGACAGTGCGGCCCGGTAGACTCCATCAGGACTCCTGCTGCCCATGATTCAG
ATCCCGAAGTCCGAATACGCCCGCCGCCGCAAGGCTCTGATGGCTCAGATGGAGCCGGAC
AGCATTGCCATCCTGCCTGCTGCGGCGGTTGCCATTCGCAATCGTGATGTCGAACATGTC
TACCGGCAGGACAGTGACTTTCAGTACCTGAGCGGCTTTCCCGAGCCGGAAGCGGTGGTG
GTGCTGATTCCCGGACGCGAATATGGCGAGTACGTTTTGTTCTGCCGTGAACGCAACCCC
GAGCGCGAATTGTGGGAAGGTCTGCGCGCCGGACAGGAAGGCGCGATCCGCGATTTCGGT
GCGGACGATGCATTCCCGATCAACGACATCGACGAAATTCTGCCGGGCCTCATCGAGGGC
CGTGACCGGGTGTATTCGGCGATGGGCAGCAACCCTGAATTCGACCGGCATCTGATGGAC
TGGATCAACGTGATCCGCTCCAAGGCGCACCTCGGTGCCCAGCCGCCCAAGGAATTTGTC
GCGCTGGATCATCTGTTGCACGACATGCGCCTGTACAAATCGGCGGCCGAAATCAAAGTC
ATGCGTAGCGCGGCGGACATCTCTGCGCGGGCTCATGTGCGTGCGATGCAGGCCTGTCGC
GCAGGCCTGCACGAGTTCAGCCTGGAAGCCGAGCTGGATTATGAGTTTCGCAAGGGCGGT
TCGAAGATGCCTGCCTACGGCTCAATCGTCGCCTCGGGGCGCAACGGTTGCATCCTGCAT
TACCAGCAGAACGATGCCGTTCTCAAGGATGGCGATCTGGTGTTGATCGATGCGGGCTGC
GAAATCGACTGCTATGCCAGTGACATCACCCGGACGTTTCCGGTGAGCGGCAAGTTTTCT
CCCGAGCAAAAAGCGATCTACGAGCTGGTGCTCAAGTCTCAGTATGCGGCTTTCGAGGCC
ATCGGCCCCGACAAGCACTGGAACCAGGCGCACGAAGCGACGGTCAAGGTGATTACCGCA
GGGCTGGTCGAGCTGGGTTTGCTGCGAGGCGACGTCGATCAGTTGATCGAGAGCGAGGCC
TACAAGATGTTTTACATGCACCGTGCCGGGCATTGGCTGGGCATGGATGTACACGACGTC
GGCGAATACAAGGTCGGCGGCGAGTGGCGTGTACTGGAGGTCGGCATGACGCTGACTGTT
GAACCCGGGATCTACATATCCCCCGACAATCTGGACGTCGCGAAGAAATGGCGAGGTATT
GGTGTGCGAATCGAAGACGACGTGGTTGTAACCAGGCAGGGCTGTGAAATTCTGTCCGGT
GGCGTGCCCAAGACCGTCGCCGAGATCGAGGCGCTGATGGCGGCTGCAAAGGCACAGGTC
GCATGAGCCGCTTTAATATCGCCATCGTCGGCGGCGGATTGGTGGGGGCAAGTCTCGCGC
TTTCACTTCAGGCCGGTGCCAGGGCACGTGGCTGGAAGATCGTGCTCATCGAACCCTTTG
CGCCGGGTGAAGCCTGGCAGCCCAGCTACGATGCGCGTTCTTCGGCACTGTCGTTCGGCT
CGCGACGCATCTATGAGCGGCTTGGCCTCTGGCAGCAGATATCCCGCCGCGCCGAGCCGA
TTCTGCAAATTCAGGTCTCGGACCGTGGCCGCTTCGGCGCGACCCGTTTGTCTGCGATTG
AAGAGGGTGTTCCGGCGCTCGGCTACGTGGTCGAGAACGCCTGGCTCGGTCAGGCACTGT
GGGCGGCGCTGGATCGGGATGTCGTCAGTTGGCGTGTGCCGGCCGAGGTCAGGCACATGC
AGCCGCTGGCCGATGGTTATCGCCTGAGCCTCAGTGACGAAACCGAGCTGGATTGTGATC
TGGCCGTGCTGGCCGATGGCGGTCGCTCCAGCCTGCGCGAGCAGCTGGGTATTGGAGTGC
GGCAACGGCCCTACGACCAGCATGCGCTGATTGCCAATATCACGCCGAGCGAAGCTCACT
GTGGGCAGGCGTTCGAACGTTTTACCGAGGACGGGCCGATGGCGCTGCTGCCATTGCCGG
AAAACCGCTGTGCGCTGGTCTGGACGCGTCCGGGCAACGATACCCAGCGCCTGGCCGAGC
TGGACGACCGCAGTTTTCTGGAAGAGCTGCAGGGCGTGTTTGGCTATCGTCTGGGCACGC
TGCGTCAGGTCGGTGCACGGCATGTCTACCCCCTGGCGCTGATCGAGGCCGAAGAGCAGG
TGCGTTCGCATCTGGTGATTCTGGGTAATGCGGCGCACAGCCTGCATCCGGTTGCCGGGC
AGGGGTTCAATCTGTCCTTGCGTGACGCCGATGCACTGGCCGGGACGCTGCTGGACAGCG
CCGCGCCGCCCGGTGAGTTGTCTACTCTGCAGCTCTACCGTGAGCGTCAGCGTCATGATC
AGCAATTGACCGTGGGCTTCTCCGACAAGGTGACACGCCTGTTCGGCAGCTCCCGGTCGG
CGGTTGCCACCGGGCGTAACGTCGGGTTGCTTGGCCTCGATCTGTTGCCAGCCGCCAAGC
GCTGGTTTGCCCGTCAGGCGATGGGCCTGGGGACTCGATCCGATGTGTGAATCACACACT
TTAAACACACGGCTTCGGCCGCAAGCGAGAACGGTTTGACCATGGAAACGCGCGCAGATG
TGCTGATTGTCGGAGCCGGAATGGTCGGCAGCGCCCTTGCTCTGGCGTTGCAGGGCAGCG
GTCTTGATGTGCTGGTGGTCGACGGTGGGCCGCTGAGCGTCAAACCCTTTGACCAACACT
CGGCTTTCGAGCCACGGGTCAGTGCCTTGTCGACAGCCAGTCAGCGAATTCTTCAGCGGC
TGGGCGTATGGGAAGGCATCGCGGCCCGTCGCATCAGCCCGTACGCGCACATGCAGGTCT
GGGATGGCAGCGGCACCGGGCAGATTCACTTCTCTGCCTCCAGCGTGCACGCTGATGTGC
TGGGCCATATCGTCGAGAACCGCGTGGTGCAGGATGCGTTGCTCGATCGCCTGCATGAAA
GCGACATCAGCTTGCTGGCCAATGCGCGGCTGGAGCAGATGCGCCACTCCGGAGATGACT
GGCTGCTGACCCTGGCCGACGGTCGCCAGTTACGCGCACCGCTGGTGGTTGCAGCCGATG
GTGCGAATTCGGCGGTGCGCCGCCTGACCGAAACGCCGACCCGTGAGTGGGATTACCTGC
ATCACGCTATCGTCACCAGTGTGCGCACCGCTGATTCCCACAGGAAAACTGCCTGGCAGC
GTTTTACCGACGACGGTCCCTTGGCTTTTCTGCCACTGGAGCGCGAGGGCGAGCACTGGT
GCTCTATTGTCTGGTCAGTCACACCGGCTGAAGCCGAGCGCCTGATGGTGCTGGAAGATG
ACCTGTTCTGTCGTGAACTGGAGCAGGCATTCGAGGGGCGTCTGGGTCAGGTAGTGTCTG
CCGATGAGCGCGTTTGTGTGCCACTGCGTCAGCGTCACGCCAAGCGTTACGTTGCCAGGG
GGTTGGCGCTGATTGGCGATGCGGCACATACCATTCACCCGCTGGCCGGGCAGGGCGTGA
ACCTGGGCTTTCTCGACGCCGCCGTGCTGGCGCAAGTCCTGACCCACGCTGCCGGGCGTG
GCGAACGTTGGTCTGACCTGCGCGTGCTGGGCCGCTACGAGCGTCGTCGCATGCCGCACA
ACCTGGCATTGATGGCCGCAATGGAAGGCTTCGAACGGCTGTTTCAGGCCAACCAATTGC
CACTGCGCTGGTTGCGTAATACCGGTTTGAAAATGGTCAACCGGATGCCCGAAGCCAAGG
CTCTGTTCGTGCGCGAAGCGTTAGGGTTGTCGGGAGATTTGCCTGAGCTGGCGCGGATTG
AGCCCGCCACTACTCTATAGGGTCGGACGCGGAGCGTCGCACGATAGTTGAAGATCGTTC
CTCATGCTCCAGCGTAGGAATGCCTTGCGTGTGCGCCGCGCCGCTTAATCAAGAGAGGAC
GCAGAGCGTCCAGAACGGCATGCGACGCGGAGCGTCGCACGATAGTCAGATTATCGTTCC
TCATACTCAGCGCACCAACCCGTTGCGATACTGCCCTGGTGTCAGTCCGGTCCAGCGTTT
AAAGGCGCGGCTCAGGCTGGTGGTGTCGGTAAAGCCCAGCAGGTAGGCGATTTCGCTCAG
CGAGCTTTGCGGGTCGTTCATGTGCAGCAATGCCAGGTTCTGGCGGCATTGATTGAGCAG
CAGGTCGTAACAGCAACCCTCGTCGGCCAGATGACGTTGCAAACTGCGCGTGCTCAGGTG
CAGGGCTTCGGCGATGGTTCTGACGGTGGGTTCGCCATCCGGCAGAAGGGTTTCGATGGC
CGAGCGCACGCGCTGCTCCCAGATCAGCGAAGGTAACGGATCGCCCTTGGATTCCTGCCT
GTTTACCTGTACCGGGCCGTCATCCAGGTGGCTGTCGAACTGATCACCGCCAAATTCCAG
CAAGTTCTCTTGCGCCGCGAAGATTACCGGTGAGCGGAACAGATCCTGCCAGGGCTGCGG
ATTATCAGGTGCGGGACGTTGCAGATGCACCGCCAGCGGCGCGTAGCCCCTGCCTAACCG
GTTGCGGCAGGTGCGCACATAAATGGCGGCGAATGCATCCAGCAACTCATGAGCGGGTAG
CTGACACGATTTCGGCGTGCCGAAGCGGAATTCATAGCGCTCGCCCACCGTTCTGAAGTC
CAGCTCCAGAGAGTCCTCAGCCATTGAGCGGTAACGTACGATGCGTTCGAAAACCTCGCG
CAGTGAACCGCTGGCCACCAGCGTATAGCCCAGCGCGTGGAACGACGTGGGGCTGACAAA
GCGCTAGACACGCAAACCCAGGGTTGGATCGAGGCAGGCCTGTACCGCTCGCTGCCAGAG
GTCGGCGGTGATGTCTGAGGGAAACTGTGCGCCGGGATCACCCAGCATACTCGAGTCTAT
GCCAGCGCTCTGGCACAACGCGTTGCTATCCACGCCCAAGGCATCGAGCTGCTTGCGCAA
TGCAGGGGTCCAGCTGGCGAGACTGCTTGGCTCAGGCATGTGGACGCCTCTCCCTGACAT
GAGGTGATTCAGCGTCGGGCTGTGCCGACATGGTTTCGCGGGGAATTTCCGTTGCCTGAC
GCCGTGACCAAGAATGAAAGCTTTTGTGACAGTTGTACAAGTCTTTAGACACGTTTCTTG
CCATCGGGCGGCAATCGTCACGTGTCAGGGGCGTCGGGCAGCGCTGAATAGGTCAAAGCG
GCCTATGAATACGCTTCGACCAAGCAGTTGTCGTATAACAAAAAAACCGAGCCTTTTCAG
TAAACCTCCGCGGGCCCTTTTCCTGAGGAAGCCGAGCGTTGATGTCATTTGACACTGGCA
TGGCAAATGACTATAAATGCGCCATGTTGTACGACAACCTAAGACTTGCAGAAAATTACA
ACCACAAAAATAATTCAAAGAGTAACAAGTCCATGACCAGTCTGATTTCTCAGGCAATAA
AAAAGTTTATATTCCCCGTTTTTTCAACTTTTTCGCACGATTGTCGGCGAATTACCTCGA
TAACCCTGCCTAAAACGCCCGTAATCTGAAGTTACATAAAACCAGCCGCCTCACGGTCAT
GGCCGCGGGACGCTCATCGCCAATCTAAAAATAAACAGGGTGAAGAGATGAAAATAAAAG
GCATTCGGTGGTGGATGGTGGGGCTGGTAGCAGCTGGCCTGGTCGTCAACTACCTTGCAC
GCAACACGCTGTCCGTCGCAGCGCCGACGCTCATGAGCGAACTGAGCATTTCCACCGAGC
AGTACGCGCACATCGTCGTCGCCTGGCAGCTGTGCTACGCCATCATGCAGCCGGTGGCGG
GCTACATTATCGACGCCATCGGCACCAAAATGGGTTTTGCGATTTTTGCCATTGCCTGGT
CGGCTGCCTGCGCTGCCGCAGCGTTCGCAACCGGCTGGCAGAGCCTGGCCATCTTCCGTG
GCATGCTCGGGCTGACCGAAGCAGCGGGCCTGCCGGCAGGCGTCAAGGCCACGACCGAAT
GGTTTCCGGCCAAGGAGCGTTCGGTTGCCATCGGCTGGTTCAACATTGGCTCGTCGTTCG
GCGCATTGCTTGCGCCCCCGCTGGTGGTCTGGGCCATCCTGCAAAGTGGCTGGGAGCTGG
CGTTTCTGATTGTCGGTGGTCTGGGTATTGTGTGGAGCGGGCTATGGCTGCTGTTGTACA
AGCACCCGCGTGACCAGAAGCGTCTGGGCGATGCCGAGCGTGACTATATTCTCAGCGGCC
AGGAATCGCGCCTCAAGGATGCACCTGCCCAGAAAGGCAGTTGGAAACGCCTGTTCAAGA
ACCGCAATTTCTACGCTATCGCTTCGGCGCGCATCCTGTCCGAGCCTGCTTGGCAAACCT
TCAACGCGTGGATCCCGCTGTACCTGATGACCGAACGCCACATGAACATCAAGGAAGTCG
CGATGTTCGCCTGGCTGCCGTTTCTGGCGGCTGACATTGGCTGTGTACTGGGCGGCTATC
TGAGCCCGCTGTTTCACAAATACTGCAAGGTGTCGCTGTTCACATCTCGCAAGATGGTCA
TGCTGTTCGGCTGTTCATGCATGATCGGCCCGGCCTGTATCGGGCTGGTCGAAAGCCCTT
ACACCGCTATCGCATTGCTGTGCATCGGTGGTTTCGCGCACCAGACCCTGTCTGGCGCAC
TGTACTCGATCACCTCCGATTCGTTCGGCAAAAACGAGGTGGCCACAGCGACCGGGATGG
GCGGAATGTTCGGCTTTTTCGGGGCGGCGGCGTTCACCATGGTGTTCGGCGTGCTGGTCA
CCAAAATCGGCTACAGCCCGCTGTTCGTGGTGCTGGCGATTTTCGATATCGTCGCCGCCA
TTGTGGTGTGGACCGTCGCCCGCGAAGTGCCGCAGAACGACGAGGCCGTGGCGCTGAGCG
TTGATGAATCAGGTTCTCGAACTGTTCCCGCAACGTGAGGCCGTCGTAATCCTGTAACGA
AGTGCGGATATTCTCTGCTCTGAAAGTGATTTTTTATTGGAGGCCGTTCCTCGAAGGCAG
GGGGCGGCTTCTTTTTTCGCCTGATATCTGATATTCGTTTTAGGAATTAATAAATAGCTT
CTTATTCCTTAGCGAATATAACTTCAATCCCTATACTCGTCTCATGAACGCATACATGCA
GGAGGCGAATCCATGCATAACGAGTCGATCCGGTATCTGATCGTGCCAGGCTGGCAAGGG
TCTCCTGATGATCATTGGCAGACCCACTGGCAAAACAGCCTGCCCAACAGCACGCGCGTG
GAACAGGCCGACTGGCTCAAACCACGCCGTGAGGATTGGGTGGGCGAGTTGCAACGCACG
ATTGCAGCGCACAGCACGCCGGTGATCCTGATCGCTCACAGCCTGGGTTGTGTGACAGTC
GCGCATTGGGCACAACTCGCACCGCTGGAGACTCTGCGTCAGGTGCAAGGTGCGTTGCTG
GTAGCACCTGCCGACGTCGAACGTCCGAATTGCCCGCCTGCATTGCGTAATTTTGCGCCG
ATCCCTAATGATCTGCTGCCGTTTCCGACACAAATTGTCAATTCTGACAACGACCCTGCG
GTCAGCTCTCAGCGCGCTATGGAAATGGCCCGTCACTGGGGGGCGGAAGTCGGGTTTCTG
AGTCAGGCCGGGCATATCAACGTCAAGTCCGGTCATCAGCGCTGGGAGCAGGGGTTCGCC
TACCTGTACCGGCTGCAAAACCGTCTGGAGCAGCATGCGCGTCGCCGCGCATGAGCGGCA
GCTTGTTTATCGACCCAACGGGTCCTGTCTTTTAAACGCTTGAGCCGTCGCAAGGGCTCA
GGCGGGAGTGTGTCATGAGCCTTCACGAAAATTTCGGTCAGCCGCTGCTGACTTTCCCCG
ATGCAGAAAAAAGCCCGCTGAGCATTCGCGCCAAGGCGCTGGTATTCATCGACCCGCGCT
CGCGCCGTTTACGCGAAGAAATGGAGCAGCTGGCGCCTCGTTCGCTGCCGGTCTTGATCC
GTGGTGAGTCCGGGACTGGTAAGGAATTACTGGCGCGGCATATTCATCGCGGCAGTGATC
GCTCGGGCTTGTTCGTTTCAGTCAACTGCGGTGCCATCAGCCCGACTTACGCCGATGCGG
AGTTGTTCGGTTATGCCGCCGGAGCGCACAGCGGTTCGGTCAGCAGTCGGGCCGGCTGGT
TTGGCTCGGCCAACGGCGGCACTTTGTATCTGGATGAGATCGGCGACTTGCCGCTGCCCA
TTCAGGTCAAGCTGCTCGCCGCCCTGGAAAACCACGAAGTCACACGAGTGGGCGCGCACC
AGCCGAGCCCGGTCGATGTGCGTCTGGTAGCCGCCACCAGCATCGATCTGGCACAGGCGG
TGGCTGCCGGAAAATTTCACGAGCGGCTTTATCACTACCTGAGCGAGGGGCGTCTTGACC
TGCCGGCGTTGCGCGAGCAACCGGGCAATATCCTGCCGCTGGCCGAATATTTTGTCGGTA
TCTACAGCCAGCGCCTCAGCCTGCCTGTGCAACTGATCAGCGAAGACGCGCAGCGCACGC
TTGAAGCCCACAGCTGGCCCGGCAACACCCGTGAGCTGGAGAACGTCATTCACTTTGCCT
TGCTGGTCAGCAGTGGCGACGAAATTCGGGCTGAAGATATCAATCTGCCGGATATTGCCG
CGCCACTGACGCTGATCGAGCGTCAGGCCAGGTTGTTGGTCAGCAGCGGGGATCGCGAGC
AGCTTCGCGCGCTGCGGCGATTGCTCGAAACGGTGACATCGCAGCTTGAGCAGAACCCTG
CGTGAAGGCGTGAGACAAAAAGATATAAGTACTCGATTAAAAAGTCTTTTATCGGAATAT
AAAATCTCGGTAATGTCAGCATGATGTCGCAGGGTTTGGATCGCGCGACGGCAAACCATT
GAGTAATAAAGCGTCATTTTCTGATGACGCTCCCGGATTTCGCTAAGGACATTGCATGAA
AAAGACGTTTCTGATGACCGCTCTGGCGGCTGCGTTCTCGATTGGCCTGGCTCACGCAGG
CGAAAAACTGGTGGTCGGTGCAACGCCCGTGCCGCATGCGGAAATCCTGAAGCTGATCCA
GCCGACCCTGGCCAAGGAAGGCGTGGACCTGGAAATCAAGGTCTTCACTGACTACGTACA
GCCAAACGTTCAATTGAGCGAAAAGCGTCTGGATGCCAACTATTTTCAAACCAAGCCTTA
TCTGGATGGCTTCAACAAGGGCAAAGGCACCAATCTGGTGACTGGCGTGGGCGTACACGT
TGAACCGTTCGGCGGCTATTCCAGCAAGTACAAGAAACTGGCTGATCTGCCTGAAGGTGC
AACCATCGCCATTCCAAATGAAGGCAGCAACGCAGGCCGCGCACTGCTGCTGTTGCAAAA
AGGTGGCCTGATCACCCTGAAGGATCCGACCAACGCCCTGTCCACGCCGAAAGACATCGC
GAGCAACCCGAAGAGATTCAAATTCCGCGAACTCGAATCAGCTGTACTGCCACGTGCGTT
GAGCCAGGTCGACCTTGCCCTGATCAACACCAATTACGCGCTGGAAGCCAAGCTCAATCC
GAAGAAAGACGCGCTGATCATCGAAGGTGCCGATTCGCCGTACGTGAACTTCCTCGTCAC
CCGCGAAGACAACGCTCACGCCGACGCCATCGAAAAGCTGTCGAAAGCGTTGACCAGTCA
GGAAGTCAAAGACTTCATCAACAAGAAGTACGAGGGCGTGGTACTGCCTGCGTTCTGACC
CACTGAGTGTCGTGCGTAATCCAACTATCGTGCGACGCTCCGCGTCGCATGCCGTTCTTG
ACGCTCTGCGTCCTCTTTCGAGCATGTGGCGCGGCACGGATCTGTGACGCAGAGCGTCAC
CCAAGGCACTCCGACGCTGGAGCGTACCGAACGATAATCTCGTCTATCGTGCGTCGCTCC
GCATCGCCCCACAATTACCCGCCATAAAGGCCCCTGAAAACGCTTTCTCGACAAAGCGTG
TCGAGTTCGGCAGAGAGCCATTCACTGCGCCGGAGTGATCCAGCTGCGGGTAGTAATGCC
ACTCGATGCGGTCGCCGACCTTGCACGCATCTTTCACCAGCGCGATCTGGCTGCGAACAG
GTGAAATGACATCCTTGCCCCCCGTGCCGATAAAAACCGGAATGTCCGACTTTAACGTCG
GGTAGTCCGAATGGCGATTTACCTGATCGAGCGCCTTATCGGGTGAGCGTTTGAAACTGT
TGTTGAATGTCAGTCCATCCGCGACCACCTTGCGCTCGATGGCTTGCAGGCATTCACGCT
GACTGGTTTCGAACGCAGGCTTTGCGCGGTCGCTCAGGTAGTCGGCAGGATGCAGCGACG
GGTCGATCAGTGCGGCAGTGCTCAGTCGCAACAGGTTATAGGCCAGCGACGGCGTGACCT
GATCGCGGAAGGTGTCCGGTTCGGCATGTTTCTCACGCGATTGAGCCATCGGATACGGCG
TCCCTGTCGCAACCACACCGACAATGTTCAATTCGGGCGCATAAGTCTTCTGGTAGACGG
CCGTTGCGAAAGCGGCACGGCCACCTTGCGACTGCCCGAACACAACTACCCGCGAAGACA
GATTGAAGTCCGCCTTCTGAACCGCACGAATGCTGTCGAGCACACCATACGCCAGCGGAC
TGCTCAGCCCGAACGGGTGCAGCCCCGGCGTGCCCAAACCCTGGTAATCAGTAGCCACAA
TCGCGTAGCCCCGCCCGAGCCATTCATTCAGATAGCGCGTGTCGCGATCACTGCGCCCGG
CAAAGGAAGGCGCACAGATGTCCGCGCTGCCAACCGTGCCATGCGCCCACGCCATCAGCG
GCCATCCGCCCTTTGGCGGCTCACCCTTGGGCATGAACAAGGCTCCTGACACTGCGACTG
GCTGGTTGTTGAGCCCGTCTGTCGAGGTGTACAGGATGCGGACATTCTGTCCGGCATTCT
CAAGGCTCTGTTTGGCCGTCAGCGGTTCCGAGCGCAGCAGTTGGCCCGGTGTCGACGGCA
TTTTATCCGGCCATTTGTAAAATGCGGGAACACCACCTTCGCCCGGGTCTGACTGGGCAA
CGGCGACTGTTTTCATGGAAGTGCCTGGCACTGCGCTGCAAGCTGCGAGCAGGACCATCA
ACAGGGTGGCCAGAACGGCCGAATACCTTGGCGATGAGTTCATCGGTATTTCTCCACAAG
CTGACAGGAGAGAACGCATCAGCATCGATGTATCAAGCCGATTATGACCTGAGCGATGAT
AACTGACGCACGCGCTGCCAGTGCTGAACGGAGTTCTTCATGCGCAAGGATTACCTCGCT
TTCTTCATCTCGCTTTTCCTGTCCAGGCTGGCGGATCAGATCCTGTTGTTCATAGTGCCG
CTGGTGGTGTTCCAGACCACCAACAGCGCCTCATGGGCCGGGCTGGCGTTTTTCGTCGAA
TCGTTACCGAGGTTTCTCGCGTTTCCGTTATGCGGCGCGCTGTGCGACAAGTATTCGCCT
ATCAGAATTCTGCATATCAGCCAGGTCTACCGGGCATCGCTCTGCGTGCTGGCGATGGTG
CTCTACGCACTCTTTGGTGGCATTGGGTGGCTGGTGGTGCTGTCGGCATTGTGCGGGGTG
CTGACCACGCAAGGCATCATGGCGCGCGAAGTGCTCATGCCGCATATCTTTCAGCACTAC
AGCTACACCAAAACGTTGTCCTATTCCCAGATCGCCGACCAGTCAGGGCTGGTCCTCGGG
CCGCTGGTGGCGGCACTGATGCTTGAAGTGTGGGCCTGGCACTGGGTAGTGCTCTGGATC
GCCGGACTATTCCTGCTGGCAGACCTCTGCATGTTGGCGTGGCAACGTCTTGGCCGTTTT
AAGCTGGAAGTGTTCGAGCAGCATCAAGACATCTGGCTGCAGCCCTTGCGGATTGCGTTC
GGGCATATCCGTGGCCTGGCCGAATTGAAAAAGATCATCACGCTGGCAGTAGGGGTCAAC
CTGATCGTCGGCGTCACGCTGGCGACCTCGGCAGCCATGGTCATCGGCCAGTACAGCGCA
GGCAAAGATAACTACGCAGGGCTGCAGGCGGCGGGTGCGGTGACCACTATCGTGATCCTG
TTCTTCCTGGCCCGTGTGGTGCTGCCTTTGCGGGTGCTGGGCGGTGTCGGGTATTCAATG
ATCGCGATCGGGGCATTTATCAGCGCCCTGAGCCCGAACCTGATGGGCTATGTATTGGGT
TTTTTGTTGATCGTCGGCTTCGACAAGATGTTCAACGTCTACATGCGCACCCTCCGGCAG
CGGGTGATACCGCCCCAGGACTTCGGCAAGACGGTGGGCGTGATCACGCTGCTTAATAAC
ATGTCCCAGCCCTTGGCAGGTTTGCTTGTGGCTTTGCTGGCCGCACCCTTGGGCACCCGG
CAGGTCATCCTGATGCTGGCCGTGCTGACTTCCCTTCTCGGGGCAGGTGCGATGTGGTGG
TTTGCAAAAGCGCGCGGCCCGTTCTCTGCCTCGATTGTTGAGGCGAATCGGGAGGCCGGG
AAATGAAAATGGGGCTGAATCCGTTTCGCTGAATCTGGATGGAGTCAGGGCTTTTGAGCA
AAAGCATTGTGCTTGTCCACGATGCAACGCCAAGAGCGCGGTGAAGAATTGATTTCATTG
CTGTAGTCAAAGATCGGGAAATCCCCAATCCTGAAGGGGGGAGAGCTGAGACAGAAATGT
TAGGTGCTCGATGGTTTTTACTTTTTGCAGGTTTTTCAGTTCCATCTGTCCGCCGAGTGC
CAAGGCAGGGACGAAGCCGTACATCTCGTCGGATTTGAGCGGTCCGAGACTTTTCAACGC
TGGTTTGAACAAGTCATCCAAATCGTTGTACTCGGCAATCATTGATGAAAAGAATGCCCT
AACCCCGAAGTTTAGTTTTTCACCAGTAAATATTGAAGTGCGACCTGAGTATCGCGATAT
ATATGAATTCAGCGTCAAGCAATAACCGCTGTTTTCTCCCCAAACGTAAAGGATGCCGAA
TGCACTACGTGCTATTACACGATAGTTATCTCGCTGATGCAGCGGTGTTGTGGCTAGCCA
ACGATTAAGTAGTTGGTCATAGTCTTGGGGGTTTACGCTCCAAAAAAGTCCGCTAGCATA
GCCGCACCAGCCATATAAAGACCAATATTGAAGCAGTTGCTCCGGAAGTTTGTTTTTGTA
CTTTGCGATGCTTGCCTCTGGAACTGCATGATGTTCAATTGCAGGGCCGAATTTTTCTAG
AAAGAAAGCAAAATCTTCGTCCATCATGCAGTCCGAACTGACAGCGTCATAAAGAAATTA
AGCTTCTGATTTCCGAATTTAGACATCAGGAAATCCCCAGTCCTGTAGTGGCGAGAGCTG
AGACAGAAACATTAGGTGTTCGGTGGTTTTCACCTTTTGTAAATTTTTTAGTTCCACAGG
ACCGCCGAGCGCGAGGGCAGGTACGAAACCGTACATTTCGTCCGATTGGAGCTGCCCGAG
ATTTTTTAGTGCTGGTTCAAAAAAACTATCTAAGTCGTTGTGCTCGAGCTGCATCGACGA
GAAAAATACTCTGATGCCGAAATCCTTTTCTCCATCCGCAAATATCGAATTGTTAGTAGA
GTAACGTGACATATAGCTGGTTATCGATAAACTGTCTGCGCTTTTCTCGCCCCATAGATA
CAGCTCTCCAAACGCGCTACGAGCAATAACGTGGTAGTTATCATTTTTGAAGGCTTCTTT
ACCTACAAGCCAATCAGTGAGCAGATCCTCATAATCCTGCGGATTTACAGTCCAAAATAG
GCCTTTAGCGTATCCGCACCAGCCAAAATCCTCCCAGTATTTAAGTAGTTGTTCAGGGAG
CCTTTTTTTATATCGCTCAATGCTAGACGTTGGAACTGCTTGCTGTTCAATTGCTGGTCC
GAATTTTTTTAGGAAAAAAGCATAATCTTCATCCATTACTAGCCTCCTATTTGCATCTTT
CAAGTTTAGCATTGATTTTTGTGGCGTTACGTAATTCGTTAGGGACTAAGTTGGCTGCTC
TATCTAGCTCCCCGATGCGACTGGGCCATTGCGGTCCTATACTTGAGTTAATACGTCGAT
CACCAAGATCATTAATGACATCTTTGCCTCCGGCGATAATGTCAGGATTGTGCAACGCGG
CTAGTGTCGTCATTTTTTCTAATACTTCTTTCTTGGCAGTCGCCTCTGCTACCTCTGGGC
TCATACCGCCTAATCTTAGCTCGCGGAAAATGTTCAATTCCATTTTTCGACCGAGTAGTT
TACGCGCATCCGCTGCCACTTTCGGATCCCTCAACGCTTCCCCGCTCTTAAACGCTTCCC
GCCCCTTCAAATACTCTTCCACCGTCAAATCATTCAATCCCTTCTCTTGGCCCGCCAGTT
GACGATCAAACTCAGGGATCCGGTCGAGGTGCTTATCGCTCACGTTAAAGCATGGCACCT
TATGCTCAGGCATGCCCGACGCTCTTTTCGGCTCGGGCTCGTCCGCACGTCGATTGGGCG
GTGGCGGTGGCGGTTCCTGTTTGTCCAGTGCACTTTTACGAGGGCTGGCGTTTTGCAGGT
CGGGGTGTCTTGTCAGGGCGTCTTCGTGCTGGAGCATCCATTGGCCCAGCTTCGCACCTT
TTTTACTGGCTTGCATTTCATTGGCAAGCACGCTTGCGTTACCTCGGCCGCGCGTCAGGT
AGGCGACGATGGCGCCCAGTAGCAGTATCACAACTTCTTCATGGCCTTGGGCGATGTGGT
GCGCTGCACGGCTTACAACCTGCGGATCGTCGCCGCCGAAGGGGTTGAGGCCAGGCTCGC
CACGGGTGCCTTGCCAGGCGATGGCGATGCCACGCGTGTAGTTGTCGACAATACGAGGAA
GGCCGTCGACGAAGAATTCGGCAATGGATGCCAAGCCGAGAATGCCAAGGATCCAGGTGC
TAAGTTCCAGGCCGATTGCGGCACCCGCCATGCCCATAGGCACGGCGCCTGCACCAAAGA
AAAAGCTGCCGACTCCCGCACCTATTGCGCCACCGGCGAGCGTACTGCCCGCGACGATCA
TAGCCATTTGGCTAACCACGTCTATCAGGTCGTTGATGATGCTGGAGATGTCGATATCTG
CGAAACGCCGCCCAAGCCGACGGGCCGCTTCCAATTCGCCGCGGTTGAACGCGCTTCTGA
TATTGCCGACGCGTCTGAGGTTGAGCTGTAGTGTTGAAACCGGCTCATTGTTGAGGCTGC
GCTGGAAGCTGGCTCCAGGCTGGTAGCCCATGCTTCGGCTAAAGCGTCGTTCTATATCGA
GCCACGACGGCACAATGCTCCATAGCGGCATTCGGTGTCTCCCTGACTGCCCCGGCTGGT
AGATGCACCATAGAGAAGGCCGATAATGAAGTCAAAGTGGCCAGAGGTTTTCTGATTGGT
CCTACACGTTGGAGCGGGAAGTCCCGCATGCTGCCCTCTGAACCTACAGAGAGCAGCACC
ATTACCTGCCTTTAAAACGCCAATGTCACCCGGGCATTCAGTGATTGATCCGATGCGTCG
TTGCTCACCTGACCGTCGTAACTCAGGCCCACGCTCAGCGTATCGCTCAACCCCAGGTCG
ACACCTGCGCCGAGCACTGCGGCGCTGCGGGCAATCGGTGCGCCGGAGAGTTCGAAGGTG
CTGCCGCCGCTGAAGGCCGAGCGGCTTTCCGGGGTGACGTCACCGTAGGCGCGACGCCAG
CCCAGTGTGGCGTTGGGTTTGATCGTCACGCTGCCGGCGTTCAAGCGAGTGGCAGCGCGC
AGGCCCAGGGTGCTGAAGGTGATGTGGTTGTCCTGGGATTTGTTCTGCAGGCTGATGGCG
TTGCTGTTCTCGTCGAAGGCGTCGGTGTCGAGGCGTACGTGCGCCAGGTTGGCGAAGGGT
TCAAGCTGTGCGTTGCCCATTTCCAAGGTGTAGCCCAGTTCGCCGAAGACCTGATTGGTC
GCTGCCTTGTAGTCTTCCTTGAAGTGCTCGGACGAGCCCGGCAGGTCCAGCGTGCGCTTG
GCGGTCAGTTCATGCCAGGTGTGCACTGCGCCGAGACGCAGGCCCAGTTGGCCCCATTTC
GCGCCGCCATAAACGCCCAGGTGGTAGTTGTCGCTGTCGGTAGAGCCGGACGCATGGCGC
AGGTCGAAGCTGCTGTTGCTGAAGCCTGCCAATGCACCCACACGCCAGGTGTCGTCGAGC
GGTACGTCGGTGCCGAACAACAGGCCGCTGGTGCGGGTTTCCAGGCCCGAGGCGTCGCGG
CTGCTGTCGGTCTGCCCGGTCGCGCCGATGGCTTGAGTCCACACCACGCCACGCGAGGCA
TCGCCGGCCAGGGTTTGTGTTGTGCTGCCGAATGACTGTGCGGATTGCGCTTGTTGCATG
CGATCGTTCATGGCGTTGCGCACCAGACGGCTGTCTTCGATCAGCGCAGATTGAGTCGAT
GCGTGCAGCTCGTTGGACAGCGCCTTGAAGGTCGCCTGTGCGGTTGCTGCGTCGTCCTGC
ACCACCTGACGCCATAGCGCATTGCCTGCGCCCGCGCTGTCGAGCCCCTGAGCGACGGCG
CTGGCATTGCGCGTGGTCGCCAGGCTGGCGAAGGTTTGTGCGTTGCGATCCAGCGTCAGC
CCTACGTCGGTCGCGGTGTAGTTCAGCGTCGGGGTAAGGAACGCGAAGTTGGTTTGCACG
GCGGCAAATGCACCGCTTACGCCACCGGCTGCGGAGATAATCGAGTAACGGCTTGCTGCT
ACCCAGTTACCGCCTTCAACCAATGACAGCGTGCTGTTATTGAGGGTCGCACGGCCGCTG
GCGACGATGCGGTCGGCATTGCCATTGGCGTCCGACTCCACTTGGTAAACCGAGCCCTGA
GCCAGGTTGACGTCACCGTTGACGTTCAGCTGCCCGACCGAATTACCCGGTGCGACCACG
CCGCCCTGAGCGACGTTGATGCCGCCAACGGTACCGTTGCCACCCAGCGTCGCGCCTTGC
TGCACGCTGACGATGGAGTTGCCGAGGTTGCCATTCACTGCCAGGCGACCGGCCTGCACG
GTCGTCGCGCCGGACAGGCTGCTGTTGCCGGTCAGGTTAAGCGAACCGGCACCGCGCTTG
ATCAACGCGCCGCTGCCCGTCAGCGTGTTGGCGAGGGTGTTGTTGGTGGACTGATCGAGC
ACCAGCGTTGCGTTGTCGGTGATCGTTCCGCTGCCGAAGGCCTGAGCATGGCCGGTCAGG
GTGCCGCCGTTGATCACGGTGCCGCCCGAGTAGGTGTTGTTGCCTGTCAGTATCAGGTTG
CCGGTGCCGTTTTTGATCAGTGCTCCACTGCCGCTGATGTCGTTGCGCCAGGCGTCGATG
GCGTTATAGCCGCCGAGGCTGGCGTTCATGTTGACGGTGACGTTGGAATTGAACGCGCCG
TAGCCATCGCCTGCGGCATACAGGTTCAAGCGACCGTAGCCACCCGACTGGTCGATTACC
GCGTAGCCCGAAGACATTTCAGTGGTCCCCAGAACCTCGCGTCTTTGGCTGGCGTCCAGG
TACGGAAAGCGGGTTTCCAGCAGCACTTCTGCGTTGGTCGGCACTACCGGAGCCAGGTTG
GTGGGGCCGACCGGATCGAAACCGTAGGTCATGCGTGAGGTATACAGCGCTTTGTCCTGG
GCATGCTGGGAAGTGCGGTCAGTGGCCGGGTCAATGCTGGCTATGCAGTTGTTGATGTTG
CCACCGCATTGCGCCGTGAAGTAAGTCAGTGCCTGGGCGCGGGCGTCGGCGCGCAACTGT
GCGTTGGCTGAATTGGACAGGTTGTCGATGGCGAAATAGGTCGCGGTGATTCGCCCGCCC
ATCACGTCGAAGGGCGAGTGCATGCCCGCTTCGATGCGGTTGTCGCCGATCTCCGAGGCA
CGCAGCATCAACTCGCTGAACCGCTCGGGGATCGCGTAGGCCAAGGCGTAGGCTGACAGG
TAGGCAGCGTTGGTGTGCCCGCTGGGGAAGCCCGAGTCACTGGCCGGCGTGGTGCTTTCG
GCCGGGCGCAAAGACGGCGCGACGACGAATGCCAGGTTTTGTCCGTCCAGGCTCTGCCGC
CATGGCCGTGGATACAGATAGTGGGACTTGGCCGGGGTCGTGGAGGCGTCATTGCGCACG
GCGCCGACCAGATCGACCACTTTGCCCAGCGCTGAAGACGAACTGCCTGCGCCATTGCCC
TTGTCGTCGTACTTGACGGTTTTGTTGCTGTCGTCAAATTGCGTGATGGTGGTGAAGGCA
CCCGCTCCTGCTTTATAGGCATCACTCAACGAGCCCAGACCGCTGATGGCGCTGTAGCTC
TGATCGCGGCGATCATCGAAGTAGGCGGCGGTTTCCTGCGCCAGCGTGCGCGAGTTGGCA
CGGTCGACGACAATTTGCAGGTTGCGTCGGAGCAGGCTCTGCCCCAGCGCAGTAGGTGTG
CCGGTATCCCAGGTCGCGCCGGTCGTCCACAGCGTGTTGAACCCGGAAAGCAGATCGACC
CCGTTGATCCGGTCGTCATTTGCACGGCTCGCTGCCTGTACCGATACCGCAAGCAGTGAA
AGTATCAACGACGACATCATTACGTGGGCAACCGGTTTATTACATCGCATGGCGAGCGCC
TGTACTCAATCTGGATAAGGCGCCGACCCTAGCAAGGCGGTCTTACACTTGGATGTATCT
GCCATGACACATTTATGCTGGCTGAAGCTACACAGTGAGCCTGCGAAAAATTCAGCACTA
TGGATATTCCTTAACGGTATTTAAATTCTCTTTCTTATATCTATACAGTTCCGCCTTTCA
GTCACACTGTTCTGGAGTCGGAGTTCTCATGCCAGCAGCCTCCCTCGCTTCATCGTCCGC
TCAATCTGCTTCGCAATCGTTCGACGTGCGTCCATTCACCGGAAAGGTGGGCGCGGAAAT
CGTCGGGCTGGATCTGTCCAGGCCGTTGAATGACGCAGATTTTGCGCGAGTGCATCAGGC
GCATCTGGATCACCACGTCGTGGTGTTCCGCGATCAGCAGATCACGCCGCAGCAGCAGGT
CGATTTCAGCCGTCGTTTTGGTGTGTTGCAGATCCATGTGCTCAAGCAGTTTCTGCTGGC
TAACCATCCGGAAATCCTGATCGTCTCCAACATTGTCGAGAACGAGAAGCCTGTGGGGCT
GGGCGATGCCGGTAAATACTGGCATTCGGACCTGTCTTATAAAGAGCTGCCAAGCCTGGG
TTCGATGCTTTACGCACAAGAGTTGCCGAGCGAAGGTGGCGACACGCTGTTCGCCGACAT
GCATCAAGCGTGGGACACCTTGCCGCAACACCTGCGTGATGCCGTCGAAGGGCGCTCGGC
GGTTCACAGCTACACTGCGCGCTACGCCGAGGGCCATAACGCCGCCAACTGGCGTCCGAC
CCTGACCGCCGAGCAACTGGCCCAAGTGGTCGAAGTCAGCCACCCGATTGTTCGCTCGCA
TCCTGAAACCGGTCGCAAGGCGTTGTTTGTCAGCGAAGGTTTCACCACCCGGATTCTTGA
CCTGCCGGAAGACGAGAGCCGCCAGATTCTCAACGAGATCTACGCCCACAGCGTGAAGCC
CGAGCATATTTACCGGCACCAATGGCAAGCCAACGACATGGTGTTCTGGGACAACCGTTC
CCTGATTCACCTGGCTGCCGGCTGCCCGGCCCATCTGCGACGCAAACTGCATCGCACGAC
CATTCAAGGCACCGCGCCATTTTGATTCAGGATAGCCGTTCATGAATGCTGTCGCGCAAG
GCCACACGGCCAGCACGAGCGCCCAACCGCAACCGACTGTTCAGCACACCACTGAAGCCT
TGTTGCAAGTTCGCGGTGTAAGCCTTGAATACCGCACGCCAGAGCGCGTGGTCCGGGCGA
CGCATCAGGTCAGTTTCGAGGTCGACCCGGCCGATCGTTTTGTGCTGCTCGGCCCATCCG
GTTGCGGCAAGTCCACATTGCTCAAAGCCGTAGCCGGGTTCATCCGGCCCAGCGAGGGCG
AGATTCGTCTGGCAGGTCATCAGGTCACCGAACCTGGCCCGGACCGCATCGTGGTGTTTC
AGGAATTCGACCAGTTACCGCCATGGAAAACCGTGATCGAGAACGTCATGTTTCCGCTGC
TGGCGTCACGCACCCTGAAGCGTCCCGAGGCGCTGGAGCGCGCTCGTTATTACCTGGAAA
AAGTCGGCCTCAGCGCGTTTGCCGATGCCTATCCGCATACCTTGTCCGGTGGCATGAAAG
CCCGCGTGGCGATTGCCCGAGCCCTGGCCATGCAGCCGAAAATTCTCCTGATGGACGAGC
CGTTCGCCGCGCTCGATGCACTGACCCGGCGCAAGATGCAGGAAGAACTGCTGGAGCTGT
GGGACGAGGTGCGTTTCACGCTGCTGTTCGTTACCCATTCCATTGAAGAAGCGCTGGTGG
TGGGCAACCGCATCCTGCTGCTGTCACCGCATCCGGGCCGTGTGCGAGCGGAAATCAACA
GCCATCAATACGACCTGAAAAGCCTCGGCGGCGTTGGTTTCCAGCAAACCGCGCAGCGTA
TTCATCGCCTGTTGTTCGATGAGGGCGATGCCGGGCCGGTGGAGCAGGATCTGAATTTTC
AGGACATCCGGATTGCTTACTAGACGACTGCCTTGATCGTTCCCACGCTCCGCGTGGTAA
TGCCTTTCAGGACGCTCCGCGTCCTATCTACACGATTACCGGGAAACCCGAACCATGAGC
CTCGCACCTCCCGCTCGCGAAGAATATGAAATCACGCTGGAGCCTTTCACTCAGGAAGAC
CTGGCCCGCGATCTGCCCTTGGCACAGCGCATCTGGCAACTGGGCTGGGTGCGCAAATGC
GTCATCATGATCGCTCTGGCGGTGATCTGGGAACTGGCTGCACGTCTGCAGAACAACGAC
CTGCTGTTGCCGAGCTTTCTGCAAACGGCGGCCGCCTTTTATGACGGGCTGATCTCCGGC
GAGCTTCCAGGCAAGGTGTGGATTTCCCTGACCGTACTGATTCAGGGCTACCTGATCGGC
ATCGTGCTGGCGTTCGCCCTGACCACCCTGGCAGTGTCCACCCAACTGGGCCGCGACCTG
CTCGGCACGCTGACTGCGATGTTCAATCCGCTGCCGGCCATTGCCCTGTTGCCGCTGGCG
CTGCTGTGGTTCGGGCTGGGCCAGAACAGCCTGATCTTCGTGCTGGTGCATTCGGTACTG
TGGGCGCTGGCGCTCAATACCTACGCAGGTTTTCTCGGCGTTTCGGAAACCCAGCGTATG
GCCGGGCGCAACTATGGCCTTAAGGGCTTGCGCTTTGTCTGGCACATCCTGATTCCCGCT
GCGCTGCCATCGATCCTCGCCGGCTTGAAAATCGGCTGGGCTTTCGCCTGGCGCACGCTG
ATCGCCGCCGAGCTGGTGTTTGGTGCGTCGTCCGGCAAGGGCGGGTTGGGCTGGTACATC
TTCCAGAATCGTAACGAGCTGTATACCGACAAGGTTTTTGCAGGTCTGGCGGCAGTCATT
CTCATCGGCCTGTTGGTCGAGAACCTGCTGTTCGCCAATATCGAGCGCCTGACCGTCAAG
CGCTGGGGCATGCAGCGTTGAAGCACCGTCTTTTTTTGAATAATCAGGGTGGGAACCACA
TGACAACAACATTTCATCGTCCGGCGCTGACTGTATTGGCGGCGACACTTGGCCTGTTCG
GTGCCCTGCTCAGCAGCGGCGTGCAGGCGGAAGGCAAGATCAGCATCGCTCAGCAATTCG
GCATCGGCTACCTGATCCTCGACGTGGTGCGCGATCAGAAGCTGATCGAGAAACACGGCA
AGGAGCAGGGTCTGGATATCAAGGTCGACTGGAACAGCATCTCCGGTGCCACCGCGATGA
ACGAAGCGCTGCTGGCCGGTGCGCTGGACGTGGTGTCGGCAGGTGTGCCACCGATGCTGA
CCGTCTGGGATCGCACCAAGGGCAAACAGAACGTCAAAGCCATTGCTTCGTTGGGTTCCA
TGCCCAACTACCTGCTGACCAACAACCCCAACGTGAAAACCATCAAGGACTTCACCGACA
AGGACCGCATCGCTGTACCGGCTGCCGGTGTGGGCTTTCAGTCGCGTACTTTGCAGATCG
AGACCGCCAAGGTATTCGGTAACGACAACTACAAGAAATTCGACAACATCTCGGTGAGCC
TGGCGCACCCGGATGCCACCGCAGCGCTGCTGGCGGGCGGCTCGGAAATCAACTCGCACT
TCTCCAGCCCGCCGTTCCAGTACCAGGCGCTGGAAAACCCCAACGTCCACAAAGTGCTCA
GTTCCTATGACGTGCTGGGCGGTCAGGCGACGTTCAACGTGCTCTACACCACCGAGAAAT
TCCACGACGAGAACCCCAAGACCTACAAGGCGTTCTACGACGCGCTGGCCGAAGCCGAGA
AGATCATAAAGGCCGACAAGCCCGCTGCCGCGCAGACCTACATCCGTGTCGAGCAATCGA
AACTGCCGTTGCCGCTGGTAGAGAAAATCGTCGCTGACCCGGAAATCGACTTCACCGTCA
CCCCGCAGCGCACCTTCATCTACGCCGAAAAACTGCATGAACTGGGCGTGTTGAAAAACA
AGGCGGCGAGCTGGAAGGACTACTTCTTCGAAGAGGCGCACGGCACAGAGGGCAGTTAAT
CCGGGCGGTTTGAGGACGACGCGGAGCGTCACGAAGGGCATTCCCACGCGGAGCGTGAGG
AACGATAGAAGATCTCCCGGGCGCCTATCGTTCCTCACGCTCCAGCGTGGGAATGCCGTT
CTGGACGCTCTGCGTCCTCTTCTGAACAAATCAGGTTACTTCCGCTCACGAAAAACCTGT
CCTGCGGGACATTTCTTTCAGTCTTTTCTCTTTCCTGCGCATGACCTTTCCTAGAAAATC
CCGGGCCCTTGTGCCTGCCAACTCTGCGCACTAGGCTGCGTCGGTCGCTGATTTTTCAGC
GGTCGGGTTTAGCAGCCTGTTTGTGGATTACAAGTGGCGCAAGTGCCGTTTATGGCGGCT
TTGCGTGGGGCACCTTCGGGTGCGCCGGTTGCTTGCGCTTGTTCCACACCGGTCTGCTAA
CCCGCGTCAAAGTCGCCACCCTTGTTTGTTTAGCCGCAGGCATCTGGTGGTCTTGTCAGC
TAAAGGAATAAGCGATGATCAACTCGACCCCGTCTCCACCGCTCCCCAACTCTCTTGAAG
ATTCCCTGATACAGGTCAGCGAAATACTGCGCTGTGCCTCTGCCACCGCTTCTGAAACCG
GTGACAACCTTGAGGGCCTGAAACGTGATCTTGCGTTCTCGGTGGTGCATCTGATCAACA
TGGCCAAGGCCGAGCTGGAGCGCTCGCTGGAATGTGTTCAGAGCCACTGACAGCCCCTGA
CGAACCTAGCAGTTCTACGAGTAGCCGCTGCGGTCCCCGCAATGCATTGTGTGCCTGAAG
AGGCCTGCCTCGCCGATCAAGACCACTCCGGTTACTCACCATGCGCCAGCAAACTACCCT
GTGCCGTTACCGCTACGACGCGCTTGACCGGCTTGCGGCTCGCACGCCTGTGGCAGGGAC
CATTGCCCGCTCGTTCTATCAGTCCGACACCCTGGTCAGCGAGATTCAGGGGGCAGAACA
CGTTCGGTTCCTGCATCGCGACCGTCAGTTGCTGGCCACGCAGTCAGCGCTCGCTACGCT
GTTGATCGGCTCGGATCAACAGCACAGCGTGCTCCACACCGTATCGGCCAGCTTGTCTGA
CCCTATCGCTTACACCCCCTATGGGCATAGGCAAGCGTTGAACCAACTGCCAGGTTTCAA
CGGTGAGCGCCCCGACCCATTGACCGGTCATTATCTGTTGGGCAATGGTTATCGCGCCTA
CAACCCCGTTCTGATGCGCTTCAACAGCCCGGACAGCCTGAGCCCGTTTGGCAAGGGCGG
TATGAATGCCTATGCGTACTGCGCGGGTGATCCGGTTAATCGGTCTGATCCGACCGGGCA
TAAGATAGATGAGAGTCAGATACTTTCATTTGTTTGGATAGGGCTCGGTTTGTTCGGTGC
TTACCTGGGTGTAAAAGCGGCTGTTCCTGCGATAAAGGCTGTCGCCAAGGGCAATGCTTC
GCTATCGACGAAACTGACAGCTTCCTCCGCACTCGGCCAGATCGCAGCGAGCACCGTGTT
TACCGTAAGCCGTGTAATCAACGCGGTCGACCCTGACGGCCCTGCCAAGGATGTTTTGCT
CGCGACTGCAATAGGCATGGTGATTCCAGTGCTGGCCGTTCGGACATTCAACCCGCGCAT
CAAGCGTTGGGAGGATGCAGGGGCAGATATAATACTGCTCAATGATAGGCGTTCAAGTTT
AAAAAGTGAGTTCGCTGATACCGCTAGCGCCATTCGAGAAACACGCCCTTGGGGTGATCC
GGCAGACGAATTGAGTCGCATGATGTACTGATACGTTTATCTGTACATGATTTCTCCAGC
CTGATTCACCTGAACGCTTACTCCATCATCAAGGATCGATCATGGCTCTCCTCTGCACGT
ACACCTACGACCCGCTGGACCGTGTCTCCACATTGAACCCGCTGGCTCAGGTCCTCTCCA
GTCGGTTCTATAACAGCGAGCAACTGATGACCGAGTTACTGGGCGACAGGCAACGAACCT
GTATCCGCGCAGGCGGCCAGTTACTGGCGCAGCAGAGTCGCGAGGGCGAAGAGGTCGTGA
CGACGATGGTCGCCAGTGACCTGCACAACAGCGTTCTGCACGCGAGCGAAGACGGGAGGC
AGGTTGATATCGCGTATACGCCGTTCGGGCATCGTCAAGCCGAGCAGACAGTCGCAGCAC
TACCCGGTTTCAACGGCGAGCAGCCTGACCTGGTAACCGGCCATTACCTGCTCGGCAATG
GCTATCGCGCCTACAACCCGGTGCTGATGCGCTTTAACAGCCCGGACAGTTTTAGCCCGT
TTGGTGAGGGTGGGTTGAATGCGTATGCGTATGGGCTAAACAATCCGATCAAATACATAG
ACCCGACCGGGCATTTTTCGTCTTTCTTAAGTGGGGTTTTGGCGGCTGGGTTATTGCTCA
CTGGAGGTGGGTCAATTTATGTGTCTACGCACGTAAAAGAATCGAATCCAACGCTCAGTG
GGGTGCTTATGGGCGTGGGCAGTGTGTTAGCTGTTGCGGGCGTTGGTTTTGCTCTGAGTT
CAATTGTAAAGAAGGCTGCTGGAGTGGGGCGTTCAACCTCCAGGCTGGAGAGTTTCGGGC
TTGCTAGAAAGAACCAGCGTCCGGCAGGCAGAAATTCGCTAATATTTCCAAATCAACGCC
CTCCGCAATCCAGTGCTGATTTACCGGCCGCATCCTTTGCATTACCACGACCACGGCTAT
TACCATCAAGCGTCGCGCCGGCACGGTCGGCTACTATTCGCAGAACGGGCTATCCTAAAT
ACCGAAATATAAGAAGGCCTGTTTTTCAAAAGTATTTTTATGAAGTAGATAGGATGCCAA
CTATACCTGAACAACCCTCGCATTCAATCCGTGGGGGGCATGAATCGGTGGTTTGATATA
TACACTATGTTCAAGTTCGGCAGAGACATTCAAGACAGTGTCTCTGCAGGAGTTTGAACT
GACCACATTCAAAAGAAAGCTGCTGCGGGCCCCTCCCGCGCAACCTCTGCCCAGTTAATG
AACCCTCCCTCTCGCGCACAGTCGCATAGTCACGCTATTCTCTCGCCCTATCGCGCCCAC
ATCCGGCAGCCGCACAAGGAGTCTGCATGCCCGTTCTTCCTTCCAGACTGGTTACATTCG
GTCTCGCTGCTGCCTTGGCGATGTTAACGGGGTGTGGCGAGGAAAAACCGGCGGCGCCCG
AACTGCCCAGGGTTTATGTGCAAACGGTAAAAAGTGCCGACTTCGCCGCCAGTGTCGCCC
TGATCGGTGATGTTCAGGCGCGGGTGCAGACCCGGCTTTCATTCCGGGTCAATGGCAAGA
TCATTCAGCGTAATGTCGATGTGGGCGACCGGGTAACGGCCCGGCAGGTGCTGGCCCGGC
TTGATCCGAAGGATTTGCAGATCAATGTCGATTCGGCCGCAGCCTCTGTGGCCGCCGAGC
AGGCCCGCGTGAATCAGACCCGCGCCGCTTTTGTCCGGCAACAAAAGCTGTTGCCCAAAG
GCTATACCAGCCGCAGTGAATATGACTCGGCCCAGGCCGCCTTGCGCGGCAGCGAAAGCT
CGTTGAAGGCTGCGCAAGCGCAACTGGCCAATGCCCGTGAACAATTGGGGTATACCGCAC
TGGTCGCGGATGCGCCGGGTGTGATCACCGCGCGTCAGGCTGAAGTCGGGCAGGTGGTGC
AGGCCACGATGCCGATTTTCGATCTGGCACGCGACGGTGATCGGGATGCGGTGTTCAATG
TCTACGAGTCCCTGTTCGTTCAGCCGCCGACCAATCAGCCTGTGCAGGTCACGCTGCTCG
ACAACCCGGACATCAAGGTCAGCGGCAAAGTACGCGAAGTGACCCCGGCAGTCTCGGCGC
AAACCGGCACTTTACAGGTCAAGATCGCACTCGATCCGCTGCCTGAAGGCATGGACCTGG
GCTCGGTAGTCAGCGTGGCGCTGAGCGCACCGGCCAATGCCAGTGTCGAGCTGCCTTGGG
CGGCGCTGACCAAGGACCTTGGCGAGCAGTTGGGCAAGCCTGCCGTGTGGGTGGTGGACG
AGCAGGGCAAAGTCAATTTGCGCAGGGTCACCGTTACTCGTTATCTGACTGCCAAAGTCA
TCATCGGCGACGGGCTTAAAAGTGGAGAGAAAGTCGTGGTGGCAGGCGGACAGTTGTTAC
ACCCGGACATGCAGGTCGAGATTGCCGAACAGCCCAAACAGCAGAACGCGCAGGTGCAGC
CATGAAGCGTCTGTCGTCATGCCTGTTGCTGGGCGGCCTTCTGTCCAGTGGCTTTCTGTT
GAGTGGCTGCGGCAAGGACGAGGCCCCTCCGGAGCCGGTGCGTCCTGTGGTGTTCGTCGA
AGCCAGGCCTGAGTCAAATCAGGATTTCGGGCGTTTTGCCGGCAATATTCAGGCGCGTTA
TCAGAGCGTGTTGGGTTTTCGTGTGGCGGGACGTATTGTCCGGCGCAACGTCGACGTAGG
CGCTGAAGTGAAGAAAGGCGATTTGCTCGCCACCCTTGATCCGACCGATCAGCAGAATAC
AGTGCGTGCCCGGCAGGGCGACCTGGCCAATGTGCAGGCGCAGTTGATCAATGCTCAGGC
CAATGCTCGCCGCCAGCAGGAACTGTTTGATCGCGGTGTGGGTGCCCAGGCGCAACTGGA
CATCGCCCTGACCGATCTGAAGACCGCCAGCTCGTCGCAGGAACAGGCCAAAGCCGCTGC
ACAACAGGCCCGCGATCAATTGAGCTACAGCGAGCTGCGCAGTGATCACGATGCTGTGGT
CACCGAATGGAAAGTTGAAGCCGGTCAGGTTGTTACGGCCGGGCAGGAAGTCGTGACCCT
GGCGCGGCCGGACATCAAGGAAGCGGTGATCGACCTCCCTGACACACTGGCCGACCAGCT
GCCGTCCGACGTGGTATTCACCGTCGCCAGTCAGTTGAACCCGGAAGTGAACACCACCGC
CACCATTCGTGAAATCGAACCTCAGGCCGACCGTACCACACGTACCCGCCGTGCACGTCT
GACGCTGGCGCAAACGCCAGCGGCGTTCCGGCTGGGCACGGCCATCAGCGTGACGCTCAG
CTCGACCATCACGCCGCGCATGCGTTTGCCGATCAATGCCTTGCAGCAGGCCGATGGCAA
AAGCCAGATATGGATCGTCGACCCGCAAAACCAGACGGTCAACCCGAGGGCTGTGAACAT
TATCAGCCGTGACAGCAACAGCTTCGTGCTGGCCAATGGCGTCAAGGCAGGTGAAAAAGT
GGTAAGCGCGGGCGTCAACAGCCTCAAGCCGGGCCAGAAAGTCAAAGTCGATGAGGAAAG
CCCGCGATGAAAGGGAATTTCAATCTGTCCGAGTGGGCCATCAAGCATCAATCGTTCGTC
TGGTACCTGATGTTTGTCGCGCTGCTGATGGGCGTGTTTTCCTACATGAAGCTTGGGCGC
GAGGAAGACCCGTCCTTCACCATCAAGACCATGATTATCCAGACCCGCTGGCCGGGCGCG
ACGGTGGATGAGACCCTCAAGCAGGTCACCGACCGCATCGAGAAGAAGCTCGAAGAACTG
GACTCGCTGGACTACGTGAAGAGCTACACACGACCGGGCGAGTCCACAGTCTTCGTCTAC
CTGCGTGACACCACCAGTGCCAAGGCGATACCGGAAATCTGGTATCAGGTGCGCAAGAAG
GTCGATGACATCCGTGGCCAGTTCCCGCAGGGCCTGCAAGGCCCGTCGTTCAACGACGAG
TTCGGCGATGTATACGGCTCGATCTATGCGTTTACCGCAGACGGTTTCTCGATGCGTCAG
TTGCGTGACTACGTCGAGAAGGTCCGCGCCGACATCCGCGACGTGCCCGGGCTGGGCAAG
GTCGAGATGATCGGTCAGCAGGACGAAGTGGTGTACCTGAACTTCTCGACACGCAAGCTC
GCAGCATTGGGCATCGACCAGAGCCAGGTGGTGCAAAGCCTGCAATCGCAAAACGCGGTG
ACGCCTGCCGGGGTGATAGAAGCCGGGCCGGAGCGGATCTCGGTGCGTACCTCCGGCCAG
TTCGCGTCCGAGAAGGATCTGGCTGCAGTCAATCTGCGCATCAATGACCGTTTTTATCGT
CTGAGCGACATTGCTGACATAACCCGTGGCTACACCGATCCGCCCAAGCCGCTGTTCCGC
TTCGACGGCAAACCGGCGATAGGCCTGGCCATCGCGATGCAGAAGGGCGGCAATATCCAG
TCGTTCGGCAAGGCGCTGCACGAACGTATGGACGCTACAACAGCGGAGCTGCCAGTCGGC
ATTGGCGTGCACAAGGTGTCGGATCAGGCCGAGGTGGTCAACAAGGCTGTGGGCGGCTTC
ACCAGCGCGTTGTTCGAGGCAGTGATTATCGTGCTGTTGGTCAGCTTCGTCAGCCTCGGG
TTTCGCGCAGGGTTGGTGGTCGCGTGTTCGATTCCGCTGGTGTTGGCGATGGTGTTCGTG
TTCATGGAATACAGCGGCATCACCATGCAACGGATTTCCCTCGGCGCGCTGATCATCGCC
CTCGGCCTGCTGGTGGATGACGCCATGATTACCGTGGAAATGATGGTCACACGTTTGGAA
ATGGGTGAATCCAAGGAGCAGGCCGCGACGTACGCCTATACCTCGACAGCGTTCCCGATG
CTCACCGGTACGCTGGTGACCGTGGCCGGCTTTGTGCCGATCGGCCTGAACAACAGCTCT
GCGGGGGAATACACATTCACGCTGTTTGCCGTGATAGCCGTGGCGATGCTGGTGTCGTGG
CTGGTCGCCGTTCTGTTCGCACCGGTGATCGGCGTGCACATTCTGAGCGCCAACATCAAA
CCGAAATCCGAAGAGCCGGGCCGCATCGGCCGGGCATTCAACGGCAGCATGCTCTGGGCC
ATGCGCCATCGCTGGCTGGCGATTGCCATCACGGTAGGGTTGTTCGCCGCGTCGCTGTTC
TCCATGCAGTTCGTGCAGAACCAGTTCTTCCCGTCTTCGGACCGCCCGGAAATTCTGGTC
GACCTGAACCTGCCACAGAACGCCTCAATCAACGAAACGCGCAAGGTGGTGGATCGTTTT
GAAGCGAGCCTCAAGGACGATCCGGACATCGAGCGCTGGAGCACCTACATCGGCCAGGGC
GCGTTGCGTTTCTACCTGCCACTCGATCAGCAGCTGGAAAATCCGTTCTACGCCCAGCTG
GTGATTGTCAGCAAAGGCCTGGAGGAGCGGAGCGCGTTGACTGCCCGTCTGCAAAAACGC
TTGCGTGATGACTTCGTCGGCATCGGTTCGTATGTGCAGGCGCTGGAGATGGGCCCTCCG
GTGGGTCGTCCGTTGCAGTATCGCGTCAGCGGCGAGAACATCGACAAGGTGCGCCAGCAC
GCCATCGAGCTGGCCAAACTGCTCGATCACAACTCGCATGTGGGCGAAGTGATCTACGAC
TGGAACGAGCCGGGCAAGGTGCTGCGCATCGATATCAATCAGGACAAGGCCCGGCAGTTG
GGCCTGTCGTCGGAAGACGTCGCCAAGCTGATGAACAGCGTGGTCAGCGGTTCAACCGTG
ACCCAGGTGCGTGATGATATCTATCTGATCAATGTGATCGGACGTGCTGAAGACGCAGAA
CGCGGCACGCCGGAAACCCTGCAGAACCTGCAAATCGTGACCCAAACTGGAACATCCATT
CCGCTGCTGGCGTTCGCCACCGTTGGTTACGAGCTGGAGCAGCCGTTGGTCTGGCGCCGC
GATCGCATGCCGACCATCACCGTCAAGGGCGCGGTACGGGACGCGATTCAGCCAACCGAT
CTGGTCAAACAGCTGCAACCTGAAATCGACAAGTTCGCCGCTGGTCTGCCGGTCGGCTAC
AAGGTTGCAACGGGCGGCACGGTCGAAGAAAGCAGCAAGGCGCAGGGGCCGATTGCCAGC
GTTGCGCCGCTGATGCTGTTCCTCATGGCGACGTTCCTGATGATTCAGTTGCACAGCATT
CAGAAGATGTTTCTGGTGGCCAGTGTCGCGCCTCTGGGGCTAATCGGTGTGGTGCTGGCG
CTGATCCCGACGGGGACGCCACTGGGGTTCGTGGCGATTCTCGGGGTGCTGGCGCTGATC
GGCATCATCATCCGCAACTCGGTGATTCTGGTGACACAGATCGATGCCTATGAGCGCAGT
GGGTATCTGCCTTGGGACGCTGTGGTCGAAGCCACCGAGCATCGCCGTCGTCCGATTTTG
CTGACCGCGGCCGCGGCGAGCCTGGGCATGATCCCTATTGCGCGGGAAGTGTTCTGGGGC
CCGATGGCCTACGCCATGATCGGTGGCATCATCATCGCCACGTTGCTGACCCTGCTATTC
CTGCCTGCGTTGTACGTGGCCTGGTACCGCATCAAGGAACCAACCGACGAACAGCGTCGC
GAAGCGGCTGACAAGGGTGACGGCGAGCACGCGCAGCCAGCGCATTGAGGTCGGCGTGCC
CTGCCGCCTGTAACGCGGGGCAGGGCTGACGACCCGGCAATCAGTCGGTCTCGCCTGCGT
CCTTGACGTCGATCGTGGACAGGGTGAGGTTGGCGAACCGTACCGGGCCGAACGGCGAGG
CCTTTGTCAGGCCTGAAGGCGAAAAGCTGGAGGTCTCCGCCGGGGCAGATATATTCAAGA
AGCATTTCTTGAGCTGCACCTGAAAATCGAAGTCGCCAGAATAATGCACCCATTCCTGAG
TTGCGAAGTTTACGACCTGCGTCAGATTAATCTCATCCTTAATGGTGTAGCCACCCACGA
CCACGACGAAGAACACCTCGTCTACATCCTCTGCGTTAAGAACGTCGAACTCGAGATGCA
GACGCTGGGCGGGCAGTTCAATAATAGACTGGCTTACGGTCACTCCTGTATTCAGCTTGA
TGCTTTGACCTTCGCCTTTGGGCTTGAAGTCTGGCTCAAAGTCCACTGGGGCTGTCCAGT
GAGTAAGATTGTCGCTGAAATCGCCATTTTCCAGATATTCGTTCGCCATGATCAGTTCCT
TTGATCGATTCGGATGGATGCAAGCCGCCTGTTTAAGTGGCTGAATCTATCCTAAGACGC
ACAGGTTGCTGAACGATACTGTCAGAAGTACCAGCACACGAACTGCACAGCGCCGCACAT
CACTGACGCCGCCAGACACTCGCCAACCAAGGCTGCTGCTCTCTCGGCAACCCGGCGGGG
CGGTAGTAGTGTTCCAGCTCGCTAAACCCGGCTTCGGTCAGCAGTTCGCGCCATGTTTCG
AGGTCGTGGTACGCGCCGTAACGCTCGCCGTTCCAGCCTTCCTGATTCTCACCACGCGGG
TTGGAGCTGAACAGCACGCCGCCCGGTTTGAGTGTGGCATACAGTTCGCGCAGCACGCGT
GGCAGTTCCTGTCTGGGGATGTGGAACAGCACTGCGTTGGCGAAGAGGCCATCGAAGCGG
CCTTGCGGCAGGTCGAGTTCGAGGAAGTTCTGCTGTAGCACTTCGCAACCGGTCTCGGCG
CGTGCCATTTCGGCGAAACGTTCGGAGCCGTCTAGCCCGACCGCCACATGGCCCATCGCT
GTGAACGTCTTCAAATCACGCCCCGGCCCGCAGCCGAAGTCGAGAATCTGCAACGGTGCC
GGGCCTTCGATATGCCGCAACAGGGCACCGATATTCTGGCTGACGTCGTGGTCGCGTGTG
CCTTCGCGAAATTCGTCGGCCACGCTGTTGTAATGGCTGACGGTGGTCGAGGTAATCTGC
GCAAGCGTCTGAGGGTCGAGTTTCATCAGGGGCGGTCCGGTAAAGGAAGACCGCCAATAT
ACCCTCGCTGCGTTGCGGCTGCTCAGCGCCTGTCGAAGCTGCGCGCCAGCCGGTCACCGC
CCAGTTGCACCAGCGCTACGACCGCCACCAGCAAGACGATCACGGTCAGCATCACCTGCG
TATCGAAGCGCTGATAGCCGTAGCGATAGGCAATGTCGCCCAGCCCGCCTGCGCCGATGG
CACCGGCCATGGCCGATGAGTTGATCATGGTCACCAGCGTGATGGTAAAGCCGCCGACGA
TGCCGGGGCGCGCTTCTGGCAGCAATACGTGCCAGATGATGTGCCAGCGCCGACAGCCCA
TCGCTTGCGCCGCTTCGACCAGGCCGTGATCGACCTCGCGCAGGCTCACTTCGGCGATCC
GTGCAAAGAACGGCGTGGCAGCAATGGTCAGCGGCACAACGGCTGCCCAGACACCATACG
TGGTGCCGACGATCATCCGCGTGAACGGGATCAGCGCGACCATCAGAATCAGGAAGGGAA
TAGAGCGAAACAGGTTCACGAAGGCACCCAGCACGCGGTTGATCCCCGGTGCCTCATAGA
TGCCGCCTTTGGAACTGGTGACCAGAATCACCGCCAGCGGGATGCCCAGCAGCAGTGCGA
TCAATGACGACACACCGACCATCAAAAACGTGTCGAGGGTGCCTTGCAGCAAACGATCAA
CCCACATAACCCAATACCTCCGCGCGTGGCGCCAGTTGACGGGCGCGTGCCAGCAACTCG
TCGCGTGTATGTACTGAGCCGGCGACCGACAGAATCAAGTGGCCGATGGCCCGCTCCTGA
ATGCGCTCGACCCCGCCCTGCAGCAATTGCACCTTGCCGCCCAGCGCGGCAAACAGCGCG
GCCAGATCAGGCCCCTGGTCACTGGCACCGGTAAAATGCACATCCAGTAACAGAGCTGCA
TCAGGCCGTTGCGGCTGATCGCTCAGACGCTCGGCCCATTCCTTCGGCAGCCCGGTTTGC
AGCGGTGCCAGCAGGGTTTTGCTGACGTCGTGCTGCGGGTCGCCAAACACTTGCCAGACC
GGCCCTTGCTCGACTATCCGGCCTTGCTCCAGCACCACAACGCGGTGGCAGATATCACGA
ATAACCGCCATTTCATGGGTGATCAGCACGATGGTCAGGCCCAGGCGCTGATTGATTTCG
CGCAACAGGCCCAAGATCGACTGAGTGGTTTCCGGGTCCAGTGCTGAAGTGGCCTCGTCG
CACAACAGGATTGCGGGATCATGCACCAGTGCGCGGGCAATGCCGACGCGCTGTTTCTGC
CCGCCGGACAGTTGCGCGGGGTATGCGTTGTGTTTGTCCTGCAAACCCACCAGTTCCAGC
AACTGCGCGACCTTGCGCGCGCGTTGCTCCCTGGGCACGCCTGCGACCTTGAGCGGCAGC
TCGACGTTCTGCCAGACGGTTTTGGCCGACATCAGGTTGAAGTGCTGGAAGATCATGCCG
ATGCGTCGGCGCAGCTCCACCAGTTTGTCTTCGTCGAACTCGCCGATGTCCACCTGATCG
ATCAGCACCCGGCCGCTGCTGGGTTGTTCCAGGCGATTGATGGTGCGGATCAGCGAGGAC
TTGCCTGCGCCGCTGCGGCCGATAATGCCGAAGATCTCGCCGCGCTGGACAGCCAGGTCG
ATATTGCCCAGCGCTTCAACAGGGCCTTGCTTGCCGTGATAGGTCTTGCCCAGGTTGATG
AACCGCACATGGGCGCGATTCAGCTCTGGGTGCAGCTCGGCCTGTTGCGCCAGTGTGCTT
GCGCTCGGGGTGTCGAGTGGCAGTTGGCGTTGCGCGGTTGCGGTCATTCTTTCCATCCCG
CCTGGTAAAGCTTGCCGTTGACCTTGTCCAGCGAAGCGCGGACGACGGGCGAGTGCTGAT
AGATATCGACGAATTTAGCCAGACGCGGGTCGTCCTTGTGGTCAGGTTTGATCACGAACT
GAATGACGTATTCCGGGTGGTCCAGGCCATCGAACAGGATGGCCGAGTCGGCGGGAAAGG
TTTTGGCCAGACGGATATAGGCAGGGTAGCCCTGCACCAGATCGGCGTCATCGTAGGCGC
GCACCAGCTGTACGGCTTCAACCTGAATGATCTTGAGCTTTTTCGGGTTGGCGGTGATGT
CTTCCTCGGTCGCCTTGTAGCCGACACCTTGCTTGAGCGTGATCAGCCCGGCCTTGGCCA
GCAGTTGCAGGCCGCGTCCACTGTTGATCGGGTCATTGGCAATGGCCACGGTGGCGCCGG
TCGGCAGCTCATCGAAGCTTTTGTACTTTTTCGAGTACAGACCCACGTTGTTGATGATTC
CCGGCGCGTAGGGCACCAGGCCGAAACCGGCGGCTTCATTGGCGTTGGTCAGGAAAGGGA
TGTGCTGGAAGTAGTTCACGTCTATATCGCCTGCGGCGAGGGTGACGTTGGGGGCGATCC
AGTCGGTGAATTCGACCAGCTCGACTTTCAGGCCCTGCTTGCCAGCTTCTTCGACAGCGG
CTTCAAGCGGTATGGCGAAGGCTGCCGTGGTGCCGACTTTCAAGGGCTTGTCGTCAGCGT
AAGCGGTCAGGGTCAACAGCCCGAGGGCCAGTGCAGCGAGGGTTTTGCTCATGGTGCGGT
CCTTTAAGAAATTATTGCTCCTGCGTTCTGCACAAAGTCCTGAGATTCCTTGAATATGGA
GCTTCGTGGGAGCGGACTTGTCCGCGAAGACGGTATCTCAGTAGATGCATTTTCAGAGAA
TATACCGGCCCTTTCGCGGACAAGTCCGCTCCCACGACCTTCGGCCAGAATCAAGAGCAG
ACTTATGTATAACGCCGAGCATTCTGCGTGGTAATGCCGTTCTGGACGCTCTGCGTCCGT
TTGAAAATCAAATACGCCGGTGTGCCGCTCCCGCGTGCCGTTCCGGCAATCGATCCGTAC
CTTCCGGAAACAGTTTTTTGCGCAGGCTGCCGTCTTCGTAAGCGGTCTTGTAGGACCCGC
GGCGTTGCAGCTCCGGGATCACCAGATCGATGAAGTCCTCGTAGCTCTCTGGCGTGACGA
TGCGGGTCAGGTTGAAACCATCCAGGCCGGTTTCTGCAATCCACGATTCCAGCTCATCAG
CGACCTGTTCAGGCGAGCCGACCAGGGTGATATAACGGCCGCCCAGCGCGTGCTGATCTA
GTAGTTTCTGGCGGGTCCAGTCGTTGTTTTTCAGGTTTCTGGTCGCGGACTGAATGGCGT
TGCTCTTCACGTATTGAATGGGTTCGTCCAGTTCGTAGTCGGCAAAATCGATACCGGTCG
ACGCCGCAAAGTGCGCCACGCCTGCTTCGGCGCTGGCATGGTGGCGGTACTCGGCGTGTT
TCTCCCGAGCCAGCGCCTCGGTCGCGGCGACAATGACGTTAAGGCCCATGAACACCTTGA
TGTCCTCCGGGTTGCGCCCGGCCTTCACTGCGCTGGCGCGCACCTTGTCTACCTGCTCGC
GGGTCGCGGTCTTGTTCTGGCCGCTGATGAACACGCATTCTGCGTTTTGCCCGGCAAATT
GCAGGCCGCGCTCCGAACTGCCGGCCTGAAACAGCACTGGCGTGCGTTGCGGTGACGGCT
CGCACAGGTGGTAGCCCTCGACCTGATAGAACTCGCCCTGGTGCCGTACCTTGTGCACCT
TGCCCGGCTGGGCATAGACGCGCTGCTCGCGGTCATTGATGACGGCATCGTCTTCCCAAC
TGCCTTCCCAGAGTTTGTAGAGCACCTCCAGGTATTCATCGGCCTGATCGTAACGGCGGT
CGTGCTCGTTCTGCTCGGTGAGACCCATCGCGCGCGCCGCGCTGTCGAGGTAGCCGGTCA
CGATGTTCCAGCCCACCCGGCCACGGCTCAGGTGATCCAGCGTCGACATGCGCCTGGCGA
ACAGATAGGGCGCGTCGTAGGTCAGGTTGGCGGTCAGGCCGAAGCCCAGGTGTTTCGTGA
CCCCTGCCATCGCCGAGACCAGCAGCAGTGGGTCGTTGACCGGCAACTGGATCGCCTCCT
TGAGGGTAACGTCCACCGAGTTCTGATACACGTCATACACGCCCACGATGTCGGCGATGA
ACAGGCCGTCGAGCAACCCGCGTTCGAGCAGTTTCGCCAGGTCAGTCCAGTACTCCAGGC
TGTTGAATTGCGTCGAGGTGTCCCGTGGATGGGTCCACAGGCCATGGTTGATATGGCCGA
TGCAGTTCATGTTGAACGCGTTGAGGAGGATCTTTTTACGCGCCATCAGATCGTCCCCCG
CAGGGGAGGATTAGTGTCGTTGAGGTAGTAATTGCCGATGGCGTGAAACTTCCAGCGCAC
CGGATCGTGCAGCGTATGAACGCGCGCATTGCGCCAGTGGCGATCCAGGCCGTGTTCAGC
CAGTGTCGATTGACTGCCAGCCAGTTCGAACAACGTGCTGCCGGCCGCCAGGGAAATCTC
TGTGCTGATGGCGCGGGCTTCGGCCACGGCTATCGAGGCGGCGGCCACGGTTTCGGCATT
GCTGTCTGCCTGGGCAACGTCGAGAAACTCCCCGGCGCGCTCGAGCAGTGCTTCGGCGGC
GTGCAGGCGAATACCCAGCTTGCCGAAGCTGTGCAGCGTCAGTGGGTCGTCCACGGCCTT
TTCGATACCCGAGTCGATCCACGGCCGGGTGCGCGTCTGCACGAAGGTCAGGGCGTCCTC
AAAGGCTGCGCGGGCGATGCCGGTGTCGATCGCCGCATGAAGAATCTGCGCAAGCGGCCC
GACCGTAGTGGGGCGCTGGAAAGCGCTCTGGAACGGCACGACGTCGTTAGCGCGGACGTA
CACGTTGTCGAACAGCACCGAGCCGCTGCCCGTGGTGCGCTGCCCGAAACCGCTCCAGTC
GTCGATGACGGTCAGGCCCTCGCTGTCATGCGCGACGAAAACCAGTTGCTGCACACCCTC
GTCGTCGATCACCGAGGTGGGAATACGTTGCGCGTACAGCGCGCCGGTCGCGTAGAACTT
GCGGCCATTGATGCGATAACCGTCGCCGTCACGGGTCAGGCGAGTGGTGCGGTCATGTGC
CGTTTTGGTCCCCAGTTCGGCCAGCGCGTTGCCGAACCGCACGCCAGCCAGCGCCTCGGC
ATACAGTTGCGCCTGTTGCTGCGGGTTGCCGTTCACGCGCAACACTTCGAGGGCATAGAA
ATGGTTTTGCGGAATCTGGCCCAGCGAGCCATCAGCTTCGGAAATCAGCTGTATCACCTT
GGCCAGCGTAACGTTTGAAACACCCGCGCCGTCAAAGGCCTTCGGGACACTGATGCCCCA
CAGACCGGACTGACTGAACAGGTCGAGTTCGGCATGAGGCAAACGACGCTCGCGGTCGCG
TTGTGCGCTGTCGGTCTTGAAGTGCAGGGCCAGTTCGCGCGCTGTTTGCAGGGCCTGAGC
GTCACTGGTAATCAGCGCTGCGTTGTCGCGCGCCTGAAGGTTGGAACTCATCAAAGGTGT
TCTCCAGTGGTCTGGTTCAGATCCAGGAATGGCGAGCAGGCAGGGTGCCGTTCAAATGCC
AAGTGCCGACTGCGTGGTATTTCCAGCGCACCGGGTCGTGGAGGGTATGGACGCGTGCGT
TACGCCAGTGGCGGTCGAGATTGAACTCGGCCAGGGTCGCGCGGCTGCCCGCCAGTTCGA
ACAGCTTTTCGCTGGCCAACAAGGAGATTTCGGTGGTCAGCACCTTGGCACGCGCCACGG
CAATGGAAGCGCGCGCTGCCGAGTGCTCGTCTATGGGCGCAGCGTTGATTTCGTCGAGTT
CCTGACCCGCCTTGCGCAGTAACGCTCCGGCGGCGTGTAGCTCAAGTTTCAGCTTGCCGA
TGTCGGCAATCACGTAGAGATCGTCGCTGGCACGCTCGACGTTGGCGTCGATCCACGGAC
GGGATTTCTCGCGAACGAACGCAATCGCATCATCAATTGCACCGCGAGCAATGCCCGCGT
CTATCGCGGCCTGGATCAACTGCGATACCGCACCCTGAATATTGGGCGTCAGGGCCAGAC
GCCAGTTGTCGACCACCTGCCCGGCGTCGACCGCAACATTGTCGAGCAGCACGGTACCGC
TTGCGGTGGTGCGCTGGCCAAAGCCCGACCAGTCATCGACGATGCGCAGCCCCGGTGTGC
CGCGTTTGACGAAGGCCATGATCTGCCGGCCCTGATCATCCAGCGCCTTGACCGCGACCC
AATGCGCAAACAACGCGCCGGTGGAATAGAATTTTTGTCCGGTGATAGTCAGGCGGTCGC
CATTGGCGGTGATCCGTGCCTTGAGTTCCAGCGTGTTTTTGGTGCCACGCTCCGGCCCGG
CGTTGCCGATGCGCCAGCCGTCCAGGACGCTCTGAAACAGTGTTTTTTTCTGCTGTTCGG
TGGCGCTGCCCTGCAACAGGTGCAGGATGCCAAACTGATTTTGCGGAATTTGTCCCAATG
CGGGGTCGGCAGCAGAAATAATCCTGAACACCTCGGCCACCGTGACGAACGATACTTGCG
GCCCGCCGTACGCGCGCGGGATGGATATGCTGCCCAGTCCGCTACGGGTGAATTGTTCGA
TTTCAGCCCACGGCAAAGCGCGTTGCCGATCGCGGTTTGCAGCGTTGATCCTGGCTGCCG
CTGCCAGTTCATGAGCGGCTGCAATGGCCTCGGCGTCGTTTTGCAACACCTTGGCCGCAA
GCAGTCGGGGAGCTACGTCAGGCTCTTGTGAAGCCTCGACGTGGTGGGCTGCTACCGCCG
CCGGATCAGACTCGCGTCGCTCACCGTCAGTAGGTACAGCCCTGGGTTTATCCACAGGGG
TAGTTGTGAAAGGGACCATCGGAACCTCGTAGCAGTAGACCGCATCAAGTGCGGCTGGAA
AAACATCACGATGTCCGGTGGTCCGGTATATATACCCTAAGCGTGTATAAAATTTTTTAA
AACGTGCTTTTTGGAATAAGCATAGACAGTAATTGTCAGTCGTCTGCGTCCGTTCAGCGC
CTCAACCGACGTCACCCGAGGTGCCAGACCGAGGTGCAGAATCAAATGCGAAATGAACAC
CGCTGACGCCTGCGCGATTTCGCCGTTTATTGCATGCGCGGCATAGGTTTAAAAAGTAGC
GGACATAAGTTGCCAATGTTTATTTTATGGATGACTGCTATCACCGTGCCGGCTATTTTG
CAGGTGATTTTTTCAGGAGCCTCGATTATTCGATTCGTCGTATTCAATCAGTTGAATGGC
CCAGTGGCTGAACCCGTATTACCCGTGGCGGAGCCCAGAGCGAGTTGTTACCCACTCGGT
CTATAACACAGTAAGTCACTTCCAGTTGTTGTTCCTCTCCGCCTTCCAGTATCAGCGCGG
GCGGCACGACCAGATCGACAGGCTCACCGACGTCTTCGGCAACAAGCGGCGGCAGGTCCA
TACGCAAATCGCCCCAGCGCACAGTGATCTCGTCGTGAACAGCCATGTTCAGGTACGGTT
CGATGGTCATCGGTAAACCGCCTTCCAGGTGCCTGCGCGACAGTCCTCGACGTATTACCG
ATGGCACAACATACAGCGGTGCCAGCCCCTGGTTTTCTTCCGTGTTGGTGCTGACCAATT
GCCCGCCTGGTGCGTTCAGCTTCACCCACAGCTTGCGGCAGGGCGAGGTTACGGGCAAAC
CGCCTATTTTCATGACCCGGTAGTAAGTTCTTGCTTTGCCGTTCTGTAGAAAGCTTTCCG
GCACGCGTAGGACAACGGGTTTGCCGACGTCAGATGCCTTCAATATTTTTGACGCGACGT
AACAGCCGTCCCAGAACAGTTCGATCAGGTCTCCCTCGTCCATGCTGTCATAGGGGGCCA
CATGAACAAGCAGTTGAGAGGCACCTCTCACGCCTATGCCATGTCGGCTGGCCAGCGGTA
TGGAAGGGGCTGACAGGCCCATAGGGGTCGGTTTGCAAATGATTTGGCTCATGTACGGGT
GCTCCTGATAATCAATAGTTCAAGTAACGATTCGTCATAAATTGTCATGTTGAAGTAATA
AGAGGTGCGCTTAAGGCGGTGGGATAAGTACCTTAAGTATCCAACTTATGGCAAACATTA
CAAATGGTATGAAAAGAGGGCTTGAAACTTTAGTGTCTCACTAACTGAGTGATGTATATG
AGCTAATGGGCTTTGCAGGCACTTGTCAATATGTGGGTGGCGTTTGTTAGTGTTTTACTT
GAAAACCGGAGACTTCCTACACGGTTTATTTGGAACTGTTTACTTCGCGATAAACAACCG
TCCTACCACAAAGTACCAATAGCAACAGGCAGTAACCGACGGAGGAGGGCTCCGAAGAGG
GTGTTCGGCAAGGGGTGTGTGTCTCAGGCCAGCCGACTACGAATCAGGTATGAGAGCTGA
CGTAGGCCGATTTTATTATTTCGATGATTTTTCGGAAAATTACGCGGGAATTGAGCAAGG
ATCTTGAACGATTAACGCCTTCTGAAATGTAAGAAAAAAGCAGCGCCGTTGATGGACGCT
GCTTTTTTGGGGACCTACCGGCATGATCAGTGACGAGTGCGCTCAAGAAACTGGAGACTG
TCAGAAATTTTGTGTTCGGGCATAACATGTAGCTAGAGGTGCATGTATGCCGACCAAAAA
GAAGTCCGCCAATGCAACAGCGAGGGAGTTGCCCTCGATTCCCCAAGAGCTGATCGAGCA
GTTTGTTAAAGGCCCGATGAGCGCCGAAGCCATTCAAGACGCGTCCATGGCGTTCAAGAA
GGCTCTGATCGAGCGTGCGCTAGGCGCCGAGCTGGGTCACCACCTTGGTTATCCTCAGGG
CGCGGAGCGCCCTGAGGAGTCGACCAATCAGCGCAATGGCAAAAGCAGCAAGACGGTTCT
GACCGACGACGGGCCGCTTCGCCTGGATATCCCCAGAGACCGCGATGGTAGCTTCGCCCC
GATCCTGATTCCTAAGCACGAACGACGTTTTACAGGCTTCGACGACAAGATAATTGCCAT
GTACGCCCGGGGCATGACGGTGCGTGAGATCCGCGCTTTTCTATCTGAGCAGTATGGAAC
TGACGTGTCCCATGACTTCATCAGCTCAGTCACCGATGCGGTCATGGAAGAGGTGGGCGC
TTGGCAGCAACGACCCTTGGAACCGATGTATCCGGTGATCTTCTTCGATGCGTTACGGGT
CAAAATCCGGGACGAGGGGTTAGTGTGCAACAAGGCTATTTATCTGGCGCTGGGGGTATT
ACCTGATGGCACGCGCGACATTCTGGGTATATGGATCGAGAGCACCGAGGGTGCCAAGTT
TTGGATGAAGGTGTTCAACGACCTCAAGACTCGTGGCGTTGAAGATGTTCTGATCGCCGT
CACGGATGGCCTCAAAGGAATACCGGAGGCGTTGGGGGCGGTTTTTCCTGCCACGACGCT
GCAAACCTGCATCGTGCATCTGATCCGCAACAGCTTGGACTATGCCGCTTGGGATAAACG
TCGGGCACTGGCCAAAGCACTCAAGCCGATCTACCAGGCGATCAATGCCGATGTGGCTGA
GCAAGAGCTTAACGCCTTTGAAGCGGGCCCCTGGGGCAAGCAGTATCCGACTGTAGTTGC
TGCATGGCGTCGCGCCTGGGATCGGGTTATACCGTTTTTTGTTTTTCCGGCGGGCATTCG
CAAAGTGGTTTACACGACCAATGCCATCGAGAGCATCAATGCCCAGTTACGCAAGATCAT
CAAGACTCGAGGGCACTTCCCGACCGATGAGGCTGCGACGAAACTGATATGGCTTGGGTT
GCGCAACATCACCGCCAACTGGGGTCATGCGGCACACGACTGGAAAGTGGCAATGAATCA
ATTTGCGATCCTGTACGGAGACCGATTTACCAGACCGAGCTGGTAAAACAAGGGCCTGCC
TGACGGCAGGCCCTAACCAGCCCGAACACAAAAAAACTGATACTCCCAGAAACTGCCGTG
TGCGCTCTTCCTTAGGGTCGGCGAACAGTGCTTTGGCTTCGCCTTGCTCCACGATCACCC
CCTTGTCGATGAAGATCACCCGGTTGGCGACCTCCCGTGCAAAGCTCATCTCGTGGGTGA
CGATCACCATCGTGCGCTTTTCTTCGGCCAGGGCGCGAATAGTGGTCAGCACCTCGCCAA
CCAGTTCCGGGTCCAGTGCCGAGGTTGGCTCGTCGAACAGAATCACTTGCGGCTCCATCG
CCAGCGCCCGTGCAATCGCCACGCGCTGCTGCTGCCCGCCCGAGAGACGACGCGGGTAGG
CGTCTTCCTTGCCGGTCAGACCGACCTTGGCGAGCAGTTTCCTGCCCAGCGCCTCGGCGG
CTTCCCGCGCGACCTTCTTGACCACTACCGGGCCTTCAATGACGTTTTCCAGCGCTGTGC
GATGCGGAAACAGATTGAAGTTCTGAAACACGAACCCTACCTGCTGGCGCAACTGGCGAA
TCAACCTCTGTTGCTGGTTCATGGAACGTGTGCCATCGATCTCGATGTCGCCCACCTTGA
TCCTGCCGCTATCCGGTGTCTCCAGCAGGTTCAGGCAGCGCAGCAGGGTGGTCTTGCCCG
AGCCACTGGGACCGATGATGGCGACGACTTCCCCGGCTTCGATACGCAGATCTATGCCCT
TGAGCACCTGATTGCCCTTGAATTTCTTGGTGAGTTTTTCAACGACTATCATGCGTCAGG
TCTCCAGATCATGCCGGTTGACCCTGGCTTCCAGCTTGTTTTGCAGGTGCGAGAGCGCCG
TGGCAAGGATCCAGTAGATCAGTGCGGCGGCCAGGTACATGGTGAAAATTTCAAAGGTGC
GTGCGGTGATCAACTGCGCCTGGCGGAACAGCTCCGGCACCTGAATGGTGGCGGCCAGCG
CGGTGTCCTTGACCAGCGAAATGAAGCTGTTGCCCAGCGGCGGCAAGGCCGTGCGTGCTG
CTTGCGGCAGTATGGCCCGGCGCATGGTCTGCCAGCGGGTCATGCCGATGCTTGCGGCAG
CCTCCCACTGACCGCGTTCCACAGAGCTGATGGCCGCACGCAGAATTTCACAAGCATAAG
CGGCCATGTTCAACGAAAAGCCGATCAGTGCCGCGCTCAGGGGTTCAAGCTGGATACCCA
TTTCCGGCAGGCCGTAATAAATCACGAACAGCTGAACCAGCAAGGGCGTACCGCGAAAGA
ACGACACGTAGATGCGTGCAATCCAGTTCACCAGTTTGAGGCGCGACAGGCGCATCAATG
CCAGGCCGAAGCCCAGCAGCAATCCGAAAAACATCCCGCCCAGGCTGAGGAAGACGGTGT
AATACGCGCCCTTGAGCAGAAAGGGCGCGGAGTCCAGCGCGAGCTGAAGGCTCTCTTCGA
TCATTTGGTGACGTCAGCGTTGAAGTATTTCTTCGACAGTTTTTCCAGGGTGCCGTTGGC
ACGCAGTTTGTCGATGGCCTTGTCGATAGCTGCCTGCAACTCGGGTTCGCCTTTGCGCAG
GGCAATGCCGGACTCCTGACGGGAAAACGCGTCACCTGCGGGCACCAGTTTGTTTTTGGT
CTTGGTGGCCATTTCCAGGGCTGCCAGGCGATCAACGAGAATCGCGTCGATACGGCCTAC
ACTCAGGTCCTGAATCTTGCTCGGGTCATCGTCATAGGTTTTGACGATTGCGCCCGGGAC
GTTTTCCTTCAACCATTGTTCGTAGTTGGTGCCCAGCCCCACGCCAACCTTCTTGCCGGT
CAGGTCCTTGGCTGTCTTGATGGTGTCTGCGTTCTTCTTCAGAACCAGCGCCTGAATGCC
GGACACGGTGTAGGGCTCGGAGAAGTCGTACTTCTTCTTGCGCTCCTCGGAGATGGTCAC
CTGATTGATCACCACATCCAGACGCTTGGAATCCAGAGCGGCCAGAATGCCGTCCCATTT
CGATGGCTGGATCTTGGCTTTCACACCCAGTTCCTTGGCCAGCGCTTCGGAAAACTCTAC
TTCGAAGCCGGTGAGCTTGCCGTTTTCATCGACGAAGCTGAACGGCGGGTAAGTGCCTTC
CAGGCCCACATTAAGCGTGCCGCTATCCTTGATTTTCTGCAGTTGCTCGCCAGCCATGGC
TTGCCCGGCGATACCGGTACCGAGCATCAAGCCCAGTGCCGAGAAAAGAAACGTGCGACG
AATAGCGGAAATGTTCATGCGAGCCCCTTGTTGGTATGGAAGTGTCTGGCCATTTTCTGA
CCCGACTCAAGCAACATCGTGCTGATTATTCAGCTTTTTTTCAGGCAGTTACGTCAGGTG
TTGCGTCAGAGTTGTTGCCTGCCGGGCGCGACTATATAGCCATCTGCTTATGAGGAAAAA
TAACAAAAAAAGTTATTTTTCCTATCAAAAGGCATAAAAGCTGCGCCGGCTGAAAAGTTA
CTGATCAAACGCATCCGGGTAGGCAAACAGCGCCGGAGCACCGCCAGTGTGCAGAAAGAT
CAGCGGGCCGTCGTTGAAGCGTTGACGGCCAATGCCATCCAGCAAGCCGGACATGGCCTT
GCCGGTATAAACCGGGTCCAGCAACAGCCCTTCGTGGCTGGCCACCAGCTTGATCGCCGC
CAGCGTACCGGCGTTCGGTTCGCCATAACGCGGAGCGAAATATTCGTCCCACAGTTCAAC
CTTGAAGTGCTCCGGCAGGGCGATATCCAGTAATTCTGCCGTACGCTCGGCCAAGCCCTG
CACTTTGGGCAGTTGTGCTTCTTCACTGCGCGAAACGGTCACGCCGATAACCGGCAATTG
CGGCAACTCGTGAGCCAGTGCCAACGCCAGGCCGCTGTGGGTGCCCGCGCTGCCGGAGGC
CAGAACAACCGCCGCAAAGTCGATGCCGGTCTGCTTGATCTGCTCAGCCAGTTCCAGCCC
GGCGCGAACATAACCCAGCGCACCGACCGGGCTTGAGCCACCGATGGGTACCAGATAAGG
CTTCTTGCCGCTGGAGCGCAGACGCGCAGCCAGCGCGTGCAGTTGTTCGTCGGCGTTGTC
GAGGTTTTCGACCAGCTCGACCTTGGCATCGAACAGCTCCAGCAGCAGGCGATTGCCGTT
TTTCAGGTAACTCGGGTCTTCAGTGCCGATGGGGTTTTCCAGCAGCGCCACGCAGCCAAA
GCCCAGGCGCGCCGCCAGGGCAGCAGTCTGGCGAACATGGTTGGACTGGATAGCGCCCGC
AGTGATCAGCGTGTCGGCACCTTGGGCCAGCGCGTCTGCGGCGAGGTATTCAAGTTTGCG
AACCTTGTTGCCGCCCAGCGCCAGGGTGGTGGTGTCATCACGCTTGATGTAGATATCGCG
ATCTGCCCAGATCGACAGGCGCTCAAGCTTTTCCAGAGCCGTCGGCGCGCTGATCAAGTC
CAGGCGATTGAAACGGGCAAGCTGATTTTTGATCATGGTGGTCGGTAAGCCGCGTAGAGA
GTCACCGGACTATAGGCAGACGTTTCCCGCACGGCAACTTATCTGTGCTCACTGCTCTGT
TGGCGTATTCCTACAGAAATTGTTGTTTTTTTCGTCTGAATGTTTGCCGTAGAGTGGCAA
CAGCAGCGGCCAGCACTGTCGGTCGCCACCCTTCACATCAAGGAGAGTCAAGCGTGAGCG
ATATTCCAGAAGCATCCGCCGACGGCAGTTCCAGCCACTGGCAGTTGCAGCGGATCGTCA
GCCAGTTGCGCGGCGCGCGTGAAGACTGGCGGGCGCGCAACCGTCGGGTAAGCGGCGAGC
ACGGCGGGCGCGAACTGCCTTCGCGTGCAGCCATGGGCGAAATTCTTGAAGCGCTGAGCG
GGGCGTTGTTCCCGATGCGGCTTGGCCCGGTGGACCTGCGTGAAGAAAGCGAAGATTTTT
ACGTGGGGCATACGCTGGATGTGGCACTCAATGCGCTGCTGGCCCAGGCCCGCCTGGAGC
TGCGCTACGTCGCCCATCAGCAGGGCGGTGACCTGAAGAGCATCGATGCACGAGCGCTCG
AGCTGATTCAGGGTTTCGCCATGGCCCTGCCGGGTATTCGTCTGTTACTGGACACTGACG
TGCTGGCCGCCTACCACGGCGACCCGGCCGCACGCAGCGTCGATGAAGTGCTGCTGTGCT
ACCCCGGCATTCTGGCGGTGATCCACCATCGTCTGGCGCACCATTTGTATCGCGCCGGTT
TGCCATTGCTGGCGCGCATCAGCTCGGAGATCGCCCATTCGGCGACCGGTATCGACATTC
ATCCGGGCGCGCAGATCGGCCCGAGCTTCTTTATCGACCATGGAACAGGCGTAGTAATTG
GCGAAACCGCGATCATCGGCGAGCGGGTGCGGATCTATCAGGCCGTGACCCTGGGCGCCA
AGCGCTTCCCGTCGGACGAGGACGGCCAGTTGCAGAAAGGCCATGCACGGCATCCAATCG
TTGAAGACGACGTGGTGATCTACGCGGGTGCGACCATTCTGGGGCGCATCACCATTGGTA
AGGGCTCGACCATCGGCGGCAATGTCTGGCTGACCCGCAGCGTACCGGCGGGCTGCAACC
TGACCCAGGCCAATTTGCTGCAACAGGATGATTGCAGCAAGAAGTGAGATCGCTCCGTTA
TCAGATCACCTTCACTGCCCGGCCGATGAACTGGATCGGCCCGGTAGGCTTGCCTATTGG
CGAACCGGTGGATTTCTCCAGGGTCAGTTCGAACAGCTGATTGGGTTGCAGAGGCGGCAG
TTTGTCCAGCGGAACATGCAGGCTCTGACCCGGCTTGACCAGCCCGAGTGAGACCGGGCC
TTGCCAGTCGTCACCCTTGGTCCAGAACTCCAGCGCCTTGTCGTTCGGAACCTCGAACAC
GCCAAGCGGAATAAGCTGGATTTCCTGCGAGTTGCTGGCTTGCACAACCCAGCCGGGAGC
CTTGTCCTGCTGCCCGACCAATACCACGAGGTAGGACGGTTGCGCCGGCGCGCGGGTCAG
CAACGTCATGCCCAGCACCAGCGACGCCGCTAATCCGGCACCCGCCAGCCCCCGCCAGAC
CGACAGGTTGTCCCACCAGCGCACTCGCTGTCTGTGCAGCGCTTTGGCGGGTGCTGCCAG
[truncated: 5,814,652 more chars]
