# Supplementary material for: Protocol for integrated analysis of bacterial RNA-seq and ChIP-seq data for establishing a co-expression network
Source: STAR Protoc. 2023 May 19;4(2):102322. doi: 10.1016/j.xpro.2023.102322 (PMC10209869; doi:10.1016/j.xpro.2023.102322)
Supplement: Data S2. Intermediate file for RNA-seq analysis, related to Step: Perform alignment using STAR [file mmc2.zip › RNA-seq-analysis-example-gene-1.txt]

rhpS-1
41
71
14
127
104
0
0
65
18
71
71
5
31
2
0
4
21
6
24
38
65
6
15
33
27
12
7
7
5
9
5
27
15
7
18
3
16
9
21
8
33
4
6
2
21
0
11
107
7
9
25
50
4
34
3
142
42
46
1
6
35
49
13
18
3
53
17
83
25
7
7
7
22
4
43
20
20
9
9
256
131
34
9
7
13
10
9
33
134
87
24
120
104
24
6
13
0
1
4
127
39
12
56
34
4
7
7
11
1
0
1
6
9
0
1
18
219
18
7
23
6
13
10
32
7
17
6
148
48
33
4
5
66
12
15
10
15
14
8
18
25
0
19
47
25
13
64
118
10
2
4
2
11
1
0
0
31
18
0
7
0
1
25
0
11
13
3
0
11
4
258
298
91
8
25
1
0
4
67
29
20
1
1
8
15
37
31
169
68
35
36
28
27
59
50
28
112
104
26
48
5
76
298
31
7
168
21
35
105
3
18
1
20
629
78
196
30
11
2
16
14
5
11
8
39
31
29
69
3
2
29
31
47
221
9
91
87
19
10
1
2
20
107
38
6
38
101
176
32
75
13
36
36
12
12
4
54
23
35
4
19
15
6
70
50
74
29
12
26
78
192
50
5
3
1
5
2
63
205
54
16
7
7
1
1
2
0
6
10
11
19
22
25
16
35
29
23
24
4
8
2
11
13
1
5
10
14
5
5
2
0
9
8
22
3
40
26
41
7
6
1
2
0
1
1
2
2
0
10
3
35
34
18
43
2
4
10
6
16
56
23
81
27
15
145
54
4
172
101
7
4
28
9
19
26
36
23
34
33
14
45
8
43
106
9
21
15
51
19
426
114
45
70
10
176
42
138
85
23
6
4
9
53
12
85
123
66
0
25
13
14
17
38
9
3
1
9
39
23
2
3
1
3
7
1
2
10
15
6
2
8
5
3
8
2
0
2
12
28
36
2
43
2
1
16
5
9
5
0
0
8
8
9
14
48
15
33
164
84
279
11
9
3
0
3
5
13
25
55
4
20
8
9
29
31
45
19
56
17
27
54
69
58
30
27
19
31
35
22
13
26
83
8
17
12
7
10
5
11
58
4
9
44
473
48
113
65
12
7
19
9
20
28
28
389
639
70
29
16
23
16
8
9
15
12
1
84
25
13
18
26
44
25
20
77
88
23
21
34
7
14
103
145
20
2
54
33
5
4
52
25
70
25
8
101
280
39
25
39
64
54
20
11
46
40
15
9
4
24
56
44
40
91
249
326
80
91
152
3
234
34
319
98
184
116
103
122
9
27
24
5
18
76
33
8
31
4
7
4
2
5
28
65
33
93
18
14
27
9
79
7
0
66
43
49
13
6
8
48
3
25
3
0
869
42
198
33
8
3
14
19
155
152
544
20
54
39
27
17
143
270
33
15
6
7
14
6
4
1
1
4
33
22
76
7
2
2
5
0
36
3
0
5
4
4
5
1
1
5
7
50
1
6
1
4
41
54
79
16
5
14
48
54
25
20
9
6
88
9
167
116
124
41
23
11
1
8
1
16
13
3
0
1
5
19
4
0
5
8
140
220
56
134
88
23
132
21
63
215
22
25
67
8
14
1
19
4
46
19
57
8
3
15
51
9
10
131
41
1
741
45
0
7
3
8
1
9
34
39
21
20
5
3
1
19
51
29
67
20
38
4
0
4
0
1
3
6
0
2
107
124
227
75
5
9
0
1
3
6
2
0
3
3
5
17
0
1
3
4
5
4
1
21
16
4
1
21
67
10
14
11
11
2
157
8
11
13
17
40
105
1
13
29
22
17
12
8
9
23
23
73
76
27
114
67
94
23
21
43
171
31
18
21
66
34
12
38
19
45
430
23
44
1
72
65
40
6
10
170
13
1
1
5
17
73
51
49
13
11
68
16
87
43
18
5
8
53
6
22
10
6
1
95
9
12
0
4
5
39
22
0
31
41
35
6
9
2
67
11
11
6
9
0
2
0
3
2
6
0
3
13
18
41
66
30
10
41
5
4
3
2
10
1
0
0
2
8
17
0
10
10
39
35
27
0
21
71
31
6
29
44
140
20
44
38
33
86
25
36
36
19
42
15
0
3
55
19
17
3
1
6
2
3
11
1
6
15
91
29
25
15
43
198
14
2
5
131
32
352
376
42
6
80
41
45
27
26
12
47
6
5
2
20
6
17
17
2
41
9
8
14
61
35
52
22
24
34
20
32
18
12
17
199
2
53
50
11
6
45
5
1
6
11
39
13
10
34
35
6
5
3
10
1
1
3
19
32
1
1
0
24
19
48
5
82
45
14
4
0
6
0
3
12
81
16
17
14
34
20
15
23
6
2
1
37
4
5
4
5
6
8
11
1
12
14
285
11
14
0
0
1
6
3
22
10
4
15
0
10
15
19
288
59
14
17
20
11
20
22
14
49
44
212
14
66
72
15
8
5
10
0
1
46
27
33
7
9
13
3
1
5
9
1
8
0
0
1
20
0
39
21
56
25
22
15
32
283
19
24
18
247
42
21
107
79
230
35
0
1
30
1
7
13
18
8
4
11
12
7
240
148
75
32
18
21
5
10
33
85
8
73
208
46
70
1
24
29
7
4
7
6
0
2
5
9
5
14
14
5
37
3
21
1143
1885
347
143
506
1
72
2
245
16
24
7
13
14
8
19
51
21
9
47
4
20
4
0
1
2
0
0
2
4
9
3
11
17
7
11
2
4
5
3
2
3
1
0
3
7
3
84
6
3
4
10
6
4
5
4
10
0
2
0
0
2
0
5
0
0
2
0
0
1
0
0
1
0
3
1
6
4
1
4
1
36
32
29
47
108
26
143
175
36
20
25
94
48
7
22
52
10
10
141
120
32
73
80
87
131
177
135
56
16
16
70
136
18
23
9
182
141
11
0
6
2
1
20
388
11
22
17
17
10
1
11
94
6
33
26
110
174
106
297
107
15
51
99
117
14
5
2
19
32
33
28
7
8
1
0
11
72
17
17
85
38
171
27
24
4
4
6
3
3
27
5
4
51
0
5
2
4
3
8
14
16
12
25
9
7
8
30
36
62
27
28
65
31
11
14
8
10
103
7
85
11
116
7
10
167
100
35
62
42
74
21
27
14
34
10
10
25
3
8
9
20
0
1
1
7
1
6
1
17
0
2
0
4
0
8
8
0
1
6
8
4
47
10
21
15
18
6
38
5
23
13
20
16
5
26
3
3
12
21
70
9
44
18
114
22
0
4
7
1
0
2
1
6
36
52
10
5
21
2
5
2
1
0
2
7
7
8
13
11
12
10
12
16
17
7
87
35
15
49
1
37
3
3
19
1
1
0
5
111
75
20
19
28
42
160
76
15
103
14
5
98
78
23
52
5
19
61
13
3
6
11
36
13
43
27
25
19
13
6
18
41
68
21
40
2
29
4
32
6
12
5
12
1
3
126
1
10
2
9
198
43
25
10
5
0
3
63
3
1
54
4
57
1
10
4
154
41
15
20
0
2
2
0
1
7
1
17
17
25
66
15
17
6
37
6
15
4
18
20
144
11
8
44
11
158
6
68
149
155
286
428
40
63
22
42
21
41
10
45
5
23
46
119
24
27
122
29
14
19
229
110
44
38
14
20
13
35
9
5
0
39
82
116
61
11
3
3
0
15
8
54
39
12
5
1
36
27
20
288
150
500
690
201
199
123
56
13
13
26
18
101
25
26
20
17
6
39
10
12
24
37
39
59
9
17
3
1
42
4
14
19
11
0
7
0
6
5
4
1
8
0
1
9
1
1
12
3
2
31
11
31
14
9
5
0
2
1
4
5
1
25
4
20
8
1
12
4
7
8
49
24
10
38
29
26
56
92
46
11
4
0
16
19
100
63
5
20
46
16
23
19
9
8
6
34
20
25
30
3
39
18
24
40
49
17
72
41
1
7
31
10
5
21
15
1
9
10
27
10
5
5
48
45
2
49
42
4
23
12
26
30
25
10
16
1
10
2
11
30
45
0
2
8
7
38
13
53
44
5
23
8
97
34
25
24
8
25
34
11
1
38
27
152
47
76
12
8
6
9
11
2
24
5
3
0
0
3
85
65
0
3
0
1
0
0
0
3
1
27
33
41
17
2
8
0
133
42
44
3
6
0
1
1
10
5
10
1
0
0
0
1
0
1
3
3
0
12
3
4
8
2
2
3
1
1
4
1
1
1
1
4
145
1
243
93
14
15
143
36
7
58
14
36
104
31
9
19
5
8
17
15
84
167
155
65
30
54
16
6
28
25
7
513
0
86
49
237
274
736
244
528
672
294
13
36
847
135
208
162
0
28
10
15
21
44
13
19
61
541
57
535
7
0
7
6
8
6
6
9
1
1
0
1
0
0
0
35
12
22
35
18
20
20
30
15
51
17
17
12
19
14
10
14
3
154
315
31
96
21
9
30
73
17
22
13
20
28
16
22
46
26
46
30
41
273
66
28
42
37
174
226
1910
2
7
2
4
2
11
2
11
49
167
53
4
43
33
2
1
0
1
1
9
10
3
8
1
16
12
23
8
2
4
10
10
10
22
2
6
33
5
4
13
72
11
21
13
62
62
7
11
78
17
6
15
6
6
2
20
17
13
7
5
5
16
62
3
109
45
278
434
59
127
106
66
50
35
3
5
0
3
0
0
4
27
2
1
0
0
7
16
9
9
4
6
9
2
4
3
0
2
0
2
3
0
1
4
7
3
0
2
3
0
174
149
13
2
1
1
2
1
4
8
26
52
16
53
25
6
11
28
18
21
3
12
2
22
7
14
107
21
4
1
47
3
5
200
28
1
14
18
10
2
13
107
24
2
6
63
4
2
13
5
17
24
0
3
3
4
55
17
41
19
27
56
23
66
84
25
18
5
13
24
7
145
68
25
3
35
250
55
32
17
21
7
3
7
5
7
2
2
2
0
3
0
0
2
17
0
0
0
1
0
0
1
5
15
11
1
4
3
9
2
18
21
6
1
16
0
44
43
14
0
0
1
0
6
39
7
43
14
2
1
14
17
24
11
5
46
29
23
3
2
0
0
1
87
6
5
0
2
3
2
6
2
1
6
5
0
4
6
3
8
1
1
2
20
4
1
0
2
1
4
1
0
0
0
3
0
0
0
4
3
8
1
2
4
27
22
23
18
3
0
2
21
1
91
41
1
0
1
0
0
0
2
5
15
51
44
160
17
8
10
4
19
0
1
2
0
1
1
0
0
2
5
12
5
1
0
11
9
6
1
5
0
13
12
9
1
3
12
8
14
9
0
2
0
11
12
17
6
4
0
6
0
1
4
0
1
1
1
0
2
4
2
1
1
7
6
4
2
8
26
48
9
1
8
26
19
98
46
10
4
6
3
34
0
5
5
22
5
13
11
4
2
30
5
13
18
34
6
18
0
0
0
1
9
4
8
8
2
56
2
2
0
33
12
0
5
0
0
5
4
1
8
1
1
0
1
0
0
0
0
1
0
1
0
0
2
1
40
9
0
1
3
286
12
9
11
6
1
28
112
90
26
3
6
1
1
13
8
3
3
28
12
11
1
8
0
2
14
43
134
49
20
50
18
28
91
15
8
2
13
7
13
106
27
11
69
19
9
27
81
16
16
32
14
15
38
30
66
22
9
31
11
35
51
37
47
14
17
18
43
24
50
63
657
13
55
26
6
32
5
31
36
73
43
2
1
11
27
4
9
13
16
67
27
20
22
21
11
47
34
30
27
5
3
66
31
32
1
9
10
7
0
8
6
3
6
3
7
9
41
31
23
7
40
7
1
4
3
12
1
2
6
8
5
8
6
4
7
3
2
3
1
39
38
4
13
0
1
2
8
0
15
1
2
5
0
1
0
1
4
0
0
5
2
4
3
2
4
6
2
4
5
7
1
0
1
2
4
0
0
2
5
21
9
11
0
3
1
1
3
1
3
0
2
2
1
2
0
2
0
15
6
5
4
0
3
1
17
8
7
4
8
5
0
4
3
21
0
3
1
3
8
0
5
4
4
1
2
1
40
4
2
4
4
4
5
1
0
0
1
9
3
32
38
5
3
1
0
0
11
28
1
0
2
1
1
0
1
2
11
0
4
22
2
1
13
3
4
4
0
18
75
15
28
19
4
24
3
5
0
0
1
0
1
0
0
5
32
18
4
0
5
2
4
0
12
0
4
4
0
3
14
1
3
7
2
13
2
20
5
0
21
7
8
9
18
20
2
10
1
0
0
5
1
1
45
5
20
15
9
6
0
0
2
25
20
3
11
8
4
22
28
2
20
5
2
3
2
1
8
7
11
7
3
123
32
8
1
0
1
1
9
9
1
2
7
2
3
0
2
8
4
14
30
16
12
25
14
14
1
3
3
0
1
5
7
9
9
10
12
4
13
1
3
8
4
7
1
8
9
1
4
1
1
1
3
1
7
0
4
10
7
4
19
104
0
2
4
2
0
0
2
0
1
4
1
10
15
12
1
0
0
1
5
0
0
4
8
0
1
0
3
4
2
2
1
10
13
14
3
1
49
1
2
6
29
12
5
11
37
12
16
7
1
35
41
2
3
4
5
2
8
4
8
17
11
2
13
23
36
9
680
227
39
41
4
9
4
6
32
3
1
17
4
2
6
2
2
3
4
14
12
24
26
2
6
11
15
11
4
12
72
21
4
1
7
3
1
6
25
64
76
8
38
47
80
20
22
70
593
55
24
352
18
54
11
160
56
15
21
30
76
280
311
55
190
494
91
64
63
8
148
185
142
4
1
14
6
8
9
7
2
19
27
28
81
10
8
8
0
0
5
0
0
3
1
0
2
3
40
1
1
74
22
29
9
100
10
20
4
9
3
4
10
13
14
13
23
6
6
2
12
32
5
3
21
63
3
4
5
7
5
3
1
2
6
2
23
11
9
9
18
18
31
88
10
4
13
57
168
19
66
154
5
3
36
69
49
20
7
1
18
20
18
21
27
18
28
12
21
13
11
13
9
5
4
2
8
1
3
59
23
3
75
5
22
17
32
28
31
14
19
75
16
5
1
3
9
7
12
12
6
34
13
56
33
12
3
11
6
7
6
1
22
20
18
34
2
26
5
1
6
8
9
16
8
5
5
1
0
0
2
17
22
88
5
4
3
0
23
0
12
8
5
11
20
3
3
3
2
5
5
0
3
5
6
12
3
18
23
2
0
3
5
18
12
56
10
2
0
0
0
4
4
6
0
16
18
0
2
3
1
3
12
22
2
4
0
3
258
3
45
37
10
6
3
3
4
2
8
26
25
17
33
7
10
8
5
1
0
0
0
3
2
2
17
15
34
8
1
2
4
5
18
1
9
5
419
15
40
163
4
12
115
45
17
7
15
3
1
2
5
1
4
9
8
6
2
0
27
19
2
72
43
6
23
15
51
29
12
6
5
6
8
3
2
0
6
31
28
26
3
14
0
0
5
2
2
2
7
0
0
1
5
56
24
9
2
0
1
0
3
5
15
23
4
1
5
136
28
7
11
9
2
13
6
25
6
4
22
2
11
15
3
8
1
0
3
4
2
0
8
6
6
7
65
8
6
0
1
18
0
1
1
1
1
5
87
19
2
10
239
222
72
44
64
21
61
48
56
42
149
33
25
29
5
11
85
30
101
47
4
4
1
14
11
19
1
98
6
13
26
24
26
17
4
6
17
3
0
20
8
18
4
11
5
13
4
520
5
292
11
13
41
6
3
2
6
4
13
20
0
19
6
5
9
5
16
1
0
10
1
0
0
0
3
11
5
13
20
12
39
16
37
22
134
52
6
23
35
48
3
2
9
5
14
5
2
1
2
18
1
5
2
0
19
4
13
6
6
69
21
26
28
33
22
111
172
28
203
15
26
7
2
0
2
5
18
8
6
2
23
146
5
4
5
20
73
9
4
58
31
33
11
5
30
1126
169
61
124
203
316
54
32
20
29
23
25
74
71
40
19
141
51
181
16
6
38
36
19
22
7
20
87
12
1
14
1
2
8
0
8
3
3
2
15
16
3
11
32
10
24
58
11
140
13
97
3
43
18
43
11
45
35
26
18
32
9
8
19
50
6
24
15
35
2
61
0
3
2
5
18
582
17
0
2
1
2
0
159
1
0
4
2
10
0
2
6
14
17
4
1
2
11
21
21
11
225
508
440
97
38
85
39
45
38
17
65
176
0
39
32
6
11
208
157
27
6
59
48
34
4
79
2
20
8
16
547
10
11
44
14
80
29
9
66
16
57
74
132
95
19
19
24
20
10
33
14
19
21
253
82
315
29
252
101
13
32
49
43
103
72
321
153
38
25
70
96
202
307
480
44
59
50
5
45
148
38
3
23
57
4
23
25
1
0
37
12
3
4
11
39
16
131
1
71
3
51
87
0
16
68
14
113
124
80
47
86
17
16
11
127
14
0
6
93
7
77
15
1
249
43
22
19
20
14
8
27
43
23
814
29
8
6
17
9
11
12
33
5
6
61
0
13
9
1
0
0
1
1
31
4
10
6
10
37
29
18
7
23
23
23
20
5
15
3
3
7
2
322
18
22
13
27
6
55
38
10
66
148
199
160
287
252
46
5
11
83
22
10
10
6
0
8
41
2
53
3
0
2
0
0
9
3
0
15
3
5
58
4
1
1
2
5
8
49
129
143
725
13
11
9
14
94
7
9
27
48
23
0
18
0
27
9
35
340
449
262
13
5
4
12
13
23
125
6
61
110
33
11
8
5
6
12
1
1
22
64
4
168
9
169
14
11
1
2
3
7
9
1
7
1
2
6
0
4
35
6
83
25
6
28
312
38
31
24
6
7
43
17
38
17
10
10
13
2000
424
58
39
69
4
21
1
0
11
0
2
48
41
17
26
36
24
116
444
12
174
347
86
24
29
78
10
21
42
33
35
37
49
14
36
23
23
87
8
25
35
23
24
167
473
3
56
64
29
72
115
100
33
36
82
50
31
114
18
17
60
15
16
63
66
18
17
53
81
130
62
32
66
5
2
0
0
0
6
0
126
32
195
13
38
0
27
10
5
28
300
37
117
107
13
3
12
24
13
22
28
3
17
293
529
146
69
588
342
91
80
276
148
85
681
75
35
108
643
578
69
277
1644
267
65
55
68
3
3
23
19
13
11
2
4
10
26
10
64
36
9
8
1
6
341
6
1
0
7
1
1
11
19
12
9
12
3
2
15
29
4
23
7
4
34
7
1
36
28
47
20
20
41
64
41
38
48
18
7
17
15
0
10
1
4
6
3
141
6
1
13
4
2
1
71
5
61
11
1
1
3
31
80
114
33
9
7
61
28
54
75
10
12
4
2
5
5
8
2
10
5
13
6
2
1
9
2
15
2
5
32
56
67
51
79
19
8
7
11
11
202
30
3
21
14
51
66
13
0
0
24
4
9
22
4
2
30
15
3
14
57
7
34
5
13
19
42
10
6
18
19
53
18
24
0
9
1
0
6
2
12
8
17
32
32
8
19
28
67
12
3
38
102
30
23
10
51
47
4
64
99
23
37
30
16
16
129
48
45
12
53
79
19
12
115
13
47
27
15
20
17
26
21
83
5
9
14
33
37
9
0
10
13
44
7
20
52
3
2
8
49
13
5
16
3
15
10
7
13
3
3
8
0
31
70
90
162
62
31
71
6
128
84
45
4
2
3
1
1
15
12
3
11
5
5
4
2
1
6
6
21
7
6
5
2
5
8
21
14
15
10
67
5
51
213
0
19
30
33
8
0
13
15
7
2
35
14
16
0
5
4
2
4
32
10
40
61
79
31
29
27
10
18
28
5
5
17
10
16
22
362
32
22
8
2
6
4
4
5
1
1
14
7
4
2
1
3
17
9
65
159
151
2
2
1
4
13
17
21
18
10
21
9
2
2
2
13
7
14
15
1
4
78
59
120
2
200
494
237
224
286
73
401
144
7
118
113
309
246
118
229
58
112
75
17
180
291
156
125
380
67
348
471
402
1201
1036
483
390
2011
1512
179
386
335
264
245
59
8
13
97
76
60
4
5
19
8
2
2
1
6
9
7
3
2
1
1
6
8
48
30
5
4
18
4
14
5
11
63
3
273
40
2
12
12
5
8
22
6
11
13
9
8
30
29
18
2
11
38
44
32
13
39
16
12
119
0
0
8
3
5
1
5
1
3
4
1
0
0
4
1
6
6
29
5
7
2
9
11
32
14
333
119
23
3
40
17
3
42
40
6
36
88
0
224
33
5
31
14
34
305
15
3
11
2
0
3
3
3
7
27
23
28
24
3
8
16
9
8
2
4
6
28
2
0
22
13
13
0
0
0
2
4
18
40
1
19
14
11
41
0
3
1
1
469
448
42
12
4
8
7
15
32
7
15
13
381
36
26
48
34
23
9
18
17
39
5
39
6
11
31
43
14
38
9
7
14
15
86
58
72
2
2
4
5
2
0
3
1
2
16
10
153
10
36
9
153
13
160
13
16
6
6
0
1
1
8
47
9
0
0
1
29
2
1
18
210
63
351
2
4
10
5
24
29
22
2
3
3
3
31
0
5
7
6
6
17
25
21
68
2
12
59
63
157
34
16
6
0
24
18
26
43
101
103
13
11
14
39
30
14
14
27
40
46
29
36
89
5
5
0
1
2
2
6
304
2
2
0
7
3
70
11
26
117
32
104
15
6
18
38
42
3
24
54
40
25
66
28
11
4
6
8
6
21
26
44
3
9
7
1
2
0
0
0
4
3
5
0
1
0
1
0
0
2
0
0
0
0
1
0
3
0
1
0
2
8
61
7
0
9
12
2
6
18
0
7
18
60
18
1
0
0
0
1
1
1
54
68
1
5
29
6
72
31
41
126
15
14
28
21
80
2
12
4
14
14
52
16
37
14
6
19
8
32
106
10
14
0
34
18
82
69
11
7
9
0
14
12
15
11
40
25
18
1
3
4
0
0
0
5
2
0
0
22
6
1
1
27
2
6
7
23
0
25
5
4
6
5
41
77
10
22
80
11
8
0
2
3
24
12
7
11
11
47
14
19
34
3
5
13
8
3
10
1
8
135
256
46
15
24
17
17
0
4
34
11
15
12
16
9
37
23
13
22
26
12
14
9
13
9
19
10
12
70
53
2
28
113
38
13
20
14
6
2
8
27
83
117
11
9
0
50
138
67
24
29
12
14
21
1
7
10
2
20
10
14
30
24
4
5
4
0
73
5
4
1
10
3
4
0
4
3
1
15
15
1
1
7
0
2
10
88
44
29
20
64
85
68
20
0
4
3
2
38
8
72
98
584
257
628
211
316
134
156
20
59
106
34
188
24
141
17
37
69
0
2
26
2
0
0
0
0
0
51
0
73
0
7
5
8
29
10
19
0
9
7
43
4
3
3
78
23
1
3
10
4
1
14
161
9
2
1
59
127
15
18
2
2
1
19
64
8
6
28
80
13
60
3
18
4
16
26
7
0
0
0
0
0
20
79
74
2
0
18
78
4
0
2
2
30
30
5
1
0
10
3
1
6
29
36
17
3
17
14
24
12
10
0
8
4
1
12
4
1
0
31
17
0
10
7
106
0
73
10
0
70
0
38
43
26
135
95
67
12
112
2
4
13
1
10
17
6
1
6
6
12
0
0
0
0
0
0
7
0
0
0
0
0
0
0
0
0
0
11
0
0
2
0
0
1
1
1
4
0
0
2
3
0
0
0
0
0
0
0
3
0
1
1
0
0
0
4
0
0
0
0
0
0
0
0
0
0
2
2
6
0
0
0
0
0
105
0
5
10
2
0
0
1
0
1
9
0
15
9
3
13
11
4
37
2
2
17
3
3
3
0
3
1
21
3
1
2
4
0
9
0
0
6
3
1
7
41
1
10
5
1
84
42
0
1
1
13
3
20936
5
16
2
63
0
1
0
0
0
1
8
4
0
1
6
0
0
4
