# Supplementary material for: Protocol for integrated analysis of bacterial RNA-seq and ChIP-seq data for establishing a co-expression network
Source: STAR Protoc. 2023 May 19;4(2):102322. doi: 10.1016/j.xpro.2023.102322 (PMC10209869; doi:10.1016/j.xpro.2023.102322)
Supplement: Data S2. Intermediate file for RNA-seq analysis, related to Step: Perform alignment using STAR [file mmc2.zip › RNA-seq-analysis-example-gene-2.txt]

rhpS-2
25
28
6
72
53
0
0
32
5
24
23
1
13
2
0
0
5
7
13
19
25
2
9
20
7
3
5
1
5
4
2
12
12
6
15
3
8
1
5
9
10
2
1
2
7
0
4
51
5
8
10
17
3
18
2
82
16
15
1
4
14
19
8
8
0
30
9
41
13
3
1
9
16
2
17
5
11
9
3
111
59
9
4
4
4
8
1
28
47
17
9
53
49
8
0
3
0
1
0
49
13
12
26
14
2
7
2
1
1
0
1
4
9
0
0
6
87
8
1
19
0
14
1
11
8
13
4
46
16
14
0
16
24
4
5
7
2
8
2
9
15
0
7
22
12
6
28
62
4
4
1
0
4
0
0
1
9
13
0
4
0
0
10
2
12
3
0
0
6
0
112
152
48
2
12
0
1
2
17
16
5
0
0
1
0
21
12
70
36
22
18
14
12
37
24
18
49
56
6
22
3
33
116
14
1
66
7
17
49
2
13
2
0
301
38
112
11
4
0
6
9
2
3
0
27
13
10
23
1
1
11
14
34
95
4
42
44
11
7
1
0
5
49
23
4
22
36
69
11
39
6
13
9
4
5
3
28
5
26
3
13
4
2
20
22
30
26
3
5
30
81
27
3
0
2
0
1
22
110
22
13
5
3
0
0
0
2
2
3
4
5
11
13
4
15
21
8
11
1
0
1
10
5
0
5
11
8
5
1
2
0
1
2
6
2
8
5
19
2
1
0
1
1
2
0
1
1
0
2
2
8
16
16
39
1
0
0
10
12
17
8
29
13
4
68
28
1
95
50
2
3
14
10
17
12
12
8
20
6
12
11
3
18
83
5
7
9
18
6
195
93
29
34
3
53
25
84
32
10
6
3
3
22
8
37
85
47
0
10
4
4
5
18
0
0
0
5
21
12
2
6
4
3
5
0
2
7
6
1
0
1
2
0
2
3
1
0
5
7
7
2
31
7
2
3
5
6
5
1
2
2
2
6
7
9
13
18
62
36
125
8
1
1
0
1
1
6
10
18
6
9
8
5
15
14
27
6
6
5
13
36
39
18
14
8
9
16
14
11
9
7
39
4
12
3
2
9
7
3
26
4
2
18
210
18
37
17
2
4
8
3
6
5
9
199
264
43
23
13
11
4
7
3
1
7
0
44
11
8
4
12
21
7
13
29
50
9
7
19
4
5
39
61
8
1
18
10
6
0
26
12
21
5
0
44
101
25
18
11
21
24
15
8
17
10
5
1
12
10
34
20
14
34
109
105
31
59
70
6
117
15
134
63
98
50
36
44
4
9
3
2
8
28
13
3
10
3
4
1
2
3
11
36
17
36
10
4
12
1
19
9
0
33
31
27
10
9
2
11
1
5
0
1
412
18
63
9
1
2
4
5
65
91
277
5
23
10
7
9
70
100
12
5
3
10
5
5
2
0
1
1
8
18
32
5
1
1
0
0
12
1
0
0
0
1
2
2
0
5
2
25
1
4
0
4
21
28
45
7
1
7
20
24
11
7
3
8
29
0
63
48
53
10
9
6
1
1
0
7
6
0
0
0
0
10
1
0
0
3
55
110
48
53
69
14
56
5
40
92
8
14
27
6
1
0
13
3
20
9
20
5
3
7
24
5
7
58
18
1
328
22
0
2
0
2
3
14
15
14
5
6
0
3
2
11
17
17
39
10
16
3
0
4
1
0
1
2
0
3
63
74
88
21
0
1
1
0
0
4
1
0
0
3
3
3
0
1
0
6
0
1
2
3
4
3
5
6
22
6
8
0
4
1
73
2
3
4
6
21
41
2
4
13
5
10
7
6
6
10
17
34
25
13
53
36
56
23
10
12
69
5
11
3
20
27
7
17
17
15
146
18
14
0
33
32
15
4
4
71
13
3
1
2
8
26
17
24
7
3
21
8
36
28
11
5
0
24
2
16
9
6
2
39
3
4
0
0
1
15
14
0
11
18
13
1
5
0
27
7
5
2
4
0
0
0
3
0
0
0
2
14
14
31
26
10
7
18
1
2
0
0
0
0
1
2
1
4
9
1
2
5
19
17
8
0
14
36
7
5
9
30
53
8
11
21
15
45
14
7
25
9
29
8
1
1
18
11
3
6
0
1
4
2
5
1
2
6
23
12
17
6
19
75
2
0
0
50
12
166
144
44
1
36
12
21
17
4
9
31
3
1
1
6
0
8
11
0
19
10
4
7
28
12
18
5
13
12
5
16
6
3
10
64
0
26
32
5
7
30
2
2
3
5
10
2
4
20
9
1
3
0
1
1
0
0
6
14
1
1
0
17
8
19
1
30
19
9
3
0
3
0
0
9
34
5
7
5
14
9
3
11
6
1
2
6
8
1
5
5
0
7
12
2
4
2
102
7
2
0
0
0
3
0
7
5
4
9
0
6
3
4
123
23
4
10
8
10
7
7
8
12
19
82
7
31
34
9
0
4
0
2
4
16
10
7
6
2
7
1
1
0
6
1
3
0
0
1
8
0
17
9
24
14
2
7
13
108
7
13
6
100
22
10
63
41
98
9
0
1
14
1
6
4
5
1
1
6
4
3
112
47
41
16
7
13
1
5
15
32
4
26
85
47
48
0
12
11
0
3
6
7
1
0
1
4
2
6
6
8
10
1
16
476
853
190
78
184
2
26
0
83
11
3
9
3
15
4
8
20
6
3
19
3
12
4
0
2
0
0
0
0
3
5
2
4
3
0
4
3
1
2
1
1
0
1
0
0
0
2
34
5
0
2
7
1
1
0
2
3
1
2
0
0
0
1
1
0
0
0
0
0
3
0
4
0
1
1
0
2
2
0
3
4
11
16
14
25
53
10
59
79
20
6
13
52
34
5
22
20
2
9
79
52
17
40
36
44
39
79
60
31
4
5
33
46
11
7
3
99
61
5
0
2
0
0
7
169
5
4
10
12
4
3
1
50
5
5
9
58
96
57
113
50
9
22
43
36
2
3
0
3
14
9
20
3
1
0
0
8
22
5
9
48
17
85
11
9
1
2
2
0
0
14
1
0
19
0
1
3
0
0
3
10
6
2
14
3
2
3
14
18
29
8
16
30
12
3
6
4
0
45
4
40
2
45
3
1
64
35
12
18
24
20
14
7
6
7
2
3
14
0
9
2
9
0
2
3
1
0
2
1
6
0
3
0
1
0
4
2
1
0
2
2
2
29
1
10
4
9
4
16
11
7
7
10
16
3
10
1
1
7
6
38
5
15
1
48
12
0
0
1
0
1
1
1
4
11
18
8
2
7
0
0
0
2
1
1
3
4
6
7
5
4
8
3
8
9
1
37
13
5
22
1
16
1
1
10
0
0
1
4
29
30
2
20
14
24
53
40
11
55
2
0
54
34
10
26
2
4
29
2
4
6
9
26
10
15
8
8
7
4
2
0
16
34
2
24
3
12
2
9
0
1
2
9
2
3
50
2
1
8
3
88
26
7
8
3
1
7
29
0
1
26
0
23
0
2
2
75
17
3
11
0
2
0
0
0
2
2
7
6
11
22
4
14
5
13
4
6
1
12
6
68
9
2
19
10
79
5
17
66
82
122
196
16
18
19
20
6
25
4
23
2
8
24
87
8
6
32
20
12
6
87
50
20
18
10
8
8
12
7
1
1
11
40
39
20
8
4
1
1
3
3
17
15
2
1
1
12
25
7
168
66
209
313
96
91
59
27
6
5
9
5
42
6
19
6
5
0
14
3
3
11
10
14
29
8
7
3
2
11
2
3
9
2
0
3
2
5
0
0
1
3
1
1
2
2
2
5
2
2
20
6
11
4
3
1
0
3
1
2
1
3
11
3
7
4
2
6
0
6
8
16
1
4
10
14
8
21
21
14
5
2
1
6
2
32
28
4
8
19
4
8
11
7
2
4
25
9
19
16
2
11
10
7
9
21
4
19
13
5
1
28
3
4
5
4
0
5
6
10
5
1
6
19
12
3
20
23
6
1
4
10
8
4
5
5
3
4
3
13
9
17
0
0
4
4
13
4
24
28
2
11
3
36
15
12
8
6
10
10
5
1
15
12
57
19
37
3
4
4
1
7
0
12
0
2
0
0
1
36
43
0
1
0
0
0
0
1
2
1
18
11
11
5
3
6
0
57
15
12
3
3
1
0
0
2
0
0
0
0
3
0
0
0
0
0
0
2
3
2
3
1
1
1
0
0
2
0
2
0
0
2
3
81
1
74
39
3
7
64
9
2
36
3
32
50
8
4
8
0
2
13
5
35
65
53
22
28
22
7
3
14
14
1
204
0
38
16
98
123
359
139
246
292
145
7
13
388
62
75
73
0
12
2
9
9
13
4
6
29
213
28
233
2
0
4
1
4
8
2
1
0
0
0
1
0
0
0
15
4
6
20
6
7
13
14
0
17
6
12
3
9
8
5
12
4
39
128
11
47
14
7
11
25
8
9
6
4
14
3
9
18
12
32
23
14
138
24
10
16
14
60
122
900
0
0
0
0
1
3
0
1
22
58
21
6
31
8
1
2
0
1
0
7
1
0
8
0
11
3
7
1
1
1
6
3
4
5
0
6
11
4
1
2
24
10
8
12
30
12
1
3
18
9
2
2
1
5
4
9
2
4
3
2
3
4
18
3
42
19
110
212
35
53
39
52
40
18
0
5
0
0
0
0
1
10
0
0
1
0
2
3
5
9
5
2
0
0
0
1
0
0
0
0
0
0
2
0
0
1
0
0
3
1
52
48
4
1
0
0
3
1
5
1
14
19
6
15
5
6
5
8
9
13
0
2
0
8
3
3
50
13
2
0
12
1
1
58
4
1
4
2
1
2
3
54
13
2
2
21
3
1
7
3
11
10
1
3
3
3
16
7
21
11
11
29
14
24
47
6
6
0
13
16
7
100
26
8
0
21
112
32
7
4
6
5
2
2
1
0
0
0
0
1
4
0
0
1
15
0
0
0
0
2
0
0
1
4
7
0
1
3
6
0
0
5
2
1
5
0
17
12
4
0
4
2
0
2
24
6
23
7
2
2
10
8
4
6
10
16
13
6
1
0
0
2
0
50
7
4
0
2
1
1
0
0
0
2
6
0
1
0
1
2
3
0
0
13
0
0
1
0
3
1
0
0
1
0
1
0
0
0
0
2
1
0
0
0
13
13
9
4
0
0
0
4
1
45
7
0
0
0
0
0
0
1
5
10
18
14
69
5
2
4
0
3
1
0
0
0
1
0
0
0
0
2
4
1
0
0
6
8
0
0
2
3
4
3
1
2
0
7
3
4
5
0
2
0
7
13
3
6
0
0
1
0
0
0
0
0
0
1
0
0
2
1
0
0
1
1
2
1
3
6
18
0
1
2
10
14
39
11
2
0
8
1
19
0
1
5
11
1
1
3
0
1
10
5
8
4
10
3
6
0
1
0
1
8
1
7
2
1
24
0
0
0
12
8
0
0
0
0
0
1
0
7
0
0
0
0
0
1
0
0
0
0
0
0
0
0
0
12
6
0
0
1
121
0
4
8
3
2
12
54
44
13
6
1
1
0
6
5
2
4
5
3
6
2
5
0
2
5
10
57
19
3
13
7
8
34
6
0
0
4
2
3
37
4
12
31
9
2
16
30
12
6
13
2
4
9
9
13
8
5
8
2
15
30
16
19
7
13
6
11
20
24
13
250
3
21
10
3
18
1
8
13
42
23
0
4
3
5
6
2
6
7
32
15
8
3
10
4
17
22
14
13
1
1
34
14
12
3
2
3
5
0
3
4
2
1
4
2
6
15
15
10
2
34
1
0
1
1
3
1
0
1
5
1
5
0
4
3
0
3
0
1
8
13
3
14
5
0
2
3
0
4
1
3
4
0
0
0
0
2
0
0
2
1
3
3
5
5
2
1
2
1
2
0
1
2
0
0
0
0
1
0
5
7
4
0
0
0
1
0
0
2
0
1
1
0
2
2
0
1
2
3
4
1
0
1
0
8
7
6
3
4
1
0
0
0
12
0
0
2
0
1
0
1
1
2
1
1
0
14
1
0
2
2
1
1
1
1
0
0
5
6
12
17
2
0
0
0
0
5
12
0
0
1
1
2
0
0
2
3
0
0
12
1
0
0
0
3
0
0
3
34
2
15
7
2
4
1
2
1
0
1
0
2
0
0
0
8
7
1
0
0
0
0
1
6
1
1
2
0
3
4
1
3
1
2
7
2
5
1
0
5
4
1
6
9
3
2
5
2
0
0
0
1
1
23
1
4
7
2
1
1
2
3
10
11
1
7
2
1
8
13
1
16
2
1
1
0
0
1
5
3
3
1
43
27
1
1
0
1
0
6
3
2
1
5
0
0
1
0
3
4
0
17
7
4
9
7
4
4
3
0
0
0
0
3
4
5
1
6
3
10
0
0
0
3
4
1
3
3
1
2
1
0
0
1
0
3
3
2
7
1
1
8
46
0
1
0
1
0
0
0
0
0
2
1
4
10
2
0
0
0
5
5
1
0
1
4
1
0
2
0
0
0
0
2
1
3
7
0
2
13
1
1
3
8
3
3
4
33
0
4
0
2
21
18
3
3
1
6
0
3
1
1
1
8
2
5
9
15
4
310
86
17
12
2
0
0
0
11
3
0
5
0
1
2
1
3
1
3
8
16
23
9
2
0
11
6
2
1
8
31
3
1
1
2
2
0
1
9
30
40
3
28
17
37
6
9
20
279
18
10
153
11
17
2
58
16
5
5
7
22
123
151
16
121
221
46
24
19
12
75
70
64
0
1
7
5
1
3
0
3
10
13
11
41
3
2
1
0
0
5
0
0
0
0
1
1
3
7
1
0
20
6
6
9
48
6
15
0
5
4
2
4
10
6
4
11
3
6
0
5
19
4
1
9
33
3
3
2
7
6
0
0
0
1
0
9
5
1
4
20
4
10
31
3
4
10
21
93
10
33
85
2
3
14
36
31
6
0
0
7
8
4
3
10
6
14
4
5
7
1
10
3
3
1
3
0
2
5
21
6
2
32
1
9
4
13
11
6
9
8
32
3
6
0
4
1
3
5
4
5
15
1
21
15
4
3
1
5
5
1
0
14
7
4
6
3
12
0
5
8
3
3
2
5
4
1
0
0
1
0
4
12
46
3
1
2
0
10
0
4
11
1
3
8
5
0
0
2
0
0
0
1
2
3
4
1
13
11
0
0
6
3
14
1
22
5
0
0
1
0
1
1
0
0
8
6
0
0
4
1
0
7
4
3
3
0
0
94
2
18
22
7
5
2
3
3
1
4
17
7
5
15
11
8
2
2
0
0
2
3
1
0
0
12
8
8
4
2
3
1
2
9
4
1
0
165
4
25
65
1
9
40
20
5
5
4
3
1
0
0
0
4
3
6
1
1
2
7
2
1
22
26
3
6
18
21
10
3
5
0
3
1
0
1
0
1
10
9
16
4
4
0
0
2
0
0
1
2
0
0
0
2
21
5
2
0
3
0
1
4
5
8
11
2
0
1
98
15
1
2
5
2
5
5
5
2
0
6
1
3
7
1
5
0
0
2
1
3
0
4
5
3
3
28
6
1
0
0
5
0
6
0
0
0
1
45
2
1
2
104
106
38
24
17
12
28
18
20
20
60
12
24
12
4
9
32
11
46
20
4
3
4
3
3
8
0
38
1
6
11
10
10
6
1
4
7
8
0
10
3
2
2
6
2
5
3
216
2
127
2
1
12
10
0
2
2
5
2
11
1
8
1
2
3
2
6
0
0
2
2
0
1
0
0
8
3
6
13
6
11
11
13
5
59
29
2
7
17
18
0
11
1
2
1
1
1
1
2
9
0
1
1
1
8
1
8
0
2
21
9
15
19
13
8
47
97
12
95
9
7
1
1
0
1
2
7
9
3
2
6
75
6
4
5
8
36
3
4
22
12
15
3
3
8
569
84
21
56
121
166
17
29
18
6
13
15
29
22
23
4
51
24
73
7
4
19
7
14
5
1
8
37
2
0
2
0
0
5
1
3
3
4
1
6
3
3
11
10
6
7
20
18
65
7
38
2
28
7
12
6
19
12
8
7
5
7
7
6
25
3
11
7
15
2
29
3
0
1
4
5
256
4
0
0
2
1
0
68
1
0
4
2
5
1
2
5
8
5
1
1
8
6
6
8
8
113
219
187
37
17
56
17
12
7
6
26
78
0
24
10
3
7
98
76
13
1
20
16
5
1
20
0
5
1
4
252
2
4
20
6
32
18
3
27
7
34
24
61
32
9
8
5
9
7
11
4
9
16
129
42
119
21
98
47
9
17
25
22
46
36
138
53
18
17
25
45
77
131
214
25
33
18
1
16
64
18
4
8
16
2
11
14
1
0
15
5
0
1
2
18
11
54
1
24
0
27
41
1
10
32
8
54
57
44
22
30
12
19
2
79
7
3
0
39
1
27
9
1
109
14
4
7
17
6
1
11
23
5
314
16
1
2
15
3
5
11
28
7
3
27
0
2
2
0
0
0
0
0
14
1
0
1
2
13
16
5
5
10
9
9
10
0
4
0
1
3
1
131
6
9
4
8
1
35
12
8
24
67
93
70
130
100
14
1
0
42
8
4
3
0
0
1
14
0
10
0
3
1
1
0
4
4
0
12
2
5
28
1
1
3
1
0
1
22
64
63
266
10
1
7
8
30
4
7
10
15
11
3
1
0
12
2
12
151
206
130
12
3
2
5
10
11
45
1
37
68
10
1
0
0
2
4
0
0
11
26
1
65
4
72
3
5
1
0
3
0
4
1
0
0
0
1
0
1
12
2
33
14
1
22
136
17
20
9
5
7
12
1
18
10
11
12
5
936
235
21
17
26
2
11
2
0
3
0
3
24
19
7
7
24
15
41
200
4
78
129
43
9
15
42
5
7
22
24
30
19
13
5
18
17
7
39
3
1
10
3
16
96
233
3
19
32
19
28
48
34
12
11
33
18
15
45
2
6
30
9
10
28
19
4
5
24
43
54
20
10
23
3
0
0
1
0
2
0
58
19
88
1
8
0
16
1
2
14
147
19
53
42
4
4
8
11
2
5
22
0
6
126
199
72
35
305
163
49
30
99
70
35
271
24
19
57
306
244
35
108
1010
104
20
26
24
3
2
13
9
7
9
0
1
3
7
10
23
18
1
1
2
4
192
1
2
1
0
1
0
11
13
1
4
1
0
0
3
15
1
9
4
0
15
1
0
16
7
13
2
10
16
34
17
17
23
8
2
9
10
0
7
0
1
2
0
62
3
0
9
1
0
3
30
2
27
2
0
0
0
12
27
39
14
1
1
18
18
22
16
8
4
0
0
2
8
6
3
3
9
1
0
1
3
1
2
10
1
7
22
21
43
24
36
5
5
3
3
4
68
16
1
10
5
25
31
11
2
0
7
1
5
8
1
2
15
7
2
6
27
5
12
0
3
6
22
4
3
5
7
17
6
5
1
6
2
0
0
3
3
5
4
7
16
2
6
7
17
6
5
17
46
17
8
6
24
12
5
30
55
10
13
9
7
8
62
22
16
1
15
33
4
10
67
7
18
12
5
10
16
13
6
36
1
4
7
5
13
4
3
5
1
20
8
11
25
1
4
5
19
2
2
12
0
2
3
5
7
2
1
4
1
16
20
59
81
24
17
28
5
49
35
12
1
0
0
0
3
10
1
3
5
4
0
1
2
1
0
3
6
2
3
0
1
2
5
6
3
10
6
40
5
25
79
0
5
8
14
2
1
3
2
8
0
17
9
5
1
1
2
1
3
11
14
18
13
33
20
21
11
8
2
7
7
3
8
7
6
4
165
11
17
7
0
2
0
0
1
1
0
5
0
0
1
1
0
7
2
28
80
99
1
2
0
2
6
9
13
4
9
8
7
1
2
4
9
5
9
6
0
0
36
30
57
4
69
285
151
116
148
28
201
63
12
44
63
150
102
46
102
41
64
37
4
79
149
110
45
234
37
150
236
165
614
552
240
200
934
717
107
156
136
146
103
20
10
6
32
44
32
4
0
9
4
0
0
0
7
2
5
0
1
0
0
2
1
15
22
0
1
11
1
7
5
0
28
1
104
9
1
6
2
3
3
9
7
4
10
6
0
12
11
7
3
5
13
21
12
8
18
8
8
57
0
0
6
3
6
0
0
1
0
2
0
0
0
2
0
4
2
3
2
1
1
1
0
12
8
176
37
18
1
18
12
5
14
34
2
11
34
0
90
9
5
8
12
15
131
2
0
4
1
0
0
0
3
0
9
8
15
11
0
3
2
0
0
0
0
3
14
3
0
10
3
6
0
0
0
3
1
6
21
0
6
10
0
14
0
1
2
2
173
251
18
2
3
4
2
5
20
2
5
13
149
17
2
20
15
13
4
4
11
12
2
23
1
3
7
18
3
15
1
5
5
7
26
23
21
2
3
3
3
0
1
2
1
2
17
4
72
9
31
4
67
7
61
9
4
0
2
1
1
1
6
17
6
0
1
2
11
3
0
11
104
21
144
1
4
3
1
6
11
7
0
2
1
2
16
1
2
1
1
1
7
10
13
24
0
4
27
23
64
19
12
2
0
12
14
7
23
43
39
8
4
7
16
13
3
6
9
17
25
5
40
35
3
1
1
1
0
2
3
139
0
0
0
1
6
23
7
10
43
15
40
4
3
4
19
31
6
9
23
16
16
27
7
3
2
1
2
4
6
14
13
2
4
2
1
0
0
1
0
1
0
1
0
0
0
0
0
0
0
0
1
0
0
0
0
0
0
0
0
0
2
35
4
0
3
4
3
7
6
0
1
6
21
13
3
0
0
1
1
1
1
23
41
5
3
16
4
23
21
29
44
9
8
6
8
33
2
7
1
5
13
24
9
14
9
2
7
5
15
61
3
7
0
13
6
43
21
3
2
6
2
3
2
7
7
22
17
6
2
4
0
0
0
1
1
0
1
3
15
0
1
0
12
0
3
8
11
0
14
1
3
9
2
26
30
7
4
32
10
4
0
0
0
14
5
2
5
7
22
2
4
18
3
2
9
1
0
1
0
3
54
110
29
11
7
12
4
0
4
18
5
0
8
9
3
8
9
2
14
13
2
10
3
5
3
7
5
8
31
29
1
15
46
17
13
6
14
3
7
4
12
25
54
1
1
0
37
66
18
4
9
8
10
8
1
1
5
0
3
5
7
23
9
1
3
3
0
40
2
4
2
10
2
3
0
1
0
3
8
4
0
0
3
0
0
2
40
25
18
8
23
33
33
5
0
3
2
1
10
1
34
40
307
110
315
138
123
51
66
7
30
45
18
72
11
52
3
20
30
0
0
14
0
0
0
0
0
0
17
0
27
0
11
4
10
6
3
6
0
6
5
21
4
1
1
57
13
4
1
2
1
0
6
93
0
0
1
28
38
12
5
4
1
1
6
31
1
3
20
38
4
28
5
4
1
8
7
4
0
0
0
0
0
14
45
42
2
0
8
37
0
1
1
1
19
10
5
0
0
8
0
0
5
9
6
8
3
10
2
7
4
2
0
4
5
1
2
1
0
2
21
8
0
4
3
54
0
32
2
0
36
0
12
16
13
68
32
23
7
40
0
0
11
3
5
8
3
0
2
5
4
0
0
0
0
0
0
2
0
0
0
0
0
0
0
0
1
0
4
0
0
0
0
0
0
0
0
0
0
0
1
3
0
1
0
0
0
1
0
1
0
0
0
0
0
0
0
0
0
0
0
0
0
0
0
0
0
2
0
1
0
0
0
0
0
44
0
2
6
3
0
0
0
0
0
1
0
5
2
1
2
5
2
13
0
0
11
4
0
1
0
0
2
9
5
1
0
0
0
17
0
0
1
1
4
5
15
0
2
2
2
28
25
0
1
1
3
3
11273
2
4
1
20
0
5
0
0
0
1
2
0
0
0
3
0
0
3
