# Supplementary material for: Protocol for integrated analysis of bacterial RNA-seq and ChIP-seq data for establishing a co-expression network
Source: STAR Protoc. 2023 May 19;4(2):102322. doi: 10.1016/j.xpro.2023.102322 (PMC10209869; doi:10.1016/j.xpro.2023.102322)
Supplement: Data S2. Intermediate file for RNA-seq analysis, related to Step: Perform alignment using STAR [file mmc2.zip › RNA-seq-analysis-example-gene_counts.txt]

Gene	WT-1	WT-2	rhpS-1	rhpS-2
dnaA	118	160	41	25
dnaN	165	251	71	28
recF	34	51	14	6
gyrB	533	833	127	72
PSPPH_0005	193	277	104	53
PSPPH_0007	0	0	0	0
PSPPH_0008	2	2	0	0
plsC	67	113	65	32
PSPPH_0010	33	70	18	5
glyS	399	657	71	24
glyQ	295	380	71	23
tag	11	22	5	1
PSPPH_0014	108	134	31	13
PSPPH_0015	13	26	2	2
PSPPH_0016	0	0	0	0
PSPPH_0017	4	4	4	0
trkA	130	149	21	5
sun	135	198	6	7
fmt	145	221	24	13
def1	134	200	38	19
PSPPH_0022	230	250	65	25
smf	19	59	6	2
PSPPH_0024	44	70	15	9
qor1	152	195	33	20
hemF	84	112	27	7
aroE	52	58	12	3
PSPPH_0028	12	37	7	5
PSPPH_0029	15	28	7	1
betC	24	44	5	5
PSPPH_0031	11	29	9	4
PSPPH_0032	10	10	5	2
PSPPH_0033	220	263	27	12
PSPPH_0034	31	29	15	12
trpA	58	78	7	6
trpB	135	163	18	15
trpI	4	16	3	3
PSPPH_0038	37	35	16	8
PSPPH_0039	12	13	9	1
PSPPH_0040	23	32	21	5
PSPPH_0041	167	222	8	9
osmC	27	49	33	10
PSPPH_0043	2	6	4	2
PSPPH_0044	4	4	6	1
PSPPH_0046	14	18	2	2
PSPPH_0048	28	57	21	7
PSPPH_0049	2	0	0	0
PSPPH_0050	56	51	11	4
prlC	461	659	107	51
PSPPH_0052	38	48	7	5
PSPPH_0053	14	16	9	8
PSPPH_0054	52	71	25	10
PSPPH_0055	83	111	50	17
PSPPH_0056	20	21	4	3
PSPPH_0057	153	257	34	18
PSPPH_0058	6	21	3	2
algR3	581	819	142	82
PSPPH_0060	59	99	42	16
algQ	55	101	46	15
PSPPH_0062	4	3	1	1
PSPPH_0063	8	21	6	4
PSPPH_0064	112	143	35	14
PSPPH_0065	141	166	49	19
hemD	64	72	13	8
hemC	107	147	18	8
PSPPH_0068	5	9	3	0
algR	139	171	53	30
fimS	40	56	17	9
argH	457	653	83	41
PSPPH_0072	36	55	25	13
PSPPH_0073	25	29	7	3
PSPPH_0074	16	28	7	1
PSPPH_0075	31	51	7	9
PSPPH_0076	47	99	22	16
PSPPH_0077	12	23	4	2
PSPPH_0078	27	45	43	17
PSPPH_0079	59	95	20	5
rep	41	95	20	11
xpt	28	38	9	9
PSPPH_0082	45	76	9	3
PSPPH_0083	186	213	256	111
PSPPH_0084	154	207	131	59
PSPPH_0085	45	84	34	9
PSPPH_0086	32	40	9	4
cysW	9	25	7	4
cysT	20	19	13	4
sbp	22	29	10	8
PSPPH_0090	4	8	9	1
PSPPH_0091	110	112	33	28
PSPPH_0092	298	408	134	47
PSPPH_0093	39	76	87	17
PSPPH_0094	110	147	24	9
gabT1	492	718	120	53
gabD1	594	914	104	49
PSPPH_0097	80	91	24	8
PSPPH_0099	12	30	6	0
PSPPH_0100	12	54	13	3
PSPPH_0101	5	40	0	0
PSPPH_0102	9	42	1	1
PSPPH_0103	16	30	4	0
PSPPH_0104	300	453	127	49
PSPPH_0105	84	126	39	13
PSPPH_0106	44	110	12	12
PSPPH_0107	214	318	56	26
PSPPH_0108	124	187	34	14
PSPPH_0109	10	13	4	2
PSPPH_0110	18	21	7	7
PSPPH_0111	7	9	7	2
PSPPH_0112	15	41	11	1
PSPPH_0113	2	3	1	1
PSPPH_0114	0	0	0	0
PSPPH_0115	10	42	1	1
PSPPH_0116	25	75	6	4
PSPPH_0117	71	168	9	9
PSPPH_0118	6	17	0	0
PSPPH_0119	2	2	1	0
PSPPH_0121	103	120	18	6
PSPPH_0122	928	1266	219	87
PSPPH_0123	82	124	18	8
PSPPH_0124	50	43	7	1
PSPPH_0125	198	295	23	19
PSPPH_0126	36	68	6	0
PSPPH_0127	124	149	13	14
PSPPH_0128	34	52	10	1
clpB1	199	313	32	11
PSPPH_0130	17	26	7	8
PSPPH_0131	80	153	17	13
PSPPH_0132	43	99	6	4
PSPPH_0133	568	910	148	46
PSPPH_0134	197	331	48	16
PSPPH_0135	83	117	33	14
PSPPH_0136	12	17	4	0
PSPPH_0138	105	135	5	16
PSPPH_0139	178	341	66	24
fdhD	31	26	12	4
PSPPH_0141	85	113	15	5
PSPPH_0142	50	55	10	7
PSPPH_0143	39	57	15	2
cysQ	39	85	14	8
PSPPH_0145	25	40	8	2
PSPPH_0146	70	103	18	9
PSPPH_0147	60	62	25	15
PSPPH_0148	0	2	0	0
rfbC	88	97	19	7
rfbB1	169	214	47	22
PSPPH_0152	137	204	25	12
PSPPH_0153	128	227	13	6
PSPPH_0154	22	39	64	28
PSPPH_0155	100	150	118	62
PSPPH_0156	8	17	10	4
PSPPH_0157	4	15	2	4
PSPPH_0158	4	19	4	1
relB	9	18	2	0
relE	5	16	11	4
PSPPH_0161	4	5	1	0
PSPPH_0162	0	0	0	0
PSPPH_0163	0	0	0	1
PSPPH_0164	118	129	31	9
PSPPH_0165	86	138	18	13
PSPPH_0166	2	7	0	0
PSPPH_0167	9	31	7	4
PSPPH_0169	0	1	0	0
PSPPH_0170	0	2	1	0
hopR1	55	119	25	10
PSPPH_5226	1	28	0	2
PSPPH_0173	31	37	11	12
PSPPH_0174	12	27	13	3
PSPPH_0175	2	5	3	0
PSPPH_0176	3	5	0	0
PSPPH_0177	12	47	11	6
PSPPH_0178	11	27	4	0
PSPPH_0179	606	863	258	112
PSPPH_0180	902	1275	298	152
PSPPH_0181	243	351	91	48
PSPPH_0182	21	30	8	2
PSPPH_0184	44	35	25	12
PSPPH_0185	1	5	1	0
PSPPH_0186	21	43	0	1
PSPPH_0187	19	21	4	2
PSPPH_0188	118	152	67	17
recG	84	160	29	16
oxyR	92	133	20	5
tonB1	6	14	1	0
exbD1	0	7	1	0
exbB1	16	35	8	1
PSPPH_0194	41	33	15	0
PSPPH_0195	100	182	37	21
PSPPH_0196	58	130	31	12
spoT	226	365	169	70
rpoZ	127	170	68	36
gmk	113	164	35	22
PSPPH_0200	73	111	36	18
rph	82	109	28	14
PSPPH_0202	30	45	27	12
PSPPH_0203	91	146	59	37
pyrE	112	158	50	24
PSPPH_0205	82	99	28	18
argB	481	640	112	49
algC	634	845	104	56
dut	53	79	26	6
coaBC	117	191	48	22
radC	11	17	5	3
PSPPH_0211	115	154	76	33
rpmB	525	706	298	116
rpmG	66	105	31	14
PSPPH_0214	19	17	7	1
PSPPH_0215	818	1188	168	66
PSPPH_0216	36	80	21	7
PSPPH_0217	31	71	35	17
PSPPH_0218	122	170	105	49
PSPPH_0219	8	15	3	2
PSPPH_0220	67	96	18	13
PSPPH_0221	15	21	1	2
lrp	69	86	20	0
dadA	415	549	629	301
PSPPH_0224	114	140	78	38
alr	255	322	196	112
PSPPH_0226	57	61	30	11
PSPPH_0227	10	12	11	4
PSPPH_0228	4	10	2	0
PSPPH_0229	31	59	16	6
PSPPH_0230	32	50	14	9
PSPPH_0231	17	22	5	2
PSPPH_0232	37	41	11	3
PSPPH_0233	19	25	8	0
gcvT1	95	126	39	27
gcvH1	110	143	31	13
PSPPH_0236	53	52	29	10
PSPPH_0237	56	73	69	23
PSPPH_0238	6	7	3	1
PSPPH_0239	8	28	2	1
PSPPH_0240	119	144	29	11
argE1	133	189	31	14
argA	147	194	47	34
gshA	434	614	221	95
PSPPH_0244	42	40	9	4
tex	371	505	91	42
ompR	378	451	87	44
envZ	125	158	19	11
PSPPH_0248	37	46	10	7
PSPPH_0249	13	13	1	1
PSPPH_0250	4	13	2	0
PSPPH_0251	22	45	20	5
algB	168	274	107	49
PSPPH_0253	105	139	38	23
PSPPH_0254	23	34	6	4
PSPPH_0255	104	156	38	22
PSPPH_0256	184	304	101	36
dsbA	392	590	176	69
PSPPH_0258	81	128	32	11
polA	309	426	75	39
PSPPH_0260	15	36	13	6
thrB	110	154	36	13
znuA	65	79	36	9
PSPPH_0263	26	22	12	4
znuC	22	47	12	5
znuB	11	20	4	3
PSPPH_0266	46	75	54	28
katE	37	68	23	5
PSPPH_0268	88	122	35	26
PSPPH_0269	35	37	4	3
PSPPH_0270	60	87	19	13
PSPPH_0271	17	27	15	4
PSPPH_0272	3	9	6	2
PSPPH_0273	18	33	70	20
PSPPH_0274	143	210	50	22
cynT	190	262	74	30
PSPPH_0276	42	67	29	26
elbB	29	63	12	3
PSPPH_0278	35	50	26	5
hemB	128	197	78	30
ppk	283	425	192	81
ppx	210	258	50	27
PSPPH_0282	9	25	5	3
PSPPH_0283	3	13	3	0
PSPPH_0284	2	11	1	2
PSPPH_0285	3	18	5	0
PSPPH_0286	17	20	2	1
trxA	131	162	63	22
rho	376	590	205	110
ubiD	192	249	54	22
PSPPH_0290	62	111	16	13
PSPPH_0291	36	61	7	5
glpT	13	34	7	3
PSPPH_0293	2	5	1	0
PSPPH_0294	3	8	1	0
PSPPH_0295	10	19	2	0
PSPPH_0296	5	24	0	2
qor2	30	46	6	2
PSPPH_0299	38	61	10	3
PSPPH_0300	26	36	11	4
PSPPH_0301	8	11	19	5
PSPPH_0302	32	54	22	11
PSPPH_0303	50	82	25	13
PSPPH_0304	15	17	16	4
PSPPH_0305	68	85	35	15
pepP	96	116	29	21
ubiH	113	136	23	8
PSPPH_0308	95	134	24	11
PSPPH_0310	6	11	4	1
PSPPH_0311	4	8	8	0
PSPPH_0312	5	10	2	1
PSPPH_0313	111	191	11	10
PSPPH_0314	27	53	13	5
PSPPH_0315	4	24	1	0
PSPPH_0316	21	52	5	5
PSPPH_0317	43	66	10	11
PSPPH_0318	29	54	14	8
PSPPH_0319	14	29	5	5
PSPPH_0320	8	11	5	1
PSPPH_0321	1	10	2	2
PSPPH_0322	1	13	0	0
PSPPH_0323	4	15	9	1
PSPPH_0324	16	18	8	2
PSPPH_0325	38	40	22	6
PSPPH_0326	3	21	3	2
PSPPH_0327	78	107	40	8
PSPPH_0328	59	97	26	5
PSPPH_0329	149	199	41	19
PSPPH_0330	22	36	7	2
PSPPH_0331	19	36	6	1
PSPPH_0332	10	11	1	0
PSPPH_0333	7	13	2	1
PSPPH_0334	5	12	0	1
PSPPH_0335	8	14	1	2
PSPPH_0336	0	7	1	0
PSPPH_0337	1	17	2	1
PSPPH_0338	2	13	2	1
PSPPH_0339	1	1	0	0
glnQ1	59	95	10	2
PSPPH_0341	51	74	3	2
PSPPH_0342	144	222	35	8
dcyD	94	125	34	16
PSPPH_0344	128	188	18	16
PSPPH_0345	35	58	43	39
PSPPH_0346	21	17	2	1
nhaA1	25	40	4	0
PSPPH_0348	45	37	10	0
hutC	68	105	6	10
hutF	691	876	16	12
blc	113	162	56	17
PSPPH_0352	33	51	23	8
fbp	239	320	81	29
PSPPH_0354	84	145	27	13
PSPPH_0355	29	63	15	4
glgP	421	590	145	68
pip	131	185	54	28
dtd	25	40	4	1
mdoG1	545	791	172	95
mdoH	470	656	101	50
PSPPH_0361	2	18	7	2
PSPPH_0362	8	25	4	3
PSPPH_0363	17	43	28	14
PSPPH_0364	18	31	9	10
tatC	59	83	19	17
tatB	69	71	26	12
tatA	74	69	36	12
hisE	35	67	23	8
hisI	85	97	34	20
ubiB	62	92	33	6
PSPPH_0371	26	46	14	12
ubiE	84	123	45	11
PSPPH_0373	14	28	8	3
PSPPH_0374	123	132	43	18
PSPPH_0375	437	526	106	83
phaD	22	22	9	5
PSPPH_0377	29	69	21	7
phaZ	56	48	15	9
PSPPH_0379	100	146	51	18
PSPPH_0380	41	53	19	6
hslU	2345	3339	426	195
hslV	1061	1491	114	93
PSPPH_0383	96	148	45	29
argS	266	361	70	34
priA	38	54	10	3
rpmE	205	205	176	53
PSPPH_0387	51	58	42	25
maeB	301	402	138	84
PSPPH_0389	142	162	85	32
pilM	29	39	23	10
pilN	12	27	6	6
pilO	10	13	4	3
pilP	16	31	9	3
pilQ	108	201	53	22
aroK	16	46	12	8
aroB	254	319	85	37
PSPPH_0397	412	536	123	85
gltB	524	826	66	47
PSPPH_0399	0	1	0	0
gltD	155	215	25	10
PSPPH_0401	23	39	13	4
PSPPH_0402	9	34	14	4
PSPPH_0403	14	29	17	5
hemE	111	132	38	18
PSPPH_0405	37	56	9	0
PSPPH_0406	9	14	3	0
PSPPH_0407	6	7	1	0
PSPPH_0408	13	26	9	5
PSPPH_0409	59	71	39	21
PSPPH_0410	42	52	23	12
PSPPH_0411	11	30	2	2
PSPPH_0412	56	75	3	6
PSPPH_0413	24	35	1	4
PSPPH_0414	7	7	3	3
PSPPH_0415	33	36	7	5
PSPPH_0416	7	11	1	0
PSPPH_0417	12	25	2	2
PSPPH_0418	33	48	10	7
PSPPH_0419	52	72	15	6
PSPPH_0420	13	15	6	1
PSPPH_0421	10	22	2	0
PSPPH_0422	30	57	8	1
PSPPH_0423	5	12	5	2
PSPPH_0424	6	19	3	0
PSPPH_0425	27	47	8	2
PSPPH_0426	3	11	2	3
PSPPH_0427	3	1	0	1
PSPPH_0428	4	4	2	0
PSPPH_0429	18	14	12	5
PSPPH_0430	30	49	28	7
PSPPH_0431	32	81	36	7
PSPPH_0432	8	24	2	2
mdcA	362	469	43	31
citG	176	249	2	7
mdcC	20	34	1	2
mdcD	187	275	16	3
mdcE	135	149	5	5
PSPPH_0438	96	97	9	6
mdcH	67	88	5	5
madL	16	21	0	1
madM	17	17	0	2
PSPPH_0442	17	24	8	2
hlyIII	24	29	8	2
PSPPH_0444	39	66	9	6
bioA1	97	104	14	7
PSPPH_0446	75	133	48	9
PSPPH_0447	81	110	15	13
PSPPH_0448	235	330	33	18
PSPPH_0449	318	522	164	62
metF	73	112	84	36
ahcY	290	423	279	125
PSPPH_0452	22	36	11	8
PSPPH_0453	15	29	9	1
PSPPH_0454	3	8	3	1
fucA	3	10	0	0
PSPPH_0456	13	15	3	1
PSPPH_0457	4	16	5	1
PSPPH_0458	6	22	13	6
PSPPH_0459	69	94	25	10
ilvD	202	278	55	18
PSPPH_0461	12	17	4	6
PSPPH_0462	27	59	20	9
rdgB	26	39	8	8
metW	45	28	9	5
metX	100	98	29	15
PSPPH_0466	263	306	31	14
proC	302	413	45	27
PSPPH_0468	54	67	19	6
PSPPH_0469	194	216	56	6
PSPPH_0470	28	44	17	5
PSPPH_0471	61	68	27	13
PSPPH_0472	352	459	54	36
pyrB	255	351	69	39
pyrR	78	136	58	18
PSPPH_0475	31	40	30	14
PSPPH_0476	61	95	27	8
PSPPH_0477	31	42	19	9
gshB	117	141	31	16
pilG	55	46	35	14
pilH	47	57	22	11
pilI	33	54	13	9
pilJ	69	99	26	7
PSPPH_0483	188	269	83	39
PSPPH_0484	4	7	8	4
PSPPH_0485	50	87	17	12
PSPPH_0486	29	51	12	3
PSPPH_0487	25	32	7	2
PSPPH_0488	27	32	10	9
PSPPH_0490	27	37	5	7
PSPPH_0491	27	65	11	3
PSPPH_0492	257	360	58	26
PSPPH_0493	28	47	4	4
PSPPH_0494	21	50	9	2
PSPPH_0495	36	74	44	18
putA	1091	1667	473	210
putP	79	138	48	18
PSPPH_0498	128	158	113	37
PSPPH_0499	34	87	65	17
PSPPH_0500	13	32	12	2
PSPPH_0501	13	14	7	4
PSPPH_0502	31	48	19	8
PSPPH_0503	11	12	9	3
yccS	33	77	20	6
PSPPH_0505	33	63	28	5
dbpA	57	112	28	9
aceF	1104	1635	389	199
aceE1	2007	2988	639	264
glnE	203	270	70	43
rfaF	66	109	29	23
rfaC	56	67	16	13
rfaG	87	102	23	11
rfaP	54	82	16	4
PSPPH_0514	31	39	8	7
PSPPH_0515	48	44	9	3
PSPPH_0516	93	120	15	1
PSPPH_0517	37	59	12	7
PSPPH_0518	0	10	1	0
PSPPH_0519	302	425	84	44
PSPPH_0520	78	103	25	11
PSPPH_0521	31	40	13	8
PSPPH_0522	28	35	18	4
PSPPH_0523	32	49	26	12
PSPPH_0524	55	117	44	21
PSPPH_0525	66	99	25	7
PSPPH_0526	34	45	20	13
msbA	210	281	77	29
rfaE	243	332	88	50
PSPPH_0529	46	65	23	9
PSPPH_0530	87	92	21	7
PSPPH_0531	187	275	34	19
PSPPH_0532	7	18	7	4
kdtA	45	76	14	5
PSPPH_0534	181	264	103	39
thiC	738	1052	145	61
cytX	57	91	20	8
PSPPH_0537	8	13	2	1
PSPPH_0538	151	175	54	18
PSPPH_0539	109	173	33	10
PSPPH_0540	52	84	5	6
PSPPH_0541	7	10	4	0
PSPPH_0542	73	93	52	26
PSPPH_0543	37	58	25	12
parE	226	282	70	21
PSPPH_0545	48	55	25	5
PSPPH_0546	6	15	8	0
parC	264	393	101	44
PSPPH_0548	202	258	280	101
PSPPH_0549	87	148	39	25
PSPPH_0550	103	132	25	18
PSPPH_0551	79	124	39	11
PSPPH_0552	270	369	64	21
PSPPH_0553	115	190	54	24
PSPPH_0554	16	22	20	15
PSPPH_0555	8	19	11	8
rsgA	118	123	46	17
orn	54	71	40	10
PSPPH_0558	23	35	15	5
PSPPH_0559	17	29	9	1
PSPPH_0560	81	102	4	12
PSPPH_0561	66	79	24	10
PSPPH_0562	138	191	56	34
mutL	107	177	44	20
miaA	54	93	40	14
PSPPH_0565	310	344	91	34
PSPPH_0566	643	854	249	109
hflK	818	1289	326	105
hflC	333	497	80	31
PSPPH_0569	180	311	91	59
purA	423	646	152	70
PSPPH_0571	25	42	3	6
rnr	542	787	234	117
PSPPH_0575	92	148	34	15
rpsF	588	1029	319	134
rpsR	206	374	98	63
PSPPH_0578	514	810	184	98
rplI	311	485	116	50
dnaB	95	131	103	36
PSPPH_0581	123	181	122	44
PSPPH_0582	9	48	9	4
PSPPH_0583	96	160	27	9
PSPPH_0584	50	84	24	3
PSPPH_0585	14	25	5	2
azu	51	58	18	8
nadE	155	223	76	28
pncB	67	91	33	13
PSPPH_0589	17	34	8	3
PSPPH_0590	38	68	31	10
braD	17	31	4	3
braE	14	22	7	4
PSPPH_0593	14	32	4	1
PSPPH_0594	12	30	2	2
PSPPH_0595	19	59	5	3
PSPPH_0596	35	65	28	11
PSPPH_0597	217	274	65	36
PSPPH_0598	81	128	33	17
dxs	266	375	93	36
ispA	61	87	18	10
xseB	16	28	14	4
metC	66	85	27	12
PSPPH_0603	23	51	9	1
PSPPH_0604	177	296	79	19
PSPPH_0605	9	47	7	9
PSPPH_0606	2	0	0	0
PSPPH_0607	32	60	66	33
PSPPH_0608	17	51	43	31
PSPPH_0609	71	113	49	27
PSPPH_0610	10	41	13	10
PSPPH_0611	25	47	6	9
PSPPH_0612	42	136	8	2
PSPPH_0613	81	111	48	11
PSPPH_0614	1	7	3	1
PSPPH_0615	35	65	25	5
PSPPH_0616	1	3	3	0
PSPPH_0617	0	1	0	1
rpoD	2182	3279	869	412
dnaG	68	84	42	18
rpsU	167	217	198	63
gcp	29	42	33	9
PSPPH_0623	37	27	8	1
folB1	4	12	3	2
folK1	12	16	14	4
cca	96	129	19	5
PSPPH_0627	83	135	155	65
PSPPH_0628	95	153	152	91
PSPPH_0629	385	553	544	277
glpE	9	21	20	5
apaH	41	96	54	23
PSPPH_0632	43	49	39	10
ksgA	39	49	27	7
pdxA1	48	48	17	9
surA	243	357	143	70
PSPPH_0636	629	899	270	100
PSPPH_0637	68	110	33	12
PSPPH_0638	69	68	15	5
PSPPH_0639	29	49	6	3
PSPPH_0640	50	105	7	10
PSPPH_0641	49	65	14	5
PSPPH_0642	27	36	6	5
PSPPH_0643	3	17	4	2
PSPPH_0644	22	26	1	0
PSPPH_0645	4	29	1	1
PSPPH_0646	9	26	4	1
rpe	83	120	33	8
gph1	84	97	22	18
trpE	210	247	76	32
PSPPH_0650	57	93	7	5
PSPPH_0651	3	11	2	1
PSPPH_0652	3	6	2	1
PSPPH_0653	17	25	5	0
PSPPH_0654	1	4	0	0
PSPPH_0655	54	81	36	12
PSPPH_0656	4	5	3	1
PSPPH_0657	2	3	0	0
PSPPH_0658	0	10	5	0
PSPPH_0659	7	8	4	0
PSPPH_0660	9	14	4	1
PSPPH_0662	5	18	5	2
PSPPH_0663	10	14	1	2
PSPPH_0664	1	0	1	0
PSPPH_0665	6	14	5	5
PSPPH_0666	2	20	7	2
PSPPH_0667	62	104	50	25
PSPPH_0668	6	22	1	1
PSPPH_0669	5	21	6	4
PSPPH_0670	14	20	1	0
PSPPH_0671	13	22	4	4
trpG	66	113	41	21
trpD	158	248	54	28
trpC	303	359	79	45
PSPPH_0675	55	68	16	7
vfr	3	7	5	1
PSPPH_0677	37	48	14	7
speD	74	131	48	20
PSPPH_0679	123	171	54	24
PSPPH_0680	49	80	25	11
PSPPH_0681	52	57	20	7
PSPPH_0682	29	53	9	3
PSPPH_0683	25	50	6	8
argC	224	284	88	29
PSPPH_0685	30	50	9	0
PSPPH_0686	202	305	167	63
PSPPH_0687	161	212	116	48
tyrS	220	287	124	53
recC	61	104	41	10
recB	56	64	23	9
recD	28	43	11	6
PSPPH_0697	4	21	1	1
PSPPH_0698	20	15	8	1
PSPPH_0699	0	1	1	0
PSPPH_0700	32	57	16	7
ggt	72	109	13	6
PSPPH_0702	3	4	3	0
PSPPH_0703	6	8	0	0
PSPPH_0704	4	9	1	0
PSPPH_0705	16	24	5	0
PSPPH_0706	43	47	19	10
PSPPH_0708	5	22	4	1
PSPPH_0709	3	4	0	0
mdaB	9	12	5	0
PSPPH_0711	23	22	8	3
ispB	125	165	140	55
rplU	255	327	220	110
rpmA	100	154	56	48
PSPPH_0715	155	221	134	53
proB	247	282	88	69
PSPPH_0717	48	78	23	14
rpsT	71	108	132	56
mviN	36	66	21	5
ribF	147	193	63	40
ileS	944	1180	215	92
lspA	69	92	22	8
PSPPH_0723	77	113	25	14
ispH	117	155	67	27
PSPPH_0725	14	13	8	6
PSPPH_0726	20	33	14	1
PSPPH_0727	13	9	1	0
PSPPH_0728	18	29	19	13
PSPPH_0729	5	16	4	3
PSPPH_0730	87	194	46	20
PSPPH_0731	29	54	19	9
thiO	77	103	57	20
PSPPH_0733	28	47	8	5
PSPPH_0734	7	17	3	3
PSPPH_0735	27	35	15	7
pilR	39	59	51	24
pilS	13	27	9	5
PSPPH_0738	7	18	10	7
comL	262	365	131	58
sfhB	99	115	41	18
PSPPH_0741	32	37	1	1
clpB2	2384	3139	741	328
PSPPH_0747	21	45	45	22
PSPPH_0748	1	1	0	0
PSPPH_0749	2	21	7	2
PSPPH_0750	2	17	3	0
PSPPH_0751	29	158	8	2
PSPPH_0752	12	36	1	3
PSPPH_0753	18	121	9	14
PSPPH_0755	44	87	34	15
PSPPH_0756	124	191	39	14
PSPPH_0757	17	35	21	5
PSPPH_0758	28	40	20	6
PSPPH_0759	3	12	5	0
PSPPH_0760	3	21	3	3
PSPPH_0761	3	8	1	2
PSPPH_0762	49	73	19	11
hopAJ1	118	191	51	17
hopAT1	47	62	29	17
dksA1	85	119	67	39
PSPPH_0765	18	34	20	10
hopG1	50	144	38	16
PSPPH_0768	4	10	4	3
PSPPH_0769	3	11	0	0
PSPPH_0770	29	122	4	4
PSPPH_0771	2	31	0	1
PSPPH_0772	0	11	1	0
PSPPH_0774	3	35	3	1
PSPPH_0775	6	48	6	2
PSPPH_0776	0	3	0	0
PSPPH_0777	1	89	2	3
PSPPH_0778	118	224	107	63
PSPPH_0780	246	343	124	74
PSPPH_0781	367	490	227	88
PSPPH_0782	47	59	75	21
PSPPH_0783	6	9	5	0
avrB4-2	5	37	9	1
PSPPH_0786	1	1	0	1
PSPPH_0787	2	2	1	0
PSPPH_0788	2	4	3	0
PSPPH_0790	14	63	6	4
PSPPH_0791	6	25	2	1
PSPPH_0792	1	10	0	0
PSPPH_0793	8	20	3	0
PSPPH_0794	9	27	3	3
PSPPH_0795	3	15	5	3
PSPPH_0796	15	28	17	3
PSPPH_0797	2	10	0	0
PSPPH_0798	4	7	1	1
PSPPH_0799	2	6	3	0
cheB1	6	24	4	6
cheD	1	15	5	0
cheR1	8	10	4	1
cheW1	14	13	1	2
PSPPH_0804	36	37	21	3
cheA1	18	55	16	4
PSPPH_0806	4	12	4	3
cheY1	10	15	1	5
PSPPH_0808	14	15	21	6
ndh	274	376	67	22
PSPPH_0810	20	26	10	6
PSPPH_0811	44	41	14	8
PSPPH_0812	15	25	11	0
PSPPH_0813	47	52	11	4
PSPPH_0814	9	27	2	1
PSPPH_0815	362	745	157	73
PSPPH_0816	15	17	8	2
coaE	34	38	11	3
pilD	19	31	13	4
pilC	43	73	17	6
pilB	78	144	40	21
PSPPH_0821	23	50	105	41
PSPPH_0822	2	1	1	2
PSPPH_0823	15	26	13	4
PSPPH_0825	96	156	29	13
PSPPH_0826	48	56	22	5
PSPPH_0827	70	96	17	10
PSPPH_0828	50	65	12	7
PSPPH_0829	30	34	8	6
PSPPH_0830	32	76	9	6
PSPPH_0831	49	84	23	10
PSPPH_0832	90	144	23	17
terZ	369	452	73	34
terA	450	620	76	25
terB	102	167	27	13
terC	638	904	114	53
terD	366	544	67	36
terE	390	644	94	56
PSPPH_0839	85	118	23	23
PSPPH_0840	71	113	21	10
nadC	122	170	43	12
PSPPH_0842	321	418	171	69
ampD	40	36	31	5
ampE	40	52	18	11
PSPPH_0845	32	42	21	3
fruR	114	137	66	20
PSPPH_0847	306	362	34	27
fruK	84	126	12	7
PSPPH_0849	171	219	38	17
phbA1	122	166	19	17
PSPPH_0851	103	121	45	15
pgi	830	1103	430	146
panC	96	165	23	18
panB	121	176	44	14
folK2	17	42	1	0
pcnB	112	186	72	33
PSPPH_0857	69	104	65	32
PSPPH_0858	41	75	40	15
PSPPH_0859	7	5	6	4
PSPPH_0860	33	29	10	4
dksA2	227	311	170	71
PSPPH_0862	27	53	13	13
sfsA	8	18	1	3
PSPPH_0864	7	15	1	1
deoC	8	20	5	2
PSPPH_0866	28	34	17	8
PSPPH_0867	174	294	73	26
PSPPH_0868	75	132	51	17
PSPPH_0869	218	287	49	24
PSPPH_0870	37	58	13	7
PSPPH_0871	17	25	11	3
ilvB	167	267	68	21
ilvN	37	68	16	8
ilvC	301	424	87	36
pssA1	79	102	43	28
PSPPH_0876	22	42	18	11
PSPPH_0877	11	27	5	5
PSPPH_0883	5	25	8	0
PSPPH_0884	171	254	53	24
PSPPH_0885	34	57	6	2
PSPPH_0886	98	126	22	16
PSPPH_0887	25	37	10	9
rimI	10	12	6	6
PSPPH_0889	2	13	1	2
PSPPH_0890	48	77	95	39
PSPPH_0891	24	37	9	3
PSPPH_0892	37	39	12	4
PSPPH_0893	1	4	0	0
PSPPH_0895	0	5	4	0
PSPPH_0896	2	14	5	1
PSPPH_0897	52	65	39	15
PSPPH_0898	14	29	22	14
PSPPH_0899	1	2	0	0
PSPPH_0900	48	67	31	11
PSPPH_0901	62	98	41	18
PSPPH_0902	58	90	35	13
PSPPH_0903	7	46	6	1
PSPPH_0904	21	40	9	5
PSPPH_0905	6	9	2	0
PSPPH_0906	40	67	67	27
PSPPH_0907	17	32	11	7
PSPPH_0908	32	71	11	5
PSPPH_0909	7	15	6	2
phoD	21	30	9	4
PSPPH_0911	5	10	0	0
PSPPH_0912	2	2	2	0
tonB2	3	6	0	0
PSPPH_0914	7	37	3	3
PSPPH_0915	6	14	2	0
PSPPH_0916	5	7	6	0
PSPPH_0917	2	1	0	0
PSPPH_0918	3	7	3	2
PSPPH_0919	116	141	13	14
PSPPH_0920	38	97	18	14
PSPPH_0921	49	86	41	31
PSPPH_0922	67	83	66	26
PSPPH_0923	29	60	30	10
PSPPH_0924	16	20	10	7
aroA	156	200	41	18
chrR	24	31	5	1
PSPPH_0927	13	22	4	2
PSPPH_0929	1	7	3	0
PSPPH_0930	1	0	2	0
PSPPH_0931	16	29	10	0
PSPPH_0932	6	8	1	0
dctM	15	29	0	1
PSPPH_0934	3	6	0	2
dctP	25	25	2	1
PSPPH_0936	22	27	8	4
PSPPH_0937	27	41	17	9
PSPPH_0938	9	19	0	1
PSPPH_0939	8	23	10	2
PSPPH_0940	12	31	10	5
PSPPH_0942	47	86	39	19
PSPPH_0943	50	80	35	17
PSPPH_0944	53	62	27	8
PSPPH_0945	1	4	0	0
PSPPH_0946	35	72	21	14
PSPPH_0947	145	182	71	36
PSPPH_0949	51	81	31	7
PSPPH_0950	46	66	6	5
PSPPH_0951	41	66	29	9
PSPPH_0952	163	244	44	30
gmd	426	601	140	53
PSPPH_0954	37	41	20	8
PSPPH_0955	60	96	44	11
PSPPH_0956	110	171	38	21
PSPPH_0957	121	219	33	15
PSPPH_0958	226	341	86	45
PSPPH_0959	71	107	25	14
PSPPH_0960	91	148	36	7
PSPPH_0961	173	279	36	25
PSPPH_0962	122	137	19	9
PSPPH_0963	191	342	42	29
PSPPH_0964	66	195	15	8
PSPPH_0965	0	82	0	1
PSPPH_0966	2	21	3	1
rfbA	100	119	55	18
rfbD	37	58	19	11
rfbB2	27	51	17	3
PSPPH_0970	9	69	3	6
PSPPH_0971	5	96	1	0
PSPPH_0972	11	198	6	1
PSPPH_0973	6	103	2	4
PSPPH_0974	9	39	3	2
PSPPH_0975	30	25	11	5
PSPPH_0976	0	9	1	1
PSPPH_0977	6	24	6	2
PSPPH_0978	26	60	15	6
PSPPH_0979	84	111	91	23
PSPPH_0980	48	86	29	12
PSPPH_0981	51	65	25	17
PSPPH_0982	41	53	15	6
PSPPH_0983	57	78	43	19
PSPPH_0984	438	630	198	75
PSPPH_0985	24	54	14	2
PSPPH_0986	0	0	2	0
PSPPH_0987	3	2	5	0
ychF	187	291	131	50
pth	74	87	32	12
PSPPH_0990	981	1382	352	166
prsA	393	557	376	144
ispE	29	65	42	44
lolB	36	49	6	1
PSPPH_0995	181	251	80	36
hemA	65	118	41	12
prfA	97	122	45	21
hemK	98	114	27	17
PSPPH_0999	40	62	26	4
murI	21	30	12	9
PSPPH_1001	277	335	47	31
PSPPH_1002	32	56	6	3
PSPPH_1003	11	20	5	1
PSPPH_1004	11	18	2	1
cfa1	43	68	20	6
PSPPH_1006	18	43	6	0
PSPPH_1007	73	102	17	8
PSPPH_1008	56	88	17	11
PSPPH_1009	8	24	2	0
phrB	131	201	41	19
PSPPH_1011	76	104	9	10
PSPPH_1012	79	80	8	4
PSPPH_1013	17	42	14	7
PSPPH_1014	209	255	61	28
PSPPH_1015	63	89	35	12
hemH	124	148	52	18
uraA	75	163	22	5
upp	64	96	24	13
hpt	37	54	34	12
PSPPH_1020	28	34	20	5
PSPPH_1021	40	58	32	16
PSPPH_1022	26	34	18	6
PSPPH_1023	24	32	12	3
PSPPH_1024	95	151	17	10
mqo1	777	1121	199	64
PSPPH_1026	2	4	2	0
PSPPH_1027	221	247	53	26
PSPPH_1028	86	117	50	32
PSPPH_1029	24	43	11	5
PSPPH_1030	14	19	6	7
PSPPH_1031	116	165	45	30
PSPPH_1032	4	10	5	2
PSPPH_1033	9	8	1	2
PSPPH_1034	17	36	6	3
PSPPH_1035	173	207	11	5
PSPPH_1036	56	55	39	10
rsmC	35	61	13	2
PSPPH_1038	33	56	10	4
alkK	121	204	34	20
PSPPH_1040	45	79	35	9
PSPPH_1041	20	38	6	1
PSPPH_1043	15	25	5	3
hpaC	4	5	3	0
PSPPH_1045	3	11	10	1
PSPPH_1046	3	5	1	1
PSPPH_1047	3	7	1	0
PSPPH_1048	2	20	3	0
PSPPH_1049	25	46	19	6
PSPPH_1050	45	39	32	14
PSPPH_1051	8	13	1	1
PSPPH_1052	4	8	1	1
PSPPH_1053	2	11	0	0
PSPPH_1054	184	273	24	17
PSPPH_1055	40	63	19	8
pta	162	217	48	19
PSPPH_1057	1	17	5	1
PSPPH_1058	147	224	82	30
PSPPH_1059	69	118	45	19
PSPPH_1060	34	61	14	9
PSPPH_1061	7	17	4	3
PSPPH_1062	0	21	0	0
PSPPH_1063	12	30	6	3
PSPPH_1064	1	0	0	0
PSPPH_1065	5	7	3	0
cysZ	47	56	12	9
trxB	254	386	81	34
PSPPH_1068	42	51	16	5
PSPPH_1069	43	75	17	7
folB2	49	56	14	5
folE1	95	130	34	14
PSPPH_1072	69	87	20	9
PSPPH_1073	13	14	15	3
PSPPH_1074	32	55	23	11
PSPPH_1075	35	51	6	6
PSPPH_1076	23	37	2	1
PSPPH_1077	1	12	1	2
PSPPH_1078	41	62	37	6
PSPPH_1079	7	17	4	8
PSPPH_1080	11	42	5	1
nfrB	10	30	4	5
PSPPH_1082	27	39	5	5
PSPPH_1083	13	40	6	0
PSPPH_1084	17	24	8	7
PSPPH_1085	11	16	11	12
PSPPH_1086	3	9	1	2
PSPPH_1088	17	49	12	4
PSPPH_1089	20	15	14	2
PSPPH_1090	1100	1333	285	102
PSPPH_1091	46	81	11	7
PSPPH_1092	5	16	14	2
PSPPH_1093	1	6	0	0
PSPPH_1094	7	2	0	0
PSPPH_1096	4	6	1	0
PSPPH_1097	9	29	6	3
PSPPH_1098	25	34	3	0
PSPPH_1099	124	183	22	7
PSPPH_1100	43	58	10	5
PSPPH_1101	14	31	4	4
PSPPH_1102	16	23	15	9
PSPPH_1103	0	0	0	0
PSPPH_1104	2	16	10	6
PSPPH_1105	20	36	15	3
PSPPH_1106	20	38	19	4
algA	164	211	288	123
algF	61	101	59	23
algJ	29	59	14	4
algI	61	83	17	10
algL	61	96	20	8
algX	54	94	11	10
algG	53	94	20	7
algE	75	128	22	7
algK	100	159	14	8
PSPPH_1116	128	182	49	12
PSPPH_1117	138	193	44	19
algD	510	735	212	82
PSPPH_1119	32	59	14	7
PSPPH_1120	55	71	66	31
PSPPH_1121	377	502	72	34
moaC	57	77	15	9
moaD	16	13	8	0
moaE	18	19	5	4
PSPPH_1125	7	18	10	0
PSPPH_1126	1	5	0	2
PSPPH_1127	9	18	1	4
rhlB	78	113	46	16
PSPPH_1129	63	82	27	10
PSPPH_1130	86	141	33	7
PSPPH_1131	27	49	7	6
PSPPH_1132	36	45	9	2
PSPPH_1133	53	49	13	7
PSPPH_1134	5	21	3	1
PSPPH_1135	11	13	1	1
PSPPH_1136	5	9	5	0
PSPPH_1137	16	50	9	6
PSPPH_1138	3	13	1	1
PSPPH_1139	23	35	8	3
PSPPH_1140	0	0	0	0
PSPPH_1141	0	0	0	0
PSPPH_1142	5	67	1	1
PSPPH_1143	20	30	20	8
PSPPH_1144	0	2	0	0
ndpA	51	91	39	17
PSPPH_1146	23	41	21	9
PSPPH_1148	51	113	56	24
PSPPH_1149	40	71	25	14
PSPPH_1150	33	49	22	2
PSPPH_1151	47	64	15	7
PSPPH_1152	33	43	32	13
valS	700	1011	283	108
PSPPH_1154	24	37	19	7
PSPPH_1155	61	107	24	13
holC	49	90	18	6
pepA	623	933	247	100
PSPPH_1158	76	77	42	22
PSPPH_1159	72	105	21	10
PSPPH_1160	176	245	107	63
gcvT2	209	295	79	41
gcvP	497	688	230	98
gcvH2	25	42	35	9
PSPPH_1164	0	3	0	0
PSPPH_1165	4	11	1	1
PSPPH_1166	37	65	30	14
PSPPH_1167	3	3	1	1
PSPPH_1168	7	28	7	6
PSPPH_1169	23	38	13	4
PSPPH_1170	26	54	18	5
PSPPH_1171	6	10	8	1
PSPPH_1172	8	21	4	1
PSPPH_1173	27	58	11	6
PSPPH_1174	15	18	12	4
PSPPH_1175	23	29	7	3
gap1	797	1080	240	112
edd	410	555	148	47
glk	151	229	75	41
gltR	92	105	32	16
PSPPH_1180	27	35	18	7
PSPPH_1181	98	144	21	13
PSPPH_1182	21	47	5	1
PSPPH_1183	20	37	10	5
gltK	120	175	33	15
oprB	327	463	85	32
PSPPH_1186	24	32	8	4
hexR	108	159	73	26
zwf1	678	877	208	85
pgl	355	470	46	47
eda1	335	533	70	48
PSPPH_1191	7	14	1	0
PSPPH_1192	91	135	24	12
PSPPH_1193	37	55	29	11
PSPPH_1194	3	25	7	0
PSPPH_1195	8	15	4	3
PSPPH_1196	14	36	7	6
PSPPH_1197	8	10	6	7
PSPPH_1198	0	12	0	1
PSPPH_1199	1	14	2	0
PSPPH_1200	1	11	5	1
PSPPH_1201	8	26	9	4
PSPPH_1203	0	12	5	2
PSPPH_1204	6	14	14	6
PSPPH_1205	16	40	14	6
PSPPH_1206	23	31	5	8
PSPPH_1207	46	74	37	10
PSPPH_1208	1	9	3	1
dsbB	55	49	21	16
cyoA	1362	1909	1143	476
cyoB	3298	4935	1885	853
cyoC	391	692	347	190
cyoD	162	287	143	78
cyoE	519	722	506	184
PSPPH_1215	2	10	1	2
PSPPH_1216	26	61	72	26
PSPPH_1217	2	0	2	0
ilvE	422	668	245	83
PSPPH_1219	44	71	16	11
PSPPH_1220	24	60	24	3
PSPPH_1221	36	81	7	9
PSPPH_1222	22	38	13	3
PSPPH_1223	76	129	14	15
sodC	20	36	8	4
PSPPH_1225	52	58	19	8
PSPPH_1226	185	251	51	20
PSPPH_1227	100	118	21	6
PSPPH_1229	14	36	9	3
PSPPH_1230	61	82	47	19
PSPPH_1231	5	11	4	3
PSPPH_1232	11	32	20	12
PSPPH_1233	14	22	4	4
PSPPH_1234	1	2	0	0
PSPPH_1235	3	6	1	2
PSPPH_1237	3	12	2	0
PSPPH_1239	1	14	0	0
PSPPH_1240	0	12	0	0
PSPPH_1242	3	23	2	0
PSPPH_1243	12	15	4	3
PSPPH_1244	9	20	9	5
PSPPH_1245	4	14	3	2
PSPPH_1246	22	29	11	4
hmp	11	38	17	3
PSPPH_1248	7	12	7	0
PSPPH_1249	24	23	11	4
PSPPH_1250	7	13	2	3
PSPPH_1251	20	29	4	1
PSPPH_1252	5	12	5	2
PSPPH_1253	5	2	3	1
PSPPH_1254	6	10	2	1
PSPPH_1255	6	20	3	0
PSPPH_1256	9	12	1	1
PSPPH_1257	5	13	0	0
PSPPH_1258	2	12	3	0
PSPPH_1259	12	29	7	0
PSPPH_1260	9	13	3	2
PSPPH_1261	246	279	84	34
hrpW1	14	33	6	5
shcM	3	12	3	0
shcF	1	12	4	2
avrE1	23	63	10	7
PSPPH_1269	4	21	6	1
hrpR	20	31	4	1
hrpS	15	25	5	0
hrpA2	8	16	4	2
hrpZ1	16	27	10	3
hrpB	4	3	0	1
hrcJ	6	9	2	2
hrpD	4	1	0	0
hrpE	1	6	0	0
hrpF	0	2	2	0
hrpG	0	6	0	1
hrcC	10	23	5	1
hrpT	0	0	0	0
hrpV	0	2	0	0
hrcU	5	3	2	0
hrcT	2	3	0	0
hrcS	1	1	0	0
hrcR	2	5	1	3
hrcQb	2	4	0	0
hrcQa	1	9	0	4
hrpP	1	11	1	0
hrpO	1	5	0	1
hrcN	8	17	3	1
hrpQ	5	14	1	0
hrcV	11	28	6	2
hrpJ	1	11	4	2
hrpL	0	9	1	0
hrpK1	16	30	4	3
hopX1	8	11	1	4
PSPPH_1297	16	35	36	11
queA	39	80	32	16
tgt	85	110	29	14
yajC	100	172	47	25
secD	414	638	108	53
secF	121	189	26	10
PSPPH_1304	224	363	143	59
PSPPH_1305	203	265	175	79
PSPPH_1306	63	80	36	20
cysE1	39	56	20	6
iscR	20	43	25	13
iscS	246	368	94	52
iscU	134	211	48	34
iscA	34	43	7	5
hscB	75	136	22	22
hscA	195	238	52	20
fdx	28	31	10	2
PSPPH_1315	15	15	10	9
ndk	283	438	141	79
PSPPH_1317	161	235	120	52
pilF	41	53	32	17
PSPPH_1319	121	162	73	40
ispG	158	241	80	36
hisS	204	255	87	44
PSPPH_1322	174	259	131	39
PSPPH_1323	326	432	177	79
PSPPH_1324	184	303	135	60
PSPPH_1325	119	176	56	31
PSPPH_1326	55	84	16	4
PSPPH_1327	14	33	16	5
bcpA	99	97	70	33
leuA	377	457	136	46
PSPPH_1330	32	45	18	11
xseA	33	54	23	7
PSPPH_1332	16	7	9	3
guaB	399	598	182	99
guaA	275	397	141	61
PSPPH_1335	18	59	11	5
PSPPH_1336	0	1	0	0
PSPPH_1337	11	28	6	2
cumA	12	20	2	0
PSPPH_1339	6	9	1	0
PSPPH_1340	33	59	20	7
purL	802	1249	388	169
PSPPH_1342	20	14	11	5
PSPPH_1343	20	38	22	4
mutT1	29	53	17	10
PSPPH_1345	45	63	17	12
PSPPH_1346	21	42	10	4
PSPPH_1347	2	13	1	3
PSPPH_1348	3	12	11	1
purT	243	275	94	50
PSPPH_1350	9	27	6	5
PSPPH_1351	13	43	33	5
PSPPH_1352	30	48	26	9
ffh	291	401	110	58
rpsP	259	369	174	96
rimM	209	379	106	57
trmD	434	624	297	113
rplS	222	323	107	50
xerD	22	36	15	9
dsbC	127	159	51	22
hom	518	653	99	43
thrC	332	505	117	36
PSPPH_1363	8	29	14	2
PSPPH_1364	17	29	5	3
PSPPH_1365	3	6	2	0
PSPPH_1366	23	36	19	3
PSPPH_1367	10	23	32	14
PSPPH_1368	26	48	33	9
recJ	87	123	28	20
PSPPH_1370	23	36	7	3
PSPPH_1371	12	29	8	1
PSPPH_1372	2	4	1	0
PSPPH_1373	0	6	0	0
PSPPH_1374	16	27	11	8
PSPPH_1375	36	32	72	22
nth	19	41	17	5
PSPPH_1377	15	35	17	9
metG	269	389	85	48
PSPPH_1379	133	204	38	17
capB	579	671	171	85
PSPPH_1381	73	127	27	11
PSPPH_1382	29	53	24	9
lhr	34	35	4	1
PSPPH_1384	17	34	4	2
PSPPH_1385	23	33	6	2
PSPPH_1386	9	20	3	0
PSPPH_1387	4	21	3	0
PSPPH_1388	44	60	27	14
PSPPH_1389	7	22	5	1
PSPPH_1390	6	9	4	0
PSPPH_1391	85	124	51	19
PSPPH_1392	1	3	0	0
PSPPH_1393	8	16	5	1
PSPPH_1394	5	8	2	3
PSPPH_1395	5	7	4	0
PSPPH_1396	6	6	3	0
PSPPH_1397	16	25	8	3
PSPPH_1399	26	40	14	10
PSPPH_1400	21	34	16	6
PSPPH_1401	16	19	12	2
PSPPH_1402	57	75	25	14
PSPPH_1403	19	53	9	3
tsk	7	17	7	2
PSPPH_1405	9	16	8	3
PSPPH_1406	62	101	30	14
estC	57	78	36	18
PSPPH_1408	172	262	62	29
pdxH	39	87	27	8
PSPPH_1410	64	72	28	16
PSPPH_1411	207	322	65	30
PSPPH_1412	59	86	31	12
PSPPH_1413	24	49	11	3
PSPPH_1414	28	58	14	6
PSPPH_1415	75	104	8	4
PSPPH_1416	49	79	10	0
PSPPH_1417	423	527	103	45
PSPPH_1418	16	31	7	4
PSPPH_1419	42	78	85	40
PSPPH_1420	7	22	11	2
PSPPH_1421	384	589	116	45
PSPPH_1422	15	23	7	3
PSPPH_1423	7	23	10	1
hopAK1	79	124	167	64
PSPPH_1425	73	111	100	35
fadD1	36	62	35	12
fadD2	154	162	62	18
hrpA	187	270	42	24
PSPPH_1429	135	174	74	20
PSPPH_1430	42	101	21	14
PSPPH_1431	56	90	27	7
PSPPH_1432	64	93	14	6
ppiA	72	94	34	7
catD1	28	30	10	2
PSPPH_1435	50	55	10	3
PSPPH_1436	10	24	25	14
PSPPH_1437	5	5	3	0
PSPPH_1438	41	94	8	9
PSPPH_1439	18	29	9	2
PSPPH_1440	52	47	20	9
PSPPH_1441	2	6	0	0
PSPPH_1442	1	6	1	2
hopAF1	7	54	1	3
PSPPH_1444	8	16	7	1
PSPPH_1445	0	1	1	0
PSPPH_1446	8	7	6	2
PSPPH_1448	2	33	1	1
PSPPH_1449	25	36	17	6
PSPPH_1450	1	8	0	0
PSPPH_1451	4	23	2	3
PSPPH_1452	1	27	0	0
PSPPH_1453	2	43	4	1
PSPPH_1454	0	7	0	0
PSPPH_1455	6	22	8	4
PSPPH_1456	16	20	8	2
PSPPH_1457	1	1	0	1
PSPPH_1458	1	7	1	0
PSPPH_1459	8	33	6	2
cpxR	16	27	8	2
PSPPH_1461	9	20	4	2
srmB	166	198	47	29
PSPPH_1463	12	17	10	1
PSPPH_1464	18	33	21	10
PSPPH_1465	21	28	15	4
PSPPH_1466	17	27	18	9
PSPPH_1467	16	36	6	4
PSPPH_1468	39	94	38	16
PSPPH_1469	14	28	5	11
PSPPH_1470	29	29	23	7
PSPPH_1471	17	16	13	7
PSPPH_1472	49	54	20	10
def2	51	54	16	16
PSPPH_1474	13	24	5	3
PSPPH_1475	56	67	26	10
PSPPH_1476	14	24	3	1
cdd	19	34	3	1
est	19	41	12	7
PSPPH_1479	48	54	21	6
PSPPH_1480	54	90	70	38
PSPPH_1481	21	28	9	5
PSPPH_1482	93	144	44	15
PSPPH_1483	20	31	18	1
PSPPH_1484	148	177	114	48
PSPPH_1485	25	48	22	12
PSPPH_1487	3	21	0	0
PSPPH_1488	6	25	4	0
PSPPH_1489	7	11	7	1
PSPPH_1490	1	4	1	0
PSPPH_1491	0	9	0	1
PSPPH_1492	4	9	2	1
PSPPH_1493	24	48	1	1
PSPPH_1494	33	23	6	4
PSPPH_1495	44	83	36	11
PSPPH_1496	96	136	52	18
proX	6	23	10	8
PSPPH_1498	6	19	5	2
PSPPH_1499	40	53	21	7
PSPPH_1500	3	8	2	0
PSPPH_1501	4	8	5	0
PSPPH_1502	12	12	2	0
PSPPH_1503	2	7	1	2
PSPPH_1504	0	3	0	1
PSPPH_1505	1	3	2	1
PSPPH_1506	3	13	7	3
PSPPH_1507	10	15	7	4
PSPPH_1508	19	41	8	6
asnB	33	56	13	7
PSPPH_1510	16	36	11	5
PSPPH_1511	21	28	12	4
PSPPH_1512	17	28	10	8
PSPPH_1513	18	21	12	3
PSPPH_1514	42	73	16	8
PSPPH_1515	58	94	17	9
PSPPH_1516	6	7	7	1
PSPPH_1517	102	106	87	37
recQ	83	123	35	13
PSPPH_1519	41	45	15	5
PSPPH_1520	110	139	49	22
PSPPH_1521	5	6	1	1
aer1	13	35	37	16
PSPPH_1523	17	48	3	1
PSPPH_1524	3	9	3	1
PSPPH_1525	30	80	19	10
PSPPH_1527	4	7	1	0
PSPPH_1528	3	6	1	0
PSPPH_1529	1	3	0	1
PSPPH_1530	5	14	5	4
nadA	110	145	111	29
PSPPH_1532	113	176	75	30
PSPPH_1533	18	11	20	2
PSPPH_1534	27	44	19	20
PSPPH_1535	46	85	28	14
PSPPH_1536	91	120	42	24
dapA	308	408	160	53
PSPPH_1538	273	397	76	40
PSPPH_1539	61	76	15	11
purC	182	228	103	55
PSPPH_1542	13	16	14	2
PSPPH_1543	6	14	5	0
PSPPH_1544	35	67	98	54
PSPPH_1545	480	557	78	34
PSPPH_1546	34	64	23	10
rnd	103	144	52	26
PSPPH_1548	11	13	5	2
PSPPH_1549	50	63	19	4
PSPPH_1550	156	186	61	29
PSPPH_1551	12	18	13	2
PSPPH_1552	15	26	3	4
PSPPH_1553	4	13	6	6
copB	32	35	11	9
PSPPH_1556	71	93	36	26
crp	39	52	13	10
PSPPH_1558	182	254	43	15
PSPPH_1559	39	50	27	8
PSPPH_1560	37	49	25	8
PSPPH_1561	26	43	19	7
PSPPH_1562	50	62	13	4
PSPPH_1564	10	19	6	2
PSPPH_1565	26	29	18	0
cysK	111	169	41	16
PSPPH_1567	127	139	68	34
PSPPH_1568	24	43	21	2
aas	72	96	40	24
PSPPH_1570	27	56	2	3
PSPPH_1571	109	157	29	12
PSPPH_1574	10	26	4	2
PSPPH_1575	67	67	32	9
PSPPH_1576	12	22	6	0
PSPPH_1577	24	42	12	1
PSPPH_1578	11	27	5	2
PSPPH_1579	32	52	12	9
PSPPH_1580	8	10	1	2
PSPPH_1581	9	33	3	3
PSPPH_1582	401	569	126	50
PSPPH_1583	18	31	1	2
PSPPH_1584	11	22	10	1
PSPPH_1585	14	13	2	8
PSPPH_1586	18	20	9	3
prc	918	1222	198	88
PSPPH_1588	184	248	43	26
PSPPH_1589	92	90	25	7
PSPPH_1590	8	13	10	8
PSPPH_1591	10	9	5	3
PSPPH_1592	2	8	0	1
PSPPH_1593	4	14	3	7
PSPPH_1594	31	47	63	29
PSPPH_1595	4	9	3	0
PSPPH_1597	0	3	1	1
PSPPH_1599	143	154	54	26
PSPPH_1600	9	12	4	0
PSPPH_1601	69	125	57	23
PSPPH_1602	0	8	1	0
rluA	36	49	10	2
minE	45	37	4	2
minD	282	461	154	75
minC	74	61	41	17
htrB	36	46	15	3
PSPPH_1608	45	39	20	11
PSPPH_1609	0	0	0	0
PSPPH_1610	2	11	2	2
PSPPH_1611	6	10	2	0
PSPPH_1612	3	3	0	0
PSPPH_1613	7	17	1	0
PSPPH_1614	5	18	7	2
PSPPH_1615	5	6	1	2
PSPPH_1617	20	25	17	7
PSPPH_1619	29	39	17	6
PSPPH_1620	31	47	25	11
PSPPH_1621	216	266	66	22
PSPPH_1622	43	56	15	4
PSPPH_1623	42	69	17	14
PSPPH_1624	26	59	6	5
PSPPH_1626	47	92	37	13
PSPPH_1627	27	42	6	4
lpxK	26	49	15	6
PSPPH_1629	10	12	4	1
kdsB	82	83	18	12
murB	72	86	20	6
PSPPH_1632	347	487	144	68
rluC	53	97	11	9
PSPPH_1634	27	39	8	2
sppA	123	140	44	19
maf1	29	35	11	10
PSPPH_1637	75	143	158	79
rpmF	12	18	6	5
plsX	71	110	68	17
fabD	174	237	149	66
fabG	269	386	155	82
acpP1	414	613	286	122
fabF	554	730	428	196
PSPPH_1644	89	118	40	16
PSPPH_1645	84	101	63	18
tmk	84	100	22	19
holB	58	107	42	20
pilZ	35	44	21	6
PSPPH_1649	98	153	41	25
PSPPH_1650	7	29	10	4
PSPPH_1651	60	104	45	23
PSPPH_1652	11	25	5	2
PSPPH_1653	13	18	23	8
PSPPH_1654	63	98	46	24
PSPPH_1655	311	411	119	87
truA	24	37	24	8
trpF	37	41	27	6
accD	77	128	122	32
folC	43	58	29	20
PSPPH_1660	40	40	14	12
cvpA	16	19	19	6
purF	363	538	229	87
metZ	228	322	110	50
PSPPH_1664	82	140	44	20
PSPPH_1668	59	62	38	18
ilvA1	79	104	14	10
PSPPH_1670	24	37	20	8
PSPPH_1671	19	27	13	8
fadH	90	110	35	12
PSPPH_1673	19	27	9	7
PSPPH_1674	4	16	5	1
PSPPH_1675	1	5	0	1
lpxH	59	57	39	11
ppiB	159	195	82	40
glnS	278	392	116	39
cysS	159	243	61	20
PSPPH_1680	23	38	11	8
PSPPH_1681	2	9	3	4
PSPPH_1682	3	5	3	1
PSPPH_1683	6	7	0	1
PSPPH_1684	9	14	15	3
PSPPH_1685	3	7	8	3
PSPPH_1686	53	85	54	17
folD1	92	140	39	15
PSPPH_1691	15	38	12	2
PSPPH_1692	5	7	5	1
PSPPH_1693	5	56	1	1
PSPPH_1694	35	71	36	12
PSPPH_1695	30	54	27	25
PSPPH_1696	13	19	20	7
tig	679	1001	288	168
clpP	359	492	150	66
clpX	1285	1938	500	209
lon1	1842	2653	690	313
hupB	573	830	201	96
PSPPH_1702	778	1171	199	91
fabI	258	402	123	59
PSPPH_1704	56	98	56	27
PSPPH_1705	18	42	13	6
PSPPH_1706	33	38	13	5
PSPPH_1707	61	110	26	9
PSPPH_1708	32	37	18	5
mltD	65	159	101	42
PSPPH_1710	44	39	25	6
PSPPH_1711	84	100	26	19
rnhA	35	49	20	6
PSPPH_1713	29	35	17	5
cysE2	7	14	6	0
dnaQ	80	105	39	14
PSPPH_1716	20	29	10	3
PSPPH_1717	11	18	12	3
PSPPH_1718	90	94	24	11
PSPPH_1719	44	112	37	10
acdA	103	155	39	14
PSPPH_1721	126	162	59	29
PSPPH_1722	27	21	9	8
PSPPH_1723	17	29	17	7
PSPPH_1724	7	23	3	3
PSPPH_1725	5	14	1	2
PSPPH_1726	30	61	42	11
PSPPH_1727	6	16	4	2
PSPPH_1728	20	19	14	3
PSPPH_1729	62	115	19	9
PSPPH_1730	25	60	11	2
PSPPH_1732	4	7	0	0
PSPPH_1734	19	37	7	3
PSPPH_1735	1	3	0	2
PSPPH_1736	15	40	6	5
PSPPH_1737	15	38	5	0
PSPPH_1738	3	10	4	0
PSPPH_1739	3	12	1	1
PSPPH_1740	50	40	8	3
PSPPH_1741	2	0	0	1
PSPPH_1742	4	19	1	1
PSPPH_1743	36	51	9	2
PSPPH_1744	13	19	1	2
PSPPH_1745	11	25	1	2
PSPPH_1746	45	66	12	5
dehII1	15	29	3	2
PSPPH_1748	2	11	2	2
PSPPH_1749	195	284	31	20
PSPPH_1750	54	86	11	6
PSPPH_1751	90	157	31	11
PSPPH_1752	13	22	14	4
PSPPH_1753	15	26	9	3
PSPPH_1754	13	26	5	1
PSPPH_1755	0	2	0	0
PSPPH_1756	11	24	2	3
PSPPH_1757	0	6	1	1
PSPPH_1758	12	23	4	2
PSPPH_1759	4	4	5	1
PSPPH_1760	7	5	1	3
PSPPH_1761	39	63	25	11
PSPPH_1762	10	20	4	3
PSPPH_1763	32	51	20	7
PSPPH_1765	16	31	8	4
allA	6	13	1	2
PSPPH_1767	52	54	12	6
PSPPH_1768	11	14	4	0
PSPPH_1769	17	20	7	6
PSPPH_1770	12	21	8	8
PSPPH_1771	39	55	49	16
guaD	41	87	24	1
PSPPH_1773	25	47	10	4
PSPPH_1774	200	260	38	10
xdhA	109	159	29	14
PSPPH_1776	33	34	26	8
smc	89	154	56	21
zipA	132	165	92	21
ligA	124	162	46	14
PSPPH_1780	25	35	11	5
PSPPH_1781	7	18	4	2
PSPPH_1782	7	25	0	1
PSPPH_1783	17	31	16	6
PSPPH_1784	7	10	19	2
dnaZX	195	235	100	32
PSPPH_1786	92	122	63	28
PSPPH_1787	12	12	5	4
PSPPH_1788	63	83	20	8
PSPPH_1789	25	28	46	19
PSPPH_1790	27	44	16	4
PSPPH_1791	33	34	23	8
PSPPH_1792	20	21	19	11
PSPPH_1793	26	43	9	7
PSPPH_1794	14	9	8	2
PSPPH_1795	10	30	6	4
pyrF	34	68	34	25
PSPPH_1797	40	56	20	9
PSPPH_1798	58	101	25	19
PSPPH_1799	76	105	30	16
PSPPH_1800	23	39	3	2
PSPPH_1802	64	74	39	11
PSPPH_1803	24	35	18	10
PSPPH_1804	27	42	24	7
folE2	59	80	40	9
PSPPH_1806	33	48	49	21
PSPPH_1807	16	39	17	4
PSPPH_1808	78	119	72	19
PSPPH_1809	66	135	41	13
PSPPH_1810	17	21	1	5
PSPPH_1811	8	17	7	1
aroC	96	135	31	28
PSPPH_1813	17	29	10	3
PSPPH_1814	22	40	5	4
PSPPH_1815	45	72	21	5
PSPPH_1816	42	52	15	4
PSPPH_1817	3	2	1	0
PSPPH_1818	15	36	9	5
PSPPH_1819	17	36	10	6
PSPPH_1820	23	30	27	10
PSPPH_1821	15	16	10	5
gufA	16	18	5	1
PSPPH_1823	23	25	5	6
speE	115	140	48	19
PSPPH_1825	143	224	45	12
PSPPH_1826	4	10	2	3
PSPPH_1827	21	48	49	20
PSPPH_1828	32	65	42	23
PSPPH_1829	36	31	4	6
PSPPH_1830	41	43	23	1
PSPPH_1831	12	14	12	4
corA	45	57	26	10
PSPPH_1834	76	153	30	8
PSPPH_1835	24	32	25	4
PSPPH_1836	14	20	10	5
PSPPH_1837	12	31	16	5
PSPPH_1838	1	7	1	3
cycA	6	14	10	4
PSPPH_1840	2	6	2	3
PSPPH_1841	7	11	11	13
PSPPH_1842	20	19	30	9
PSPPH_1843	40	60	45	17
PSPPH_1844	0	0	0	0
PSPPH_1845	4	2	2	0
PSPPH_1847	6	20	8	4
PSPPH_1848	7	12	7	4
PSPPH_1849	101	168	38	13
PSPPH_1850	21	30	13	4
mfd	188	286	53	24
gap2	253	349	44	28
PSPPH_1853	9	21	5	2
PSPPH_1854	80	111	23	11
PSPPH_1855	17	22	8	3
sthA	403	571	97	36
PSPPH_1857	66	85	34	15
PSPPH_1858	31	47	25	12
lolC	53	82	24	8
lolD	57	51	8	6
lolE	54	84	25	10
PSPPH_1862	61	96	34	10
PSPPH_1863	18	23	11	5
PSPPH_1864	5	12	1	1
PSPPH_1865	97	150	38	15
PSPPH_1866	75	87	27	12
PSPPH_1867	129	184	152	57
PSPPH_1868	59	50	47	19
tal	215	364	76	37
PSPPH_1870	15	23	12	3
PSPPH_1871	42	51	8	4
PSPPH_1872	16	22	6	4
PSPPH_1873	16	13	9	1
PSPPH_1874	26	47	11	7
PSPPH_1875	2	11	2	0
PSPPH_1876	89	122	24	12
PSPPH_1878	4	3	5	0
PSPPH_1880	4	6	3	2
PSPPH_1881	0	10	0	0
PSPPH_1882	4	10	0	0
PSPPH_1883	5	16	3	1
PSPPH_1885	223	315	85	36
PSPPH_1886	298	464	65	43
PSPPH_1887	0	0	0	0
PSPPH_1888	0	13	3	1
PSPPH_1889	0	4	0	0
PSPPH_1890	2	4	1	0
PSPPH_1891	2	5	0	0
PSPPH_1892	0	7	0	0
PSPPH_1893	4	5	0	1
PSPPH_1894	6	22	3	2
PSPPH_1895	1	8	1	1
PSPPH_1896	105	312	27	18
PSPPH_1897	120	204	33	11
PSPPH_1898	41	92	41	11
mdoG2	7	31	17	5
PSPPH_1900	5	25	2	3
PSPPH_1901	5	32	8	6
PSPPH_1902	1	4	0	0
PSPPH_1903	129	181	133	57
PSPPH_1904	46	54	42	15
PSPPH_1905	31	64	44	12
PSPPH_1906	7	17	3	3
PSPPH_1907	11	18	6	3
PSPPH_1908	2	6	0	1
PSPPH_1909	0	5	1	0
PSPPH_1910	3	1	1	0
PSPPH_1911	26	88	10	2
PSPPH_1912	4	10	5	0
PSPPH_1913	5	7	10	0
PSPPH_1914	1	5	1	0
PSPPH_1915	0	8	0	0
PSPPH_1916	0	6	0	3
PSPPH_1917	0	9	0	0
PSPPH_1918	0	8	1	0
PSPPH_1919	0	2	0	0
PSPPH_1920	0	6	1	0
PSPPH_1921	0	8	3	0
PSPPH_1922	1	13	3	0
PSPPH_1923	4	18	0	2
PSPPH_1924	16	51	12	3
PSPPH_1925	18	48	3	2
PSPPH_1926	27	84	4	3
PSPPH_1927	15	34	8	1
PSPPH_1928	6	16	2	1
PSPPH_1929	5	15	2	1
PSPPH_1930	0	4	3	0
PSPPH_1931	2	8	1	0
PSPPH_1932	1	10	1	2
PSPPH_1933	16	22	4	0
PSPPH_1934	4	9	1	2
macB	2	9	1	0
PSPPH_1936	0	7	1	0
PSPPH_1937	2	19	1	2
PSPPH_1938	1	13	4	3
aspC	325	399	145	81
PSPPH_1940	1	2	1	1
uvrB	597	890	243	74
gltX	315	343	93	39
PSPPH_1947	17	19	14	3
PSPPH_1948	24	37	15	7
PSPPH_1949	355	464	143	64
PSPPH_1950	46	72	36	9
PSPPH_1951	9	23	7	2
leuC	144	242	58	36
leuD	59	79	14	3
leuB	127	151	36	32
asd	274	401	104	50
dgoK	108	134	31	8
eda2	71	62	9	4
dgoD	144	196	19	8
PSPPH_1959	23	47	5	0
PSPPH_1960	18	35	8	2
PSPPH_1961	57	111	17	13
PSPPH_1962	69	77	15	5
PSPPH_1963	569	735	84	35
etfB	406	620	167	65
etfA	532	700	155	53
PSPPH_1966	88	152	65	22
PSPPH_1967	53	73	30	28
PSPPH_1968	103	103	54	22
PSPPH_1969	60	55	16	7
PSPPH_1970	14	20	6	3
PSPPH_1971	18	23	28	14
PSPPH_1972	30	58	25	14
PSPPH_1973	9	9	7	1
gltA	791	1192	513	204
PSPPH_1975	0	5	0	0
sdhC	188	249	86	38
sdhD	100	143	49	16
sdhA	866	1345	237	98
sdhB	454	771	274	123
sucA	1797	2747	736	359
sucB	599	885	244	139
lpdA	1015	1649	528	246
sucC	1924	3115	672	292
sucD	1097	1634	294	145
brnQ	35	32	13	7
PSPPH_1986	51	56	36	13
htpG	5208	7300	847	388
PSPPH_1988	527	637	135	62
fabB	401	547	208	75
fabA	180	232	162	73
PSPPH_1992	0	2	0	0
gpsA	81	101	28	12
PSPPH_1995	18	22	10	2
sixA	27	38	15	9
PSPPH_1997	36	39	21	9
PSPPH_1998	45	76	44	13
PSPPH_1999	33	39	13	4
PSPPH_2000	45	37	19	6
PSPPH_2001	101	128	61	29
PSPPH_2002	26	30	541	213
PSPPH_2003	15	33	57	28
PSPPH_2004	49	81	535	233
PSPPH_2005	7	21	7	2
PSPPH_2006	0	0	0	0
PSPPH_2007	14	21	7	4
PSPPH_2009	8	30	6	1
PSPPH_2010	9	11	8	4
PSPPH_2011	24	65	6	8
PSPPH_2012	2	12	6	2
fimA	14	18	9	1
PSPPH_2014	1	0	1	0
PSPPH_2015	0	7	1	0
PSPPH_2016	0	2	0	0
kdpA	4	12	1	1
kdpB	6	17	0	0
PSPPH_2019	1	2	0	0
kdpC	0	5	0	0
kdpD	56	92	35	15
kdpE	19	15	12	4
PSPPH_2023	30	42	22	6
PSPPH_2024	63	73	35	20
PSPPH_2025	40	55	18	6
PSPPH_2026	41	49	20	7
PSPPH_2027	21	35	20	13
PSPPH_2028	79	109	30	14
PSPPH_2029	25	41	15	0
PSPPH_2030	58	72	51	17
tatD	37	50	17	6
PSPPH_2032	21	38	17	12
PSPPH_2035	14	22	12	3
greB1	15	29	19	9
PSPPH_2037	89	129	14	8
PSPPH_2038	23	44	10	5
PSPPH_2039	40	59	14	12
PSPPH_2040	16	17	3	4
PSPPH_2041	235	278	154	39
oprI	2350	2942	315	128
PSPPH_2043	36	38	31	11
PSPPH_2044	243	363	96	47
panE1	73	104	21	14
PSPPH_2046	62	84	9	7
PSPPH_2047	31	29	30	11
cysB	122	184	73	25
PSPPH_2049	53	100	17	8
thrH	41	46	22	9
pabB	36	34	13	6
PSPPH_2052	15	25	20	4
PSPPH_2053	37	52	28	14
PSPPH_2054	7	16	16	3
PSPPH_2055	90	92	22	9
prpB	276	374	46	18
prpC	221	306	26	12
acnD	380	452	46	32
prpF	163	177	30	23
PSPPH_2060	46	62	41	14
ppsA	661	891	273	138
PSPPH_2062	74	96	66	24
PSPPH_2063	42	60	28	10
PSPPH_2064	44	82	42	16
PSPPH_2065	9	13	37	14
PSPPH_2066	63	101	174	60
PSPPH_2067	214	265	226	122
PSPPH_2068	6154	9094	1910	900
cobA	5	16	2	0
PSPPH_2070	7	25	7	0
PSPPH_2071	7	19	2	0
PSPPH_2072	7	17	4	0
PSPPH_2073	0	15	2	1
PSPPH_2074	6	21	11	3
nasT	3	11	2	0
PSPPH_2076	19	41	11	1
pyrD	66	115	49	22
rmf	87	124	167	58
PSPPH_2079	167	206	53	21
PSPPH_2080	17	42	4	6
dacB	50	96	43	31
PSPPH_2082	13	38	33	8
PSPPH_2083	1	12	2	1
PSPPH_2084	2	12	1	2
PSPPH_2085	0	2	0	0
PSPPH_2086	2	4	1	1
PSPPH_2087	1	8	1	0
PSPPH_2088	27	51	9	7
PSPPH_2089	11	20	10	1
PSPPH_2090	7	11	3	0
PSPPH_2091	13	26	8	8
PSPPH_2092	0	1	1	0
[truncated: 3,253 more rows]
