# Supplementary material for: Protocol for integrated analysis of bacterial RNA-seq and ChIP-seq data for establishing a co-expression network
Source: STAR Protoc. 2023 May 19;4(2):102322. doi: 10.1016/j.xpro.2023.102322 (PMC10209869; doi:10.1016/j.xpro.2023.102322)
Supplement: Data S2. Intermediate file for RNA-seq analysis, related to Step: Perform alignment using STAR [file mmc2.zip › RNA-seq-analysis-example-gene_DEGs.txt]

baseMean	log2FoldChange	lfcSE	stat	pvalue	padj
dnaA	66.1064664715081	0.105378790987435	0.38849118327618	0.271251435100191	0.786197655777064	0.901217966863209
dnaN	94.4555845092348	0.158010264894915	0.321483352128937	0.491503724371838	0.623070218587759	0.811270313938314
recF	19.3550705564088	0.162742303489576	0.687328807036896	0.236775036668644	0.812831318785916	0.912869768991492
gyrB	259.518062609082	0.802819600161231	0.215030253385553	3.73351929563958	0.000188822720684598	0.00219661016551864
PSPPH_0005	130.871779596315	-0.366586290228574	0.275597888087081	-1.33014912695101	0.18346914191011	0.42390441808199
PSPPH_0007	0	NA	NA	NA	NA	NA
PSPPH_0008	0.506375477833995	1.46447828452205	4.03155978317642	0.363253520543904	0.716415510501288	NA
plsC	66.7569596230095	-1.07441355735713	0.370610164834356	-2.89903963599416	0.00374307573059964	0.0262409309113617
PSPPH_0010	21.6192913858955	0.250897235573308	0.664207165209072	0.377739429375672	0.705624173773489	0.863883663835098
glyS	167.314129539038	1.56364970666075	0.271133889717631	5.76707584687843	0.00000000806587581830047	0.000000302640749013415
glyQ	123.566082686388	0.984434195606252	0.308994915419481	3.18592360741541	0.00144292692453101	0.0120879161224862
tag	6.25078664710735	0.587400685154614	1.22496534697348	0.479524328264389	0.631565665185581	NA
PSPPH_0014	49.806429374114	0.567546364870422	0.449458001289154	1.26273503473642	0.206684418781017	0.455360855643857
PSPPH_0015	6.69306729800388	1.20170882468413	1.24214169048405	0.967449071140858	0.333319589196384	NA
PSPPH_0016	0	NA	NA	NA	NA	NA
PSPPH_0017	2.34391588831172	-0.582145130884696	1.96622135201311	-0.296073038922433	0.767174303240388	NA
trkA	45.4419027989863	1.6071925887954	0.517825376202576	3.10373470026055	0.00191094601235578	0.0151510719551065
sun	47.4400262108941	2.66240970901907	0.570253375604691	4.66881884950857	0.00000302936340574829	0.0000600307698627255
fmt	61.664206418974	1.34776855098415	0.421210815142356	3.19974820810014	0.00137547694782172	0.0116326050444351
def1	67.0233692821068	0.603433314532414	0.385084729123411	1.56701439682129	0.117111326505891	0.32720642549002
PSPPH_0022	100.329960317769	0.559933032523325	0.340774279052074	1.64311999743902	0.100358108142612	0.295745575322918
smf	12.1458181061607	1.28491407890102	0.942773002525259	1.36290928511881	0.172911102052166	NA
PSPPH_0024	25.3117379565991	0.260274675757571	0.608781285957436	0.427533962953928	0.668990453235131	0.840655928027542
qor1	68.4413866208246	0.756954019679439	0.395116130582623	1.91577604934343	0.0553936075726466	0.199416987261528
hemF	38.1425088865665	0.689976617714536	0.518968319002168	1.32951587303281	0.183677832536227	0.424018843913787
aroE	19.9620938392511	1.0627048607776	0.725847007911728	1.46408933176569	0.143169541775838	0.370294814845468
PSPPH_0028	11.4849966629745	-0.0835581697938255	0.907796567840904	-0.0920450382320342	0.92666225611395	NA
PSPPH_0029	8.12189484257951	0.59830400263631	1.08854021118677	0.549638861741282	0.58256709846608	NA
betC	13.3757301299508	0.679363310824529	0.863262876272544	0.786971534971978	0.431298529508046	NA
PSPPH_0031	10.4811755841282	-0.387514094052334	0.92454976805545	-0.419138165885184	0.675115159243308	NA
PSPPH_0032	5.6788417531007	-0.339162516524787	1.24163846537134	-0.273157224090472	0.784732360172946	NA
PSPPH_0033	77.7293726757106	1.73681202044002	0.400718380378298	4.33424595797273	0.0000146260578219629	0.000234721795407886
PSPPH_0034	21.545962819115	-0.823584100323099	0.674655686684215	-1.22074728869601	0.222181717099126	0.4716271668144
trpA	23.3911998185136	1.3865138208088	0.688687515257548	2.0132698649115	0.0440862468179788	0.168260403328217
trpB	53.9919952653892	1.18525490534314	0.467506404107429	2.53526988064697	0.0112360724386793	0.0609631302986593
trpI	5.39228559323371	-0.468185294529476	1.30696472198151	-0.358223360321197	0.720176166673647	NA
PSPPH_0038	20.4318640895258	-0.297295422282558	0.680442702722423	-0.436914704343351	0.662173207577743	0.836440181721139
PSPPH_0039	6.87126545125654	-0.376749020069144	1.16053395411397	-0.32463420715405	0.745457934678612	NA
PSPPH_0040	17.3869408674561	-0.737532063818468	0.724421107828355	-1.0180985283952	0.308631134634003	0.571364379892275
PSPPH_0041	56.9195254267568	2.5106203704878	0.517519102245666	4.85126125701156	0.00000122678820181777	0.0000284188153881961
osmC	27.3537431440054	-1.06902708910366	0.57627650426982	-1.85505930084412	0.0635877588284266	0.219454575137791
PSPPH_0043	3.7060981555684	-1.62192573527413	1.52757538110744	-1.06176477791772	0.288342483454535	NA
PSPPH_0044	3.75100245369661	-1.53136814708729	1.52503576288164	-1.00415228571013	0.315305216620145	NA
PSPPH_0046	6.07876855625051	0.978586476341383	1.28169844242848	0.763507580213034	0.445160743378494	NA
PSPPH_0048	22.0636354949902	-0.32543106164711	0.641813677365365	-0.507049122080103	0.612120352329314	0.804880858146739
PSPPH_0049	0.31360070435169	0.752662925622292	4.87294944451459	0.154457363900944	0.877249126410903	NA
PSPPH_0050	20.3232964066685	1.01017054697775	0.724712811554006	1.39389083630471	0.163350571915939	0.401109104958698
prlC	209.229621215919	0.892462419008525	0.234226815043106	3.81024870634168	0.00013882706161601	0.00169649216580299
PSPPH_0052	16.6220670736991	0.868181629009547	0.778013281946898	1.11589563977239	0.264466808420563	0.523432078478736
PSPPH_0053	12.6645570092729	-1.20842559861873	0.85481772179681	-1.41366465365113	0.157460388206232	NA
PSPPH_0054	30.7319445914194	-0.0859543549224123	0.546713272152063	-0.157220172438954	0.875071330697145	0.943809072778975
PSPPH_0055	52.9585605009812	-0.334376310701511	0.423827291900854	-0.788944735488463	0.430144307620461	0.679388856467281
PSPPH_0056	8.71581939491393	0.594273096254109	1.05245106407601	0.564656273853307	0.572307581116567	NA
PSPPH_0057	73.4239879859868	1.00654713813302	0.37749386555235	2.66639336419477	0.00766699250785876	0.0453885956465238
PSPPH_0058	5.44631913222814	0.320660548237007	1.31060509989693	0.24466603118073	0.806715031929689	NA
algR3	278.101965587191	0.67849856276264	0.213746631186106	3.1743123107839	0.00150191990574121	0.0123873517922433
PSPPH_0060	44.6348694435166	-0.474856043932248	0.451324242666359	-1.05213945771418	0.292735571282101	0.555446981407064
algQ	44.7901036418762	-0.552552870229201	0.455580937791186	-1.21285335797448	0.225185890882458	0.475352783923033
PSPPH_0062	1.9906589011508	-0.158874511305412	2.08551558714525	-0.0761799682940211	0.9392759193572	NA
PSPPH_0063	8.24130173418868	-0.544169353829359	1.0406346964666	-0.522920632645677	0.601029485773954	NA
PSPPH_0064	53.3737862951945	0.490509461262449	0.432368310674147	1.13447135035787	0.256596884714437	0.514478230222531
PSPPH_0065	68.5045041629088	0.304178429599438	0.388333595524013	0.783291564534825	0.433455915660865	0.68005097722058
hemD	27.2334332082134	0.76048146591474	0.613129557814871	1.24032752331337	0.2148542762057	0.464587493353884
hemC	42.8688585231659	1.37184962723383	0.503432368386375	2.72499289553221	0.00643028707038139	0.0401177628934333
PSPPH_0068	2.6498619410324	0.507348897878572	1.88652087367009	0.268933625362735	0.787980760575236	NA
algR	78.1605504145999	-0.0415968161389015	0.361750418919863	-0.11498761014045	0.908454942575629	0.955947737640707
fimS	24.0006955998415	-0.0648545944746667	0.617074999591087	-0.105100019475175	0.916296443851668	0.95951797422203
argH	192.622064900276	1.22479724557301	0.248271253652491	4.93330269837595	0.000000808507085770128	0.0000205129797761107
PSPPH_0072	28.9054530659365	-0.701705018050915	0.555876826067867	-1.26233903833444	0.206826815063463	0.455360855643857
PSPPH_0073	11.2692939492052	0.547476813009219	0.916554579702659	0.597320470742535	0.550293439782759	NA
PSPPH_0074	8.27869519475535	0.639922710017399	1.08016206868856	0.592432125296102	0.553561259439182	NA
PSPPH_0075	18.7796431649438	0.23087798527348	0.738738425443588	0.312530088217416	0.754637700297809	0.885356046639013
PSPPH_0076	36.0974405541878	-0.12610978835259	0.520984222438528	-0.24206066694749	0.808733155204525	0.912443044957094
PSPPH_0077	6.91268725192644	0.559862897748657	1.15884469464718	0.483121595443048	0.629009401290733	NA
PSPPH_0078	35.4866346220913	-1.66050932640288	0.505394326163582	-3.28557176137633	0.00101775613653097	0.00902698074387706
PSPPH_0079	28.7713676773182	0.758232276859967	0.590953970959939	1.28306486481223	0.199469351936333	0.444302971202667
rep	30.3979859325311	0.103737164611402	0.562295593666418	0.184488667135001	0.85363011688524	0.931761056884077
xpt	17.7217885471031	-0.186100230944256	0.737525940253117	-0.252330420921042	0.800785676210218	0.909372691961445
PSPPH_0082	19.6010906358781	1.41861330386438	0.737332131054421	1.92398139741407	0.0543569152648783	0.195949691834419
PSPPH_0083	217.196889565768	-1.76678589275486	0.237255233809014	-7.44677309912197	9.5650917889728e-14	8.78669121580122e-12
PSPPH_0084	131.4438366793	-0.991329649246031	0.274900034311505	-3.60614596403687	0.000310778369942533	0.00328537133939249
PSPPH_0085	33.1409951532088	-0.294492148463934	0.53493601321705	-0.550518456764368	0.581963821165267	0.787780294504203
PSPPH_0086	14.8342442339737	0.567193908659007	0.800922034826369	0.708176181945061	0.478835855223444	0.711047223141168
cysW	9.11644286649007	-0.431512140187509	0.992476582784587	-0.434783195566002	0.663719803622111	NA
cysT	12.259669818943	-0.60451656537488	0.861517607076019	-0.701687998492105	0.482873759165831	NA
sbp	15.5047870874756	-0.516289179911141	0.769572409655538	-0.670877975137171	0.502298268280419	0.729352103755263
PSPPH_0090	5.13492570014402	-1.50627401894456	1.32582845258859	-1.13610023680188	0.255914615952096	NA
PSPPH_0091	59.7876515224277	-0.131591370219873	0.443183053782725	-0.29692328959037	0.766525075056056	0.889409301812278
PSPPH_0092	165.497276638319	0.0883752037127896	0.258026415646652	0.34250448153267	0.731971271946878	0.875031877506182
PSPPH_0093	54.9990620962582	-1.67376654466114	0.455553439748637	-3.67413874777168	0.000238653030764002	0.00266013252700963
PSPPH_0094	46.0775110777221	1.0718082824014	0.477204900418105	2.24601273260674	0.0247031923601819	0.110049004092851
gabT1	225.586582180316	0.881589056430086	0.225275549312134	3.91338100882217	0.0000910127586338239	0.00117129463285269
gabD1	252.181469776691	1.35896534705185	0.219754629959955	6.18401235641537	0.00000000062492472905646	0.0000000277466579701068
PSPPH_0097	35.2343027558791	0.573160952026944	0.536464567673739	1.06840411569459	0.285338261309492	0.546474532959354
PSPPH_0099	6.76997322731031	1.02921086609738	1.26337085340398	0.814654591186995	0.415270052560303	NA
PSPPH_0100	13.6373214384136	0.0690008827545061	0.873658716753753	0.0789792185796441	0.937049152591861	NA
PSPPH_0101	4.63949723052534	4.67955797817421	1.97789477021093	2.36592868774064	0.0179849082731985	NA
PSPPH_0102	6.53376874493498	2.50749836966413	1.47884758241587	1.69557593323298	0.0899662187395576	NA
PSPPH_0103	6.73159216969183	1.73901924130035	1.3114105895667	1.32606771299211	0.184817269523742	NA
PSPPH_0104	169.301779312023	0.189442285272733	0.248114501035149	0.763527663568103	0.445148770781748	0.689462979861963
PSPPH_0105	47.934451693252	0.128465218537588	0.44598569871163	0.288047843033309	0.773310116443069	0.89336433226554
PSPPH_0106	30.3933720239515	0.538003992764651	0.601274575838611	0.894772562126521	0.370908680445953	0.628962905606632
PSPPH_0107	102.121879981968	0.762571276527308	0.318168484513924	2.39675302125637	0.0165410688409627	0.0834572109703119
PSPPH_0108	59.1636443047545	0.775707960602182	0.411623093505845	1.88451030284861	0.059495982520436	0.209375558037571
PSPPH_0109	5.63521268016323	0.0104509129664114	1.25191650073972	0.00834793131988937	0.993339391846004	NA
PSPPH_0110	12.3666087862972	-0.565657283526534	0.870244230963236	-0.649998314726467	0.515693310205865	NA
PSPPH_0111	5.77763577615388	-1.0056203616631	1.21963407286169	-0.824526293614905	0.409640582040815	NA
PSPPH_0112	10.7060958028582	0.38901877051493	0.976954579920884	0.398195349620484	0.69048619361729	NA
PSPPH_0113	1.67705819679911	-0.753064197264753	2.22399701683978	-0.338608456559367	0.734904711166283	NA
PSPPH_0114	0	NA	NA	NA	NA	NA
PSPPH_0115	6.69056909711083	2.54927691501308	1.46469706274707	1.74048066310167	0.0817746525822048	NA
PSPPH_0116	16.1118266052003	1.23381186914635	0.825269976899357	1.495040294307	0.134903926370343	0.355013389548888
PSPPH_0117	36.9945639670143	1.62180445376103	0.581389939311223	2.78952961532564	0.00527846686563981	0.034635063374543
PSPPH_0118	2.57938768765467	3.82540266689225	2.23008684414916	1.71536040263569	0.0862791705280872	NA
PSPPH_0119	0.839166710994927	0.143036546069229	3.09018088403722	0.0462874347608922	0.963081154183912	NA
PSPPH_0121	38.1561894743253	1.36151536532442	0.541681825407471	2.51349648716799	0.0119540968436358	0.0640758832825869
PSPPH_0122	404.929295114211	0.946482009422911	0.185446916866623	5.10378940461781	0.000000332918747403177	0.00000912377746188084
PSPPH_0123	36.7319398237233	1.05455330505329	0.52702024636823	2.00097304101762	0.0453952952348762	0.171536264547107
PSPPH_0124	15.0557179698514	1.80248177482377	0.904187997078506	1.99348120152857	0.0462087799922635	0.173870324716652
PSPPH_0125	81.2235250643564	1.53888056417276	0.391178243554521	3.93396255934227	0.0000835568045628343	0.00108583086514825
PSPPH_0126	14.1959023756944	2.30129506978486	0.975750155278246	2.35848803849651	0.0183495511391512	NA
PSPPH_0127	48.5123077122111	1.3107754777254	0.507885237213816	2.58084973077012	0.00985574716498332	0.0548135917484667
PSPPH_0128	14.412772515191	1.18112543901011	0.865861970595186	1.36410360902929	0.172534959077914	NA
clpB1	80.1783866838171	1.6653007114337	0.382105136898874	4.35822644246321	0.0000131120681509024	0.000214297850024565
PSPPH_0130	13.4332494668901	-0.589531833762469	0.840134122603865	-0.701711569499531	0.482859056411998	NA
PSPPH_0131	42.5883025970192	0.907576083778626	0.500395927597137	1.81371596714773	0.0697214655534752	0.235299890891582
PSPPH_0132	21.2475302261532	1.78456661173689	0.745679981143333	2.39320708194507	0.0167018115130867	0.0839502374921943
PSPPH_0133	260.137413035046	1.04312272439314	0.223537165555254	4.66643979224701	0.00000306463389689589	0.0000600307698627255
PSPPH_0134	90.6319391666963	1.13459777295303	0.347071887282494	3.26905697213541	0.00107906572107058	0.00948723129020468
PSPPH_0135	45.6549215605032	0.175774873835261	0.454714122297511	0.386561281508329	0.699081026583273	0.860606217568318
PSPPH_0136	4.85135473335346	1.15068581946407	1.46877237323715	0.783433730393485	0.433372455072648	NA
PSPPH_0138	43.0043559393325	1.17285778379315	1.16963940930304	1.00275159546139	0.315980728793372	0.579334247422947
PSPPH_0139	100.538881332168	0.590781173489843	0.32296854987199	1.82922198995537	0.0673663594915795	0.228616537179067
fdhD	14.3263941669045	0.0363375598324784	0.819171730263418	0.0443589036218248	0.964618319541166	NA
PSPPH_0141	32.9191936294262	1.43033170782645	0.577169506825249	2.47818308298035	0.0132053365449094	0.0696614189220566
PSPPH_0142	21.6597649046062	0.674273893283009	0.684112323402642	0.985618691868174	0.324320262104199	0.584820293419641
PSPPH_0143	18.0841714746437	0.71504215798701	0.756758892500329	0.944874470684465	0.344722966438076	0.601911808086522
cysQ	24.8992516646132	0.469464815877461	0.624399534091533	0.751866057300165	0.452131612090056	0.693824086755708
PSPPH_0145	11.9208423374558	0.833459627649896	0.904640691529101	0.921315651014008	0.356885652173367	NA
PSPPH_0146	33.5677045751119	0.735247348031617	0.540741115370697	1.35970305777022	0.173923910113394	0.413690443341145
PSPPH_0147	34.8263814234709	-0.319984696370575	0.531267625385643	-0.602304151581419	0.546971697853629	0.762996172400893
PSPPH_0148	0.192774773482306	0.115566906008363	4.92095527423604	0.0234846487253034	0.981263683651478	NA
rfbC	34.6615696288651	0.975203392965035	0.553309015523892	1.76249322820391	0.0779859995211006	0.248510409957191
rfbB1	79.080438418275	0.560864455009046	0.36224953386839	1.54828206131748	0.121554401483043	0.335565725959405
PSPPH_0152	58.3625051610656	1.26506145893544	0.428619631404675	2.95147810843282	0.00316256963550607	0.0227240559337758
PSPPH_0153	50.7256924942201	2.26345309283905	0.507141040612627	4.46316293018761	0.00000807585969113546	0.000137910834725544
PSPPH_0154	49.2694695268381	-2.54148740300712	0.444792457079404	-5.71387253213562	0.0000000110433732372306	0.000000403007483616195
PSPPH_0155	115.380762883655	-1.49022487775003	0.29079921617148	-5.12458354382656	0.000000298196108595008	0.00000836204666628527
PSPPH_0156	9.1869171198678	-1.12256426168841	0.972544373967159	-1.15425505687652	0.248395616353373	NA
PSPPH_0157	5.70461107239466	-0.659952904778158	1.3038803307377	-0.506145302770827	0.612754649593514	NA
PSPPH_0158	4.53123078849204	0.204348158030966	1.43621964135725	0.142281968681234	0.886857288527744	NA
relB	3.81175859724522	1.94242770933729	1.74916009884871	1.11049166432266	0.266787218113885	NA
relE	8.95291990976005	-1.50233391205394	1.00295319555186	-1.49791029004829	0.134156559830309	NA
PSPPH_0161	1.44192957557008	1.26864915710848	2.52278537228976	0.502876372696348	0.61505119376707	NA
PSPPH_0162	0	NA	NA	NA	NA	NA
PSPPH_0163	0.741504099063031	-3.82793684684189	3.92899685327454	-0.974278420114179	0.329918316514381	NA
PSPPH_0164	47.9264795659146	0.80715864991933	0.478717059285671	1.68608708267834	0.0917790276210129	0.27721012424306
PSPPH_0165	42.4160851421179	0.839112432821202	0.494509767094082	1.69685714753852	0.0897236713570166	0.2725471613399
PSPPH_0166	0.988312411539759	2.44367186948231	3.09229673716318	0.790244946454943	0.429384731587255	NA
PSPPH_0167	9.69476718693699	-0.22440395905521	0.979676556599357	-0.229059231379547	0.818822879705339	NA
PSPPH_0169	0.0963873867411528	-0.665408379663276	4.98020137814692	-0.133610737626611	0.893710392928077	NA
PSPPH_0170	0.525566006643237	-1.17341262057008	4.06195870792034	-0.288878520178469	0.772674341699933	NA
hopR1	35.8289402115223	0.345341124149151	0.520028363458336	0.664081324050356	0.506638262613861	0.730348664287515
PSPPH_5226	4.33865537905419	1.23409564232036	1.79384835085622	0.687959849967982	0.491478065416433	NA
PSPPH_0173	20.9858969804005	-0.502072165509296	0.690421175959547	-0.727196938609995	0.467105321330286	0.704390622068655
PSPPH_0174	11.0348619964025	-0.598560071606505	0.903598508713917	-0.662418171161471	0.507703261337316	NA
PSPPH_0175	1.79391133754025	-0.497392626312135	2.21733965384185	-0.224319546827358	0.822508667559802	NA
PSPPH_0176	0.952337990233299	2.38189142375255	3.12216178175315	0.762898142457907	0.445524144105432	NA
PSPPH_0177	14.5215395620928	-0.300084058084902	0.821492461957893	-0.365291310610082	0.714893964048684	NA
PSPPH_0178	5.65842824858915	1.44253238246901	1.39734091787228	1.03234104434982	0.301912379789292	NA
PSPPH_0179	347.111925426757	0.0719038954440848	0.184380781634206	0.389975000684915	0.696555032895891	0.85828982776811
PSPPH_0180	476.20824629712	0.328437850543137	0.168682712420926	1.94707475253044	0.0515257733783008	0.189069779999715
PSPPH_0181	137.810657297545	0.141638928891258	0.273400591932541	0.518063724332411	0.604413809032483	0.799083263102916
PSPPH_0182	10.3297670613408	0.505786458478968	0.954013392490888	0.530167042161097	0.595996119666173	NA
PSPPH_0184	27.4906040494572	-0.757964260310373	0.603822060516193	-1.2552775227563	0.209378031853647	0.457199243326325
PSPPH_0185	0.971528519042541	0.505534825770789	2.94230507659569	0.171815910522679	0.863582256749981	NA
PSPPH_0186	8.17896912462535	3.890189050229	1.6029356925712	2.42691523325487	0.0152278133270896	NA
PSPPH_0187	7.81751494367505	0.837374753359735	1.11485278475476	0.751107917395512	0.452587711244689	NA
PSPPH_0188	68.0559066472589	-0.129902172833135	0.396220116631037	-0.327853552559777	0.743022394002052	0.878275961919394
recG	50.1082228080309	0.438319789322255	0.4425032749983	0.99054586505363	0.321907382810371	0.584567805321736
oxyR	37.6084999952848	1.31339856657429	0.539906794545462	2.43263944785139	0.0149892184566875	0.0775364620749817
tonB1	2.62301676059214	2.31038525628927	2.08766117795929	1.10668593193255	0.268429739805306	NA
exbD1	1.007502940349	0.59949945201059	3.14753560653979	0.190466297113519	0.848943750742722	NA
exbB1	9.28619813510435	0.662367020440985	1.03198804434557	0.641835943807878	0.520979708917027	NA
PSPPH_0194	14.6014666990817	0.881796568062204	1.89161021001288	0.466161878062712	0.641099634330756	NA
PSPPH_0195	61.1074013117524	0.282097306009659	0.400008423266553	0.705228414206864	0.480668101306533	0.713195916336639
PSPPH_0196	40.8393581192941	0.161072423788624	0.487848025127329	0.330169264796314	0.741272068982104	0.878275961919394
spoT	178.765281090871	-0.622286666576414	0.235555068530926	-2.64178848053407	0.00824695417813008	0.0475538656505163
rpoZ	85.6234518935408	-0.431304400712357	0.337498328472725	-1.27794529431932	0.20126871592707	0.446816549358096
gmk	61.4867545614388	0.29802670246131	0.402827067779559	0.739837826946626	0.459398403366986	0.700285213464175
PSPPH_0200	47.4729838140328	-0.183847380267369	0.440605873475193	-0.417260393778478	0.676487954825708	0.845891591054916
rph	43.0630659485935	0.254300314791407	0.471815461204744	0.538982580481934	0.589898874220598	0.790166863677289
PSPPH_0202	26.9248554527288	-0.987640008659649	0.573456145911317	-1.7222590004509	0.0850226111880645	0.261547616864901
PSPPH_0203	75.4117249340373	-0.701525831219836	0.358867696562701	-1.95483137083436	0.0506029771026698	0.186115499702066
pyrE	67.2265065843561	-0.0667499500073688	0.375836688893489	-0.177603602787927	0.859034294914598	0.934449718927109
PSPPH_0205	45.0652084774341	0.0146710223909338	0.469538104179804	0.0312456481387414	0.975073635719354	0.989183612169215
argB	210.715215879032	0.891437169837736	0.238129572831415	3.74349627909859	0.00018147729110958	0.00214869112673743
algC	256.993282872026	1.26831062397874	0.227729111641707	5.56938291655137	0.0000000255643107834512	0.000000861538877973959
dut	29.0266188744333	0.210838270598434	0.579931174432484	0.363557401108431	0.716188541914457	0.868097923428743
coaBC	69.0427014432455	0.189476108300607	0.371231828663463	0.51039833783319	0.609772421131451	0.802771528533827
radC	7.25185791152765	-0.178165493981208	1.10242603956827	-0.161612196724762	0.871611251985536	NA
PSPPH_0211	82.6374670476706	-0.606383774928117	0.339692927869348	-1.7850939044611	0.0742460865300304	0.243477749133312
rpmB	335.555942904842	-0.31512290378044	0.192601933110255	-1.6361357266339	0.101811184462372	0.299035276083527
rpmG	41.1670844662981	-0.0158280223252383	0.472754159906271	-0.0334804506603948	0.973291455204475	0.988128215192349
PSPPH_0214	7.68883499713021	0.460271315922234	1.12574757146888	0.408858368951815	0.682643602054846	NA
PSPPH_0215	347.619101237527	1.19382309306118	0.19411637223067	6.15003814125761	0.00000000077464316085876	0.0000000338303177135695
PSPPH_0216	25.5349482074434	0.107632088065714	0.608839893873056	0.176782252853088	0.859679429659594	0.934597030091697
PSPPH_0217	35.9575782207772	-1.03305825284756	0.507632457819033	-2.03505161448096	0.041845679802118	0.16179519737713
PSPPH_0218	106.792279047435	-1.00638861917237	0.299837133033927	-3.35645091383158	0.000789497340248898	0.00732829586906991
PSPPH_0219	5.18159551613291	0.173064066943031	1.31471936510169	0.13163574792986	0.895272408791072	NA
PSPPH_0220	35.3886082076485	0.391836646275521	0.528961154299907	0.740766392938866	0.458835095407205	0.700078289899653
PSPPH_0221	6.19193983548888	1.47875210152967	1.34198347575862	1.10191528304306	0.270498503688058	NA
lrp	25.7643642230911	1.4777972914271	1.97763024696981	0.74725661871901	0.454908673235209	0.696881371764576
dadA	550.507240950067	-1.8768377481469	0.161597267721882	-11.6142913466646	3.48667201279957e-31	1.16106178026226e-28
PSPPH_0224	85.5043462427556	-0.787743442092981	0.339593221890344	-2.31966774162338	0.0203588581816823	0.0970232525867651
alr	219.296369130094	-1.05118255637301	0.234716636432736	-4.47851746833572	0.00000751632207423209	0.000130022610426976
PSPPH_0226	32.9575327497548	-0.32192547670132	0.538929606330943	-0.597342348461802	0.550278836081978	0.764200614299945
PSPPH_0227	9.35137212367466	-1.31263382929167	0.967002364323128	-1.3574256669067	0.174645997362605	NA
PSPPH_0228	2.25665774243677	1.01569592573506	2.08693872914461	0.48669178042969	0.626476770996757	NA
PSPPH_0229	20.3213510601323	0.093388767499023	0.671420686497212	0.139091287142537	0.889378013154278	0.950906823626752
PSPPH_0230	21.169594762505	-0.166093746349699	0.657174620360896	-0.252739136910806	0.800469802574439	0.909372691961445
PSPPH_0231	7.93309285922545	0.585378159550498	1.08543270770881	0.539303961814591	0.589677135604956	NA
PSPPH_0232	15.6387117488529	0.661585922902032	0.793897700091346	0.833339009328166	0.404653561674158	0.662160373648622
PSPPH_0233	8.05122122515733	0.794875871830229	1.15759518446225	0.686661349752832	0.49229615829754	NA
gcvT1	60.0403129540687	-0.249488935708813	0.409786675686574	-0.608826373602334	0.54263953032879	0.761434848547594
gcvH1	50.9875165591361	0.624258582840285	0.443315747420357	1.40815792462332	0.159084312088608	0.394600193113643
PSPPH_0236	30.3885495281571	-0.39441011097974	0.56596610731153	-0.696879381794219	0.48587828201378	0.718776132834413
PSPPH_0237	55.8342883205055	-1.37104249784293	0.414171239160668	-3.31032763313406	0.000931868258016406	0.00837174299126819
PSPPH_0238	3.35539161878897	-0.148551564189371	1.60088509179395	-0.092793395947553	0.926067697644849	NA
PSPPH_0239	5.36033621154393	1.51943385574182	1.42425731079358	1.06682538627462	0.286050692741366	NA
PSPPH_0240	50.3465164510119	0.843234165429082	0.456204531221736	1.84836867615248	0.0645490269336013	0.221026488111972
argE1	59.7692485483366	0.915042130857979	0.414453246099811	2.207829566951	0.0272561561472695	0.118644444405761
argA	82.6011321243397	0.0749140016829379	0.36273392161493	0.206526043523619	0.836380023427741	0.924940250887053
gshA	271.222960242938	-0.185180617557069	0.202335983516823	-0.915213469885214	0.360079574630936	0.618872249559235
PSPPH_0244	16.4022477557321	0.797566999405656	0.78615694288778	1.01451371335088	0.310337689227708	0.571894835452469
tex	168.275735339813	0.799068572638467	0.258592006477351	3.09007452907658	0.00200106275841454	0.0155872256971238
ompR	164.320262186504	0.747135566563844	0.273117425884813	2.73558365652929	0.00622697561364249	0.0392166974816634
envZ	49.3088296468338	1.29897480914914	0.474693609298682	2.73644890873559	0.00621062382427692	0.0392064025305064
PSPPH_0248	18.7538738456498	0.311933531193888	0.714673538914972	0.436469960350666	0.662495789576427	0.836440181721139
PSPPH_0249	4.36573593814493	1.74019341782587	1.60904249803698	1.08150867360489	0.279470904544943	NA
PSPPH_0250	2.54581990266023	1.24936214526835	2.00930674788618	0.621787662129088	0.534081500153761	NA
PSPPH_0251	18.1503853097543	-0.461057954172964	0.711417715481016	-0.648083318899678	0.516931062429022	0.74016148506894
algB	124.694965934926	-0.445577830666294	0.276956190988833	-1.60883867255475	0.107651622253951	0.310036672091378
PSPPH_0253	59.5625448740491	0.0353472389044508	0.407326235970025	0.0867786942824178	0.930847423225332	0.966743190200839
PSPPH_0254	11.8463430444613	0.52040920482521	0.893504163124652	0.582436239586506	0.560272877346252	NA
PSPPH_0255	60.3028259974098	0.140905768638075	0.400486000966901	0.351836938863988	0.724960554342112	0.872652998792227
PSPPH_0256	118.459092485189	-0.0751475585453638	0.290196000030168	-0.258954494677913	0.79567035110138	0.906900768337101
dsbA	228.069336101885	0.0939996570907628	0.217589015045697	0.432005526892161	0.665737396223997	0.839339528414922
PSPPH_0258	43.8442785799542	0.381384674570076	0.468032220980481	0.814868416048607	0.415147633782824	0.666855425235879
polA	143.390337924595	0.747302603030499	0.277372599635258	2.69421927044414	0.00705537328334342	0.0429892179834196
PSPPH_0260	14.5972618307895	-0.578150768915163	0.783026263625788	-0.738354249112983	0.460299208570221	NA
thrB	53.7117339790934	0.540925629254133	0.429443511626008	1.25959669807565	0.207814887285011	0.455854560275484
znuA	36.4606477293418	-0.12892835069893	0.522027473549784	-0.246976178901502	0.804926659585146	0.910840132767029
PSPPH_0263	13.1568428590606	-0.212873278118304	0.845271049221945	-0.25184025681969	0.801164539476384	NA
znuC	15.6808302179491	0.0493331734416157	0.762974042281184	0.0646590456657169	0.948445471375863	0.976675197427638
znuB	7.20822883859017	0.101716226533923	1.12063056790527	0.0907669569678573	0.927677766157854	NA
PSPPH_0266	53.1747115701305	-1.41069091385147	0.415109471388443	-3.39835877300761	0.000677914538338173	0.00653842972120585
katE	23.7176741869212	0.0516642498187862	0.637036655273855	0.0811009058757794	0.935361705278201	0.969196259378112
PSPPH_0268	56.4844919101664	-0.229373114271199	0.423701803547638	-0.541355057615208	0.588262878016512	0.790166863677289
PSPPH_0269	12.61002286541	1.41972080309141	0.932548841008455	1.52240905854982	0.127906616474768	NA
PSPPH_0270	33.7563104949081	0.202433944181238	0.534599809169619	0.378664452753311	0.704937053551173	0.863823509963351
PSPPH_0271	13.2259503226666	-0.644592063526669	0.819572220464657	-0.7864981845788	0.431575682224501	NA
PSPPH_0272	4.81764313428956	-1.38198845405908	1.34183900833197	-1.02992120923435	0.303046993631835	NA
PSPPH_0273	44.1286584041491	-2.69090121685574	0.485904194305922	-5.53792547664564	0.0000000306075439819283	0.000000994371916681182
PSPPH_0274	75.6164534142212	0.368200550617144	0.359399839484781	1.02448724280172	0.305605193380483	0.568528097182687
cynT	101.917236465392	0.217496159992958	0.314128566178746	0.692379437625542	0.488699075411407	0.718776132834413
PSPPH_0276	41.9736220403486	-1.09347462916873	0.493633895282602	-2.21515305091179	0.0267495611401448	0.116821034225157
elbB	16.8376226729124	0.707523363303607	0.765999271430336	0.923660621742449	0.355663040420457	0.614727184861643
PSPPH_0278	22.6674742207116	-0.340071120244879	0.652177140488878	-0.521439803900453	0.602060429255807	0.798809504369816
hemB	87.2615994249589	-0.320138944099765	0.329754531047897	-0.970840167328177	0.331627876915507	0.59130815670453
ppk	209.296887821759	-0.546043406949751	0.221066922968001	-2.4700366731426	0.0135099201340954	0.070743688690384
ppx	94.4561920688933	0.67381236386127	0.340920465643732	1.97645032130578	0.0481037970155304	0.179228692656466
PSPPH_0282	7.70935630110518	0.0202547446666043	1.08775949381664	0.0186206094102071	0.98514376175387	NA
PSPPH_0283	2.72181078364532	0.58505438101699	1.89477581176584	0.308772350472295	0.757494703198481	NA
PSPPH_0284	3.18966138979137	-0.232299281790195	1.719643408904	-0.135085727998835	0.892544094150054	NA
PSPPH_0285	3.86933018367294	0.235814565341867	1.6282816930356	0.144824182664756	0.884849688506713	NA
PSPPH_0286	6.00044028719731	1.71937024463127	1.36089729936964	1.26340925610454	0.206442139398689	NA
trxA	73.4345406556278	-0.0748251894671625	0.370981437140207	-0.201695238564952	0.840154985178867	0.925629809973739
rho	265.613144290322	-0.355991180976212	0.20366355078558	-1.74793761379033	0.0804748307595655	0.251921209334292
ubiD	88.3899436863863	0.642673633290096	0.344736743501715	1.86424466032266	0.0622873542888192	0.216334160997816
PSPPH_0290	35.3848347815647	0.521360074498592	0.536645758692553	0.971516248947533	0.331291265600177	0.59130815670453
PSPPH_0291	17.5615023969824	0.998657908227008	0.759711291080545	1.31452292463181	0.188670288616689	0.428124062073987
glpT	9.8696266568008	0.22808256173466	0.968121805716589	0.235592835930223	0.813748633102309	NA
PSPPH_0293	1.12832887121839	0.806950700360551	2.75829187227834	0.29255450029442	0.769862696246538	NA
PSPPH_0294	1.57429138361769	1.44177971443518	2.45309381242831	0.587739330281857	0.556707272081014	NA
PSPPH_0295	4.06494633616222	2.04711566204381	1.71440378358066	1.19406856287277	0.232451149313444	NA
PSPPH_0296	4.58030724079295	1.39282937301863	1.64585365743803	0.846265624360999	0.397404580028111	NA
qor2	12.61758595246	1.34799677354627	0.909441581609748	1.48222469788577	0.138280517011164	NA
PSPPH_0299	17.3904686026908	1.03767300816901	0.760310129703502	1.36480229268243	0.172315198030818	0.412577177419526
PSPPH_0300	14.1734750402758	0.159732774905322	0.802264043310194	0.199102497783963	0.84218256739791	NA
PSPPH_0301	12.3452179969323	-2.16484359906904	0.867250909365247	-2.49621369743333	0.0125526954354331	NA
PSPPH_0302	25.7004823728831	-0.586500218488526	0.588377086692637	-0.996810092971736	0.318856698263056	0.58019278070183
PSPPH_0303	33.7031174384095	-0.173811279056822	0.520052044374476	-0.334219009302972	0.738214300604861	0.87698052971899
PSPPH_0304	12.2812669840643	-1.11672878208828	0.856880629988694	-1.30324895091049	0.19248978311654	NA
PSPPH_0305	41.6256064675335	-0.283491005492137	0.473781128811861	-0.598358584275128	0.549600694065	0.764162969201024
pepP	51.4563025128455	0.100701137772149	0.449269159185019	0.224144336893328	0.822644994168641	0.918822807552465
ubiH	44.4133555478729	1.14278452440935	0.494329902026007	2.31178514535669	0.0207895264287917	0.0980235370023026
PSPPH_0308	43.9554779655755	0.784785287775776	0.476505815278644	1.64695846852753	0.0995665826648484	0.294063609999065
PSPPH_0310	4.07373239891451	-0.109692976289141	1.45948901190947	-0.0751584803955657	0.940088618721638	NA
PSPPH_0311	4.06063036792006	-1.07425900310472	1.5477996183749	-0.694055606650574	0.487647337271093	NA
PSPPH_0312	3.15496219367565	0.331267774444887	1.67651739073538	0.197592805344883	0.843363664327529	NA
PSPPH_0313	46.8905745144795	1.80628957783033	0.51457331605042	3.51026670347854	0.000447657442259427	0.00453444648737306
PSPPH_0314	17.3759475324362	0.204060230708392	0.727824304646797	0.280370179184136	0.779193513484507	0.897436887126125
PSPPH_0315	3.27328992365198	2.6772680575211	2.00388399457612	1.33603944378398	0.181536381255475	NA
PSPPH_0316	13.6764281673525	0.737448745199428	0.865502536654459	0.852046890642269	0.39418806712766	NA
PSPPH_0317	24.5884400897801	0.286900459125297	0.646782792602622	0.443580847243669	0.657345655517015	0.834682253114808
PSPPH_0318	20.3432391538791	-0.0889453110565322	0.669194226763356	-0.132914044233059	0.894261359761865	0.951419743657562
PSPPH_0319	10.3619158070751	-0.0127295742360253	0.951093627652361	-0.0133841441745819	0.98932131682604	NA
PSPPH_0320	4.72012433642713	-0.141062390742777	1.36364870900063	-0.103444816697811	0.917609944326003	NA
PSPPH_0321	3.2692648840353	-0.822242763843898	1.68857717780093	-0.486944141288658	0.626297916461179	NA
PSPPH_0322	1.40983637981083	2.96429915949236	2.78904024351006	1.06283843210585	0.287855227508407	NA
PSPPH_0323	5.80963740733209	-0.927576750349422	1.26698095074313	-0.73211578264485	0.464097901462798	NA
PSPPH_0324	8.38911665956779	-0.0360967454503123	1.03907347648306	-0.0347393579638743	0.972287576738757	NA
PSPPH_0325	21.5843405762469	-0.320243898097075	0.663682405794353	-0.482525821539263	0.629432459808055	0.816679146330843
PSPPH_0326	4.9759180757006	0.0780246816086057	1.3969162277852	0.0558549468154673	0.955457361996783	NA
PSPPH_0327	41.7875599699608	0.149255124242462	0.501533880078333	0.297597291371723	0.766010542132897	0.889409301812278
PSPPH_0328	30.9608898497661	0.500999511337992	0.575651756189908	0.870317003206903	0.384127189375383	0.643189712442501
PSPPH_0329	70.2773608774861	0.617561726980266	0.380238526068682	1.62414296458933	0.104345300165632	0.305351440945631
PSPPH_0330	10.7321005008027	0.802146272225534	0.948049752289126	0.846101452258915	0.397496150662711	NA
PSPPH_0331	9.18740411205118	1.11562221571911	1.05298099070816	1.05948941677364	0.289376946545005	NA
PSPPH_0332	2.96105600907206	2.49541213767222	2.01755791159938	1.23684783634985	0.216143578910385	NA
PSPPH_0333	3.7577250582508	0.757891080020342	1.5749858090701	0.481205021439409	0.630370792358474	NA
PSPPH_0334	2.68215450083609	1.84684404643303	2.07926633936644	0.888219085485591	0.374422914423221	NA
PSPPH_0335	4.41962566306989	0.700749493927413	1.49366440894985	0.469147882033348	0.638963935653287	NA
PSPPH_0336	1.007502940349	0.59949945201059	3.14753560653979	0.190466297113519	0.848943750742722	NA
PSPPH_0337	3.20247249216034	0.395492294693502	1.77862789320216	0.222358086368181	0.824035137299308	NA
PSPPH_0338	2.97372329737157	0.194422291136927	1.76051972774436	0.110434599552047	0.912064714458264	NA
PSPPH_0339	0.253187738916998	0.462816141090359	4.89226825212875	0.0946015462028223	0.924631321653757	NA
glnQ1	23.2189430485197	1.81644382749769	0.711194593143016	2.5540742927617	0.0106470536338171	0.0584819605783275
PSPPH_0341	17.6108664774223	2.68528506607454	0.906982050832912	2.96068159629901	0.00306959100206003	0.022160949673409
PSPPH_0342	61.5569765229945	1.23685306216061	0.430821668552848	2.87091655885198	0.00409283545324161	0.0280290839265698
dcyD	49.9666239596537	0.209787285227452	0.438433057768522	0.478493310461577	0.632299134410413	0.818088826648538
PSPPH_0344	56.0455815677501	1.18690980180708	0.455058420345989	2.60825808014859	0.00910043130152646	0.0512548604381955
PSPPH_0345	54.3071636465197	-1.91511950396708	0.452021266612758	-4.23679071190194	0.0000226737296869075	0.000337445898804031
PSPPH_0346	6.33847953567724	1.81652384932423	1.35373659731687	1.34185915703587	0.179641666802565	NA
nhaA1	9.10666920668596	2.23285627834744	1.19041378970925	1.87569759158519	0.0606968168198226	NA
PSPPH_0348	13.950261488945	1.42584278251779	0.956766614573169	1.49027229922094	0.136152652954784	NA
hutC	30.1948879453744	1.30645599210592	0.641615552728202	2.03619751196922	0.0417305260074734	0.161584478610333
hutF	207.00710305809	3.87055745317092	0.351975020325237	10.9966822349904	3.96451080283927e-28	1.17349519764042e-25
blc	64.575075189021	0.0509592029534108	0.392064219121401	0.129976673381744	0.896584882059058	0.951419743657562
PSPPH_0352	23.6763995008074	-0.456097836533964	0.614873320947635	-0.741775290934776	0.458223493667419	0.699946896290141
fbp	116.778956686059	0.467223266785429	0.302974518970422	1.542120665372	0.123044274037029	0.33843742883769
PSPPH_0354	45.7723172434027	0.553550509261239	0.459993621655941	1.20338735843445	0.228826457544968	0.479363511329123
PSPPH_0355	18.5775004714582	0.363954991638717	0.718480946378209	0.506561786326246	0.612462326795602	0.804933220810797
glgP	221.558513987932	0.318408238235311	0.223666136645482	1.42358715096867	0.154566017511153	0.389489087158034
pip	77.1053540466041	-0.00116006962953351	0.354403231291039	-0.00327330432430751	0.997388285680705	0.999263780764723
dtd	9.84817330574899	1.81555996746736	1.07446914299225	1.68972741498306	0.0910801158748593	NA
mdoG1	289.381596362756	0.35945052488939	0.204216177574154	1.76014715954062	0.0783828585052092	0.249476624919806
mdoH	207.613410727249	0.963569926854131	0.237959311805661	4.04930540243397	0.0000513698722095474	0.000709063935576344
PSPPH_0361	5.86112049594503	-0.894611820052156	1.28780224941498	-0.694681050959924	0.487255205770975	NA
PSPPH_0362	7.2197647157684	0.116671706562269	1.13650130177705	0.10265866513293	0.918233880698302	NA
PSPPH_0363	26.5094755322475	-1.50631405588306	0.592676637962615	-2.54154451078275	0.0110363892904762	0.0601246238646803
PSPPH_0364	16.2205774172196	-0.757757429480076	0.769037816365046	-0.985331817701387	0.324461108736573	0.584820293419641
tatC	36.1799769920198	-0.067102043763451	0.529652663545661	-0.126690656692348	0.899185241127147	0.951419743657562
tatB	35.2133500096958	0.0021784318345851	0.528773651358161	0.00411978136389696	0.996712899354306	0.99896281560567
tatA	39.132489328702	-0.233501253320491	0.513228869706958	-0.454965157072741	0.649134305886083	0.831146485361248
hisE	25.5321983930175	-0.208063494326399	0.597411655816322	-0.348274916133156	0.727633730061426	0.873835669534424
hisI	48.822590357571	-0.186086832079462	0.450991115081739	-0.41261751253289	0.679886868483045	0.848743494676116
ubiB	34.0203967037774	0.18184038032693	0.551865154208029	0.329501471401805	0.741776681973503	0.878275961919394
PSPPH_0371	22.0677553996744	-0.607325378648056	0.653397521137653	-0.929488342090157	0.352636064077024	0.611603173633588
ubiE	48.159028733868	0.0521063048147704	0.457735266489839	0.11383502349371	0.909368574307989	0.955947737640707
PSPPH_0373	9.78089392169066	-0.0128895474277936	0.955869222528025	-0.0134846348475413	0.98924114410484	NA
PSPPH_0374	59.6666751765157	0.195439942271173	0.41799994722094	0.467559729541953	0.640099468838299	0.824975803089128
PSPPH_0375	216.042230263981	0.339734059534692	0.27091300761551	1.25403376724109	0.209829732201792	0.457435684603578
phaD	12.2727718499375	-0.256715241231305	0.862791157144754	-0.297540417638094	0.766053955554499	NA
PSPPH_0377	23.3770844880598	-0.14278899496467	0.633393144058549	-0.225435018209592	0.821640872083144	0.918142316790896
phaZ	25.0728196744039	0.2199405396564	0.640610779222413	0.343329439325651	0.731350635904829	0.875031877506182
PSPPH_0379	60.0720203561349	-0.0547858141293801	0.398178963672226	-0.137590930530621	0.890563723740025	0.950906823626752
PSPPH_0380	22.3094039609266	0.0557824753887265	0.645925508231862	0.0863605395325289	0.931179814585343	0.966743190200839
hslU	975.896674824914	1.26852882287733	0.136964394851188	9.26174152235396	2.0112458115768e-20	2.97664380113366e-18
hslV	416.976849082838	1.55359845103794	0.429612640667157	3.61627732513948	0.000298870180829013	0.00317207235748402
PSPPH_0383	65.7973914116416	-0.280321088435698	0.385008700348622	-0.728090269601363	0.466558329871505	0.704390622068655
argS	125.011265981739	0.663613278670433	0.293016094866326	2.26476732949831	0.0235269612720936	0.10627421531063
priA	16.7157568955028	0.951831886399322	0.771985822366456	1.23296550120773	0.217588635596759	0.467087933303598
rpmE	149.774460764649	-0.949136030552449	0.303824573660151	-3.12396070903115	0.00178434282040735	0.0142747425632588
PSPPH_0387	46.1021206612899	-1.24717150844339	0.458895436484971	-2.71776838313413	0.00657238284635109	0.0408131186542641
maeB	194.156169972376	-0.310587173345423	0.24635609517716	-1.26072453422382	0.207408111371786	0.455720002938556
PSPPH_0389	89.895792649733	-0.481149464141651	0.341221012397858	-1.41008157956181	0.158515595723243	0.394600193113643
pilM	23.3755576493362	-0.868445305063576	0.616478681535881	-1.40871911888332	0.158918239288752	0.394600193113643
pilN	10.929835661465	-0.434966548230022	0.922273324105675	-0.471624340486923	0.637194949835323	NA
pilO	6.37671677922626	-0.284024014758644	1.1780776958275	-0.241091072146256	0.809484532122243	NA
pilP	10.7164480194267	0.0457339619927242	0.916602467412445	0.0498950893311803	0.9602059905774	NA
pilQ	70.259328306879	0.0912796015049714	0.369473655087774	0.247053071979616	0.804867151249628	0.910840132767029
aroK	16.868153015342	-0.462041750983228	0.748462779317064	-0.617320946012597	0.537023053692648	0.756546491294138
aroB	126.297772307104	0.332904686773458	0.292434399274279	1.13839099503893	0.2549572525349	0.512608393021112
PSPPH_0397	220.226554488858	0.194540751106235	0.249700671445294	0.779095826936358	0.43592326817414	0.681495219870801
gltB	218.594280032919	1.57120133851436	0.253078797007804	6.20834837643829	0.000000000535443487931491	0.00000002417663477711
PSPPH_0399	0.0963873867411528	-0.665408379663276	4.98020137814692	-0.133610737626611	0.893710392928077	NA
gltD	60.7621645562574	1.49706278361057	0.43067770459359	3.47606288331845	0.000508832961437212	0.00511521135573107
PSPPH_0401	14.6578186102936	-0.0253050523863784	0.78537479972739	-0.0322203518564155	0.974296326169824	NA
PSPPH_0402	12.313467979287	-0.71948446311137	0.878633646141065	-0.818867415641691	0.412862062384974	NA
PSPPH_0403	14.3554106050063	-0.938407787049517	0.787447618305083	-1.19170820412076	0.233375680050817	NA
hemE	56.1211147846009	0.212484573471636	0.42159409869791	0.504002722352834	0.614259463937672	0.806102074842344
PSPPH_0405	14.1944277864592	1.63757460641656	0.930399204131591	1.76007739381616	0.0783946851364112	NA
PSPPH_0406	3.75900028344154	1.20978520258459	1.65769672835547	0.729798872067974	0.465513134044572	NA
PSPPH_0407	1.94830505340407	1.80356285043317	2.28364622223952	0.789773316404699	0.429660165113768	NA
PSPPH_0408	11.2471182273195	-0.532609694250798	0.884996217839265	-0.601821435521132	0.547293004981827	NA
PSPPH_0409	44.6451694105967	-0.819067361518824	0.459239671340212	-1.78352919539489	0.0745001998227814	0.243818835783648
PSPPH_0410	28.1500064533832	-0.505599873103121	0.569848488280808	-0.887253162026419	0.374942616398424	0.634591569304575
PSPPH_0411	6.7650161406168	1.2288365431496	1.24680200470636	0.985590766225155	0.324333971009968	NA
PSPPH_0412	21.4572720212948	1.76327898260816	0.775903059077587	2.27255062598205	0.0230532738884896	0.105341203497318
PSPPH_0413	10.4355746175737	1.35977215062974	1.07282598761153	1.2674675728699	0.204988151338433	NA
PSPPH_0414	4.99520016909087	-0.800361637549565	1.33277497015619	-0.600522710488605	0.548157930147737	NA
PSPPH_0415	14.6814166719261	0.568294754466214	0.817892444651136	0.694828223665294	0.487162958434696	0.718776132834413
PSPPH_0416	2.49065495254453	2.21987450902496	2.11551930768755	1.04932840884893	0.294026995246168	NA
PSPPH_0417	6.43987955908688	1.11761312411865	1.2583189878902	0.888179495719555	0.374444206399662	NA
PSPPH_0418	18.3194472104288	0.252479354339754	0.717034680706936	0.35211595914835	0.724751300218214	0.872652998792227
PSPPH_0419	24.5344032502991	0.659060069675536	0.627782740497354	1.0498219004132	0.2938000042367	0.555882962561484
PSPPH_0420	6.2224668774319	0.238057951528884	1.21710745201404	0.195593208418002	0.844928576504877	NA
PSPPH_0421	4.35410849638567	2.16108633827669	1.68192617524972	1.28488774958023	0.19883151241291	NA
PSPPH_0422	13.6019255738715	1.42850287129812	0.899104999169771	1.58880539271519	0.112104335402669	NA
PSPPH_0423	5.08761476570378	-0.697022676643319	1.2986073094945	-0.536746306252229	0.591442865201652	NA
PSPPH_0424	3.77053616061977	1.2294296185746	1.67119957222935	0.735656972993693	0.461939480916068	NA
PSPPH_0425	12.9091547489955	1.00493996006615	0.879890875398014	1.1421188560588	0.253404618618583	NA
PSPPH_0426	4.42075707419117	-0.783879042101801	1.44243316768385	-0.543442191751938	0.586825382630778	NA
PSPPH_0427	1.30829254233172	-0.0829920714366813	2.70651747745677	-0.0306637855206707	0.97553767254025	NA
PSPPH_0428	1.67833342198985	0.376421508980791	2.32761481780768	0.161719845612313	0.871526475722592	NA
PSPPH_0429	11.8728450467877	-0.913523005613782	0.880719071780331	-1.03724676220209	0.299620869899874	NA
PSPPH_0430	23.9356757375391	-0.674254256907868	0.620729360485953	-1.08622903930307	0.277377672644063	0.536626085638186
PSPPH_0431	29.9960026828952	-0.47849317656229	0.588476469076344	-0.813105029183783	0.416157843273851	0.667040513116452
PSPPH_0432	5.71629076364235	0.850072947203154	1.32002270278058	0.643983581049405	0.51958608103556	NA
mdcA	139.264061966131	1.51208847841125	0.311295559045449	4.85740459339636	0.00000118934412280505	0.0000277930942381811
citG	57.4534324412588	3.26436658688245	1.12236971032044	2.9084592686936	0.00363214487807146	0.0256007381527602
mdcC	8.22897762400309	2.06148827562909	1.23725353735374	1.66618095110744	0.0956773788549282	NA
mdcD	63.377369238464	2.73713174045016	0.493636007716714	5.54483809459244	0.0000000294226293471521	0.000000967677587417447
mdcE	40.9012448292906	2.87689720535011	0.637656982195467	4.51166894690761	0.00000643195220506377	0.000113974741389761
PSPPH_0438	31.8465560155995	1.76868503391365	0.623971139215914	2.83456224615804	0.00458885172997369	0.0308704570925503
mdcH	24.3591902901229	1.95202475458493	0.716137308191319	2.72576883267677	0.00641519106900845	0.04011753288225
madL	5.27444485544076	3.13656998246376	1.74354120379066	1.79896521839834	0.0720241828015389	NA
madM	5.78719975971502	1.90021720512359	1.50993221254962	1.25847848620631	0.208218762918169	NA
PSPPH_0442	9.12424133219055	0.196677535911148	1.00028856579768	0.196620797873769	0.844124293960448	NA
hlyIII	10.7037807311272	0.586451863856271	0.945287535286343	0.620395215175058	0.534997621827249	NA
PSPPH_0444	19.9209269526006	0.798851941891795	0.704255362238136	1.13432141908445	0.256659747734889	0.514478230222531
bioA1	35.0835283398311	1.36636589016717	0.567797642066135	2.40643107497798	0.0161092435146201	0.0818303515659042
PSPPH_0446	47.2270649330537	0.0428272359098336	0.478065561418565	0.0895844406418909	0.92861744925509	0.966034282765159
PSPPH_0447	37.9348628530036	0.749612589168445	0.530464143754262	1.41312584082159	0.157618726501363	0.393529791377349
PSPPH_0448	92.9851048633493	1.52373272412381	0.354775868280713	4.29491648208205	0.0000174759114047254	0.000273542328728427
PSPPH_0449	200.727744251101	-0.021931418910648	0.228887266407751	-0.0958175579395416	0.923665472302196	0.963447462103779
metF	76.8904241756332	-1.30300659852435	0.346671179126311	-3.75862395543875	0.000170850391487486	0.00205020469784983
ahcY	271.780733157282	-1.10848509399718	0.198250152377641	-5.59134548298184	0.0000000225316752323651	0.000000779537439208062
PSPPH_0452	16.5122900278246	-0.421187232308803	0.741415346077715	-0.568085398470636	0.569976981996646	0.778616237897892
PSPPH_0453	8.88386469564252	0.334918077235488	1.04160827803506	0.321539377420553	0.747801676317845	NA
PSPPH_0454	2.98137794900258	-0.503321836144361	1.68471906744226	-0.298757131602069	0.765125361867733	NA
fucA	1.43427492393906	2.98040358479332	2.69751306161609	1.10487086316748	0.269215549291253	NA
PSPPH_0456	5.2240931779491	0.954546954999762	1.36237784068602	0.700647739924413	0.483522877490186	NA
PSPPH_0457	4.57485986142952	-0.2061425347588	1.40676067959643	-0.146537032025901	0.883497458096463	NA
PSPPH_0458	11.8366352468307	-1.48736810226041	0.886179325195832	-1.67840532945375	0.0932679979151977	NA
PSPPH_0459	35.6144604734553	0.320079536026206	0.516529945380397	0.619672758353795	0.535473254193892	0.75595966656195
ilvD	90.119956260547	0.844350649296	0.34672301506476	2.4352310420994	0.0148822837808249	0.0771330816967268
PSPPH_0461	9.30037932773165	-0.609739541968525	1.01241607023894	-0.602261816947081	0.54699987304298	NA
PSPPH_0462	23.2498268812617	-0.417981318206474	0.624572009529909	-0.669228386525154	0.503349801052949	0.729352103755263
rdgB	16.4302798972686	-0.0499883411259148	0.76413702251844	-0.0654180332228419	0.94784116639776	0.976430343110453
metW	16.4575042704288	0.549963358842233	0.811502376812097	0.677710102344625	0.497955519804421	0.726878632744645
metX	45.89950636583	0.280231488204646	0.479820960217294	0.584033444636807	0.559197810980921	0.772236508364557
PSPPH_0466	91.4306185799113	1.76938890379636	0.376244434300942	4.7027643268235	0.00000256662618016425	0.0000517991829087694
proC	122.157913248145	1.35436462530821	0.31336354478514	4.32202356606872	0.0000154604670732777	0.000246626851995281
PSPPH_0468	25.6972319535888	0.424225204990962	0.613738973108718	0.691214381974428	0.489430827126737	0.719163664349491
PSPPH_0469	74.3242775095933	1.1135922890482	0.914007006260677	1.21836296813965	0.223086071109261	0.473162618444212
PSPPH_0470	17.9964263365854	-0.162291889256568	0.709703372409364	-0.228675663052868	0.819121011680559	0.916833667797397
PSPPH_0471	34.7440803642895	-0.210283538043651	0.523474966080692	-0.401706961496295	0.687899700606514	0.853944455925328
PSPPH_0472	144.100408637046	1.20149314121157	0.297158718182515	4.04327070920264	0.0000527107021202786	0.000723821187878465
pyrB	125.697317502548	0.532123940968511	0.29344749532171	1.81335315329625	0.0697773700466778	0.235299890891582
pyrR	57.9880773729813	-0.3988146010788	0.405937878267024	-0.982452297335162	0.325877072758442	0.585787126739871
PSPPH_0475	29.0811007688077	-1.22919574532731	0.55648286476906	-2.20886539936396	0.0271840044965703	0.118524039245275
PSPPH_0476	33.6390193109855	0.28056488895151	0.533089346476547	0.526299936034932	0.598679827463751	0.796607039485129
PSPPH_0477	21.9056514822046	-0.54457111216326	0.63807724718512	-0.853456402913029	0.393406254617086	0.652980848784994
gshB	54.1168565480738	0.536928726988048	0.434680461842046	1.23522627337034	0.216746303687572	0.466659440741422
pilG	35.0865897072796	-0.781498242317775	0.539465701990492	-1.4486523229081	0.147434701301071	0.376858029118705
pilH	28.3416498157443	-0.263042422601173	0.570895426256531	-0.460754125017241	0.644975018134474	0.828453928789893
pilI	21.3791534284845	-0.0354760242610233	0.658628385896712	-0.053863491189684	0.957043924228778	0.978981340725989
pilJ	34.2046763431329	0.496044706233381	0.537647204379597	0.922621195074898	0.356204646329149	0.614968037728858
PSPPH_0483	111.947005458245	-0.0272589372980278	0.29655576018223	-0.0919184212819792	0.926762855355143	0.965544093338327
PSPPH_0484	6.93025937743103	-2.09907601351067	1.13660557722433	-1.84679369481607	0.0647770460523559	NA
PSPPH_0485	30.7812204077648	0.210231830945487	0.558969669377432	0.376105972225002	0.706838114553898	0.864562321933693
PSPPH_0486	15.6809740320186	0.539038936903763	0.781042518765467	0.690153127330097	0.490097896275762	0.719746855390645
PSPPH_0487	10.8169520103656	0.815065568615857	0.948393778402918	0.859416823662019	0.390110591192186	NA
PSPPH_0488	17.3194551076413	-0.389682966323837	0.74105485560522	-0.525849015597615	0.598993115300499	0.796607039485129
PSPPH_0490	14.6544276774163	0.305889214241575	0.834290415731712	0.366645964610891	0.713883117515927	NA
PSPPH_0491	16.3840055088821	0.780981636953502	0.781498889104531	0.999338128104543	0.317630921108253	0.58019278070183
PSPPH_0492	113.57814783498	0.956271222345924	0.308636362590581	3.09837510499194	0.00194584968117381	0.0153332671317708
PSPPH_0493	13.2177983666537	1.16859518208155	0.892602801700506	1.30919954525714	0.190466766239093	NA
PSPPH_0494	12.5903060293248	0.780118307569758	0.888821525758865	0.877699611183136	0.380106755559782	NA
PSPPH_0495	40.7673673393913	-1.13158226144476	0.473568321841569	-2.38948048096706	0.0168722203833191	0.0845544310768782
putA	644.873072009706	0.0814860976560526	0.14353227729099	0.567719673888069	0.570225330382428	0.778616237897892
putP	55.0097401670301	-0.207576806850097	0.411215602827345	-0.504788255656855	0.613707565478369	0.805814918144786
PSPPH_0498	100.340713196128	-0.914037907259965	0.323964090404212	-2.82141735560726	0.0047811955075128	0.0319225685012885
PSPPH_0499	47.9539144599911	-1.34446457512714	0.468824011941117	-2.86773830026436	0.00413417338216841	0.0282395843335812
PSPPH_0500	10.5993039500601	-0.177005288900677	0.94126443894814	-0.188050543053002	0.850837030254656	NA
PSPPH_0501	8.68338302104077	-0.63225478697618	1.00837332307644	-0.627004674268092	0.530656171176483	NA
PSPPH_0502	21.7424717035885	-0.377283738939865	0.639625670078917	-0.589850840247415	0.555290654542726	0.768065578246014
PSPPH_0503	8.10108591046561	-0.898004997316428	1.03852378373907	-0.864693723318762	0.387206915422729	NA
yccS	23.7010896584685	0.146361808623528	0.636153598801592	0.230073065528905	0.818034994099938	0.916419354197743
PSPPH_0505	24.2724920103168	-0.287902123032361	0.637627430941736	-0.451520918112239	0.651614152224126	0.832166875131866
dbpA	35.7246988091056	0.270020190954704	0.518736723167655	0.520534172529431	0.602691316561047	0.798809504369816
aceF	607.716071537063	0.26526706913902	0.152336305040393	1.74132534636889	0.0816265657512771	0.254034078459582
aceE1	1011.11449854196	0.554069017413563	0.129457578445706	4.27992724771952	0.0000186954416648334	0.000284598037686378
glnE	113.035128492783	0.0961741781992969	0.308518661688552	0.311728884317488	0.755246574502848	0.885553201793833
rfaF	47.5605884385082	-0.300924773921416	0.458405928648371	-0.656459166679422	0.511528732219166	0.735883770783005
rfaC	30.2029876518989	0.083236962809005	0.575930677626301	0.144526009887277	0.885085119137977	0.948076701802803
rfaG	39.2838875392909	0.571575663015153	0.505761176306427	1.13012957457385	0.258421629495999	0.515684874036476
rfaP	24.6616608570972	0.907006771644981	0.641100791002967	1.41476470529075	0.157137495683543	0.392696330676321
PSPPH_0514	16.4727775590848	0.204971935506174	0.765392226308908	0.267799865821277	0.788853374012619	0.902917038016827
PSPPH_0515	16.9870953166888	1.12324010379879	0.793560937615313	1.41544278524366	0.156938712526548	0.392567821756549
PSPPH_0516	31.8822917577689	1.97298199597412	0.650453968154333	3.03323846508688	0.00241944328291039	0.0180603099596211
PSPPH_0517	20.6724923396067	0.354525307336391	0.673410760544296	0.526462195302374	0.598567112114701	0.796607039485129
PSPPH_0518	1.29666510057246	1.10589792361066	2.88942790765113	0.382739406884756	0.701912992743096	NA
PSPPH_0519	148.898989666387	0.55907866186538	0.269491101160832	2.07457188551737	0.0380262299987661	0.152316298995873
PSPPH_0520	38.6346542227713	0.420770697616592	0.499750292111778	0.841961884281359	0.399809288890276	0.65787025670395
PSPPH_0521	18.9746252106937	-0.206890620701037	0.694345042238716	-0.297965144294799	0.765729766747884	0.889409301812278
PSPPH_0522	16.7202269900129	-0.279025872161911	0.7467102814086	-0.373673537259396	0.708647215614796	0.864733534372347
PSPPH_0523	27.2912144708841	-0.8486882901129	0.569734210132126	-1.48962143227468	0.136323803418642	0.35744745305833
PSPPH_0524	50.115743957791	-0.589163839736065	0.432461860393121	-1.36234866862131	0.17308787512946	0.412863915972009
PSPPH_0525	33.4014840534444	0.501992400899292	0.541643427107468	0.926794964687518	0.354032999826169	0.61322751075222
PSPPH_0526	25.9640223283686	-0.723495429541141	0.594540763118059	-1.21689793942266	0.223643049728059	0.473220877264137
msbA	107.141473457411	0.325936924262226	0.311495352717287	1.04636207705495	0.29539389464169	0.557710372307203
rfaE	136.463931448107	0.0997489116459612	0.279834506203461	0.356456796551873	0.721498501331496	0.871430857069883
PSPPH_0529	27.8057315925325	-0.106452895666903	0.572693901843032	-0.185880965947635	0.85253810903699	0.931484655515736
PSPPH_0530	34.6884148093054	0.842001522037809	0.553072314317229	1.52240764949022	0.127906969317648	0.344186026527488
PSPPH_0531	81.2316770203693	1.16492755403668	0.366243038759454	3.1807500232156	0.00146894322258457	0.0122289523280166
PSPPH_0532	8.12813045495031	-0.864601653697225	1.04034906147645	-0.831068807300301	0.405934759876211	NA
kdtA	22.7480549998088	0.752748269530218	0.653507018451546	1.15185950307591	0.249378811769264	0.50482154601316
PSPPH_0534	117.023290722526	-0.250561953193301	0.29053824448675	-0.862406096092205	0.388464087107735	0.647538736855812
thiC	310.604669608646	1.20589066446421	0.202943728241088	5.94199522653723	0.00000000281573621542538	0.000000115401865813742
cytX	30.296729723191	0.477949116185023	0.559389890867373	0.854411429287593	0.392877065414913	0.652916096235388
PSPPH_0537	3.91452541042664	0.848571807295657	1.55256949317899	0.546559629713032	0.584681310545494	NA
PSPPH_0538	71.8624462320792	0.335075678834804	0.385595951808103	0.868981319081789	0.384857348646782	0.643199483560242
PSPPH_0539	52.1634079783276	0.82679314478034	0.443424081869493	1.86456527416046	0.0622423641594461	0.216334160997816
PSPPH_0540	22.3631395595836	1.55709378727659	0.723408650718259	2.15244009831867	0.0313627083996061	0.131162096038541
PSPPH_0541	3.39264126528617	0.415504482949395	1.68067875644731	0.247224213048129	0.804734707493882	NA
PSPPH_0542	56.9947033757712	-0.839315475566996	0.405983588043527	-2.06736306660014	0.0386999556823601	0.153646321814914
PSPPH_0543	28.6099114792728	-0.590202864727483	0.557988204133371	-1.05773358711793	0.290176918178829	0.551771099235118
parE	101.485095054335	0.64038641670432	0.335832010489006	1.9068653276138	0.0565380290829984	0.20189987865564
PSPPH_0545	24.8550244995424	0.00966716461630113	0.634909140226882	0.0152260599254353	0.987851831256316	0.995158956257202
PSPPH_0546	5.04894277945982	-0.319396907757786	1.40549328714401	-0.227248974206634	0.820230147781461	NA
parC	145.513630871724	0.25418368318473	0.264274505834053	0.961816889535084	0.336141592504863	0.593033908895997
PSPPH_0548	224.615076209165	-1.59345126514066	0.230333604767549	-6.91801470631593	4.58016757201565e-12	0.000000000290513485996421
PSPPH_0549	59.4234244468413	-0.137288630167618	0.403933254514186	-0.339879494033577	0.733947279736016	0.875096953252152
PSPPH_0550	50.5404259361021	0.4644392074331	0.454428665918984	1.02202885131349	0.306767245386782	0.569893962141135
PSPPH_0551	45.4746669607644	0.153968685317785	0.462789140462878	0.332697273673679	0.739362807722362	0.877054991017059
PSPPH_0552	114.773265797587	1.03760396909383	0.31533464221473	3.29048518680439	0.00100014767572885	0.00891101474294868
PSPPH_0553	72.1124689492443	0.0224480339132949	0.361578808070284	0.0620833782629525	0.950496433686573	0.977643315257685
PSPPH_0554	22.407714292283	-1.90759311915078	0.651887987349886	-2.92625904475659	0.00343065145731148	0.024424303244861
PSPPH_0555	12.6784995227632	-1.57934994982418	0.849911491974408	-1.85825225889725	0.0631331999730906	NA
rsgA	58.2720565353859	0.0928938214104358	0.425123708227021	0.218510093915603	0.827031694523485	0.921217128311447
orn	36.0374137931851	-0.494340261451371	0.518711696317758	-0.953015451474498	0.340582241965399	0.597658938086549
PSPPH_0558	15.6793556287139	-0.349935060413579	0.753150364503041	-0.464628415395484	0.642197579723822	0.826879822322021
PSPPH_0559	9.19746539999421	0.415177557530128	1.02635848091729	0.404515152599576	0.685833937604676	NA
PSPPH_0560	32.7615560952411	1.32602740246114	0.669701137138737	1.98002859622805	0.0477003155221066	0.178223899790872
PSPPH_0561	33.3654573826495	0.206934335475644	0.535974961982644	0.386089556702735	0.699430343908804	0.860638538648062
PSPPH_0562	83.895887892982	-0.103576808203919	0.346351216785818	-0.299051376706929	0.764900845215878	0.889409301812278
mutL	63.3111013763411	0.20108514985146	0.387067732679578	0.519508946042583	0.603405876036298	0.799083263102916
miaA	41.1239526977426	-0.465622062681608	0.471490733587806	-0.987552945396104	0.323371640856887	0.584567805321736
PSPPH_0565	137.260511799256	0.534968876444389	0.299416184938048	1.78670660891321	0.0739849203646174	0.243028147782171
PSPPH_0566	346.826418580955	0.156550284792968	0.190777485585806	0.820590984896676	0.411879284445515	0.66620911582444
hflK	438.853902001269	0.410523797662892	0.182472565770936	2.24978366434677	0.0244626814894159	0.109711420013138
hflC	149.728974208738	0.992901633782783	0.271845026152251	3.65245466447009	0.000259745463882812	0.00281930133234774
PSPPH_0569	132.233284730514	-0.312200794988272	0.284924757356929	-1.0957306689821	0.273196657096701	0.531671133113573
purA	231.082355180041	0.328931314538639	0.215593619820576	1.52570059732003	0.127084445698145	0.342949808603069
PSPPH_0571	13.4156773413855	0.7149288298189	0.900347559037163	0.794058719483228	0.427161247990711	NA
rnr	325.471792394628	-0.0257956883417632	0.18896172696739	-0.136512767721555	0.891415931855542	0.950906823626752
PSPPH_0575	51.1284290512855	0.35241409249924	0.431372056188025	0.8169608750587	0.41395078730067	0.666855425235879
rpsF	396.903180688827	-0.107313260220297	0.171642260689603	-0.625214674924151	0.531830171688122	0.75321402306069
rpsR	147.678054280158	-0.179630012556223	0.273599933589515	-0.656542602914968	0.511475065415167	0.735883770783005
PSPPH_0578	292.570152888507	0.261456307687881	0.197996598054225	1.32050909084952	0.186665102851366	0.425385657823813
rplI	171.191780095967	0.330520814631664	0.2453650367992	1.347057506413	0.177961712484386	0.417332748290849
dnaB	88.4944257016414	-1.17326715131321	0.332423237812637	-3.52943783062029	0.000416443536488854	0.00425059609657589
PSPPH_0581	109.959271122185	-1.01668683927865	0.298300593130244	-3.40826288211485	0.000653778776945071	0.00635644767073602
PSPPH_0582	11.9989352278584	0.0390097069072775	0.927215144272854	0.0420719043991348	0.966441377374426	NA
PSPPH_0583	46.133715874378	0.922306907316985	0.470004996141309	1.96233426216535	0.0497235807484994	0.184439264916604
PSPPH_0584	26.1480599881005	0.523646144271868	0.642651167500305	0.814821742732802	0.415174353319297	0.666855425235879
PSPPH_0585	7.75185396292137	0.536589039196473	1.09274079465921	0.491048784688064	0.623391943640951	NA
azu	25.509561381356	0.179655090954461	0.610509804926742	0.294270607129756	0.768551130920369	0.889409301812278
nadE	91.8526903245287	-0.0310384175988977	0.326972451006661	-0.0949267056088018	0.924373044288853	0.963808136980628
pncB	39.8985397713567	-0.115477769027178	0.482382331329707	-0.23939054465129	0.810802761169442	0.912869768991492
PSPPH_0589	10.8296192986651	0.265683869003353	0.918645994112744	0.289212461281082	0.772418796415306	NA
PSPPH_0590	30.2443248996997	-0.532097556664925	0.548275603170845	-0.97049285721933	0.331800883555345	0.59130815670453
braD	9.20929220579792	0.740034614347137	1.02438179489225	0.722420700989688	0.470035863396373	NA
braE	9.61128246714584	-0.269726628991796	0.958223860427309	-0.281486028610804	0.778337642615082	NA
PSPPH_0593	7.35227033788548	1.27336212704627	1.18331590297848	1.0760965215131	0.281884091200132	NA
PSPPH_0594	6.92181649279265	1.27724647539053	1.23475344538628	1.03441418216975	0.300942577129522	NA
PSPPH_0595	12.5545309720628	1.20825292707593	0.925254184850737	1.30586053741638	0.191599988668439	NA
PSPPH_0596	29.2278920825289	-0.581549307531155	0.553727641310973	-1.05024431533581	0.293605799694626	0.555882962561484
PSPPH_0597	108.761398110964	0.340705135705877	0.315022288317964	1.08152708027436	0.279462721361419	0.539194194337184
PSPPH_0598	48.6260944074933	0.101054129105303	0.439159057871463	0.230108265545283	0.818007642245295	0.916419354197743
dxs	135.497895956943	0.414606661887696	0.278517448397313	1.48862006410545	0.136587445099038	0.357786581852347
ispA	31.3558073167339	0.444671941107896	0.552933525041332	0.804205064387543	0.421278554465732	0.671625415378043
xseB	12.832746124071	-0.591317989129103	0.830346346399805	-0.712134149434058	0.476381709375453	NA
metC	36.4251636007053	0.0457120525282414	0.507673617845844	0.090042206097308	0.928253675410296	0.966034282765159
PSPPH_0603	12.2587900213546	1.04336513570546	0.928183617563973	1.12409346164047	0.260973378789409	NA
PSPPH_0604	96.663414112417	0.418658823925464	0.34375342669478	1.21790443793072	0.223260289558699	0.473162618444212
PSPPH_0605	14.9444858701106	-0.491715867893645	0.868504073480781	-0.566164146960131	0.571282200015645	0.779397854523282
PSPPH_0606	0.31360070435169	0.752662925622292	4.87294944451459	0.154457363900944	0.877249126410903	NA
PSPPH_0607	57.2347111317977	-2.08843575775373	0.408220059072978	-5.11595574822152	0.000000312156244496469	0.00000866233578477701
PSPPH_0608	44.8780128076622	-2.23899360239159	0.497607404907332	-4.49951825537756	0.00000681076311620939	0.000119367585141986
PSPPH_0609	58.3519808058228	-0.702918304263785	0.397941362796734	-1.76638663375848	0.0773310059866	0.248204578250967
PSPPH_0610	17.2612133998681	-1.01874859360531	0.767434692642225	-1.32747268708667	0.184352369085389	0.424163305092685
PSPPH_0611	17.1205002717632	0.0852475384699852	0.779367600579506	0.109380398167179	0.912900780452585	0.95760474284737
PSPPH_0612	23.8396374515958	2.16506433090039	0.757174511850614	2.8593993815359	0.00424444042582104	0.0287714740315197
PSPPH_0613	47.5303527359295	-0.109401578767811	0.464829324348625	-0.23535859946254	0.813930416415179	0.913357468125542
PSPPH_0614	2.57138985790974	-1.05021835072313	1.84018308775479	-0.570714054330594	0.568193490310517	NA
PSPPH_0615	23.780493788668	-0.105961843891624	0.638310703175464	-0.166003551819649	0.868154155009289	0.940529755569234
PSPPH_0616	1.4443362118821	-1.30120575696286	2.4621985182755	-0.528473129727253	0.597170992115046	NA
PSPPH_0617	0.837891485804184	-2.42393494790985	3.512599364875	-0.690068720090458	0.490150972829382	NA
rpoD	1252.88788000275	0.14909545460774	0.119531801985657	1.24732876214508	0.212276975405549	0.459883460537152
dnaG	46.083270010108	-0.554539795072823	0.450141458002565	-1.23192339922101	0.217977699693383	0.467463090880642
rpsU	159.709144143032	-1.28739876142813	0.268609743275816	-4.79282227713606	0.00000164451297254531	0.0000354007986106198
gcp	26.251128042106	-1.08453959228764	0.591858592382264	-1.83243025656231	0.0668873436918617	0.227861743727775
PSPPH_0623	11.8079064368679	1.15055704450287	0.975988215511856	1.17886366476204	0.238452468293285	NA
folB1	4.26523194720607	-0.417182984510476	1.43210461805018	-0.291307617650498	0.77081606192881	NA
folK1	11.0488960744738	-1.20169813198221	0.893152133021403	-1.34545738352216	0.178477574796051	NA
cca	37.5173606238627	1.37749464720072	0.543927928249313	2.53249479509965	0.0113254051196433	0.0613229252819711
PSPPH_0627	125.807134019692	-1.94399099961296	0.27898515039912	-6.9680805477706	3.21294270192842e-12	0.000000000225244193629929
PSPPH_0628	147.704444083299	-1.97369183383611	0.270122614937458	-7.30665158966078	2.7388148950724e-13	0.0000000000208462939442082
PSPPH_0629	500.105426735564	-1.7617651122107	0.162458627251115	-10.8443924586875	2.12039927643857e-27	5.64874367243236e-25
glpE	13.7986834496806	-1.62440646770133	0.816139785448672	-1.99035324176521	0.0465520368373644	NA
apaH	50.7073244355004	-1.15195917366351	0.433928746260107	-2.65471965983327	0.00793743427212641	0.0463800545783934
PSPPH_0632	31.8592961777845	-0.887331083039929	0.552307144127787	-1.60658990649346	0.10814435813412	0.310448890160879
ksgA	25.0140876739608	-0.444911338646451	0.612570999116859	-0.726301668358244	0.467653856823106	0.704390622068655
pdxA1	24.483999323319	-0.0141083184711278	0.627771786079893	-0.0224736421482509	0.982070137207409	0.992878499248781
surA	172.007215921747	-0.450794720690609	0.242318374156665	-1.86034064589406	0.0628373463782232	0.21768360305798
PSPPH_0636	349.283725058658	0.156940704611163	0.189287872706475	0.829111249269136	0.407041458824717	0.663442814755769
PSPPH_0637	41.1451963725514	0.0738674509101977	0.475921188451065	0.155209418497645	0.876656223382696	0.94398228742583
PSPPH_0638	26.0729555912608	0.951549614872907	0.639455611759253	1.48806202866064	0.136734536123545	0.357820043451006
PSPPH_0639	13.4914518595707	1.15139376659119	0.866640460716342	1.328571442002	0.183989399041781	NA
PSPPH_0640	27.7052728393701	1.02553773525684	0.65160154404127	1.57387247564884	0.115516934340812	0.324994390174747
PSPPH_0641	22.3149951543595	0.704402281174462	0.661027278070735	1.065617569112	0.286596553841224	0.547008352804027
PSPPH_0642	13.4078233257101	0.506286218813681	0.849598971047776	0.595911996208398	0.551234018776205	NA
PSPPH_0643	4.92315976189692	-0.376545852837003	1.36748213357086	-0.275357054833134	0.783041934467608	NA
PSPPH_0644	6.28847103629949	3.66061676666737	1.68992592724195	2.16614036607019	0.0303004624216369	NA
PSPPH_0645	4.49673095642077	1.81834449766367	1.64926487330755	1.10251817466835	0.270236461570046	NA
PSPPH_0646	5.98994425655934	0.854968961964145	1.27632400633462	0.669868276175004	0.502941764445992	NA
rpe	41.4950591263485	0.470105974645766	0.495332476666835	0.949071576750182	0.342584209321686	0.599945632533049
gph1	43.1892870093379	0.179991650950278	0.495784318329495	0.36304425996519	0.716571821929357	0.868097923428743
trpE	105.75602337224	0.198303777022583	0.319797494995135	0.620091714682128	0.535197406650125	0.75595966656195
PSPPH_0650	23.938706168392	1.64306751747187	0.687907225905246	2.38850161125969	0.0169172341456367	0.0845544310768782
PSPPH_0651	2.93774887606511	0.152663004777731	1.73856552076589	0.0878097505985733	0.930027887846794	NA
PSPPH_0652	2.45581194235935	-0.406118064793005	1.84736869967639	-0.219835956332997	0.825998915449489	NA
PSPPH_0653	6.73924682132284	1.34927914118709	1.27691978098783	1.0566671150973	0.290663538243806	NA
PSPPH_0654	0.542349899140456	1.57940721575161	3.93350697694051	0.401526481333477	0.688032545405405	NA
PSPPH_0655	37.1531309260789	-0.390924471588786	0.497030240883271	-0.78652049600458	0.431562616281288	0.6794815660599
PSPPH_0656	2.84901614095497	-0.687936732013999	1.71315705476194	-0.401560808509523	0.68800727769422	NA
PSPPH_0657	0.602762864575148	1.72072836575178	3.74625398516676	0.459319729138754	0.646004582083971	NA
PSPPH_0658	2.62783003321619	-0.878528991226293	2.08842746054588	-0.42066531293199	0.67399949367243	NA
PSPPH_0659	3.19986649180386	0.275854421745454	1.72336281417956	0.16006752581393	0.872827881941131	NA
PSPPH_0660	4.8332956156655	0.344765453662718	1.36542066658109	0.252497609052589	0.800656461951954	NA
PSPPH_0662	5.6659390861507	-0.313374180488147	1.25657302516075	-0.249387957733741	0.803060699278499	NA
PSPPH_0663	4.73322636742158	0.866946213579378	1.4601675308216	0.593730647531636	0.552692281280299	NA
PSPPH_0664	0.489591585336777	-1.64192944065183	4.24087341478856	-0.387167755332234	0.698632019741825	NA
PSPPH_0665	7.66170218855103	-1.14489162618381	1.08720385690084	-1.05306067387161	0.292313185146365	NA
PSPPH_0666	6.05389526942733	-0.766234836285871	1.27964071713028	-0.598789039789409	0.549313572033659	NA
PSPPH_0667	54.9230741906047	-0.82190977147923	0.406936552767967	-2.0197491866696	0.0434094102793727	0.166582976930103
PSPPH_0668	4.13561995358439	1.65216257417813	1.64690089011662	1.00319490024754	0.315766833092359	NA
PSPPH_0669	7.77090067766115	-0.758024949740659	1.09122139606229	-0.694657337618211	0.48727007009281	NA
PSPPH_0670	4.45574389844582	3.13930866827832	1.81523797065496	1.72941989922436	0.0837339710942787	NA
PSPPH_0671	8.4561084154872	0.0438420365723427	1.045878226658	0.0419188730149163	0.966563371130782	NA
trpG	50.4566245852779	-0.445159367420653	0.425934673415853	-1.04513531112794	0.295960436034607	0.557989102332762
trpD	87.4113689200446	0.345790699684247	0.335761204635494	1.02987091692038	0.303070604755876	0.56643876037344
trpC	141.771770426905	0.480618028531084	0.290378389240572	1.65514393060739	0.0978953055097162	0.290739235092401
PSPPH_0675	25.693550092086	0.520832205170709	0.613336337818672	0.849178783411148	0.395781817182278	0.653665691862114
vfr	3.5505730285833	-1.12715229446794	1.54995690270083	-0.727215248697466	0.467094106394616	NA
PSPPH_0677	20.2778135517759	0.0894282105962464	0.674127959564619	0.132657619859	0.8944641610025	0.951419743657562
speD	55.0340348970889	-0.351688227531912	0.40865041539896	-0.860609005348896	0.38945342444757	0.648439951705204
PSPPH_0679	71.5355114185691	-0.00454195801362998	0.365867723646042	-0.0124142079775916	0.990095149531047	0.995158956257202
PSPPH_0680	31.8705341146253	-0.100083961057075	0.533931560724642	-0.187447171920766	0.85131004014577	0.93060728229312
PSPPH_0681	25.4940527140495	0.168471930028112	0.614289130763651	0.274255104951437	0.783888583225549	0.899354534062878
PSPPH_0682	14.8753751060181	0.850562754549575	0.810095078644638	1.04995423003019	0.293739156654729	0.555882962561484
PSPPH_0683	16.6681583329236	0.260588240270541	0.784525577649944	0.332160286030618	0.739768230035785	0.877054991017059
argC	113.286544112867	0.263799188334439	0.311631953538345	0.846508791345686	0.397268971619909	0.655309312938352
PSPPH_0685	12.5185010007814	1.41815759961781	0.973014997439801	1.45748791472821	0.144981744960225	NA
PSPPH_0686	163.362718274419	-0.760948039760337	0.248646908377175	-3.06035592691161	0.00221074095171082	0.0167789569668308
PSPPH_0687	119.874962491129	-0.712578726112706	0.288600762550596	-2.46908123116196	0.0135460464716899	0.0707581721580037
tyrS	142.725087635693	-0.383745289177512	0.269157786388326	-1.42572613011412	0.153947410910016	0.389473791703971
recC	40.648591254035	-0.161068582840261	0.490922866077132	-0.328093462273063	0.742840997003349	0.878275961919394
recB	29.2773477275498	0.0385070402380012	0.569573793225277	0.0676067626285097	0.946098671920013	0.975012325723371
recD	16.6447956499417	0.0950115952653023	0.739970211410589	0.128399216347079	0.897833051288877	0.951419743657562
PSPPH_0697	3.72563186249155	1.44218410035728	1.715186368156	0.840832300869886	0.4004418888704	NA
PSPPH_0698	7.98565180898468	0.294651393523634	1.1140237419885	0.264492920947707	0.791400118920061	NA
PSPPH_0699	0.429178619902085	-1.96619411004553	4.45334098874669	-0.441509894484608	0.658843899991662	NA
PSPPH_0700	21.0268807378889	-0.00115125136528933	0.656529139401105	-0.00175354191641748	0.998600876695199	0.999382533527082
ggt	30.5711611369168	1.31545164780274	0.587903844307652	2.23752856957738	0.0252518142210907	0.111606360517133
PSPPH_0702	1.85432430297494	-0.411869842445282	2.18114786447497	-0.188831692318312	0.850224731791976	NA
PSPPH_0703	1.71190120698429	3.22529865261395	2.52676447004311	1.27645401494779	0.201795072509322	NA
PSPPH_0704	1.82747912253469	1.70314714707081	2.33175905839584	0.730413007698365	0.465137769715527	NA
PSPPH_0705	6.48605908240584	1.2796881412793	1.29436707922013	0.988659370145856	0.32282982786615	NA
PSPPH_0706	25.0106967410835	-0.278819337890749	0.611569367110638	-0.455907952368564	0.648456170758174	0.830922192832985
PSPPH_0708	4.97719330089135	0.439111081652479	1.38439053868576	0.317187288833495	0.75110149437979	NA
PSPPH_0709	0.855950603492146	2.22526609694276	3.25449853321287	0.683750837259085	0.494132515715217	NA
mdaB	4.2318079762811	0.412735711852405	1.52181008091677	0.271213679701586	0.786226692274532	NA
PSPPH_0711	10.6137727708263	0.196674489650516	0.937618152548382	0.20975968640962	0.83385523861953	NA
ispB	122.877460925268	-1.31667425925694	0.286168680019619	-4.60104250111042	0.00000420381632615969	0.0000772342530544098
rplU	226.282287461536	-1.11260674189335	0.224143510384349	-4.9638142098583	0.000000691220692657495	0.0000177058838965343
rpmA	84.7521985877597	-0.780232224536157	0.367157122181552	-2.12506356924311	0.0335813089122437	0.137631702988027
PSPPH_0715	129.499409550956	-0.894025212781121	0.275458337415524	-3.24559140655996	0.00117206930330843	0.0101048304984261
proB	146.36034140195	-0.252441170853615	0.30861006886863	-0.817993955216915	0.413360638898673	0.666855425235879
PSPPH_0717	33.0798888198343	-0.229195311632023	0.528038632804755	-0.434050270933053	0.664251936142473	0.837966143612809
rpsT	106.995335097302	-1.99540679885209	0.301414094846819	-6.62015092514559	0.0000000000358832315616175	0.00000000187437115451273
mviN	22.7025165949412	0.103890969079333	0.647138787306939	0.160538930932689	0.872456556853877	0.943229413801289
ribF	92.2784290625517	-0.253240117367174	0.336329601564256	-0.752952211727318	0.451478631397413	0.693710642089145
ileS	401.525141051957	0.897597691964984	0.193567380958072	4.63713301033613	0.00000353275089823467	0.0000677068229704832
lspA	32.9403038023641	0.54135946019421	0.543322848571338	0.996386332026547	0.319062471369437	0.58019278070183
PSPPH_0723	41.6662400351961	0.32040093498318	0.479497201945629	0.668201886649405	0.504004731322685	0.729352103755263
ispH	75.6033094459368	-0.361957330620998	0.356448923825458	-1.01545356551066	0.309889670362945	0.571885680439857
PSPPH_0725	10.5595954177625	-1.01535900435797	0.930379145509947	-1.09133895493912	0.275123762730571	NA
PSPPH_0726	11.717372169291	0.0867202252395195	0.92955837821037	0.093291854790742	0.925671702798574	NA
PSPPH_0727	3.23868229211729	2.63328503588325	1.98483817230228	1.32670011723364	0.184607902181567	NA
PSPPH_0728	21.5802272725358	-1.47037840069635	0.65091559219565	-2.25893866781792	0.0238872002632658	0.107674283420203
PSPPH_0729	5.88187717857049	-0.541113817050735	1.23305581646544	-0.438839677673183	0.660777708074016	NA
PSPPH_0730	62.4792623737456	0.10492296142337	0.399740285919464	0.262477826526868	0.792953078120079	0.905067266543226
PSPPH_0731	22.7486994187467	-0.405043796436216	0.626723989008083	-0.646287366592237	0.518093267995174	0.740450893744175
thiO	55.8007102233125	-0.647478985737562	0.411068207425519	-1.5751132635449	0.115230303046538	0.324839711445479
PSPPH_0733	15.2904673983604	0.528683821902585	0.78763469966376	0.671229723789822	0.502074195956215	0.729352103755263
PSPPH_0734	5.9590740365024	-0.138911161593335	1.23507994696603	-0.112471392588447	0.910449651205988	NA
PSPPH_0735	17.7895652355434	-0.42286725306588	0.708342985928205	-0.59698092797765	0.550520114056321	0.764200614299945
pilR	46.5705208213062	-1.55767011970669	0.442225726559962	-3.5223417050466	0.000427752408207314	0.0043493603643675
pilS	11.3435056140607	-0.501266447693931	0.882553862651559	-0.567972640432299	0.570053545800676	NA
PSPPH_0738	11.3510164516222	-1.53162448386298	0.896037971792536	-1.70932988565088	0.0873898604475164	NA
comL	162.86597772033	-0.188147268029947	0.251050526412159	-0.749439846706632	0.453592141861075	0.695264364739875
sfhB	53.599298683374	-0.0303766692600225	0.428395877699668	-0.0709079401583748	0.943471023952425	0.973384950609476
PSPPH_0741	9.65823991127365	3.16410783313226	1.33002477491321	2.37898413083225	0.0173604233218966	NA
clpB2	1166.18369483262	0.463060518512259	0.136333344328111	3.39653164671015	0.00068245665359502	0.00653980045027746
PSPPH_0747	38.9189354706732	-2.01579891937924	0.49288101102114	-4.08982873006804	0.0000431691837950795	0.000608479923968739
PSPPH_0748	0.253187738916998	0.462816141090359	4.89226825212875	0.0946015462028223	0.924631321653757	NA
PSPPH_0749	6.15028265616848	-0.706184639458312	1.27578512274582	-0.553529451682601	0.579900919177366	NA
PSPPH_0750	2.95055997843408	0.769321245858644	1.88224081347384	0.40872625880362	0.682740561141208	NA
PSPPH_0751	23.9217553816152	2.18122018393862	0.808301174816269	2.69852407975829	0.0069647699045673	0.042653211553488
PSPPH_0752	7.90885367914166	1.30313257045081	1.21151149347928	1.07562542944467	0.282094809839056	NA
PSPPH_0753	27.8614586201755	0.219349211412912	0.741981112437457	0.29562640845713	0.767515403572621	0.889409301812278
PSPPH_0755	37.7223815556346	-0.55005976085499	0.490988595038784	-1.12031066793219	0.262581397614422	0.520931077607054
PSPPH_0756	61.2131500175237	0.667840829800992	0.404101871190589	1.65265463343033	0.0984011722974582	0.291630072122463
PSPPH_0757	16.7353009146244	-0.872222973253126	0.739106044672277	-1.18010531714684	0.237958330120441	0.491792856044107
PSPPH_0758	19.3507545881666	-0.472265784860864	0.682069350252859	-0.692401417371685	0.4886852759744	0.718776132834413
PSPPH_0759	3.29100586322603	-0.194278792418735	1.71079889752541	-0.113560274500849	0.909586379923746	NA
PSPPH_0760	5.71742217476363	-0.261600680402563	1.31281450245495	-0.199267055561447	0.842053848222307	NA
PSPPH_0761	3.05729958174375	-0.391311945072553	1.71877738620157	-0.22766877677937	0.819903747525848	NA
PSPPH_0762	29.1990750084716	0.0504663686937046	0.563864528171813	0.0895008750724735	0.928683858168758	0.966034282765159
hopAJ1	66.4903549995889	0.286510609464907	0.384010543038117	0.746100893996726	0.455606469329453	0.697549215111301
hopAT1	35.6021499759547	-0.718411291589258	0.509008886658308	-1.41139243423764	0.158128932575516	0.39443396664904
dksA1	76.0138014423847	-1.028357375831	0.356331330510741	-2.88595834207735	0.00390223804273086	0.0271424599107964
PSPPH_0765	20.1704431422134	-1.19060292063265	0.662533670525613	-1.79704515196655	0.0723284519698369	0.239953917867553
hopG1	46.2299337446422	-0.168673376712331	0.475654848667457	-0.354612966071654	0.72287956114902	0.872169905299362
PSPPH_0768	5.14675250594773	-1.09609622338374	1.30123826060689	-0.842348597152778	0.399592856458752	NA
PSPPH_0769	1.53066231068022	3.07514968655324	2.64085356891931	1.16445293398515	0.24424050649891	NA
PSPPH_0770	20.603652724416	2.06066750372488	0.832018225832739	2.47670957167125	0.0132599752456755	0.0696737160837863
PSPPH_0771	4.04311379239046	2.65044949565103	1.96042910432739	1.35197416208549	0.176383581005273	NA
PSPPH_0772	1.39305248731361	1.24123685253859	2.82346474601065	0.439614786865099	0.660216129186477	NA
PSPPH_0774	5.58383739101371	1.12852387328514	1.43663130782068	0.785534790409841	0.432140080584867	NA
PSPPH_0775	9.04715227372206	0.66633330683454	1.11336020954682	0.598488522511291	0.549514014990155	NA
PSPPH_0776	0.289162160223458	0.688994271295258	4.8768755821737	0.141277803726164	0.887650483789268	NA
PSPPH_0777	11.6253725356494	1.64876047338141	2.14572482404741	0.768393251037385	0.442253588738039	NA
PSPPH_0778	122.416636375959	-1.01108258944116	0.289930734030643	-3.48732462883463	0.000487878771480228	0.00492314033039139
PSPPH_0780	167.771176530093	-0.402894796427781	0.256225578476265	-1.57242223365729	0.115852661293601	0.3252175866029
PSPPH_0781	245.571519396778	-0.442382025498706	0.216329195657793	-2.04494832125434	0.0408599532880557	0.159605448034282
PSPPH_0782	53.5874009373863	-1.67852329607074	0.434452762973218	-3.86353463281855	0.000111758039957311	0.00141101146183069
PSPPH_0783	3.4722447595301	-0.0712671891152131	1.64842804043755	-0.0432334244304023	0.96551546114604	NA
avrB4-2	8.0869602678133	0.13059467552066	1.16181712103604	0.112405535394593	0.91050186653502	NA
PSPPH_0786	0.994691837980029	-1.26772975144143	3.02783159011881	-0.418692293051769	0.675441028888582	NA
PSPPH_0787	0.839166710994927	0.143036546069229	3.09018088403722	0.0462874347608922	0.963081154183912	NA
PSPPH_0788	1.6975239507991	-0.684081571479392	2.26884131785469	-0.301511421753474	0.763024541711997	NA
PSPPH_0790	13.2303740903722	0.800741742305459	0.909848687501799	0.880082318417232	0.378814716981755	NA
PSPPH_0791	4.75757334696878	1.28275247343509	1.4858764235867	0.863296875213014	0.38797426181006	NA
PSPPH_0792	1.12067421958737	2.63238262097496	3.00528516437259	0.875917750562124	0.381074748965902	NA
PSPPH_0793	4.18052425171261	1.41272334760132	1.60424303784771	0.880616785781202	0.378525270143451	NA
PSPPH_0794	7.23654860826562	0.425078276602059	1.15654339465096	0.367542003670641	0.713214766420573	NA
PSPPH_0795	5.80468032063858	-0.961581019799665	1.25411716830805	-0.766739379779761	0.443236485028829	NA
PSPPH_0796	12.9328153723149	-0.716060463653675	0.844722895192431	-0.847686818634831	0.396612409169824	NA
PSPPH_0797	1.27747457176322	2.81702472255813	2.82734502841043	0.996349824394056	0.319080203092907	NA
PSPPH_0798	2.37620844811541	0.380432115421782	1.9409697929809	0.196001048958893	0.84460934497141	NA
PSPPH_0799	1.8902987242814	-0.333396111681305	2.1726442193202	-0.153451774900182	0.878042017855917	NA
cheB1	9.03428892186465	-0.7040436935238	1.05472310178427	-0.667515191743476	0.504443109177055	NA
cheD	3.2665673190978	-0.189880377065621	1.80308880237342	-0.105308389035349	0.916131106503993	NA
cheR1	4.29094571652505	0.0279184509358791	1.43139163982	0.0195044110634808	0.984438718193608	NA
cheW1	5.26404038938381	1.10911049992712	1.42067188256783	0.780694341555087	0.434982289432424	NA
PSPPH_0804	18.4242741813217	-0.106080482339206	0.745547511838099	-0.142285341517231	0.886854624497087	0.949208806613194
cheA1	16.4143887367556	-0.0727980474770099	0.771045628611884	-0.0944147074772584	0.924779733116136	0.963854933106959
PSPPH_0806	5.33952727943004	-0.925822836544878	1.28412721405914	-0.720974391328675	0.47092527085253	NA
cheY1	7.05412605135183	-0.250245174255168	1.22487087283534	-0.204303310499904	0.838116483128719	NA
PSPPH_0808	15.0786562223369	-1.7049115446872	0.781679123227222	-2.1810887537182	0.0291768525051816	0.124762656619268
ndh	117.815056712024	0.995592951429223	0.310825126763203	3.20306457137778	0.00135973489723978	0.0115360947969642
PSPPH_0810	13.4190160247744	-0.438920372009621	0.815569981988935	-0.538176222399975	0.590455393968822	NA
PSPPH_0811	21.4422084088817	0.0491161228899297	0.67504735470864	0.0727595220503144	0.941997482266475	0.973044316695575
PSPPH_0812	8.42239351593674	0.195524140536007	1.12846912293311	0.17326494501489	0.862443176737429	NA
PSPPH_0813	19.008480623827	0.867298817781315	0.728337561042202	1.19079238003361	0.233735101026048	0.48571545674469
PSPPH_0814	5.42074917697862	1.53934303585194	1.41240862321913	1.08987088477519	0.275770023520813	NA
PSPPH_0815	234.948353447682	0.280653129774011	0.224850923628919	1.24817423582028	0.211967256913421	0.459883460537152
PSPPH_0816	8.13592892065079	-0.123947795425878	1.05162652786655	-0.117862941017029	0.906176257306546	NA
coaE	14.8791485321019	0.545913567451817	0.807790226129766	0.675811058110178	0.499160612933554	0.727840105558286
pilD	13.259518107661	-0.327721238595056	0.818526502222843	-0.400379508427736	0.688877014757415	NA
pilC	23.8851699337795	0.419324936247885	0.627708878658758	0.668024542115554	0.504117926704981	0.729352103755263
pilB	54.9934465672028	-0.125856926276636	0.413413726075232	-0.304433351721207	0.760797761843988	0.888542410150103
PSPPH_0821	73.7705249805842	-2.94599536963994	0.381463962353192	-7.72286679839047	1.13742019939675e-14	1.16541823507421e-12
PSPPH_0822	2.22578752237984	-2.09197025454984	2.04904045362397	-1.02095117295022	0.307277572577097	NA
PSPPH_0823	12.1503797652519	-0.620670185871176	0.850557102782296	-0.729721947933741	0.465560162515639	NA
PSPPH_0825	49.3797651899874	0.641187693351681	0.444722506320667	1.44177028200447	0.149367189108528	0.379844752341731
PSPPH_0826	23.9530381868008	0.153060983396107	0.641088825453121	0.238751600900115	0.811298201818439	0.912869768991492
PSPPH_0827	33.301705733826	0.661197392568109	0.545158192922098	1.2128541791219	0.225185576878944	0.475352783923033
PSPPH_0828	23.2892212383396	0.648298740088283	0.648297502682367	1.00000190870073	0.3173095841644	0.58019278070183
PSPPH_0829	15.0925361741402	0.218117099796238	0.795338572366426	0.274244337411247	0.783896857392643	0.899354534062878
PSPPH_0830	19.7871983547812	0.788246232803655	0.71550337654845	1.10166668479765	0.27060660567261	0.529842117144701
PSPPH_0831	30.848997096205	0.0641144667122036	0.545360637306997	0.117563429272788	0.906413583152975	0.954798649869326
PSPPH_0832	48.251583433325	0.525787563171013	0.460399502242449	1.14202461255949	0.253443789222893	0.510335793265145
terZ	150.931328148779	1.03522313732383	0.283377457180602	3.6531598089119	0.000259032902192228	0.00281930133234774
terA	174.150074455452	1.52798911274727	0.272029690379829	5.61699390464981	0.0000000194308274681338	0.000000681101636514584
terB	50.7152460908733	0.794270028196051	0.443161341231246	1.79228184929062	0.0730878292678594	0.241492503323095
terC	264.410740132878	1.27966642177526	0.217885654792982	5.87311001722945	0.00000000427694426587375	0.00000016512723948243
terD	158.814827471598	1.1874600370718	0.269414992736781	4.40754994742237	0.000010454649670746	0.000177396093776226
terE	196.032219874539	0.7926738749287	0.243329645310969	3.25761324279121	0.00112353419517294	0.00981710936487052
PSPPH_0839	49.410534211554	0.0740730128465303	0.473785427990964	0.156342952886138	0.875762701082161	0.943809072778975
PSPPH_0840	36.4282565932451	0.619791110746459	0.515103831544727	1.20323529508175	0.228885280184176	0.479363511329123
nadC	58.7235709261255	0.557647577076607	0.420395940167629	1.32648183247024	0.184680148928881	0.424163305092685
PSPPH_0842	198.693924412117	-0.267945600140035	0.236492165843137	-1.13299989953055	0.25721429550533	0.514815088825093
ampD	23.7660087330193	-0.615156196766251	0.669949405140537	-0.918212915850277	0.358507408072143	0.617400611164012
ampE	25.4309454841639	-0.299645990823104	0.60213894340844	-0.497635959446406	0.618740653499411	0.809554058892395
PSPPH_0845	18.2790097063241	-0.125902850790971	0.737585796468087	-0.170695872119357	0.864462908764616	0.937674751200707
fruR	67.8746155014664	-0.285822872727856	0.389927317696705	-0.733015769236708	0.46354881155809	0.703181863266845
PSPPH_0847	114.208654368279	1.47330034038295	0.348886099043954	4.22286913815199	0.0000241211884402125	0.000356993588915146
fruK	34.5000638035286	1.5023206298595	0.565815138410075	2.65514392930698	0.00792745763491917	0.0463800545783934
PSPPH_0849	73.1733344625689	0.919779309041122	0.381898914059592	2.40843656574943	0.0160210101888448	0.0817623968258286
phbA1	54.0585522786137	0.976046440327002	0.460336565267884	2.12028874951311	0.0339817018615583	0.139058761534856
PSPPH_0851	53.9114770479789	0.0546888311276891	0.432069134558422	0.126574260352065	0.899277370318972	0.951419743657562
pgi	487.819408603846	-0.109035588462953	0.181398618498169	-0.601082794156195	0.547784842697059	0.762996172400893
panC	51.9580247670073	0.627730163063876	0.450350830457435	1.39386922508008	0.163357099067995	0.401109104958698
panB	60.9608943256836	0.48062605623402	0.405818918481075	1.18433625034766	0.236279984536475	0.489083044914661
folK2	7.04666746327871	3.84100493622581	1.65712901093398	2.31786717321482	0.0204565409973053	NA
pcnB	83.9202974342162	-0.445886401917765	0.333058899904832	-1.33876140840305	0.180648357827098	0.42066053891633
PSPPH_0857	66.2030738466908	-1.1161238048548	0.372630204907896	-2.99525854360271	0.002742123060985	0.0201240105632618
PSPPH_0858	38.0920792571789	-0.852199085338643	0.486847498392228	-1.75044359507434	0.0800417990455125	0.251481125358525
PSPPH_0859	6.5423031941544	-1.6519614042881	1.18024247597911	-1.39967967422767	0.161609263109909	NA
PSPPH_0860	14.2635745651578	0.314724165196604	0.824438498994496	0.381743654111797	0.702651516540268	NA
dksA2	174.791457891249	-0.746717306844115	0.242965658773077	-3.07334505878268	0.00211673575728646	0.0162506745170349
PSPPH_0862	23.3079803249404	-0.500302452626886	0.649488956111618	-0.7703017086266	0.441120943082843	0.686144679104633
sfsA	5.54667930909754	0.422431578720858	1.35143628048371	0.312579723381157	0.754599985109297	NA
PSPPH_0864	3.61770859857217	1.37205519268595	1.69440692714752	0.80975541984815	0.418080759123751	NA
deoC	6.32911491616054	0.0133130327895477	1.18723925975371	0.0112134371232884	0.991053159143897	NA
PSPPH_0866	19.2570647663629	-0.599723728736125	0.682130379612101	-0.879192228730764	0.379297057340013	0.639845987244465
PSPPH_0867	99.1940195768828	0.327347610131763	0.318222029041301	1.02867677362863	0.303631587767745	0.56643876037344
PSPPH_0868	54.0610840382996	-0.300145898919089	0.417194752690729	-0.71943833661204	0.471870883037531	0.706822965098186
PSPPH_0869	95.9485255714435	0.86624644941913	0.335489270794769	2.58203920312267	0.00982184271411427	0.0547393075112979
PSPPH_0870	20.9088961860265	0.280523720766996	0.666257130346325	0.421044230507789	0.673722784239697	0.844213310072696
PSPPH_0871	10.9605065174775	-0.266759367961294	0.901762124086363	-0.295820106917405	0.767367466774221	NA
ilvB	90.1224810085209	0.401653282066646	0.338604987327983	1.18620013614151	0.235543272505119	0.488316947823842
ilvN	23.6126478519838	0.149762710334178	0.62480202469564	0.239696262839628	0.810565732323393	0.912869768991492
ilvC	143.712142834448	0.650200626878517	0.273145565797049	2.38041801989795	0.0172930084192559	0.0856999702761078
pssA1	57.2908790691743	-0.630361334423742	0.414266532714533	-1.52163229381148	0.128101241105642	0.344360954899527
PSPPH_0876	21.6446652775871	-0.8813504077331	0.64445230200857	-1.36759602686838	0.171438560803532	0.411463377009738
PSPPH_0877	9.69873997706524	-0.218122105119858	0.981409278932589	-0.222253966619405	0.824116185198628	NA
PSPPH_0883	5.8560162946955	0.102818939231114	1.35870801661546	0.0756740506229114	0.93967842138389	NA
PSPPH_0884	86.7292901893644	0.532993065530429	0.339205703311922	1.57129747621108	0.116113567168869	0.325606887303019
PSPPH_0885	14.3050486153161	1.59174132880172	0.87370745397832	1.82182413753473	0.0684816740528333	NA
PSPPH_0886	46.6967179571671	0.573301825043005	0.473138512141491	1.21169976725877	0.225627328255537	0.475907523731395
PSPPH_0887	17.4877913369954	-0.34976994652081	0.732766005822903	-0.477328292717421	0.633128367125435	0.818437906240667
rimI	9.17042415599606	-1.1818473948719	0.998511067525258	-1.18360970980625	0.236567594978488	NA
PSPPH_0889	3.38243616327367	-0.0390892010116783	1.69208333207549	-0.0231012269140032	0.981569527012529	NA
PSPPH_0890	75.4820726972561	-2.02544556340953	0.355144963993668	-5.70315158247785	0.0000000117612303472551	0.000000423404292501184
PSPPH_0891	12.5491751572804	0.452605574287004	0.860984298946191	0.525683888592363	0.599107859852657	NA
PSPPH_0892	16.5202323075945	0.414552073417342	0.763612563236818	0.542882730556618	0.587210546962134	0.790166863677289
PSPPH_0893	0.542349899140456	1.57940721575161	3.93350697694051	0.401526481333477	0.688032545405405	NA
PSPPH_0895	1.81310186634949	-1.53486895674494	2.40893411369406	-0.637156885287845	0.524022658172138	NA
PSPPH_0896	4.06848438359552	-0.57018174369966	1.50758652058205	-0.378208305735928	0.705275855853217	NA
PSPPH_0897	38.5202180305407	-0.763287990903562	0.4889519976343	-1.56106937817328	0.118507382244739	0.328515781789786
PSPPH_0898	22.6929036623782	-1.78689093970864	0.639941483978074	-2.79227239434577	0.00523392749674485	0.0344276119785883
PSPPH_0899	0.34957512565815	0.93826379179966	4.72133854419585	0.198728344306745	0.842475250672287	NA
PSPPH_0900	32.45744513378	-0.429057395748233	0.529712613051715	-0.809981460090974	0.417950831409627	0.668721330255403
PSPPH_0901	46.1591000782681	-0.496847765409197	0.442635243693935	-1.12247674013221	0.261659791855893	0.519807371740565
PSPPH_0902	39.0565316813548	-0.281291802587044	0.483378170153006	-0.581929056701104	0.560614467617525	0.772445240777699
PSPPH_0903	8.26967375335257	0.925793198102028	1.16637854018133	0.793733051671289	0.427350854550492	NA
PSPPH_0904	13.8509444591024	0.121471535046619	0.811642755939866	0.149661330872051	0.881031817983333	NA
PSPPH_0905	2.47387106004731	1.18126840305065	2.0149786025781	0.58624364622992	0.557711795023417	NA
PSPPH_0906	55.0475922951753	-1.74059824255126	0.409709144345275	-4.24837538184014	0.0000215326371205889	0.000324084436662422
PSPPH_0907	14.6012346209177	-0.582607484782876	0.781495572604205	-0.745503244300455	0.455967550603081	NA
PSPPH_0908	19.2293397883343	0.694506184357883	0.712747779234105	0.97440666192489	0.329854662997201	0.590149645550399
PSPPH_0909	6.02316886343986	-0.474702262478265	1.19868446846869	-0.396019365367011	0.692090742178915	NA
phoD	12.1455664926278	0.0487932488474565	0.860605033900221	0.0566964483420783	0.954787003279086	NA
PSPPH_0911	1.74787562829075	3.2601010866323	2.50983684673886	1.29892948653945	0.193968129293269	NA
PSPPH_0912	1.17195794415586	-0.59137310504282	2.69565636591103	-0.219380004262138	0.826354044946344	NA
tonB2	1.04872537697445	2.52314709298104	3.01085085102567	0.838017961640811	0.4020206157918	NA
PSPPH_0914	7.88682177132546	0.647428567108617	1.15902916966172	0.558595576414678	0.576437759681338	NA
PSPPH_0915	2.95580799375307	1.51213187105659	1.90067617044817	0.795575750655113	0.426278665797748	NA
PSPPH_0916	3.45546086703289	-0.625038540780714	1.65017339352681	-0.378771432888552	0.704857602734491	NA
PSPPH_0917	0.409988091092843	1.15264054785609	4.4295635934197	0.260215374166518	0.794697645780801	NA
PSPPH_0918	3.62649466132446	-1.06411542754707	1.5328001613542	-0.694229720465939	0.487538156951377	NA
PSPPH_0919	46.4868058008751	1.21961466632774	0.513968737195339	2.37293550767897	0.0176473449610852	0.0867389796611274
PSPPH_0920	31.6792894803531	-0.0313459028497924	0.568018724019676	-0.0551846295276467	0.955991374135004	0.978981340725989
PSPPH_0921	52.6036001469077	-1.15168857421657	0.435503395163409	-2.64449964571328	0.00818117923328278	0.0474829226088569
PSPPH_0922	59.7491046595576	-1.17633825356683	0.398586442939258	-2.95127512338924	0.00316464893071727	0.0227240559337758
PSPPH_0923	27.7292314030269	-0.772385988994779	0.573075842024604	-1.34779017427438	0.177725879080557	0.417332748290849
PSPPH_0924	12.9549943946871	-0.907309002857566	0.831730005036776	-1.09086963000385	0.275330252261795	NA
aroA	70.7298466303951	0.689350009644688	0.38272043965022	1.80118420190651	0.0716738515581117	0.238972641490375
chrR	9.15667770606371	1.37446604277593	1.07370932818081	1.28010999504372	0.200506453940547	NA
PSPPH_0927	6.97310021736114	0.578408516106963	1.15408094121517	0.501185398225134	0.61624064972718	NA
PSPPH_0929	1.82988575884671	-0.41119556858263	2.24294394599572	-0.183328508640053	0.85454026679065	NA
PSPPH_0930	0.822382818497709	-2.38461413665835	3.47766838094663	-0.685693365624832	0.492906491251268	NA
PSPPH_0931	8.63195218191627	0.475732546549387	1.11794273433029	0.425542858270264	0.670440985555406	NA
PSPPH_0932	2.04469244014522	1.88805181446306	2.24736571698773	0.840117743272208	0.400842372590375	NA
dctM	5.88874359719414	3.33474648333465	1.70307445584238	1.95807439416101	0.0502212838643351	NA
PSPPH_0934	2.53173357510051	-0.270105162099141	1.99189810271459	-0.135601897371676	0.892136005424154	NA
dctP	7.73678003830984	2.1815587614135	1.27356261360625	1.7129576026389	0.086720339770787	NA
PSPPH_0936	11.6804134514193	0.110631756264135	0.88308583354743	0.125278599272415	0.900302993999922	NA
PSPPH_0937	20.5164802204382	-0.576391118770989	0.657844507547573	-0.876181395691454	0.380931428776896	0.640253202688739
PSPPH_0938	3.98406761672754	2.63239005706462	1.86307013352083	1.41293127386993	0.157675932577863	NA
PSPPH_0939	8.28223324218865	-0.528191167924805	1.04895884193975	-0.503538505808357	0.614585715047007	NA
PSPPH_0940	11.9050460420104	-0.507145820069273	0.868089822582193	-0.584208922713473	0.559079759125138	NA
PSPPH_0942	42.7263677874778	-0.778131204315105	0.459967340118484	-1.69170968554999	0.0907013407991294	0.274577695328274
PSPPH_0943	39.8042713927886	-0.633840152004448	0.475171906332417	-1.3339175644804	0.182230874496347	0.421724916171809
PSPPH_0944	29.2038327311207	-0.111656293452637	0.572377090269776	-0.195074707480012	0.8453344626931	0.926975031220114
PSPPH_0945	0.542349899140456	1.57940721575161	3.93350697694051	0.401526481333477	0.688032545405405	NA
PSPPH_0946	29.7975774547796	-0.437194067734719	0.560794432962737	-0.779597731427138	0.435627691644667	0.681495219870801
PSPPH_0947	90.6008805730826	-0.315489706739284	0.332541584376152	-0.94872257053548	0.342761731499737	0.599945632533049
PSPPH_0949	31.3112532084316	-0.0397038410239425	0.557395238134662	-0.0712310373458023	0.943213879917587	0.973384950609476
PSPPH_0950	19.2786516192857	1.34104842759377	0.749853206781831	1.78841460630567	0.0737091415084006	0.242720831864498
PSPPH_0951	29.11486461736	-0.3885960323201	0.559803996562308	-0.694164448104021	0.487579085283912	0.718776132834413
PSPPH_0952	85.9649170004759	0.457917785890807	0.35156240885658	1.30252203977136	0.192737988756571	0.433294516495786
gmd	210.616259351214	0.517657151777738	0.232383278775061	2.2276006884248	0.0259071547254899	0.113514243731423
PSPPH_0954	22.3413533426164	-0.389670133016411	0.641450520421378	-0.607482760728654	0.543530579890152	0.761434848547594
PSPPH_0955	41.4605696064757	-0.343019988732945	0.483949470859231	-0.708792982300254	0.47845295331754	0.710874884349094
PSPPH_0956	61.9479348125191	0.280644724168095	0.395430078906821	0.709720223974732	0.477877648278614	0.71081298437422
PSPPH_0957	62.1863524898459	0.862220460475647	0.404488377337709	2.13163222674202	0.0330370922964369	0.136029078636334
PSPPH_0958	130.292708980151	0.155025054772592	0.278655647798436	0.556332003307282	0.577983913047972	0.785244224450309
PSPPH_0959	40.1471136016941	0.221699067127311	0.4857771531872	0.456380185179019	0.648116611987767	0.830892981404608
PSPPH_0960	45.7051783729273	0.64465701665098	0.486888658293074	1.32403375118863	0.185491835748115	0.424163305092685
PSPPH_0961	84.5366286975721	0.878925165491845	0.360261233594593	2.43968843586682	0.0146999338996779	0.0764855935717616
PSPPH_0962	45.331285270616	1.31680949916066	0.499179045956973	2.63795027020056	0.00834088124809354	0.047991593185575
PSPPH_0963	98.3942041966477	0.881389497921526	0.338115448608543	2.60677085755394	0.00914005030774798	0.0513693966663304
PSPPH_0964	40.0682649480488	1.44817964720036	0.553054340974209	2.61851239545355	0.00883140829829858	0.0502006828265118
PSPPH_0965	8.64526981183756	3.54837334488908	4.7302563110595	0.750143990420321	0.453167987625673	NA
PSPPH_0966	4.07761362446173	0.420589558982049	1.57148606550497	0.267638109057557	0.788977893928076	NA
rfbA	58.8007258467675	-0.258284441921674	0.412411185051101	-0.626278945101041	0.531131993993744	0.752625336169859
rfbD	25.8716599812442	-0.320071120310017	0.591740501075258	-0.540897774832738	0.588578044721674	0.790166863677289
rfbB2	17.0313294934715	0.127434565774561	0.753086143966484	0.169216452587172	0.86562638911249	0.938373835670828
PSPPH_0970	13.5093311485831	0.72127191473918	0.993883843017004	0.72571047392189	0.468016279516382	NA
PSPPH_0971	10.3699821211908	4.43119888242869	1.68585862799861	2.62845223723726	0.00857743998346914	NA
PSPPH_0972	23.5477579467112	2.86744615187274	1.65525687508307	1.73232698503599	0.0832153599650915	0.257774091798842
PSPPH_0973	14.5003018099678	1.75960972950915	1.10020621930681	1.59934537601305	0.109743882346466	NA
PSPPH_0974	7.65169315009642	1.12975183595641	1.18327691444802	0.954765382609885	0.339696357194319	NA
PSPPH_0975	14.4819192938896	-0.0644793287885847	0.811303864961772	-0.079476176033776	0.936653880431907	NA
PSPPH_0976	1.94178181289434	-0.187330878131293	2.29309918780365	-0.0816933166814822	0.934890593111867	NA
PSPPH_0977	6.73385499193439	-0.107822946362335	1.1716960998159	-0.0920229625918162	0.926679795487429	NA
PSPPH_0978	19.3009454528333	0.0578797028050435	0.693508832382114	0.083459215084881	0.933486405856088	0.968383093925475
PSPPH_0979	71.2088260071335	-1.03606969445867	0.387205837816636	-2.67575948828877	0.00745601298682752	0.0446355474087832
PSPPH_0980	34.3647271146031	-0.236080311446574	0.513987614527638	-0.459311284501544	0.646010645387996	0.82898475882159
PSPPH_0981	35.1873486122379	-0.519192628611683	0.519985992485245	-0.998474259143462	0.318049440383724	0.58019278070183
PSPPH_0982	20.9782390282829	0.270789923325328	0.66712940347258	0.405903145500403	0.684813766767784	0.853294609293441
PSPPH_0983	44.8544371479507	-0.793958652264713	0.450283342260582	-1.76324233598951	0.0778596262284293	0.248450473254641
PSPPH_0984	250.908079495538	0.0726439391094292	0.212443536488701	0.341944689445954	0.732392517212801	0.875031877506182
PSPPH_0985	15.1102127986216	0.439413366598748	0.81609861051461	0.538431705356863	0.590279042538185	0.790166863677289
PSPPH_0986	0.665582466321864	-3.99654468066104	4.03581358529179	-0.99026989136122	0.322042218956448	NA
PSPPH_0987	2.3271319958145	-1.50637516776384	2.00557383832158	-0.751094344661222	0.452595879008317	NA
ychF	138.041251895792	-0.507777037461873	0.267058730723676	-1.90136842216653	0.0572537726694611	0.203909158277332
pth	39.536297357399	0.00600003656367205	0.4936651150202	0.0121540623007695	0.99030270008928	0.995158956257202
PSPPH_0990	527.260708477888	0.258990636137296	0.160578193072469	1.61286306180076	0.106774261810702	0.308805663091104
prsA	347.216406753516	-1.02248948394632	0.185976915464633	-5.49793764130241	0.000000038425875732959	0.0000012186492018167
ispE	57.415802502807	-2.04502887820929	0.466397747189486	-4.38473146693492	0.0000116128943677306	0.000193354691222714
lolB	13.1060461266755	1.77680626881546	0.937656584872099	1.89494351928199	0.0580998847842624	NA
PSPPH_0995	105.891544035001	-0.0234921019310248	0.305376418598432	-0.0769283431865664	0.938680549750489	0.971501547993514
hemA	44.1082242752405	-0.104266825197714	0.465964358244876	-0.223765666521042	0.822939646704273	0.918822807552465
prfA	57.5160869160432	-0.181824304207781	0.408273055570201	-0.445349752395102	0.656067018553818	0.834682253114808
hemK	47.9455295811409	0.31909834417327	0.462653976315949	0.689712745396045	0.490374849131859	0.719756803353869
PSPPH_0999	23.8666205234216	-0.0191238595763659	0.650977641759015	-0.0293771373233205	0.976563806706682	0.989564846354736
murI	16.8514606874258	-0.740608782376986	0.734283102951241	-1.00861476915419	0.313159421448828	0.575349447406674
PSPPH_1001	114.351287140513	1.0133989705965	0.32851708494136	3.08476793764741	0.00203711030173545	0.015821754646715
PSPPH_1002	14.6365646232863	1.32059150040893	0.844101197686909	1.56449428578913	0.117701533871768	NA
PSPPH_1003	6.05801187362504	0.512588044968851	1.2378764468886	0.414086596652874	0.678810688442938	NA
PSPPH_1004	4.86686340065994	1.31467601866377	1.4461264898113	0.909101678121748	0.363296456887457	NA
cfa1	24.4016066995565	0.21441617745705	0.619313428831436	0.346215934412444	0.72918044045609	0.873835669534424
PSPPH_1006	8.96381136800037	1.54428805583447	1.14118252801017	1.35323492774393	0.175980590236403	NA
PSPPH_1007	32.8674229126744	0.880062151959717	0.55176645316368	1.59499032047649	0.110714400343828	0.316123432492987
PSPPH_1008	31.0769058084979	0.364766670614414	0.556025844453131	0.656024669092807	0.511808251788535	0.735883770783005
PSPPH_1009	4.23328256551629	2.1216472480228	1.70574221282187	1.24382643055593	0.213563450598508	NA
phrB	67.6477293118032	0.528069436390088	0.380736131545073	1.38696959032261	0.165451035825785	0.403997763006317
PSPPH_1011	32.3512770755228	1.19391066170906	0.596382713839928	2.00192030050944	0.0452933039423732	0.171393979691026
PSPPH_1012	25.7265650227236	1.84695005501084	0.689697726081557	2.67791234502698	0.00740826029062743	0.0445498993549243
PSPPH_1013	16.563482187812	-0.530597582893094	0.739520425042006	-0.717488746660318	0.473072577616391	0.706822965098186
PSPPH_1014	98.4124372203273	0.47933995145035	0.330042633485897	1.45235767387861	0.146402178749984	0.375737383612677
PSPPH_1015	39.0026419564298	-0.185816393941684	0.488105505316571	-0.380688994321358	0.703434036308654	0.863823509963351
hemH	64.3607948149984	0.104140701548376	0.397935558510218	0.261702427242882	0.793550869068673	0.90536167674473
uraA	38.5000980768519	1.23452734095245	0.540606511132412	2.28359687782243	0.0223952334489685	0.103582668115809
upp	36.9149545500865	0.149781591198284	0.503786247443164	0.297311790384239	0.766228480985369	0.889409301812278
hpt	31.2194830307566	-0.902440952646846	0.53661851724552	-1.68171787525914	0.0926235601305049	0.279128013786952
PSPPH_1020	18.0309261686566	-0.496634212869836	0.715441819136395	-0.694164360519658	0.487579140203991	0.718776132834413
PSPPH_1021	34.375867564179	-0.917912684378096	0.510764355907544	-1.79713535950863	0.0723141334328134	0.239953917867553
PSPPH_1022	17.7932470970461	-0.540717868522685	0.709016978911602	-0.762630352453238	0.445683877654097	0.689881985536314
PSPPH_1023	13.0656119230574	0.0726090166601494	0.839654446223162	0.086474879025236	0.931088924886955	NA
PSPPH_1024	42.5230208089855	1.21062027300731	0.499195148345904	2.42514430883139	0.015302302666737	0.0790025858608284
mqo1	343.565851916523	0.980275762778125	0.203192038132453	4.8243807768645	0.00000140438892401365	0.0000317058651997658
PSPPH_1026	1.36473271763816	-0.122830357198431	2.52279605444535	-0.0486881834867292	0.961167792919771	NA
PSPPH_1027	95.3776042890947	0.667239548340212	0.346131071159192	1.92770774985796	0.0538914876006955	0.19479908136805
PSPPH_1028	65.1298473639011	-0.677410781861645	0.388086384724961	-1.7455154535806	0.0808951848491893	0.252939873753803
PSPPH_1029	15.2760901421753	0.105720711333816	0.770376176474501	0.137232581383331	0.890846958311748	0.950906823626752
PSPPH_1030	11.2138413709505	-0.753441746277914	0.91469445340022	-0.823708664108679	0.41010511529013	NA
PSPPH_1031	71.3134881288211	-0.0892683349211951	0.376263336881481	-0.237249623258706	0.812463141232257	0.912869768991492
PSPPH_1032	4.73803964004563	-0.980437647528011	1.34315468602667	-0.729951403012521	0.465419890271533	NA
PSPPH_1033	3.99810169479882	0.419727534574452	1.55729256521677	0.269523880065546	0.787526568257057	NA
PSPPH_1034	10.3568116058255	0.558817275360827	0.95352324553073	0.586055219922604	0.557838407373286	NA
PSPPH_1035	54.4468740419252	2.67409410502928	0.527772923793833	5.06675121907898	0.000000404662590106139	0.0000107802114004276
PSPPH_1036	34.4760250765174	-0.593397010343353	0.54430064840199	-1.09020081472529	0.275624694550876	0.534010317297116
rsmC	17.1769371465831	0.850231248258536	0.773378831992959	1.09937227796568	0.271605717545537	0.530724771765327
PSPPH_1038	16.8660340071689	0.734012346675365	0.754818927307548	0.972435004105686	0.330834184882251	0.59110816131879
alkK	64.7808534172047	0.597581644171067	0.394115273153205	1.51626106593126	0.129453352340433	0.345885861936386
PSPPH_1040	32.991849452664	-0.370739296710761	0.535701058391223	-0.692063774942199	0.488897279540524	0.718776132834413
PSPPH_1041	9.53697923770933	1.18982992931369	1.03962148938524	1.14448377747296	0.252423061860286	NA
PSPPH_1043	8.65015841416025	0.328657459226513	1.02904049491901	0.31938243523874	0.749436528577681	NA
hpaC	2.10751204189194	-0.051528026745798	2.06765870951925	-0.0249209535928581	0.980118013873336	NA
PSPPH_1045	5.60007874135257	-1.48022760601518	1.29672737554452	-1.14151026185716	0.253657644079209	NA
PSPPH_1046	2.02663332245726	-0.0800315933015437	2.05763748081014	-0.0388948947751639	0.968974186870082	NA
PSPPH_1047	1.47790399687654	1.32461473343421	2.50366386835964	0.529070515485002	0.596756534015984	NA
PSPPH_1048	3.23972213865754	0.961653668920338	1.83481681816201	0.524114265468558	0.600199067039712	NA
PSPPH_1049	19.125886618925	-0.398558992019973	0.685240010765247	-0.581634151185771	0.560813134357152	0.772445240777699
PSPPH_1050	31.8455007788502	-0.979889792197321	0.557371636425499	-1.75805464103177	0.0787382125807972	0.249941135175168
PSPPH_1051	3.58173417726571	1.34622087920995	1.69706075460241	0.793266166552383	0.427622764531273	NA
PSPPH_1052	2.47259583485657	0.488452709633324	1.91519822922641	0.255040288874233	0.798691981855531	NA
PSPPH_1053	1.37386195850437	2.92266123581633	2.76031879967822	1.05881292992571	0.289684983898052	NA
PSPPH_1054	75.7575806606241	1.48775925674861	0.394673458985527	3.76959540317902	0.000163512398491398	0.00197102728317233
PSPPH_1055	24.5994856742884	0.00256458241575935	0.607714822764247	0.00422004255893267	0.996632903190269	0.99896281560567
pta	76.3802770492394	0.604934250656109	0.36610488689777	1.65235229658387	0.0984627541105195	0.291630072122463
PSPPH_1057	4.20084619164313	-0.451249045623877	1.5481301414472	-0.291480046504389	0.770684202269004	NA
PSPPH_1058	94.1744304909548	-0.172074500261132	0.320841157749983	-0.536323024975562	0.591735320208781	0.790166863677289
PSPPH_1059	51.2571193100289	-0.394012809727502	0.421861938257746	-0.933985206996254	0.350311523788386	0.608363689290912
PSPPH_1060	22.5434567210094	0.0272547684546154	0.641388678883913	0.0424933731322506	0.966105394454924	0.98395307818366
PSPPH_1061	6.29186526966333	-0.311980537895626	1.18889960907558	-0.262411170391589	0.793004461623939	NA
PSPPH_1062	2.02413512156421	3.48584869094852	2.70103194634055	1.2905618149653	0.196855664097628	NA
PSPPH_1063	8.99448552449941	0.199664470887682	1.01011088118823	0.197665894513293	0.843306475408979	NA
PSPPH_1064	0.156800352175845	-0.309325610793911	4.96020662963497	-0.0623614365066631	0.950275004368753	NA
PSPPH_1065	2.45708716755009	0.330968488507594	1.94287120722226	0.170350194741309	0.864734738391078	NA
cysZ	23.4343418992677	0.312500658699316	0.647637657182335	0.482523916319052	0.6294338128984	0.816679146330843
trxB	129.200049988928	0.553155749224512	0.282040699522108	1.96126215174542	0.0498484499774605	0.184439264916604
PSPPH_1068	20.5335517410743	0.301421688898444	0.680334769954192	0.443049072618674	0.657730240321862	0.834682253114808
PSPPH_1069	24.8194488063249	0.356235284098349	0.613323537789291	0.580827674382741	0.561356601406015	0.772445240777699
folB2	21.4475086736892	0.609808032161288	0.676405729703569	0.901541789760611	0.367300324991423	0.625631755611988
folE1	49.1223530474093	0.324504656579802	0.442818418577093	0.732816529227787	0.463670338475251	0.703181863266845
PSPPH_1072	32.5342885013995	0.522070145430548	0.547138735690968	0.954182388076104	0.339991327961605	0.597658938086549
PSPPH_1073	10.6042087872652	-1.16964554293623	0.928280142086836	-1.2600135346069	0.207664479778651	NA
PSPPH_1074	26.1296609927852	-0.607623934635411	0.583159782479161	-1.04195102764502	0.297434384468491	0.559975406518771
PSPPH_1075	16.8495410432971	0.791906847123789	0.778710540751357	1.01694635642109	0.309178949175698	0.571719748475928
PSPPH_1076	8.57982797485198	2.36998240103843	1.23047783257433	1.92606671839028	0.0540960436488578	NA
PSPPH_1077	3.12924842435667	-0.296205053172112	1.77725172679779	-0.166664659094638	0.867633914495595	NA
PSPPH_1078	29.1671326384938	-0.515708820391093	0.593155150477755	-0.869433267123647	0.384610193761094	0.643189928549626
PSPPH_1079	9.99938576497849	-1.28582952532713	1.0097107090016	-1.27346329385627	0.202853689807914	NA
PSPPH_1080	8.1785343819304	1.17432013235897	1.14410579589847	1.02640869102213	0.304698983123342	NA
nfrB	9.49831055195192	-0.0576560245639593	1.01456506322412	-0.056828316540625	0.954681957043673	NA
PSPPH_1082	13.3641942527726	0.672533268378328	0.863427903012939	0.778910741744061	0.436032295855374	NA
PSPPH_1083	7.89064744689769	1.32252969215379	1.20521809513171	1.09733640533273	0.272494362137322	NA
PSPPH_1084	12.8317618275057	-0.595519687232773	0.843758490540214	-0.705794008486354	0.480316248612037	NA
PSPPH_1085	15.8257548153194	-1.87943288644741	0.789383217465217	-2.38088781831775	0.0172709706395854	0.0856999702761078
PSPPH_1086	3.1536869684849	-0.278901470411547	1.70087977650358	-0.163974828946976	0.869750959170231	NA
PSPPH_1088	14.3480991314892	0.0668060937463898	0.812514995283403	0.0822213671553076	0.934470682438427	NA
PSPPH_1089	10.7239033070133	-0.531564318272241	0.958137634896113	-0.554789102225252	0.579038922027874	NA
PSPPH_1090	471.443693474681	0.798820142660531	0.193196669813024	4.13475109810965	0.0000355339545588897	0.000508937929811195
PSPPH_1091	23.8714267843337	0.811233907431291	0.644900041564389	1.25792193386034	0.208419990396223	0.455854560275484
PSPPH_1092	8.46828541111678	-1.45744989121734	1.05831877477798	-1.37713695150414	0.168469910191002	NA
PSPPH_1093	0.735124672622762	2.02142557341529	3.49397422917096	0.578546217238393	0.562895403669772	NA
PSPPH_1094	1.29037723871322	2.80378274440717	2.84827434841809	0.98437945276036	0.324928976939157	NA
PSPPH_1096	1.53831696231123	1.39046734217142	2.46599117329014	0.56385738814963	0.572851191960194	NA
PSPPH_1097	8.42769708123072	0.0223524750794154	1.04744342802709	0.0213400308611581	0.982974411092082	NA
PSPPH_1098	8.19555365307811	2.51557179034128	1.29535152912782	1.94199932124607	0.0521371824647497	NA
PSPPH_1099	49.5940712664175	1.51516759922952	0.4758509677056	3.18412213499359	0.00145193736683208	0.0121252700477763
PSPPH_1100	19.3683164014727	0.820693305993213	0.712193461236287	1.15234602767706	0.249178910072893	0.50482154601316
PSPPH_1101	9.48039524833342	0.372466636348998	1.00602962330868	0.370234263205899	0.711207949237713	NA
PSPPH_1102	16.3911209188413	-1.28191125859693	0.73685147338893	-1.73971458956466	0.0819091462325788	0.254616062501272
PSPPH_1103	0	NA	NA	NA	NA	NA
PSPPH_1104	9.63273581819764	-1.98827793913967	1.03169843311921	-1.92718906544073	0.0539560721775991	NA
PSPPH_1105	13.8223337608015	-0.201874853113457	0.817671970592707	-0.246889780222164	0.804993525750465	NA
PSPPH_1106	16.0877775659905	-0.513996428165381	0.757438524934434	-0.67859821126721	0.497392476526464	0.726454801242598
algA	233.101875694323	-2.03479157057607	0.221337340790139	-9.19316895790013	3.81435236511554e-20	5.34812352666726e-18
algF	55.9892245785277	-0.939041132606845	0.403205271066109	-2.32894061658455	0.0198622118294162	0.0954014451385114
algJ	17.8591596913327	0.377525648023013	0.728531591403905	0.518200792494817	0.604318181912077	0.799083263102916
algI	30.6374665366084	0.455620165558552	0.561949559841874	0.810784807246327	0.417489260741175	0.668384249167361
algL	31.4058680656001	0.565049518971651	0.552089491375759	1.02347450512705	0.306083548194635	0.569020636699587
algX	28.6033779265646	0.752350670641022	0.603213537649454	1.24723770884306	0.212310350034005	0.459883460537152
algG	29.217186375648	0.523782566021979	0.572605705015252	0.9147351509675	0.360330686203688	0.618904544195115
algE	36.6095477390376	0.90189993320035	0.525427498448915	1.71650691268119	0.0860693038507546	0.263550144205069
algK	41.5967397661851	1.58751799203353	0.519913495398752	3.05342716833302	0.00226243632629172	0.0170791479777183
PSPPH_1116	62.81776907904	0.510982490378225	0.413055225173036	1.2370803205895	0.216057264978629	0.465676823546171
PSPPH_1117	68.9726063825877	0.478446839218227	0.378831658100587	1.26295368665095	0.206605824279415	0.455360855643857
algD	282.167986417714	0.182998932483221	0.202545786920807	0.903494144535191	0.36626369454462	0.624907170021892
PSPPH_1119	20.5540730450493	0.135510328131126	0.668173445458803	0.202807114009264	0.839285797314169	0.925437650680856
PSPPH_1120	60.4183722878688	-1.54444799768428	0.394856614538976	-3.91141477897624	0.0000917570337863978	0.00117519585580271
PSPPH_1121	156.672309070082	1.13201158221993	0.273766477532389	4.13495323614264	0.0000355026922392356	0.000508937929811195
moaC	28.0248542420732	0.520249563069504	0.588872544513617	0.883467174546587	0.376983910459261	0.637236762349918
moaD	6.42417152773596	0.294744946611185	1.28316379042913	0.229701733176724	0.818323548036404	NA
moaE	9.2837392493039	0.0629630320519554	1.00104077449829	0.062897569865235	0.94984806998153	NA
PSPPH_1125	6.16048775818098	-0.386509515373304	1.29547244944678	-0.298354098953134	0.765432918268291	NA
PSPPH_1126	2.12174548400767	-0.991277825710068	2.18171547399071	-0.454357058712547	0.649571854107075	NA
PSPPH_1127	6.44498376033641	0.122661369430686	1.26727877426253	0.0967911496048431	0.922892252525381	NA
rhlB	50.2946644818775	-0.261380250348253	0.431298853208336	-0.606030478411671	0.544494514445633	0.761434848547594
PSPPH_1129	34.1825921858282	0.090569356778139	0.52488352112758	0.17255134355061	0.863004100301503	0.936473695805785
PSPPH_1130	43.2480912053772	0.661499793003639	0.49428733210346	1.33828999863015	0.180801920818017	0.42066053891633
PSPPH_1131	15.735154685569	0.483668765469463	0.78588798596676	0.615442371058107	0.538262616655488	0.757891971865867
PSPPH_1132	14.4603743782567	1.06175544008815	0.842487820024611	1.26026206534017	0.207574839789814	NA
PSPPH_1133	22.5502153401696	0.464394172796685	0.670055652978408	0.693068061932536	0.488266839560797	0.718776132834413
PSPPH_1134	4.54801468098926	0.67066165389888	1.45504863212237	0.460920438735191	0.644855687388199	NA
PSPPH_1135	4.05213523379324	1.59490481329902	1.63922838206242	0.972960711729722	0.330572828925877	NA
PSPPH_1136	3.31544440735426	-0.193391863358902	1.68119290668932	-0.115032523983067	0.90841934273947	NA
PSPPH_1137	14.7723206646977	0.0343138752280988	0.810353173140656	0.0423443461017247	0.966224193892063	0.98395307818366
PSPPH_1138	2.79773241638648	0.807793046610294	1.86053118172682	0.434173344980199	0.664162567639935	NA
PSPPH_1139	11.8668087984613	0.490625015966182	0.885583314440912	0.554013392038584	0.579569680592992	NA
PSPPH_1140	0	NA	NA	NA	NA	NA
PSPPH_1141	0	NA	NA	NA	NA	NA
PSPPH_1142	8.31625200476042	2.91694484996379	1.48267169746708	1.96735720722729	0.0491420441079458	NA
PSPPH_1143	18.6154861014744	-1.07583841780253	0.686954918815357	-1.56609755361792	0.117325780740147	0.327283643865708
PSPPH_1144	0.192774773482306	0.115566906008363	4.92095527423604	0.0234846487253034	0.981263683651478	NA
ndpA	42.3524979317609	-0.609758428403134	0.461500726635772	-1.32125128566563	0.186417591067441	0.425385657823813
PSPPH_1146	21.2204437443785	-0.855539324239141	0.644274655324941	-1.32791087957301	0.184207550156168	0.424163305092685
PSPPH_1148	55.3210000972433	-0.94245075616915	0.413924277113006	-2.27686755351112	0.0227941359825755	0.104695824582036
PSPPH_1149	31.8163567615614	-0.48689431354112	0.533781855459188	-0.912159730724206	0.361684638862691	0.620430056619581
PSPPH_1150	18.7018088997859	0.044457152190801	0.753155245838312	0.0590278729869527	0.952929907379757	0.977891091394327
PSPPH_1151	23.7208064945537	0.411954527032725	0.630861031527086	0.653003603718449	0.513753955262101	0.737811610144602
PSPPH_1152	29.6079420006417	-1.13911336397536	0.551250133558092	-2.06641830020585	0.0387889994406969	0.153770676354191
valS	381.470256201748	0.233340336742986	0.181570396052194	1.2851232459498	0.198749219533689	0.443572740716042
PSPPH_1154	18.8431038851419	-0.672416104219666	0.684237387790571	-0.982723417659073	0.325743582044036	0.585787126739871
PSPPH_1155	37.5048147477117	0.196961788733751	0.500674463793258	0.39339291890685	0.694029298849819	0.856762767440184
holC	26.7973488545951	0.613785667105838	0.601029927973312	1.02122313472066	0.307148733950301	0.570205036406691
pepA	343.9658957321	0.251640543536392	0.184505157421772	1.36386726015009	0.172609346698023	0.412774954760802
PSPPH_1158	49.6289775165788	-0.645669330099646	0.450118610034856	-1.43444264623861	0.151445985062239	0.384240099243623
PSPPH_1159	35.8139578514918	0.57711697682474	0.519357793741494	1.11121270110754	0.266476805469969	0.525458334398221
PSPPH_1160	133.535191923722	-0.665232290886425	0.279782245243646	-2.3776787204889	0.0174219980484124	0.0861079829331553
gcvT2	117.89772817469	0.123086204292394	0.293349027438767	0.419589610939094	0.674785279137211	0.84474999230335
gcvP	293.453682444499	-0.0564900284758491	0.198380650618423	-0.284755737516484	0.775831285170856	0.895500235569827
gcvH2	26.2895090997244	-1.24547075790889	0.594101968106195	-2.09639224370699	0.0360474098867938	0.145942705073585
PSPPH_1164	0.289162160223458	0.688994271295258	4.8768755821737	0.141277803726164	0.887650483789268	NA
PSPPH_1165	2.76175799508002	0.770879139358537	1.85107375458581	0.416449715981752	0.677080955324528	NA
PSPPH_1166	32.4315875503916	-0.74888776916825	0.524379688387909	-1.42814030701788	0.153251477921213	0.388114335145114
PSPPH_1167	1.83385854897496	-0.427235610429856	2.1459043488464	-0.199093501376019	0.842189604623647	NA
PSPPH_1168	10.5750125204879	-0.753539726706725	0.954934530260288	-0.789100930826463	0.430053017961028	NA
PSPPH_1169	14.5614312235525	-0.0447906343896694	0.787374808301202	-0.0568860394280422	0.954635975226703	NA
PSPPH_1170	18.9794907328061	-0.106566723097697	0.698133878394838	-0.152645110623649	0.878678148702286	0.945013560009241
PSPPH_1171	5.30850994481708	-0.935856440626944	1.29194927176059	-0.724375531673637	0.468835217406181	NA
PSPPH_1172	5.35120697067773	0.60059410170902	1.32386368369743	0.453667631422305	0.650068067601137	NA
PSPPH_1173	17.9338060988831	0.306023019206834	0.723925269481286	0.422727361660008	0.672494190053513	0.84346728921966
PSPPH_1174	11.0464894381617	-0.805621174256145	0.892302173071902	-0.902856900463054	0.366601847516617	NA
PSPPH_1175	10.9556932448535	0.480109046442531	0.923408649053474	0.519931286039675	0.603111468550927	NA
gap1	391.986613418277	0.492783807999095	0.182944740893762	2.69362106607514	0.00706804710087755	0.0429892179834196
edd	201.886939197217	0.449818839042822	0.247107403311082	1.8203373634927	0.0687076447404551	0.232575813962608
glk	101.110575290931	-0.256978225067	0.310546378487643	-0.82750353206011	0.407951720957536	0.664094352080319
gltR	47.0596930541571	0.129004625525159	0.458940414626835	0.281092319206738	0.778639592157631	0.897436887126125
PSPPH_1180	18.7879389350262	-0.576347615225147	0.68848083786024	-0.83712949370734	0.40251978359551	0.659783164165912
PSPPH_1181	45.8743873881578	0.855367198394459	0.472702594671659	1.80952507567385	0.0703694680915211	0.23624156329096
PSPPH_1182	10.2284748373946	1.59156673736813	1.03888615796001	1.53199340002121	0.125524063432613	NA
PSPPH_1183	13.737773179864	-0.0546279796100307	0.808422870108658	-0.0675735207771748	0.946125134564543	NA
gltK	57.7885071210594	0.690432680538714	0.414885513549147	1.6641522974191	0.0960819981659899	0.285991556552176
oprB	147.916461211351	0.859040107051172	0.27409124784141	3.13413913730006	0.00172359107772375	0.0139140807001699
PSPPH_1186	12.4759510894767	0.291473567316909	0.859150703255955	0.33925778819979	0.734415539056908	NA
hexR	75.8328991232214	-0.458254402726105	0.354252328209523	-1.29358190824669	0.195809874942508	0.438511485999263
zwf1	323.090801865045	0.517018744245379	0.201917966331681	2.56053858722059	0.0104510056721517	0.0576428138936071
pgl	151.125286172132	1.08777088777275	0.326128172536653	3.33540914086622	0.000851739823395607	0.00779737075438453
eda1	162.790178188233	0.868346648859299	0.27250268783316	3.18656177582713	0.00143974737422232	0.0120879161224862
PSPPH_1191	2.77981711276799	2.40223851473683	2.05080774710741	1.17136212213217	0.241453250732186	NA
PSPPH_1192	44.1661680426763	0.704314154770513	0.472642212618773	1.49016345973017	0.136181261579019	0.357425498370943
PSPPH_1193	28.91041015263	-0.700462221755798	0.555719113697626	-1.26046091359911	0.207503139476152	0.455720002938556
PSPPH_1194	5.20962435718288	0.153190083760683	1.46375007704976	0.104655901415522	0.916648855297481	NA
PSPPH_1195	6.25589084835687	-0.337636473146798	1.1864133204176	-0.284585875205746	0.775961433928301	NA
PSPPH_1196	12.443714079648	-0.179757775789211	0.869976133289902	-0.206623801401814	0.836303670541123	NA
PSPPH_1197	9.4055527772251	-1.62934612046468	1.00157928824809	-1.62677697071257	0.103784474401822	NA
PSPPH_1198	1.89815273995686	1.02812514726379	2.56129416384043	0.401408460526925	0.688119421379584	NA
PSPPH_1199	2.17180623287385	0.971220116123794	2.20972194734571	0.439521414579067	0.660283768756506	NA
PSPPH_1200	3.62252187119622	-1.00275514349978	1.60877690962499	-0.623302794502143	0.533085561764793	NA
PSPPH_1201	9.72161236737724	-0.646490914605323	0.964868548116129	-0.670030042815235	0.50283863886145	NA
PSPPH_1203	4.30361300482456	-1.39097776545003	1.58673356669536	-0.876629696784561	0.380687803719317	NA
PSPPH_1204	11.3983273860624	-1.97797140005131	0.891187918128588	-2.21947735131426	0.0264542663937184	NA
PSPPH_1205	15.4724029630909	-0.510046450631975	0.76388347199653	-0.667701906547197	0.504323892768837	0.729352103755263
PSPPH_1206	14.1904060473291	-0.0869824192452329	0.848508817473574	-0.102512098229247	0.918350210441332	NA
PSPPH_1207	34.073799436519	-0.506775410951562	0.524261220537055	-0.966646761384372	0.333720649810298	0.593033908895997
PSPPH_1208	2.76416463139205	-0.751284178454421	1.79704943750524	-0.418065392512179	0.67589930694263	NA
dsbB	32.199682801376	-0.464447220030543	0.570342542632196	-0.814330310846295	0.415455749884737	0.666855425235879
cyoA	1130.90193160931	-0.889062790278252	0.128121309648894	-6.93922652456999	3.94252524757952e-12	0.000000000256167981940289
cyoB	2252.61378605265	-0.344035300232088	0.103883847406774	-3.31173044530169	0.000927208390550035	0.00837174299126819
cyoC	384.373346054452	-0.986107821051996	0.179453690442924	-5.49505456598916	0.0000000390589624675142	0.00000122415383545245
cyoD	158.491303116127	-0.971632109336813	0.253498723665995	-3.83288757941447	0.000126647839879976	0.00156925509507095
cyoE	455.800194213405	-1.02985033885701	0.174423917059199	-5.90429544422786	0.00000000354156992437567	0.000000138746209978482
PSPPH_1215	3.09327400305021	-0.339556815336203	1.73508290665873	-0.195700628502007	0.844844492449728	NA
PSPPH_1216	53.1965151110082	-2.11761253327067	0.433371494983656	-4.88636783402318	0.00000102713221874642	0.000024651173249914
PSPPH_1217	0.979183170673554	-1.2984982428985	3.18216369933744	-0.408055136562855	0.683233196098543	NA
ilvE	273.635215307957	-0.156400019115303	0.207768775458467	-0.752759979309634	0.451594159942742	0.693710642089145
PSPPH_1219	27.2239247746273	0.0756089385200937	0.588490368561143	0.128479483368534	0.89776953355385	0.951419743657562
PSPPH_1220	19.7579535497409	-0.18851864000003	0.728914092500101	-0.25862943512785	0.795921169809363	0.906900768337101
PSPPH_1221	22.4552665280576	0.706499395063619	0.699784616250116	1.00959549360985	0.312689129530825	0.574881877895181
PSPPH_1222	13.6631267723136	0.0509819172207666	0.821573060230098	0.0620540274366934	0.950519807190808	NA
PSPPH_1223	40.1324384051714	0.728016423408918	0.527618541510824	1.37981584446267	0.167643352894085	0.407112025624286
sodC	12.234299227738	0.246328332678443	0.864028950614763	0.285092684108765	0.775573134818057	NA
PSPPH_1225	25.9991529666928	0.15002836710121	0.605520319123517	0.247767684028133	0.804314159829778	0.910840132767029
PSPPH_1226	85.0037340970288	0.722551790052625	0.350171067751233	2.06342515586107	0.0390722519413852	0.154205154328667
PSPPH_1227	38.4913873437983	1.17738332871726	0.534331320612294	2.20347054963592	0.0275616004790224	0.119778309422701
PSPPH_1229	10.8847842487808	0.0955940590860273	0.919935834988525	0.103913833389499	0.917237729083868	NA
PSPPH_1230	47.1983530362625	-0.782623376321134	0.44069397380551	-1.77588853680701	0.0757512907311935	0.245500533464598
PSPPH_1231	5.39994024486473	-0.88652943118168	1.26851934076439	-0.698869463549108	0.484633612643575	NA
PSPPH_1232	20.3630741016262	-1.64655871101547	0.683347333496857	-2.40954874674	0.0159722621821224	0.0816700699677047
PSPPH_1233	8.61290876766304	0.0964300246255068	1.03841929519093	0.0928623197508832	0.926012940835293	NA
PSPPH_1234	0.34957512565815	0.93826379179966	4.72133854419585	0.198728344306745	0.842475250672287	NA
PSPPH_1235	2.86452480826145	-0.646958849384119	1.7611262946133	-0.367355170019862	0.713354106570703	NA
PSPPH_1237	2.29263216374323	1.05577113729187	2.09210370407828	0.504645699557715	0.61380770602178	NA
PSPPH_1239	1.50622376655198	3.05984182194502	2.73307627373726	1.11955961542227	0.262901473100469	NA
PSPPH_1240	1.15664864089383	2.67986245130966	3.23650744022254	0.828010595002804	0.407664499683297	NA
PSPPH_1242	3.35289341789591	1.75341632494233	1.88557217380569	0.929912070882637	0.352416612627895	NA
PSPPH_1243	6.88309225706025	-0.0438774113731533	1.14317616885048	-0.038382020697015	0.969383095823935	NA
PSPPH_1244	10.0415924981692	-0.974428213815956	0.934729050140267	-1.04247130617127	0.297193221991266	NA
PSPPH_1245	4.45800672068838	-0.265821921836631	1.41299751582309	-0.188126248531857	0.850777685095194	NA
PSPPH_1246	12.8715619243844	-0.113713844526077	0.834628700703448	-0.136244828904441	0.891627737210557	NA
hmp	13.269487831023	-0.606022005594874	0.862056798795709	-0.702995448143886	0.482058586173649	NA
PSPPH_1248	4.58378973825127	-0.224417628873719	1.45793815831415	-0.153928085079561	0.877666439312258	NA
PSPPH_1249	12.6068383082892	-0.183029549047524	0.854151857969981	-0.214282211458886	0.83032698907177	NA
PSPPH_1250	5.24073325637686	-0.169969272216732	1.32514503760818	-0.128264655862515	0.897939534560732	NA
PSPPH_1251	8.00391029071709	1.43014057888702	1.14663617500612	1.24724878741889	0.212306289096233	NA
PSPPH_1252	5.08761476570378	-0.697022676643319	1.2986073094945	-0.536746306252229	0.591442865201652	NA
PSPPH_1253	2.71665433290736	-0.901230529811567	1.79541103291457	-0.501963346158434	0.615693304461916	NA
PSPPH_1254	3.31176254585149	0.45131118604469	1.64595278165498	0.274194491527821	0.783935161089585	NA
PSPPH_1255	3.86692354736092	1.27722909054765	1.65899627326406	0.769880626696475	0.441370706931037	NA
PSPPH_1256	3.6421471427004	1.37770196372911	1.68958065168072	0.81541059455116	0.414837321943733	NA
PSPPH_1257	2.03703778851421	3.48393749474379	2.39280805873343	1.45600374506759	0.145391584324155	NA
PSPPH_1258	2.46862304472832	0.373176019908912	1.9840247732112	0.188090403379852	0.850805783831502	NA
PSPPH_1259	7.00637707373009	0.792005821561757	1.23411473486206	0.641760283050409	0.521028841178164	NA
PSPPH_1260	5.14562109482645	0.147256106361918	1.31784913551588	0.111739729832029	0.911029776723382	NA
PSPPH_1261	118.630570489701	0.283704162264856	0.309942980459493	0.915343079698924	0.360011549991022	0.618872249559235
hrpW1	11.0802565872006	-0.0082237486188618	0.917668411565016	-0.00896156881420469	0.992849798307813	NA
shcM	2.62542339690416	0.504226395948682	1.91647331376283	0.263101182952909	0.792472592193914	NA
shcF	4.12762212383947	-1.04247739792156	1.514872790157	-0.688161675815379	0.491350974841121	NA
avrE1	18.1972544897876	0.245466739831873	0.735083245150314	0.333930532972057	0.738431978997113	0.87698052971899
PSPPH_1269	5.38958802829621	-0.113306107795943	1.32914173376341	-0.0852475736166391	0.932064569925712	NA
hrpR	8.19668506419939	1.47659540938849	1.13745563641146	1.29815648375261	0.194233568111975	NA
hrpS	6.42564611697115	1.26407618689528	1.29853469974865	0.973463540974274	0.33032297202343	NA
hrpA2	5.61077413603499	0.00862720649467495	1.25395705898407	0.00687998558871266	0.994510609026244	NA
hrpZ1	10.6636897056231	-0.160955566453213	0.913540989763408	-0.176188663953544	0.860145726331274	NA
hrpB	1.65786766798987	0.672276967949058	2.44137642329038	0.275368010248495	0.783033518504498	NA
hrcJ	3.95687925817337	-0.161803167494101	1.49390412042899	-0.108308937154305	0.913750633498978	NA
hrpD	0.723588795444532	1.96800489091759	3.541379177174	0.555717078702666	0.57840427942511	NA
hrpE	0.735124672622762	2.02142557341529	3.49397422917096	0.578546217238393	0.562895403669772	NA
hrpF	0.858357239804169	-1.85166508991932	3.34128392101917	-0.554177715419802	0.579457227742366	NA
hrpG	1.31982841950995	-0.0052460265168685	2.87222447758959	-0.00182646814613565	0.998542690075661	NA
hrcC	6.19037368167265	0.568087607277939	1.23253893594686	0.460908447359941	0.644864290941115	NA
hrpT	0	NA	NA	NA	NA	NA
hrpV	0.192774773482306	0.115566906008363	4.92095527423604	0.0234846487253034	0.981263683651478	NA
hrcU	1.73874638742455	0.449993184671229	2.31435164307757	0.194435960506347	0.845834534756354	NA
hrcT	0.602762864575148	1.72072836575178	3.74625398516676	0.459319729138754	0.646004582083971	NA
hrcS	0.253187738916998	0.462816141090359	4.89226825212875	0.0946015462028223	0.924631321653757	NA
hrcR	3.35284116840748	-1.52983932803736	1.67468455650821	-0.91350894835212	0.360974929500255	NA
hrcQb	0.699150251316301	1.93820610967503	3.52799590984715	0.549378785917867	0.582745529451236	NA
hrcQa	3.99030322909835	-1.33893623068898	1.72505561129158	-0.776169893842727	0.43764867956543	NA
hrpP	1.54985283948946	1.42976047550327	2.53466241434563	0.564083196015035	0.572697513594283	NA
hrpO	1.38024138494464	0.160647991661927	2.62949730349637	0.0610945641390532	0.951283898254487	NA
hrcN	4.63286619055218	0.700415997092354	1.4185241549088	0.493763884575787	0.621472941832826	NA
hrpQ	2.4662164084163	2.21224186441074	2.13002812914263	1.03859748805345	0.298991974542786	NA
hrcV	7.90340629977823	0.321015216399045	1.08064786245488	0.297058114444241	0.766422141523441	NA
hrpJ	4.03123473709832	-1.1511234729899	1.52469174127334	-0.754987675101165	0.45025637735456	NA
hrpL	1.20027771383131	0.956294367360896	2.96374412794954	0.322664280746296	0.746949506192762	NA
hrpK1	8.95610446688092	0.673535206581674	1.03480664174233	0.650880250872401	0.515123790915462	NA
hopX1	5.6134717009725	-0.344565108224295	1.33637354169895	-0.257835924966193	0.796533537504013	NA
PSPPH_1297	26.0193936542408	-1.79275706747371	0.600547332223135	-2.98520528071816	0.00283388073937259	0.0206834473690098
queA	36.3395897203085	-0.686203001521731	0.501292833881086	-1.36886656888558	0.171040987575986	0.411245740155035
tgt	43.9626456250231	0.26007929087662	0.468120930397486	0.555581419219568	0.578497036460152	0.785482214643143
yajC	66.4374561722024	-0.0638073202600292	0.377601437014236	-0.168980607607231	0.86581189492451	0.938373835670828
secD	201.651668973377	0.758368257434854	0.233656943274879	3.24564828592614	0.00117183517425429	0.0101048304984261
secF	53.2576717601697	1.18831287430523	0.444766738062642	2.6717665072739	0.00754531301475409	0.0449680399805479
PSPPH_1304	161.44978846116	-0.389631739037982	0.247208590035927	-1.57612540479017	0.114996905320261	0.324525165013956
PSPPH_1305	174.190418607245	-1.0315921503079	0.245568153970081	-4.20083847856584	0.000026592826888163	0.000389248850714649
PSPPH_1306	44.3999795014246	-0.594315252008095	0.459507544917369	-1.29337430599745	0.195881632259431	0.438511485999263
cysE1	22.6177566499593	0.00623270047396226	0.639230122963853	0.00975032347515749	0.992220490701313	0.996334484443384
iscR	25.2399987902292	-1.27930433425596	0.59877946774141	-2.13652004314958	0.0326370490525847	0.135007917198891
iscS	143.884034024407	0.104458681762758	0.268464202322095	0.389097245961425	0.697204210684018	0.85869256461499
iscU	82.5341043538143	0.051921207320148	0.35566358963189	0.145984038945022	0.883933988511515	0.947987176084813
iscA	15.51292873129	0.706175765028757	0.796758223767746	0.886311234654549	0.37544983672455	0.635046580974096
hscB	48.5032083189123	0.155179089795588	0.476647005515315	0.325563966625196	0.744754278519486	0.878275961919394
hscA	85.6514928243132	0.71269685271841	0.355899572840791	2.00252236053464	0.0452285806776957	0.171393979691026
fdx	12.1893393796348	0.520098412212967	0.894332228355964	0.58154944630482	0.560870203146068	NA
PSPPH_1315	13.7992653069316	-1.35585527629744	0.828520442611201	-1.63647775789848	0.101739637007938	NA
ndk	192.09456276006	-0.265423454055029	0.235378374904462	-1.12764587725088	0.259469503417777	0.516327892834001
PSPPH_1317	126.389053715071	-0.718859065159669	0.276334038387355	-2.6014133812643	0.00928405069371943	0.0520688653643549
pilF	34.7922350817121	-1.00327249386207	0.512107164932986	-1.95910653582313	0.0501003115545584	0.185114049904776
PSPPH_1319	88.5415232486133	-0.628242612678922	0.332716403992476	-1.88822253769348	0.05899608139042	0.208328842133651
ispG	101.321262067545	-0.152703708104521	0.307221180902173	-0.497048112555577	0.619155123505535	0.809554058892395
hisS	118.145073106641	-0.116415761857106	0.298136496620971	-0.390478063492872	0.696183073278023	0.858228462384384
PSPPH_1322	124.761905852096	-0.509027747221102	0.293563742943096	-1.7339598620657	0.0829252051593359	0.257174326594262
PSPPH_1323	210.239137976968	-0.345800781064148	0.228135295937805	-1.51577062919024	0.129577361190883	0.345885861936386
PSPPH_1324	147.473705403432	-0.623664559277626	0.255967863994569	-2.4364955410608	0.0148303522968879	0.0770137592961197
PSPPH_1325	77.2463581033346	-0.205220324638945	0.352666928289704	-0.581909751600988	0.560627471693783	0.772445240777699
PSPPH_1326	25.0112359827553	0.93711185192958	0.637865243457715	1.4691376611927	0.141795454546393	0.367824035898695
PSPPH_1327	14.4081689188099	-0.771054459481239	0.789056348617757	-0.977185546801501	0.32847730201439	NA
bcpA	72.6378329696457	-0.951004850328135	0.383490095742677	-2.47986808756141	0.0131430995938782	0.0694706692819277
leuA	182.531564777787	0.347586779801955	0.261867172560985	1.3273400266351	0.184396228864111	0.424163305092685
PSPPH_1330	23.501830959569	-0.569821146770334	0.620490709106222	-0.918339530967556	0.358441137565687	0.617400611164012
xseA	23.2240575619678	-0.346049467566498	0.624678543205145	-0.553964068928897	0.579603436304001	0.785868099790611
PSPPH_1332	8.40315073763907	-0.771657875709549	1.07900181525371	-0.715159015305367	0.474510790872273	NA
guaB	254.179908031901	-0.140504277643562	0.209891493216243	-0.669413874238369	0.503231503639952	0.729352103755263
guaA	173.541203303131	-0.185487877010464	0.242528790433352	-0.764807661305006	0.444386085020848	0.688682100346445
PSPPH_1335	15.8774862169786	0.223094800067965	0.786579762871008	0.283626417305311	0.776696690046643	0.896110862834238
PSPPH_1336	0.0963873867411528	-0.665408379663276	4.98020137814692	-0.133610737626611	0.893710392928077	NA
PSPPH_1337	7.90340629977823	0.321015216399045	1.08064786245488	0.297058114444241	0.766422141523441	NA
cumA	4.47493442725506	2.20038654711918	1.66500544093126	1.32154916315977	0.18631832123903	NA
PSPPH_1339	2.14107982688638	1.96778037959782	2.21456620687342	0.888562452317006	0.374238277942631	NA
PSPPH_1340	22.7076207961908	-0.149279528019785	0.631576284289035	-0.236360249320997	0.813153138820124	0.912869768991492
purL	500.578919692821	-0.0511647539646237	0.155948738949976	-0.328087000312557	0.742845882738683	0.878275961919394
PSPPH_1342	11.8536545179784	-0.738180260746396	0.890193451112451	-0.829235779957617	0.406971002256393	NA
PSPPH_1343	17.0861512654733	-0.66849128301479	0.742897467336512	-0.899843265600987	0.368203665999819	0.626769690877647
mutT1	22.7282336647468	-0.40577974022284	0.630310154015338	-0.643777888770875	0.519719473908304	0.741184517393856
PSPPH_1345	27.6839213650979	-0.103743589681936	0.583974268757583	-0.177650960379903	0.858997100445656	0.934449718927109
PSPPH_1346	13.6350063666826	0.213261373135607	0.819447508502746	0.260250194091465	0.79467078847515	NA
PSPPH_1347	4.1239402623367	-0.526208785763498	1.55882299925479	-0.33756801510823	0.735688748904067	NA
PSPPH_1348	6.02925736125465	-1.50500182110814	1.2639664277519	-1.19069762302544	0.233772311401197	NA
purT	132.966597802826	-0.0726713693678662	0.29483035114518	-0.246485373997609	0.805306525108555	0.910840132767029
PSPPH_1350	9.71793050587448	-0.428987244285679	0.977545649759004	-0.438841136873186	0.660776650680917	NA
PSPPH_1351	20.8726933977815	-1.29826649434213	0.719119488822261	-1.80535573645538	0.0710190329693105	0.237980759534897
PSPPH_1352	24.6567140826022	-0.741111041278273	0.601064053882097	-1.23299844083447	0.217576345881313	0.467087933303598
ffh	163.894517959731	0.0952425723856181	0.255705468552192	0.372469829937087	0.709543070878042	0.864733534372347
rpsP	205.268305001082	-0.7472533784054	0.230147451870909	-3.24684619504081	0.00116691432289492	0.0101048304984261
rimM	146.8436975413	-0.141845835933684	0.264214617954395	-0.536858395768877	0.591365431038098	0.790166863677289
trmD	310.826041613715	-0.526236508150399	0.193534570544984	-2.71908272857166	0.00654632329356841	0.0407462739580987
rplS	138.626671001801	-0.138861190203532	0.267825415875984	-0.518476522287307	0.604125836546228	0.799083263102916
xerD	18.5849590595314	-0.724567202308248	0.691826178607921	-1.04732550561502	0.29494947643407	0.557661749624104
dsbC	68.5246822887698	0.07245262469893	0.379655277402114	0.190837923272673	0.848652576188883	0.929387633551111
hom	208.994554311703	1.14557228666646	0.247506835937079	4.62844705815595	0.0000036841801920299	0.000070104685939769
thrC	166.364069072761	0.577310137999194	0.263372377741286	2.19199197330516	0.0283800862185192	0.122337459039053
PSPPH_1363	10.1917224952793	-0.669269138523598	0.979342278842952	-0.683386343040666	0.49436274744565	NA
PSPPH_1364	9.34930866547655	0.528269121703127	1.00000580212105	0.528266056639521	0.597314687150478	NA
PSPPH_1365	1.71430784329632	0.438369497821952	2.30476580623657	0.190201319646338	0.849151377069484	NA
PSPPH_1366	15.6238997499727	-0.36281247645356	0.78077094167136	-0.464684912167587	0.642157114649273	0.826879822322021
PSPPH_1367	24.8152902648372	-2.45634136008304	0.622895397959685	-3.94342512102172	0.000080326079382778	0.00105934987859268
PSPPH_1368	26.3590513060253	-1.05871209163782	0.590844142686262	-1.79186356460167	0.0731548236417934	0.241492503323095
recJ	49.645515718227	0.125970977033987	0.448849311874947	0.280653158423653	0.77897643938178	0.897436887126125
PSPPH_1370	11.6304049520416	0.629090797790653	0.90035649844805	0.69871300854164	0.484731402663637	NA
PSPPH_1371	8.08067240595406	0.343021428745244	1.09035059945724	0.314597367962191	0.753067377831072	NA
PSPPH_1372	1.03194148447723	0.618617181703183	2.84837669280567	0.217182363296843	0.828066228717052	NA
PSPPH_1373	0.578324320446917	1.68104233783297	4.21600668422331	0.39872857510487	0.690093210342963	NA
PSPPH_1374	14.7040014340991	-0.860691706083231	0.780913708191556	-1.10215981235164	0.27039219995075	0.529842117144701
PSPPH_1375	49.0032680210211	-2.25854043521049	0.474077886979378	-4.7640704138321	0.00000189726248906662	0.0000394867755536991
nth	16.2960610067793	-0.467530995929569	0.744983024065525	-0.627572683976282	0.530283907799581	0.751823486097968
PSPPH_1377	18.0565516738811	-1.07939639269212	0.705585849861844	-1.52978747079957	0.126069343894893	0.342353447641178
metG	143.553439751315	0.341627104756844	0.272775557941665	1.25241098335469	0.210420146181143	0.458347726432188
PSPPH_1379	65.7691102787695	0.680629312407492	0.388780454927471	1.75067780229453	0.0800014251448895	0.251481125358525
capB	275.398489704005	0.378738802674771	0.225690272044816	1.67813525697538	0.0933206972812288	0.279647173855111
PSPPH_1381	40.8295322100016	0.456278735041565	0.483785335518662	0.943142963505482	0.345607782615866	0.602796234435866
PSPPH_1382	24.3162681978102	-0.616689359099063	0.605316032963356	-1.01878907135505	0.308303115170086	0.571154032554319
lhr	10.7774395416258	1.97008319107259	1.05673370991696	1.864313755286	0.0622776562662667	NA
PSPPH_1384	8.75695026695835	1.09789481548205	1.0686063483222	1.02740809766462	0.304228340064526	NA
PSPPH_1385	10.2669474595941	0.921403956465733	0.975339629539967	0.944700623823032	0.344811738474696	NA
PSPPH_1386	4.33732460388846	1.47595534101745	1.58107467247544	0.933513999504268	0.350554645701453	NA
PSPPH_1387	3.64971022975038	1.17939912092511	1.71789323727357	0.686538077766057	0.492373861172095	NA
PSPPH_1388	32.0488793824339	-0.601475171219828	0.531468547749402	-1.13172298486313	0.257750915113992	0.51511510717455
PSPPH_1389	5.62358523840397	0.34582525167672	1.28887033310307	0.268316558147564	0.788455661816522	NA
PSPPH_1390	3.13945352636917	0.235211778580946	1.73298252660741	0.135726572524312	0.892037440266344	NA
PSPPH_1391	56.3409966642549	-0.318554375246469	0.406593654775731	-0.783471093325785	0.433350522148261	0.68005097722058
PSPPH_1392	0.445962512399303	1.29423721632968	4.26013048539092	0.303802247552735	0.761278554326596	NA
PSPPH_1393	5.2020612701329	0.136623314081182	1.31278465669796	0.104071382449601	0.917112701008184	NA
PSPPH_1394	4.4451956183194	-0.782218829754443	1.42018466846655	-0.550786701985063	0.581779901128856	NA
PSPPH_1395	2.78987840071102	-0.0643942491780552	1.81902827060802	-0.0354003564532457	0.971760500482839	NA
PSPPH_1396	2.51750013298478	0.3813584120635	1.93042833027655	0.197551189071529	0.843396227519747	NA
PSPPH_1397	9.80533246581889	-0.0118211679573672	0.952806771373932	-0.0124066792056077	0.990101156159389	NA
PSPPH_1399	20.0064228811014	-0.56116364156097	0.674832430328761	-0.831559978952976	0.405657359878687	0.662988470378419
PSPPH_1400	16.343662869845	-0.591035803434187	0.733582226670183	-0.805684464462789	0.420424809504982	0.671469839641051
PSPPH_1401	9.81666897895267	-0.430568305291075	0.967906923224433	-0.444844741740976	0.656431958345431	NA
PSPPH_1402	34.8675122955154	-0.191827927910662	0.516953074907184	-0.37107415976799	0.710582296744911	0.864733534372347
PSPPH_1403	13.3073715842596	0.60591709693752	0.858684530244843	0.705634113106416	0.480415704300709	NA
tsk	6.5487348700831	-0.51174317519187	1.15583533620994	-0.442747473762056	0.657948399953312	NA
PSPPH_1405	7.8402435199176	-0.741421152742336	1.04849596188435	-0.707128286321543	0.47948675914561	NA
PSPPH_1406	39.8215422774692	-0.0614792798120139	0.479880927502805	-0.128113613791526	0.898059062582193	0.951419743657562
estC	41.7833944167612	-0.61647024772322	0.467423725248807	-1.31886811563764	0.187213207213832	0.425837675806754
PSPPH_1408	94.359831229233	0.313006677440798	0.322545492359085	0.970426451014644	0.331833969321799	0.59130815670453
pdxH	29.4183124691877	-0.0757650721613471	0.570039256014398	-0.132912025552558	0.894262956271535	0.951419743657562
PSPPH_1410	38.1573344981317	-0.304158817736354	0.502759256700131	-0.604979050475779	0.545192916584131	0.762011505655889
PSPPH_1411	107.370964558403	0.535676401404779	0.30622397160717	1.74929610700744	0.0802398485565863	0.251481125358525
PSPPH_1412	36.7551134548593	-0.149915878221014	0.499484909515764	-0.300140955942699	0.764069640137585	0.889409301812278
PSPPH_1413	14.3714062644961	0.474515070147571	0.812855450020404	0.583763164946067	0.55937966374019	NA
PSPPH_1414	19.0889801505418	0.132257388613943	0.694680258655374	0.190385989764473	0.849006675439718	0.929387633551111
PSPPH_1415	27.4126608958078	1.96857655311679	0.662890274474554	2.96968688321336	0.00298103427698322	0.0215800959616394
PSPPH_1416	18.6257331407768	1.92132192467248	0.839236614370741	2.28936856635251	0.0220579469033191	0.102677569726851
PSPPH_1417	184.767883256382	0.784994152450266	0.255799396370283	3.06878813472236	0.00214928955543286	0.0164531821140033
PSPPH_1418	10.7923696521679	0.0861153447770012	0.915965688442611	0.0940159067785831	0.925096520922368	NA
PSPPH_1419	72.0512497383959	-2.02856773466732	0.364372069946518	-5.56729755649238	0.0000000258720383775964	0.000000861538877973959
PSPPH_1420	8.36183673643259	-0.734163140964307	1.05016196140861	-0.699095156693309	0.484492565128637	NA
PSPPH_1421	188.954973530568	0.682868549462552	0.240595133458925	2.83824755573925	0.0045361985799967	0.0305935013091423
PSPPH_1422	9.1229661069998	-0.00201500457262278	0.987162598773725	-0.00204120838362987	0.998371352476289	NA
PSPPH_1423	7.38392879094978	-0.394400335489089	1.13993969877324	-0.345983507648279	0.729355109205466	NA
hopAK1	127.371662055704	-2.09506799505211	0.281192047205432	-7.45066589142014	9.28702814981789e-14	8.78669121580122e-12
PSPPH_1425	81.3771924204039	-1.44183267960502	0.343328275307305	-4.19957452765714	0.0000267417001624048	0.000389289012200254
fadD1	32.1665730056709	-0.845200989134076	0.529082282070814	-1.59748496174542	0.110157647194273	0.314871214726976
fadD2	73.7421411262592	0.17841037722467	0.393743714516972	0.453112953037324	0.650467408612877	0.831146485361248
hrpA	87.1195904472661	0.829473508307504	0.348501567438586	2.38011413952586	0.0173072762794842	0.0856999702761078
PSPPH_1429	77.3960860718692	-0.107188222541878	0.371936688617243	-0.288189430680726	0.773201738844342	0.89336433226554
PSPPH_1430	33.6904141355039	-0.0398057516308231	0.541812672316331	-0.0734677383248485	0.94143391576325	0.973044316695575
PSPPH_1431	31.6315765173374	0.241161421749444	0.552517270403475	0.436477617384406	0.662490235241828	0.836440181721139
PSPPH_1432	28.1073513648125	1.05220975708387	0.600891900463877	1.75107994677842	0.0799321399197969	0.251481125358525
ppiA	36.8554703312421	0.221993989467	0.530080279406062	0.418793149059868	0.675367312160334	0.845081502862907
catD1	12.0929519928936	0.501045568067433	0.898372524366982	0.55772583697446	0.577031611967058	NA
PSPPH_1435	18.6937485083541	1.18131039873636	0.75224077476223	1.57038868188147	0.116324713945796	0.325855981021663
PSPPH_1436	22.5821390194519	-2.23068755200535	0.650518880205163	-3.42908963887693	0.000605609475267316	0.00597534682263752
PSPPH_1437	2.26431239406778	0.128288955453191	2.01268728908027	0.0637401329800294	0.949177148205121	NA
PSPPH_1438	24.8250955497327	0.848442797035615	0.66654324659392	1.27289984764111	0.203053583339079	0.44933802240547
PSPPH_1439	10.0957698512331	0.25048399081413	0.956281156803434	0.26193550822587	0.793371163457422	NA
PSPPH_1440	26.013187044764	-0.0842506452975108	0.615643958356379	-0.136849625751936	0.891149656928669	0.950906823626752
PSPPH_1441	0.891925024798606	2.29407611620538	3.21151755246831	0.714327752760435	0.475024534963389	NA
PSPPH_1442	2.55092410390976	-1.13990058374412	1.89235329296261	-0.602371971440663	0.546926562847329	NA
hopAF1	8.85982487960319	1.53675743968246	1.2374482805794	1.24187609599564	0.214282280899214	NA
PSPPH_1444	5.86764373645476	-0.233371691681018	1.23688562139455	-0.188676857135665	0.85034609111681	NA
PSPPH_1445	0.429178619902085	-1.96619411004553	4.45334098874669	-0.441509894484608	0.658843899991662	NA
PSPPH_1446	5.40887012168648	-0.899000874877044	1.26829899610725	-0.708824084570217	0.47843364985117	NA
PSPPH_1448	4.56867979903369	1.84534810335306	1.7002120421281	1.08536350621497	0.277760688919887	NA
PSPPH_1449	17.4964302851917	-0.479183411542286	0.712342546560725	-0.672686776686077	0.501146581894738	0.729352103755263
PSPPH_1450	0.927899446105067	2.35909727906245	3.20806502343936	0.735364545863619	0.462117508074619	NA
PSPPH_1451	5.73420606726085	0.123297791277087	1.32907055153648	0.0927699369567317	0.92608633482007	NA
PSPPH_1452	2.75925979418697	3.93308788508786	2.32514917662383	1.69154217055389	0.0907333007117064	NA
PSPPH_1453	6.53092736592802	1.06269412335694	1.3917062236016	0.763590839312907	0.44511111005861	NA
PSPPH_1454	0.674711707188069	1.90321584742259	3.96209275451176	0.480356207020983	0.630974128324255	NA
PSPPH_1455	8.68967088290001	-0.844732284815013	1.02263498742534	-0.826034993132569	0.408784241727783	NA
PSPPH_1456	8.58189143305009	0.0295311131924843	1.02675301421111	0.0287616522997736	0.977054685249331	NA
PSPPH_1457	0.994691837980029	-1.26772975144143	3.02783159011881	-0.418692293051769	0.675441028888582	NA
PSPPH_1458	1.16430329252485	0.884726485846616	2.76807370042863	0.319618110496703	0.749257843794627	NA
PSPPH_1459	7.91494217695646	0.334111476740526	1.10666289738337	0.301908989205755	0.762721442941297	NA
cpxR	9.25660314023816	0.237968275276248	0.993867324274166	0.239436662685373	0.810767003911109	NA
PSPPH_1461	6.15312403517545	0.266908986084109	1.21247281078327	0.220136058895772	0.825765192598912	NA
srmB	82.2583678673302	0.308719422288104	0.363286422223261	0.849796203223849	0.395438400906135	0.653665691862114
PSPPH_1463	7.58960623138209	-0.331814222880333	1.10788448006713	-0.299502546384825	0.764556629416501	NA
PSPPH_1464	20.4068469886331	-1.25279901899162	0.658096515678113	-1.90367064578774	0.0569530917410549	0.203109821148822
PSPPH_1465	13.9495391181111	-0.464945273331955	0.802671018795038	-0.579247615081365	0.562422106680222	NA
PSPPH_1466	17.9318445174645	-1.25638582019848	0.700710754173766	-1.79301632337573	0.0729703140267926	0.241481883934628
PSPPH_1467	10.9415153527127	0.323698447829311	0.925042508864706	0.3499281867885	0.726392592754822	NA
PSPPH_1468	39.6857605336502	-0.686740715341785	0.488540004287335	-1.40570006409931	0.159813207928601	0.396039428764458
PSPPH_1469	14.7145530147121	-0.884979034187828	0.859752405183736	-1.02934173705359	0.303319117080573	0.56643876037344
PSPPH_1470	20.1871714847356	-0.855504924074384	0.679629009765509	-1.25878223528092	0.208108998610969	0.455854560275484
PSPPH_1471	13.7246188993811	-1.18010425845484	0.813702977660186	-1.45028873047539	0.146978020364916	NA
PSPPH_1472	26.9590017944876	-0.124427295246403	0.591562127181811	-0.210336817603879	0.833404801668591	0.924181110887775
def2	30.3904621605738	-0.317149005314281	0.590106413044567	-0.53744375303091	0.590961127727941	0.790166863677289
PSPPH_1474	8.2401703230674	0.200205213043197	1.0488964917207	0.190872230599955	0.848625696934625	NA
PSPPH_1475	31.3063876863191	-0.0999376143091067	0.547501015007201	-0.182534116960116	0.855163582613202	0.931761056884077
PSPPH_1476	6.24838001079532	1.33047783687312	1.28028546962207	1.03920404350591	0.298709850341951	NA
cdd	7.99625563908608	1.79943355460478	1.1869347841158	1.51603405569183	0.129510741306793	NA
est	16.1151130391007	-0.371047839045867	0.748440916455297	-0.495761029211488	0.620063023115035	0.809554058892395
PSPPH_1479	24.1689762792206	0.0992407160768711	0.631503284730785	0.157149960224163	0.875126664133991	0.943809072778975
PSPPH_1480	68.6146259098598	-1.56941852609064	0.370266573056197	-4.23861790476141	0.000022490005895799	0.00033659199835061
PSPPH_1481	12.6942958182086	-0.143207795122939	0.840995704144228	-0.170283622635936	0.86478709040328	NA
PSPPH_1482	54.2275921881061	0.112744364383668	0.41957342310751	0.268711882532128	0.788151407063855	0.90280088800409
PSPPH_1483	12.8557623284524	-0.270331491585546	0.903283752384792	-0.299276380065327	0.76472917514182	NA
PSPPH_1484	113.797416910581	-0.882368813820904	0.301604355576567	-2.9255837905063	0.00343810574955814	0.024424303244861
PSPPH_1485	24.7660596862683	-0.900406897525508	0.601174363985438	-1.49774666297533	0.134199083185942	0.355013389548888
PSPPH_1487	2.49453617809174	3.78439694352567	2.29530787126919	1.64875352491737	0.0991981397084868	NA
PSPPH_1488	4.68165171422762	1.10530060225362	1.5190803222728	0.727611691131583	0.466851321872031	NA
PSPPH_1489	5.22890645057315	-0.607341410771842	1.29755778857216	-0.468065018853739	0.639738094058795	NA
PSPPH_1490	0.875141132301388	0.269226141780107	3.05411727777256	0.0881518675590808	0.929755972443799	NA
PSPPH_1491	1.60899057973341	0.596904303126236	2.69206565616539	0.221727245678129	0.824526219003355	NA
PSPPH_1492	2.90177445475865	0.108096780997752	1.73133625443135	0.0624354631984854	0.950216054488696	NA
PSPPH_1493	9.46409834801957	3.13834895960513	1.33255068619099	2.3551441548358	0.0185155212796587	NA
PSPPH_1494	12.3540853120671	0.607820400186319	0.91610205911757	0.663485464459929	0.507019685804238	NA
PSPPH_1495	35.0363980787398	-0.46733979432537	0.514626785610403	-0.90811401076035	0.363817988815002	0.623248386837003
PSPPH_1496	58.8137363131809	-0.151903312975373	0.402618121250877	-0.377288812792208	0.705958985048427	0.863883663835098
proX	12.4176571322152	-1.47472175137206	0.883495359204931	-1.66919015024503	0.0950797015248432	NA
PSPPH_1498	5.91912682506769	-0.179072625818502	1.22847330357046	-0.14576843086296	0.884104198181885	NA
PSPPH_1499	23.5596901741357	-0.134050224400723	0.624103266616736	-0.214788531916215	0.829932194440831	0.922300823501375
PSPPH_1500	1.90708261677862	0.676772909137961	2.21961612491707	0.304905385008071	0.760438214294856	NA
PSPPH_1501	3.06225666843726	-0.422732868226857	1.7409938811086	-0.242811231454574	0.808151634468973	NA
PSPPH_1502	3.70383533332584	1.88547634598298	1.77074404863537	1.06479327005844	0.286969491306195	NA
PSPPH_1503	2.80411184282675	-0.719942720321254	1.79088436292465	-0.402004023947996	0.687681064853353	NA
PSPPH_1504	1.03066625928649	-1.01569646343515	3.15353720679484	-0.322081648901005	0.747390840199704	NA
PSPPH_1505	1.8530490777842	-1.62069778228773	2.12385659572215	-0.763091908159959	0.445408585518193	NA
PSPPH_1506	6.27748801347814	-1.37179339447144	1.19860418485261	-1.14449241193006	0.25241948300504	NA
PSPPH_1507	8.30936935125439	-0.791680608837538	1.02165131032085	-0.774902944713013	0.438397011978095	NA
PSPPH_1508	14.042444007394	0.0271982777196938	0.814650026906175	0.033386456541327	0.973366409757207	NA
asnB	20.0889200038408	0.174082429752415	0.676641060587092	0.257274410159754	0.796966945460047	0.907316214831438
PSPPH_1510	13.3469756175804	-0.291666297585985	0.818976135343257	-0.356135282823276	0.721739255280656	NA
PSPPH_1511	12.9511654186283	-0.252256045635735	0.830078447525047	-0.303894223959023	0.761208478432044	NA
PSPPH_1512	14.6243979398552	-0.731010521607785	0.787309944070578	-0.928491411944181	0.353152720579887	NA
PSPPH_1513	11.0645485558497	-0.424529288809206	0.902340881712842	-0.470475512539514	0.638015325295238	NA
PSPPH_1514	24.8785865465688	0.289536296010908	0.611567138393831	0.473433377684946	0.635904021564905	0.821055177043243
PSPPH_1515	30.4858226351705	0.578986685783335	0.561680578113148	1.03081129799489	0.30262931908641	0.56643876037344
PSPPH_1516	4.68655655143269	-1.02856444353636	1.36822090533775	-0.751753199738205	0.452199491062222	NA
PSPPH_1517	82.5991878668316	-1.1224247140211	0.357654590890484	-3.13829248277368	0.00169935215734594	0.013760103790789
recQ	46.1573242482089	0.201059070687775	0.452893262380548	0.443943611858887	0.657083352506083	0.834682253114808
PSPPH_1519	19.4656358352907	0.265655472094383	0.700346065350717	0.379320289264921	0.704450034831477	0.863823509963351
PSPPH_1520	63.2657461006355	-0.0957999416813751	0.391223441679705	-0.244872703103018	0.806554998097573	0.910840132767029
PSPPH_1521	2.4366214135501	0.438243293324043	1.92589808665481	0.227552691578427	0.819994001689974	NA
aer1	29.5893043261893	-2.13801730861589	0.572543188269579	-3.73424634581315	0.000188278138295929	0.00219661016551864
PSPPH_1523	9.03207834911052	2.02568643364542	1.15909860847469	1.74763943191263	0.08052648281152	NA
PSPPH_1524	3.07776533574374	-0.393449567609243	1.66599311734245	-0.23616518190475	0.813304496205904	NA
PSPPH_1525	26.1530759252556	-0.11824896954305	0.607035630477269	-0.194797411562282	0.845551548748077	0.926975031220114
PSPPH_1527	1.63470434905238	1.50257913742714	2.41595313912584	0.621940514115607	0.533980983721473	NA
PSPPH_1528	1.38151661013538	1.19680168743063	2.56078923922362	0.467356574722827	0.640244785964017	NA
PSPPH_1529	1.18746661146233	-0.385071432325803	2.777702047617	-0.138629495073511	0.889742934652563	NA
PSPPH_1530	6.76339773731215	-1.04549464012631	1.14822544480144	-0.910530806349711	0.362542642820585	NA
nadA	89.6676555705015	-0.949469266816989	0.350800072489427	-2.70658229936827	0.0067979730302336	0.0419208336864405
PSPPH_1532	81.8870853212742	-0.457099753214572	0.337928961700679	-1.35265042366936	0.176167335501455	0.416061005115666
PSPPH_1533	12.0215004546626	-1.18459395448827	0.945411779952599	-1.25299258969214	0.210208403536868	NA
PSPPH_1534	29.6277699366769	-1.25259470858667	0.588569839235332	-2.12820064007024	0.0333204517925186	0.136984079591465
PSPPH_1535	35.1049559884754	-0.340061070725492	0.508895176835491	-0.668234021866988	0.503984221507115	0.729352103755263
PSPPH_1536	57.6086486272121	-0.27913626281326	0.40859873036534	-0.683154993075178	0.494508908746094	0.723830622472304
dapA	180.16687681664	-0.109036520127225	0.253780527810891	-0.42964888231486	0.667451073022643	0.839751132794242
PSPPH_1538	136.024586362995	0.577738155952709	0.27920249109007	2.06924427392137	0.0385231700050309	0.153401681455011
PSPPH_1539	30.0386764621615	0.413941737372009	0.576793994686588	0.717659582424974	0.472967210040429	0.706822965098186
purC	125.574210737029	-0.562389488909738	0.289455181286986	-1.94292424274191	0.0520253123259595	0.19037834070928
PSPPH_1542	9.72268822852354	-0.875751359855579	0.975664544844443	-0.897594736308888	0.369401646281322	NA
PSPPH_1543	3.95418169323587	0.266025835750162	1.56738140182204	0.16972629344773	0.865225394896755	NA
PSPPH_1544	84.6007294369868	-2.58022477510107	0.35045330336907	-7.36253518028274	1.80449848513587e-13	0.0000000000149439312785882
PSPPH_1545	180.120799013923	1.32573566558735	0.274434148489828	4.83079701590596	0.0000013598758778986	0.0000309633276813835
PSPPH_1546	26.5692440787443	-0.389313659477896	0.581284074660021	-0.669747678371536	0.503018652333509	0.729352103755263
rnd	66.6144706648453	-0.277514815373741	0.376401977568062	-0.737283096031448	0.460950209729049	0.701697919267536
PSPPH_1548	6.1248042655	-0.10066796110275	1.19924088840753	-0.0839430693831891	0.933101695964498	NA
PSPPH_1549	23.2014727997947	0.495835196909392	0.657321578996524	0.754326668639634	0.450653092510242	0.693710642089145
PSPPH_1550	84.192792968931	0.0194982634364525	0.349376389549025	0.0558087610374039	0.955494155524995	0.978981340725989
PSPPH_1551	9.42587141666907	-0.773170540505629	0.983197804609044	-0.786383509891044	0.431642841252666	NA
PSPPH_1552	8.82246743364257	0.421611104456191	1.05189797158423	0.400809884461719	0.688560100926666	NA
PSPPH_1553	8.32600942968214	-1.68385651042242	1.06499295830307	-1.5810963793652	0.113856002471352	NA
copB	18.7254102619049	-0.248710955505048	0.715332345252486	-0.347685879375777	0.728076102453851	0.873835669534424
PSPPH_1556	51.3564429408446	-0.599328968727494	0.44036617789118	-1.36097865553061	0.173520434817499	0.413099587447557
crp	22.8686848671203	-0.0234383666753694	0.645242976354104	-0.0363248691334947	0.971023320321348	0.986201344009177
PSPPH_1558	78.4526448401221	1.02450837217868	0.370481204413699	2.76534507006909	0.00568626090864078	0.0369468269771196
PSPPH_1559	25.851979159765	-0.493905524006491	0.597341785186384	-0.82683906643561	0.408328284049386	0.664094352080319
PSPPH_1560	24.7764086023503	-0.475864057676223	0.606224028657386	-0.784964031746031	0.432474657498192	0.68005097722058
PSPPH_1561	19.7350289099405	-0.505220197118449	0.670092340674809	-0.753956084037122	0.450875592221227	0.693710642089145
PSPPH_1562	21.108338014088	0.868410621929671	0.689813393084632	1.25890658348399	0.208064075618572	0.455854560275484
PSPPH_1564	6.87911946693201	-0.0625681190078632	1.132390776401	-0.0552531160724562	0.955936813023523	NA
PSPPH_1565	12.8622855689622	0.147068871687381	1.94161691510012	0.0757455657414261	0.939621523876421	NA
cysK	59.2028135953803	0.38376856869127	0.403934961824081	0.950075148133393	0.342074069852233	0.599529817162071
PSPPH_1567	81.152434706439	-0.522025908885589	0.358514446131832	-1.45608054157357	0.145370355955523	0.374880480947592
PSPPH_1568	16.3794901765955	-0.212832213669328	0.792448214860807	-0.268575548128039	0.78825633089246	0.90280088800409
aas	51.6505621877615	-0.576158036675143	0.429022481440111	-1.34295534989481	0.17928643217686	0.418596893355964
PSPPH_1570	12.5213979297633	1.93427060817093	0.994553914868434	1.94486249488728	0.0517915300453219	NA
PSPPH_1571	50.7730530559515	0.784010475049812	0.444141086128731	1.7652284364941	0.0775253812490222	0.248230307268504
PSPPH_1574	6.88824870779821	0.557182259880835	1.16837007816905	0.47688850501375	0.63344151782653	NA
PSPPH_1575	34.2864348601559	-0.0851473994261746	0.544725879033821	-0.156312381517838	0.875786797263373	0.943809072778975
PSPPH_1576	5.99887413338109	0.781169861832947	1.31433571131518	0.594345763496964	0.552280876023944	NA
PSPPH_1577	12.5464775923429	0.573063534749913	0.905079318823657	0.633163881696833	0.526626629261943	NA
PSPPH_1578	7.47422767987614	0.453950091100694	1.11456867460186	0.407287681275315	0.683796709355079	NA
PSPPH_1579	20.6967870696654	-0.0322349576111284	0.672138850145762	-0.0479587775712382	0.961749095512123	0.980781880397635
PSPPH_1580	4.03407611610528	0.453117055778262	1.54336002621609	0.293591286596417	0.769070234797612	NA
PSPPH_1581	7.81487292871254	0.623962532529314	1.13723169975429	0.548667903527598	0.583233376688138	NA
PSPPH_1582	196.728264609659	0.559404722530741	0.237819316539859	2.35222575974809	0.0186614448415625	0.0903892528325865
PSPPH_1583	7.62621475942794	1.91191267100458	1.26319134452001	1.51355745057853	0.130138119718969	NA
PSPPH_1584	7.91474281291201	-0.198794393001819	1.08980839249342	-0.182412242712673	0.855259218694716	NA
PSPPH_1585	10.0458562169229	-0.812621708899617	1.06098560700882	-0.765912094878079	0.443728608776073	NA
PSPPH_1586	9.96978746962575	-0.177037372945988	0.948952902103505	-0.186560758235269	0.852005036868164	NA
prc	392.873134778526	0.99342396655552	0.188561021026035	5.26844817210848	0.000000137581874395806	0.00000398389253685245
PSPPH_1588	86.3444663137202	0.684104803971344	0.352252739297474	1.94208512142648	0.052126796391869	0.190488046073991
PSPPH_1589	36.610806729346	0.711985211234838	0.546527909916366	1.30274263823744	0.1926626400095	0.433294516495786
PSPPH_1590	11.7673839691553	-1.83638583534421	0.884316348745325	-2.0766164031115	0.0378369777371008	NA
PSPPH_1591	6.32395846542258	-0.663364388937823	1.18137808973243	-0.561517430112548	0.57444485143404	NA
PSPPH_1592	1.82620389734394	0.960772278053548	2.36674275706643	0.405947065934797	0.68478149474332	NA
PSPPH_1593	8.16552721600353	-1.50834098740497	1.13006482575359	-1.33473846192772	0.181961960601302	NA
PSPPH_1594	51.860484656252	-2.17873459678605	0.427014260602349	-5.10225254236874	0.000000335634456180301	0.00000912377746188084
PSPPH_1595	2.49306158885655	0.374615109505542	1.93477677863884	0.193621875991861	0.846471967771343	NA
PSPPH_1597	1.36345749244742	-1.74151622299566	2.60913319643543	-0.667469267331734	0.504472433946457	NA
PSPPH_1599	74.5159410856125	-0.000646808116177668	0.377317913264041	-0.00171422583831858	0.99863224633975	0.999382533527082
PSPPH_1600	3.89901674312017	0.717115107580585	1.59342984966511	0.450044981730008	0.65267800665114	NA
PSPPH_1601	58.8913422114002	-0.662691901665738	0.394821105306206	-1.67846118852178	0.0932571010906431	0.279647173855111
PSPPH_1602	1.10389032709015	0.789063937492063	3.04892685946766	0.258800546507643	0.795789136186174	NA
rluA	15.1787151583823	1.00442313526981	0.820339670740408	1.22439907649871	0.220801717532046	0.47019646323371
minE	13.4365222881055	1.92450338514749	0.958927489519265	2.00693316875533	0.044756779524565	NA
minD	195.514941937771	-0.261536734837935	0.227796268079869	-1.14811685477761	0.250920327066224	0.506402841897289
minC	43.7328668958926	-0.608840880431574	0.494366505784444	-1.23155770730359	0.218114347584323	0.467463090880642
htrB	17.2950132630265	0.391121948367528	0.751152198745558	0.520696004113029	0.602578558463037	0.798809504369816
PSPPH_1608	25.62749368373	-0.449735455016314	0.619963251298839	-0.725422763484943	0.468192712257522	0.704390622068655
PSPPH_1609	0	NA	NA	NA	NA	NA
PSPPH_1610	3.5224526229523	-0.534714467348635	1.60497298929923	-0.333161038169312	0.73901272670747	NA
PSPPH_1611	2.57025844678846	1.25413473354748	1.98837290847206	0.630734168728539	0.528214353739079	NA
PSPPH_1612	0.759563216750993	2.04952352297624	3.41526482630673	0.600106763958504	0.548435085023847	NA
PSPPH_1613	3.06897927299144	2.56381009299412	1.99869987374209	1.28273890776508	0.19958356385299	NA
PSPPH_1614	6.33152155247256	-0.619044873883647	1.18936637088131	-0.520482913456634	0.602727033916156	NA
PSPPH_1615	3.17812551261314	-0.275238903872894	1.68782899811052	-0.163072742665885	0.870461160697435	NA
PSPPH_1617	16.3936713692228	-0.984864262651962	0.734243874844183	-1.34133126117118	0.179812924400282	0.419458520667558
PSPPH_1619	18.4127938541185	-0.312780499511542	0.698330713044014	-0.447897383960296	0.654227256481666	0.834304170065658
PSPPH_1620	25.867344013002	-0.815177245434075	0.58484097105342	-1.39384428550854	0.163364631711782	0.401109104958698
PSPPH_1621	97.7852325111373	0.599168092442279	0.337217278158324	1.77680128288375	0.0756009407438799	0.245311700537998
PSPPH_1622	20.097993694732	0.544060181480587	0.695373640913952	0.782399776853075	0.433979664912181	0.680471940745174
PSPPH_1623	29.2748528271433	-0.214537675867963	0.573721371709945	-0.373940533587837	0.708448559015569	0.864733534372347
PSPPH_1624	15.4679328685807	0.863708677556131	0.812337307587992	1.06323896426802	0.287673596522357	0.547793038695897
PSPPH_1626	38.1900850472247	-0.454110914497812	0.491233039900908	-0.924430723530761	0.355262104690552	0.614727184861643
PSPPH_1627	13.2446435470939	0.791368944561059	0.858256174697517	0.922066124184854	0.356494085618852	NA
lpxK	18.2406841986806	-0.110345551457173	0.702583357571033	-0.157056881960111	0.875200018981716	0.943809072778975
PSPPH_1629	4.79732119435904	0.320557765663699	1.37239385549799	0.233575634559644	0.815314445347855	NA
kdsB	35.7460733635881	0.523891336340159	0.544549658661877	0.962063473930951	0.336017720538583	0.593033908895997
murB	30.6837898739968	0.763213947038149	0.57686329628133	1.32304126810997	0.185821654369665	0.424553076535839
PSPPH_1632	199.69459585942	0.0455878097573244	0.231457547388726	0.196959702855405	0.843859072488706	0.926975031220114
rluC	27.9942356355491	0.853970371085639	0.608054226360404	1.4044312728442	0.160190463891951	0.396605386438808
PSPPH_1634	12.1380556550663	0.870757091506923	0.899600400244134	0.967937643503289	0.333075512861994	NA
sppA	61.5120696026689	0.17890850286411	0.407046374736509	0.439528549983824	0.660278599718907	0.835620992708394
maf1	18.9965133044404	-0.422205010364831	0.709974592744443	-0.594676224585413	0.552059917303146	0.765087528350142
PSPPH_1637	136.70326138258	-2.10629973069547	0.274122362957079	-7.68379386480506	1.54445106839425e-14	1.52385838748233e-12
rpmF	9.32084508173164	-0.597372025849281	0.979055527034026	-0.610151323754817	0.541761570894649	NA
plsX	56.9708110850267	-0.746129730063347	0.42055139172827	-1.77417016026769	0.0760350083857292	0.246120610376163
fabD	148.652236215389	-0.981201198897492	0.259823699217985	-3.77641147382129	0.000159104071601125	0.00192660566702453
fabG	191.7708032805	-0.489862581542261	0.234663688491847	-2.08750908455648	0.036842140726196	0.148259007393635
acpP1	309.642606642843	-0.588557305757509	0.188270257671556	-3.12613002731567	0.00177123217755037	0.0142125377138379
fabF	444.999638635693	-0.87508663767879	0.172523213593392	-5.07228343045603	0.000000393070356316654	0.0000105771659517936
PSPPH_1644	50.504657890552	-0.0082668676527883	0.433509920259182	-0.01906961586449	0.984785570048744	0.993738166140096
PSPPH_1645	57.2192771159007	-0.628946616272712	0.420787699811535	-1.49468869112478	0.134995707061946	0.355013389548888
tmk	44.2199532686244	0.152641000552287	0.492092227467724	0.310187790077012	0.756418155040544	0.886162173743532
holB	48.2151845815221	-0.56041160529385	0.434923748974448	-1.28852840668118	0.197562087011997	0.441902098908448
pilZ	21.1666978335231	-0.284543942352597	0.660302013926476	-0.430929993171701	0.666519274206416	0.839751132794242
PSPPH_1649	62.2957477208032	-0.0641450392377282	0.393604899191229	-0.162968091529176	0.870543558035352	0.942351905163014
PSPPH_1650	10.1867654085858	-0.679621915041533	0.959075586895342	-0.708621848296192	0.478559174382995	NA
PSPPH_1651	51.4625091223222	-0.706539958102185	0.420792034286121	-1.67907160909269	0.0931380885888346	0.279647173855111
PSPPH_1652	7.28145290639384	0.386940805601076	1.12284442882231	0.344607672860716	0.730389336653196	NA
PSPPH_1653	17.3596086948324	-1.87661413205387	0.722499417427503	-2.59739189650235	0.00939346831447915	0.0525718478776732
PSPPH_1654	52.4288811906268	-0.763554242855957	0.417146327209871	-1.83042302676635	0.0671867070589651	0.228297688271789
PSPPH_1655	192.493138841936	-0.202428034053825	0.264607646517451	-0.765012034678578	0.444264378364598	0.688682100346445
truA	21.2485641500095	-0.954228777662604	0.646485605511514	-1.47602478620943	0.139937238420404	0.364767909150641
trpF	23.1878837766169	-0.532637147166357	0.646152196591737	-0.824321498829318	0.409756906075389	0.664794395727671
accD	88.7398742360583	-1.4346467223701	0.348879441919343	-4.11215609173604	0.0000391981121686733	0.000558415886723774
folC	36.8139113174758	-0.956310421680855	0.506947499968857	-1.88640918781452	0.0592398354077338	0.208749896198681
PSPPH_1660	23.6846360096893	-0.370484546710016	0.64944768633671	-0.570460953983499	0.568365097766266	0.778070205780746
cvpA	15.1122240073313	-1.35335748721758	0.770230783388823	-1.75708049639764	0.0789040895954641	0.249941135175168
purF	249.494990918909	-0.387853425866818	0.209502543453437	-1.85130652579891	0.0641254678049845	0.220142069887215
metZ	140.469459427598	-0.143624762371824	0.267379763220164	-0.537156442365317	0.591159555871271	0.790166863677289
PSPPH_1664	55.8247592625223	-0.158940903860595	0.406833341633839	-0.390678166205085	0.696035139635805	0.858228462384384
PSPPH_1668	41.2203793995763	-0.778936840498301	0.483269697288196	-1.61180567469717	0.107004232948161	0.308839952951138
ilvA1	34.485634297855	0.950951719095151	0.552152700837374	1.72226218879845	0.0850220338800631	0.261547616864901
PSPPH_1670	19.9173992173658	-0.793035229985578	0.664623143643318	-1.19321037428569	0.232786992701294	0.484487928559569
PSPPH_1671	15.8399849569485	-0.851765903277547	0.748864502341615	-1.13740990608337	0.255366968059069	0.512668531481736
fadH	45.2603865867418	0.231262138193109	0.46688905390663	0.495325680176167	0.620370246500399	0.809554058892395
PSPPH_1673	13.7673159252418	-0.500276334306415	0.81157221125654	-0.616428615183667	0.537611672229016	NA
PSPPH_1674	4.57485986142952	-0.2061425347588	1.40676067959643	-0.146537032025901	0.883497458096463	NA
PSPPH_1675	1.38024138494464	0.160647991661927	2.62949730349637	0.0610945641390532	0.951283898254487	NA
lpxH	35.8807050055903	-0.571814620072524	0.532183603905917	-1.07446869064687	0.282612670136028	0.54398855003062
ppiB	100.675841492202	-0.379968861394522	0.318216497336013	-1.19405770780421	0.232455395186145	0.484176053773175
glnS	148.896796417543	0.237609901970646	0.270863992367559	0.877229564157838	0.380361961119626	0.640253202688739
cysS	83.4837381781369	0.424531688042776	0.348712863755847	1.21742479893146	0.223442632430649	0.473172633382551
PSPPH_1680	16.8618651534827	-0.349184116586829	0.734859070679845	-0.475171540393161	0.634664710318314	0.819954795483991
PSPPH_1681	5.14547728075699	-1.6213717488791	1.35701491725442	-1.19480760915991	0.232162206716983	NA
PSPPH_1682	2.69221578877913	-0.897690901773098	1.75607625169046	-0.511191299870349	0.609217110139559	NA
PSPPH_1683	2.35701791930617	1.55341022810117	2.16108203206019	0.718811320003566	0.472257181932523	NA
PSPPH_1684	9.97700737856182	-1.45128793196749	0.950852316693168	-1.52630214649391	0.126934634344831	NA
PSPPH_1685	6.03195492619215	-2.08970091765827	1.2176520426363	-1.71617247332327	0.0861304797468299	NA
PSPPH_1686	47.0796428130796	-0.92121105558927	0.444338873344039	-2.07321733670599	0.0381520576556383	0.152379432675593
folD1	52.0212861231609	0.193303084333309	0.426658006572876	0.45306329977495	0.650503161403229	0.831146485361248
PSPPH_1691	11.4912289748587	0.0506812550074245	0.912803063163569	0.0555226609689222	0.955722076951207	NA
PSPPH_1692	3.86417373293499	-0.799167141227719	1.4854018859967	-0.538014088147922	0.590567322455654	NA
PSPPH_1693	7.25599075060774	2.68604091193128	1.50811549880843	1.7810578261768	0.0749030044858092	NA
PSPPH_1694	33.2100503673263	-0.780369075974343	0.52565986524094	-1.48455137547291	0.137662704219699	0.35954259219733
PSPPH_1695	37.4318952212185	-1.41425560851407	0.524303221347324	-2.69740018930227	0.00698832308130737	0.042699295157346
PSPPH_1696	15.7161182830277	-1.63973155749719	0.752994390391579	-2.1776145724598	0.0294347437123907	0.125462651599694
tig	423.36777704823	-0.10033616151527	0.180189671696491	-0.556836363430831	0.577639236578563	0.785244224450309
clpP	202.571876220075	0.0639245524731169	0.231420204989933	0.276227188010215	0.782373576273781	0.899354534062878
clpX	709.657181334954	0.265990849240603	0.141427504213152	1.88075757060463	0.060004904296195	0.210887948608263
lon1	1006.25871961996	0.237433247906693	0.129633427975733	1.83157424450072	0.0670148769352416	0.228004638768178
hupB	307.923564167314	0.303051167824399	0.193925356516496	1.56272069454012	0.118118304646321	0.328385817055448
PSPPH_1702	368.562632280459	0.813745758492248	0.182116105081072	4.46828004656696	0.00000788510338301567	0.000135522034918411
fabI	163.884283854825	-0.0907089850483151	0.247256156379111	-0.366862392333048	0.713721665016726	0.867406257118867
PSPPH_1704	56.8837033541943	-1.07570552003389	0.400052219360214	-2.68891276682385	0.00716851493668989	0.043402099525777
PSPPH_1705	15.6459872077639	-0.340644628380806	0.759259992620916	-0.448653467443903	0.653681657086582	0.834007631455295
PSPPH_1706	16.870938844374	0.112275597583461	0.741327069697922	0.151452175662776	0.879619033867984	0.945643707112312
PSPPH_1707	35.4935429780049	0.367967555459274	0.5183156894718	0.709929417406329	0.477747906994881	0.71081298437422
PSPPH_1708	18.2817072712616	-0.232009215923985	0.7124370407996	-0.325655745893828	0.744684830107871	0.878275961919394
mltD	90.2727040931747	-1.33644891988126	0.340469780560111	-3.92530848900203	0.0000866186600057575	0.00112015587502591
PSPPH_1710	23.4271290020436	-0.329817566001384	0.656211670482517	-0.502608503989066	0.615239549171586	0.806593582181646
PSPPH_1711	45.5511182012681	0.0486424061779735	0.474592206917903	0.102493057131863	0.918365323435603	0.960456268346255
rnhA	21.3158435340679	-0.166236420065289	0.655244669448896	-0.253701293297212	0.799726334835712	0.909291914640348
PSPPH_1713	17.2857402080908	-0.291437881085411	0.727270318557158	-0.400728413698498	0.688620088948974	0.854440576134171
cysE2	4.44377327857265	0.10463703743329	1.48185014722363	0.0706124284087272	0.943706218666093	NA
dnaQ	46.0246192620474	-0.0718633029612749	0.454275396506821	-0.158193253506292	0.874304519739754	0.943809072778975
PSPPH_1716	11.4836658878087	0.0483259934196685	0.887115981692223	0.0544753948942324	0.95655641150403	NA
PSPPH_1717	9.67778393039532	-0.898011808359608	0.952662378985791	-0.942633852420661	0.345868218213658	NA
PSPPH_1718	39.3159807350501	0.515674360107561	0.512156871458736	1.00686799073652	0.313998215973207	0.576492934081753
PSPPH_1719	37.4229194283311	-0.194162201416193	0.5214670410587	-0.372338395581048	0.709640914818834	0.864733534372347
acdA	54.4503966991495	0.384940430207151	0.421993217330728	0.912195775662105	0.36166566730383	0.620430056619581
PSPPH_1721	76.5099026555461	-0.214236400610799	0.357314402398309	-0.599573930333722	0.548790225580576	0.763434548797209
PSPPH_1722	15.1848985212647	-0.46628289498096	0.80929402799678	-0.576160059076595	0.56450699931958	0.775978661603385
PSPPH_1723	16.3088198596599	-0.996714883925316	0.73227154233536	-1.36112743197229	0.173473421978153	0.413099587447557
PSPPH_1724	6.53739835694932	0.146056768800681	1.20404984578469	0.121304586609946	0.903449787259046	NA
PSPPH_1725	3.94922460654236	0.41073563576088	1.56216737213449	0.262926779221913	0.792607015439803	NA
PSPPH_1726	32.7174180389382	-1.10127520182538	0.539204841422955	-2.04240599717007	0.0411112753602574	0.160352031566216
PSPPH_1727	5.2971734316833	-0.156082352805788	1.2901816521691	-0.120977036484263	0.903709223816747	NA
PSPPH_1728	11.8509569530409	-0.550531446229678	0.886172560019447	-0.621246325001979	0.534437563692116	NA
PSPPH_1729	33.8027416317599	0.688412056260223	0.537620990176168	1.28047838317221	0.200376942512463	0.445579444785644
PSPPH_1730	14.8469637717616	0.819083049367272	0.829921659235811	0.986940201225114	0.323671954756056	0.584584466081446
PSPPH_1732	1.30191311589145	2.83356073085898	2.77886383690563	1.01968318606581	0.307878738436067	NA
PSPPH_1734	11.0995909300793	0.521336193766845	0.917597213435155	0.568153636621399	0.56993065001097	NA
PSPPH_1735	1.92897071052537	-1.52801677371734	2.27529517276886	-0.671568591189803	0.501858379326474	NA
PSPPH_1736	11.9117686465645	0.203285589809265	0.898067417205145	0.226358941338619	0.82092225922679	NA
PSPPH_1737	7.67868214460614	1.59100988084133	1.22905965834734	1.29449361553425	0.195494973160186	NA
PSPPH_1738	2.76543985658279	-0.0673128247862429	1.84062571208779	-0.0365706207102209	0.970827369130727	NA
PSPPH_1739	2.70134502964533	0.722517156010821	1.87822416873945	0.384681002425675	0.700473771978167	NA
PSPPH_1740	16.5823552409149	1.22321065507891	0.817763980901462	1.49579913477053	0.134706006910787	0.355013389548888
PSPPH_1741	1.05510480341472	-1.02962619753595	3.16254591866781	-0.325568774024212	0.74475064075948	NA
PSPPH_1742	3.53285708900925	1.33058817684143	1.73618897099808	0.766384419592596	0.44344760059838	NA
PSPPH_1743	15.0386986987037	1.14319314151244	0.828174388338588	1.38037731860535	0.167470499967992	0.407063332038987
PSPPH_1744	5.68556435765488	1.29369932412583	1.37669020261724	0.939717099508923	0.347362691681826	NA
PSPPH_1745	5.95028797375011	1.40026268821236	1.36150039812906	1.02847027451227	0.303728666569075	NA
PSPPH_1746	21.1185986660754	0.789150143363351	0.678973504409969	1.16226942323637	0.24512604275205	0.501163298458528
dehII1	7.62862139573996	1.1137784367932	1.14794966714187	0.970232814794269	0.331930457461397	NA
PSPPH_1748	3.5224526229523	-0.534714467348635	1.60497298929923	-0.333161038169312	0.73901272670747	NA
PSPPH_1749	83.0966967180267	1.25363170595774	0.369277847545651	3.39481968466241	0.000686738133440545	0.00655724153220649
PSPPH_1750	24.8662624363832	1.07441809503047	0.639597738486055	1.67983410568906	0.0929895973756446	0.279598518519997
PSPPH_1751	47.7179247318693	0.635210638329861	0.454496042343502	1.39761533467827	0.162228610929014	0.399793727580845
PSPPH_1752	11.7840207470965	-0.914395549554794	0.863462116727138	-1.05898745508455	0.289605492982396	NA
PSPPH_1753	10.0777107335451	-0.133993910629207	0.938175204783738	-0.142823973545638	0.886429203029925	NA
PSPPH_1754	6.94993689842365	0.823447916447983	1.17904565595063	0.69840206127053	0.484925787654595	NA
PSPPH_1755	0.192774773482306	0.115566906008363	4.92095527423604	0.0234846487253034	0.981263683651478	NA
PSPPH_1756	6.92819591923292	0.634335530328553	1.19764307047687	0.529653238068646	0.596352375216332	NA
PSPPH_1757	1.65261965267088	-0.76537686471096	2.41490210709718	-0.316939085216575	0.751289823968256	NA
PSPPH_1758	6.91268725192644	0.559862897748657	1.15884469464718	0.483121595443048	0.629009401290733	NA
PSPPH_1759	3.41821122053568	-1.33381864519129	1.58362140122455	-0.842258537400353	0.399643254099499	NA
PSPPH_1760	4.1368429292867	-0.561856629589134	1.52807237800465	-0.367689801659005	0.713104545764755	NA
PSPPH_1761	28.6639450182672	-0.437208318947551	0.558141942687958	-0.783328192183511	0.433434411964413	0.68005097722058
PSPPH_1762	7.05142848641433	0.0399195562758854	1.13151912266215	0.0352796125813284	0.971856780012768	NA
PSPPH_1763	21.7797213500857	-0.280413683343286	0.641963952003374	-0.436805964677923	0.66225207291497	0.836440181721139
PSPPH_1765	11.1251608853288	-0.0175364005601062	0.897679390955014	-0.019535260290926	0.984414108760156	NA
allA	4.00963757197705	0.448411543063087	1.54738655270284	0.289786377088414	0.771979670415952	NA
PSPPH_1767	21.8010565894756	0.667151161120924	0.678417394048861	0.983393360744041	0.325413876650321	0.585787126739871
PSPPH_1768	4.40539222095416	0.963680980784924	1.52298397689386	0.632758450125233	0.526891393783517	NA
PSPPH_1769	11.3719169483171	-0.505438857994323	0.897361834942314	-0.563249782098003	0.573264808389775	NA
PSPPH_1770	12.5001020054661	-1.06363658129122	0.860189377788818	-1.23651443363016	0.216267403957962	NA
PSPPH_1771	39.5873560155155	-1.33483958257151	0.483331249580556	-2.76174897387642	0.00574926629985012	0.0371748675310697
guaD	23.5430107806153	0.610362429393557	0.728053830785556	0.83834794019968	0.401835318596789	0.659168281244978
PSPPH_1773	14.7441447090917	0.414096731894354	0.794183410892313	0.521411963804546	0.602079818984006	0.798809504369816
PSPPH_1774	76.4818988386144	1.41789507703757	0.396510384263921	3.5759342839652	0.000348979316181167	0.00367015318965581
xdhA	52.4488360275599	0.701678743492147	0.435178469558243	1.61239305842597	0.106876434448198	0.308805663091104
PSPPH_1776	23.0361876256906	-0.833850413835072	0.637730934502908	-1.30752699723596	0.191033792154775	0.431283069746035
smc	63.0067840391236	-0.264994438248566	0.385071677573148	-0.688169121963605	0.491346286308211	0.720388831439226
zipA	82.7899448306311	-0.392613267005895	0.375648584020668	-1.04516104600648	0.295948543765865	0.557989102332762
ligA	60.7474544341568	0.401912618660852	0.411062039220372	0.977741995887355	0.328201945517285	0.588774399231008
PSPPH_1780	14.6617914004219	-0.0169399722066132	0.783746370819476	-0.0216140997104726	0.982755786217045	NA
PSPPH_1781	5.64674855734146	0.032847914961459	1.25706094393155	0.0261307258968088	0.979153069703574	NA
PSPPH_1782	4.24879123282277	2.75504959548868	1.84943977977909	1.48966710114657	0.136311789023182	NA
PSPPH_1783	15.4272993009182	-0.803369739612654	0.753977217974063	-1.06550930248438	0.286645518211119	0.547008352804027
PSPPH_1784	9.86751796082621	-2.014022691809	1.00238371356328	-2.00923325524668	0.0445124024967221	NA
dnaZX	110.234359044571	-0.134959972604112	0.317464211843955	-0.425118698640745	0.67075014754409	0.842072758274014
PSPPH_1786	67.912856045502	-0.678961590066903	0.371951340363086	-1.82540433757847	0.0679400352295259	0.230270043068011
PSPPH_1787	7.66822542906076	-0.563259316421904	1.08308384748794	-0.520051441749688	0.603027721444269	NA
PSPPH_1788	30.4664327423168	0.487899722285952	0.562068263528363	0.86804353482472	0.385370500411919	0.643653299747556
PSPPH_1789	36.0158302407489	-2.17635975301725	0.517581655960847	-4.20486261047452	0.0000261240798250087	0.000384500268805654
PSPPH_1790	16.7653306521856	-0.0286564951231524	0.741190513951908	-0.038662792606938	0.969159238413763	0.985435195089414
PSPPH_1791	22.0378139262078	-0.72142278046276	0.648445474587353	-1.11254193102642	0.265905211939948	0.524719618228164
PSPPH_1792	19.6397206848322	-1.48385142560098	0.685482949579037	-2.16468028345888	0.0304121780191573	0.128193104814929
PSPPH_1793	16.4071165783311	0.0689948952965795	0.75442773285936	0.0914532861021448	0.927132422914345	0.965551514716112
PSPPH_1794	7.20802947454572	-0.514123570514017	1.1337706517547	-0.453463466988078	0.650215044218939	NA
PSPPH_1795	9.42238891921075	-0.0966237792380035	0.991560582166913	-0.0974461681674015	0.922372082261922	NA
pyrF	41.7380586764246	-1.28049403223836	0.484147576478846	-2.64484238783401	0.00817289756349703	0.0474829226088569
PSPPH_1797	24.9990692993243	-0.195381488880796	0.601376378418807	-0.324890527616848	0.745263926208846	0.878488097088657
PSPPH_1798	41.2379051982763	-0.195750936812519	0.486872961779769	-0.402057522555678	0.68764169305017	0.853944455925328
PSPPH_1799	43.8853049530217	0.027815522259896	0.4635859301022	0.060000790476458	0.952155005117095	0.977643315257685
PSPPH_1800	9.84689808055825	1.63505533722088	1.05858250801621	1.54457052222125	0.122450180928797	NA
PSPPH_1802	38.3032923410691	-0.351005207788173	0.506139837059902	-0.693494528759313	0.487999258179299	0.718776132834413
PSPPH_1803	20.5420501756877	-0.89251846680417	0.65744640723203	-1.35755318910607	0.174605505123183	0.414571359757719
PSPPH_1804	21.4593980411798	-0.711328681731949	0.647499633992306	-1.09857773562912	0.271952293462652	0.530755245263374
folE2	36.9473979356716	-0.302505727752446	0.51869563999695	-0.583204685804232	0.559755517136622	0.772236508364557
PSPPH_1806	41.6793626905875	-1.7103080820807	0.468300741735954	-3.6521575339401	0.00026004626989757	0.00281930133234774
PSPPH_1807	14.8913810777064	-0.508573690868407	0.788519715844376	-0.644972700934696	0.518944876733958	0.741184517393856
PSPPH_1808	61.7500731616978	-0.728797620757562	0.402816333679822	-1.80925538470554	0.0704113368066899	0.23624156329096
PSPPH_1809	46.645114301079	-0.0256794756317309	0.456040712466547	-0.0563096121239716	0.955095161618337	0.978981340725989
PSPPH_1810	8.73005283702966	0.409296951099369	1.13320583730977	0.361185000662402	0.717961154134254	NA
PSPPH_1811	5.96403112319591	-0.183892245204185	1.22974677782566	-0.149536675777535	0.881130171607665	NA
aroC	59.1437740206905	-0.0842445331321822	0.430793870729315	-0.195556480387151	0.844957326112933	0.926975031220114
PSPPH_1813	11.0132648312812	-0.0660398070318648	0.901619060895943	-0.0732457973617381	0.941610523209573	NA
PSPPH_1814	11.9350757795715	0.736505185463207	0.905487135246048	0.813380065596489	0.416000184912095	NA
PSPPH_1815	24.6920440849707	0.318996849893726	0.625242591509933	0.51019692872068	0.609913503660836	0.802771528533827
PSPPH_1816	19.5556437955915	0.478116397447709	0.704179348239801	0.678969638406509	0.497157099745096	0.726454801242598
PSPPH_1817	0.995967063170772	0.522901359968129	2.90142655632456	0.180222159622929	0.856978162394235	NA
PSPPH_1818	12.5245927990827	-0.170330365129378	0.851460241250861	-0.200045001372172	0.841445386364574	NA
PSPPH_1819	13.9124888356584	-0.304109088233122	0.804380745962013	-0.378066095887735	0.705381493894541	NA
PSPPH_1820	22.8984339882545	-1.36074258230206	0.625910318100116	-2.1740216496709	0.0297035093400662	0.126003421786523
PSPPH_1821	10.9296362974206	-0.856374433465568	0.899811969559494	-0.951725985468729	0.341235967185784	NA
gufA	6.64923886102196	0.715998826396767	1.2014678606827	0.595936728586248	0.551217495683607	NA
PSPPH_1823	12.1290735287561	0.0724307230302459	0.900622273643192	0.0804229754803305	0.935900854296173	NA
speE	61.5888317179059	0.0491778787754492	0.400842292826231	0.122686352352466	0.902355471460415	0.95206134744626
PSPPH_1825	67.8868796721624	0.820458793385851	0.397545196215401	2.06381262104675	0.0390354859522075	0.154205154328667
PSPPH_1826	4.48117003962587	-0.73572526884835	1.42059795462369	-0.517898302228121	0.604529226637226	NA
PSPPH_1827	39.0562543654144	-1.96699502062968	0.49366110329415	-3.98450476957597	0.0000676209990414503	0.000909809805284968
PSPPH_1828	42.3146174790108	-1.43415886083365	0.468589922323089	-3.06058408965273	0.00220905719155421	0.0167789569668308
PSPPH_1829	14.4130111943281	0.704678125308696	0.876858103110283	0.80363986237813	0.421604994472427	NA
PSPPH_1830	18.9691745308437	0.184490607569948	0.795675074522989	0.231866767575383	0.816641496792412	0.916013872612625
PSPPH_1831	10.1905388346696	-1.14553446300942	0.928359430568777	-1.2339342126439	0.217227419579543	NA
corA	28.6177099449733	-0.378640953741732	0.564996238592603	-0.670165441605276	0.502752331268352	0.729352103755263
PSPPH_1834	42.5798667240928	0.687771992258925	0.492978988035876	1.39513449650084	0.162975285315613	0.401109104958698
PSPPH_1835	18.1334020532126	-0.806152283873457	0.731202513417558	-1.10250206896253	0.2702434595251	0.529842117144701
PSPPH_1836	11.1583854922094	-0.764346704098454	0.883634293635589	-0.8650034404546	0.387036900446703	NA
PSPPH_1837	13.9017934409759	-0.90960607876119	0.80591060673184	-1.12866870241336	0.259037616811369	NA
PSPPH_1838	3.38881558971394	-1.44222790478277	1.70179135170307	-0.847476339176046	0.396729669844568	NA
cycA	8.58415425529265	-1.45423757323568	1.01045832995917	-1.43918609023139	0.150097805333509	NA
PSPPH_1840	3.78201978830956	-1.57122921511437	1.5514727831605	-1.01273398551899	0.311187240015694	NA
PSPPH_1841	15.4581205719733	-2.5577143600197	0.826007847676177	-3.09647707006098	0.00195835007483387	0.0153442488216395
PSPPH_1842	21.624641277994	-1.79899559068804	0.666401543772168	-2.69956696154217	0.00694297821516423	0.042617728030409
PSPPH_1843	39.6364324678164	-1.21207860332628	0.477279720356971	-2.53955605408865	0.0110993257578643	0.0603440894264294
PSPPH_1844	0	NA	NA	NA	NA	NA
PSPPH_1845	1.48555864850755	0.0731237567494553	2.46694569108018	0.0296414132722303	0.976353036796787	NA
PSPPH_1847	8.49689610941771	-0.940069503606955	1.02763865991508	-0.914786043262168	0.360303963147975	NA
PSPPH_1848	7.5498061345034	-1.20744948416527	1.07082955980446	-1.12758325833456	0.259495960364261	NA
PSPPH_1849	54.3155366902088	0.491735994430518	0.424827376460227	1.15749601291657	0.247069767327188	0.50320631510675
PSPPH_1850	13.4767314252716	-0.279893712465618	0.813848017882442	-0.343913981868355	0.730910976539296	NA
mfd	92.4792925520707	0.686829300012173	0.331161262339926	2.07400254232382	0.0380790747489683	0.152316298995873
gap2	108.714616105997	1.09315116969902	0.326092064623239	3.35227774083379	0.000801495676595299	0.00738818160017258
PSPPH_1853	6.58230265507754	0.121595610935978	1.16720023638607	0.104177164419078	0.9170287555065	NA
PSPPH_1854	39.0537715547303	0.560621334039084	0.49902169947572	1.12344079351275	0.261250332711611	0.519381258465472
PSPPH_1855	9.67297065777128	-0.0556252732575542	0.960447697773522	-0.0579159837506018	0.953815551301002	NA
sthA	177.202636938943	0.978085396331465	0.255569859460178	3.82707647293544	0.000129674237460679	0.00159931559534837
PSPPH_1857	40.9792145300209	-0.282807091799969	0.475823424229551	-0.594353025511275	0.552276019901397	0.765087528350142
PSPPH_1858	26.608848112065	-0.870377023766582	0.577146983655625	-1.50806821904127	0.131537068127194	0.349715318853139
lolC	30.1332067664609	0.185753603286386	0.556895905587078	0.333551748940523	0.738717833592122	0.87698052971899
lolD	20.9647312574876	1.0204600293544	0.724313222247866	1.40886566475682	0.158874893950682	0.394600193113643
lolE	32.2985813234061	0.060141427744308	0.533557697924232	0.11271775850725	0.910254321724537	0.956069882574994
PSPPH_1862	37.5479535279792	-0.0376105202133706	0.501627807652414	-0.0749769443392412	0.940233056000453	0.972352818783077
PSPPH_1863	12.4075402942971	-0.553832991043071	0.842199731954646	-0.657602905854281	0.510793326844738	NA
PSPPH_1864	3.01494573399702	0.974505773819164	1.79563040828512	0.542709551655368	0.587329796707267	NA
PSPPH_1865	53.4363705182908	0.30388032839867	0.42241394471978	0.719389906979179	0.471900713860404	0.706822965098186
PSPPH_1866	38.0291415437702	0.163506700581236	0.504881187615786	0.323851838000477	0.746050208194483	0.879025986125654
PSPPH_1867	130.812525678111	-1.30895121157677	0.276322861272374	-4.73703552992137	0.00000216867155968566	0.0000444410848846353
PSPPH_1868	43.8003559561939	-1.10614259059622	0.488447573575802	-2.26460863035603	0.0235367068443213	0.10627421531063
tal	121.524869877149	0.393971077477351	0.287810029220993	1.3688580573224	0.1710436486831	0.411245740155035
PSPPH_1870	10.7869222728045	-0.502141235031602	0.907099762186476	-0.5535678168642	0.579874656444811	NA
PSPPH_1871	17.1297177767239	1.04087955451902	0.770446509429314	1.35100820339885	0.176692804882649	0.416557196643697
PSPPH_1872	9.5920919383366	-0.0597461676240891	0.968993761543292	-0.0616579486837282	0.950835228306691	NA
PSPPH_1873	7.49846685995992	-0.121924002141447	1.13272164730011	-0.10763809664277	0.9142827757856	NA
PSPPH_1874	17.4582485916176	0.00166824516288101	0.724714177851483	0.00230193531997229	0.998163322970291	0.999382533527082
PSPPH_1875	2.03944442482623	0.830354644723168	2.19673717354779	0.377994534221918	0.705434654345911	NA
PSPPH_1876	42.5995313106896	0.617069667696489	0.48087018397383	1.28323545160802	0.199409599156312	0.444302971202667
PSPPH_1878	2.5803197347315	-1.04168627290424	1.89803763445129	-0.548822770421716	0.583127082147647	NA
PSPPH_1880	3.68690762675915	-1.00530115464428	1.51709529274826	-0.662648654603063	0.507555601326414	NA
PSPPH_1881	0.963873867411528	2.41718427782261	3.45634535509124	0.699346861928038	0.484335287538291	NA
PSPPH_1882	1.59107527611491	3.12704552748517	2.59451665376931	1.20525166910846	0.228106161271053	NA
PSPPH_1883	4.0660777472835	0.397323367043123	1.49939532327872	0.264989066508689	0.791017884496614	NA
PSPPH_1885	120.309907743625	0.23960447201368	0.290112103073191	0.82590305428668	0.408859087884238	0.664146713490006
PSPPH_1886	144.966358811468	0.818391110756447	0.282837837266785	2.89349939408745	0.00380975025846503	0.026638253775724
PSPPH_1887	0	NA	NA	NA	NA	NA
PSPPH_1888	2.99291382618081	-0.455102848345343	1.88863418668507	-0.240969294929548	0.80957891447881	NA
PSPPH_1889	0.385549546964611	1.09780523014529	4.85437434675221	0.226147625157869	0.821086604390077	NA
PSPPH_1890	1.03194148447723	0.618617181703183	2.84837669280567	0.217182363296843	0.828066228717052	NA
PSPPH_1891	0.795537638057454	2.12710839304306	3.35403676067728	0.634193524048776	0.525954533346614	NA
PSPPH_1892	0.674711707188069	1.90321584742259	3.96209275451176	0.480356207020983	0.630974128324255	NA
PSPPH_1893	1.85064244147217	0.977048813010666	2.33834356026735	0.417838007045875	0.676065560404186	NA
PSPPH_1894	5.54270651896929	0.367649538105175	1.30487204631269	0.281751409376942	0.778134131679435	NA
PSPPH_1895	2.00219477832903	-0.0894805655453699	2.11970150589405	-0.0422137575958501	0.966328295361417	NA
PSPPH_1896	68.8693387201831	1.11362426464395	0.43764019816089	2.54461146239257	0.0109399390383447	0.0598439375732038
PSPPH_1897	57.6177249403007	0.969520747601303	0.424329310760592	2.28483096268669	0.0223227413720479	0.103582668115809
PSPPH_1898	37.0974396686873	-0.548460112591717	0.513130436417102	-1.06885125821283	0.285136698013033	0.546474532959354
mdoG2	13.4505829132576	-1.20090153073234	0.853142944280881	-1.40762053860105	0.159243462430325	NA
PSPPH_1900	6.083781192919	0.29323619113159	1.29323068988704	0.2267470091954	0.820620470941621	NA
PSPPH_1901	10.9797525962618	-0.803182672211066	0.969098258078705	-0.82879384573802	0.407221071264303	NA
PSPPH_1902	0.542349899140456	1.57940721575161	3.93350697694051	0.401526481333477	0.688032545405405	NA
PSPPH_1903	124.200330087829	-1.20832812715101	0.27993713949585	-4.316426642521	0.0000158575346876544	0.000251455192904234
PSPPH_1904	37.5175283628157	-1.04559067917536	0.499132513714248	-2.09481580631703	0.0361873694640924	0.146065778239515
PSPPH_1905	34.5704671167224	-1.12687218842652	0.524508755842051	-2.14843351207251	0.0316793329513361	0.132071585261908
PSPPH_1906	5.9590740365024	-0.138911161593335	1.23507994696603	-0.112471392588447	0.910449651205988	NA
PSPPH_1907	7.68103653142973	-0.275022774448129	1.06669738063464	-0.257826427102035	0.796540867955714	NA
PSPPH_1908	1.63342912386164	0.660086006404776	2.45099090762306	0.269313935172823	0.787688109494849	NA
PSPPH_1909	0.814728166866696	0.122084283594356	3.39957437286655	0.0359116378122987	0.971352816221768	NA
PSPPH_1910	0.89957967642962	0.288336479259695	3.05067059700207	0.094515769596051	0.924699456195001	NA
PSPPH_1911	17.3698197195288	1.29401715631202	0.814451755052697	1.58881990036143	0.11210105907995	0.318376568644974
PSPPH_1912	3.25503144191957	-0.2371068656634	1.70009504876869	-0.139466829125306	0.889081266255295	NA
PSPPH_1913	4.78662579967661	-1.33649283649652	1.45067317256561	-0.921291481618044	0.356898267288642	NA
PSPPH_1914	0.971528519042541	0.505534825770789	2.94230507659569	0.171815910522679	0.863582256749981	NA
PSPPH_1915	0.771099093929222	2.0956487343589	3.76006951678422	0.557343082356411	0.577293045586569	NA
PSPPH_1916	2.80283661763601	-1.89292228337447	4.16523422370448	-0.454457584306253	0.6494995140512	NA
PSPPH_1917	0.867486480670375	2.26536272161053	3.59497571710248	0.630146877163441	0.52859849195014	NA
PSPPH_1918	1.10389032709015	0.789063937492063	3.04892685946766	0.258800546507643	0.795789136186174	NA
PSPPH_1919	0.192774773482306	0.115566906008363	4.92095527423604	0.0234846487253034	0.981263683651478	NA
PSPPH_1920	0.911115553607849	0.380723878796986	3.26232916731627	0.116703085210186	0.907095345340911	NA
PSPPH_1921	1.76947279341202	-0.485754786147601	2.45782035433092	-0.197636407922025	0.843329547213425	NA
PSPPH_1922	2.40821007929363	0.328440299146119	2.05422341292321	0.159885383975222	0.872971362296589	NA
PSPPH_1923	3.84518256817019	0.97381049857994	1.73510778185466	0.561239197220953	0.574634485138878	NA
PSPPH_1924	13.6425694537326	0.208232966763269	0.848179278462081	0.245505840629397	0.806064786366528	NA
PSPPH_1925	9.9303828003494	1.65768994648459	1.06735751277573	1.55307844526589	0.120404394908101	NA
PSPPH_1926	15.8858272248375	1.88737141456728	0.884718796008714	2.13330091220159	0.0329000494438589	0.135884855377427
PSPPH_1927	9.03301039618736	0.601532707774335	1.04368309203337	0.576355708323671	0.564374775568385	NA
PSPPH_1928	3.89008686629841	0.843983547121078	1.56419569887658	0.53956390989135	0.589497811274901	NA
PSPPH_1929	3.63689912738141	0.690871027181717	1.60432741821253	0.430629695247281	0.666737645778399	NA
PSPPH_1930	1.38392324644741	-1.44773844457613	2.69866577950995	-0.536464520937834	0.591637549924572	NA
PSPPH_1931	1.41749103144184	1.2557682945172	2.55610809821612	0.491281372408931	0.623227452859903	NA
PSPPH_1932	2.93647365087437	-0.526533362354694	1.80865755224548	-0.29111832790071	0.770960823066383	NA
PSPPH_1933	5.96049307576261	1.52441675060604	1.36649031488213	1.11557084159615	0.264605879102841	NA
PSPPH_1934	3.31048732066075	-0.121104145642441	1.66162162559869	-0.0728831063442654	0.941899137371165	NA
macB	1.513878418183	1.37838432852354	2.5042066014759	0.550427559655489	0.582026150150859	NA
PSPPH_1936	1.007502940349	0.59949945201059	3.14753560653979	0.190466297113519	0.848943750742722	NA
PSPPH_1937	3.96076048372059	0.422022272264084	1.62741049553994	0.259321341124857	0.795387314627678	NA
PSPPH_1938	4.96551360964365	-1.24118291565039	1.40825464690774	-0.881362556392617	0.378121617262363	NA
aspC	197.73524259931	-0.263624203817602	0.246806457536731	-1.06814143539323	0.285456717476664	0.546474532959354
PSPPH_1940	1.42387045788211	-1.53505220287457	2.41633639809584	-0.635280834276324	0.525245271186221	NA
uvrB	315.134157437376	0.368185640198749	0.209399335378438	1.75829421585003	0.0786974613617869	0.249941135175168
gltX	142.321229135031	0.449010270992535	0.294379549565957	1.52527671047317	0.127190094181619	0.342949808603069
PSPPH_1947	11.3805558965134	-0.690000327555841	0.894334689537618	-0.771523609257044	0.440396633952018	NA
PSPPH_1948	17.5119389524981	-0.471767766997345	0.710098598167028	-0.664369382245108	0.506453924156447	0.730348664287515
PSPPH_1949	195.433281152367	0.0745418463041679	0.23861985187598	0.31238744688732	0.754746089308258	0.885356046639013
PSPPH_1950	32.8067293308127	-0.452841131163047	0.537611299007611	-0.842320710146825	0.399608461681611	0.65787025670395
PSPPH_1951	7.4406598948817	-0.108106315883664	1.09809152584022	-0.0984492761666155	0.921575547966527	NA
leuC	91.9010373942838	0.0319168965544506	0.331370960079296	0.0963177236376206	0.923268235103177	0.963410332281576
leuD	23.7494138923681	1.19417028576428	0.671019154921354	1.77963665717447	0.0751354429994189	0.244695379157032
leuB	70.1767556880569	0.00528007634258604	0.409760089412548	0.0128857750645159	0.989718923539969	0.995158956257202
asd	153.300131781272	0.192412002304407	0.25869523354785	0.743778691495749	0.457010373416415	0.698895312733255
dgoK	46.0989088787989	0.808061748772994	0.48242704544049	1.6749926365243	0.0939356764087198	0.28085818400991
eda2	23.069980477137	1.5104610010809	0.713232475749077	2.11776812251086	0.0341947102985046	0.139715810176712
dgoD	53.7262447371496	1.74582050265765	0.467900305491323	3.7311805146706	0.000190584596078197	0.00220746679979268
PSPPH_1959	9.80057144268327	1.99751656024333	1.12704693836732	1.77234549178315	0.0763372240501999	NA
PSPPH_1960	10.3413029385191	0.51485936761408	0.954535522489432	0.539382092634254	0.589623234671631	NA
PSPPH_1961	34.9336242538464	0.426500212445116	0.536838589143787	0.794466383508958	0.42692397163652	0.677413317046148
PSPPH_1962	26.9404420719312	1.02248277368925	0.62438684875178	1.63757897164765	0.101509552640293	0.29880823009253
PSPPH_1963	213.971236695527	1.557149095143	0.250341020783644	6.22011163120071	0.000000000496801295213666	0.0000000228185974215381
etfB	227.19502513988	0.234424628995956	0.218602149618715	1.0723802552026	0.283549272760479	0.544218488929335
etfA	241.771316466642	0.700958126445487	0.231099933801354	3.03313858604566	0.00242024424008436	0.0180603099596211
PSPPH_1966	66.3938341109768	-0.440863761147971	0.377709361411325	-1.16720369201512	0.243128120280936	0.498668649122667
PSPPH_1967	46.0925496660168	-0.948245805371253	0.479768453026326	-1.97646552079409	0.0481020770960878	0.179228692656466
PSPPH_1968	60.3621538785278	-0.414432787657488	0.41564344051474	-0.997087280252148	0.318722146539648	0.58019278070183
PSPPH_1969	25.2245158253302	0.470512128792918	0.636105485124106	0.739676264072961	0.459496453879646	0.700285213464175
PSPPH_1970	8.34421236143957	-0.0248851144446794	1.03201439235277	-0.0241131467051994	0.980762356817811	NA
PSPPH_1971	24.7385281496003	-1.96969627655386	0.610747570809031	-3.22505789739727	0.00125947195128622	0.0107885314412427
PSPPH_1972	28.9953172121679	-0.834712032794221	0.558175388885297	-1.49542966138507	0.134802344266154	0.355013389548888
PSPPH_1973	5.34973238144253	-0.541194528182749	1.29292063472877	-0.41858294596426	0.675520955354097	NA
gltA	560.911582386964	-0.440660341767591	0.152905228920061	-2.88191806702679	0.00395262497649539	0.027350111525672
PSPPH_1975	0.481936933705764	1.41826403040141	4.54413251507708	0.312108862515721	0.754957791419935	NA
sdhC	110.276127323841	-0.0929278655241562	0.301859005349792	-0.307851890707955	0.75819503464823	0.887422326113462
sdhD	57.6342675314635	0.0287078092207968	0.409821098030532	0.0700496127670275	0.944154171311894	0.973384950609476
sdhA	416.96906411845	0.799040000288429	0.173076532786762	4.61668596789424	0.00000389916613760835	0.0000731505534548496
sdhB	327.891837136111	-0.325051690371137	0.182494235134024	-1.78116141659171	0.074886084801232	0.244181799156037
sucA	1057.68070340801	0.101676691069785	0.124936146071369	0.813829258121211	0.415742771357603	0.666855425235879
sucB	363.49637888028	-0.0215149643814075	0.187542265604153	-0.114720616774564	0.908666571994723	0.955947737640707
lpdA	676.218937673121	-0.168080671776269	0.139359539286439	-1.20609376750878	0.227781337698477	0.478556375101532
sucC	1042.08549289557	0.448945222458243	0.123203400509961	3.64393531834331	0.000268500922917809	0.00288421959134292
sucD	534.865693185399	0.690381692060796	0.159247559426314	4.33527329742373	0.0000145579139062825	0.000234721795407886
brnQ	18.0892234264048	-0.145062344333334	0.725906805563094	-0.199836043995769	0.841608810818787	0.926082557629594
PSPPH_1986	35.0145493000856	-0.721545861326282	0.519651788114754	-1.38851799960889	0.164979367643074	0.403215628808393
htpG	2089.82192226598	1.41701717251022	0.116962305718821	12.1151610666496	8.77915004280071e-34	3.89794261900351e-31
PSPPH_1988	234.932621569418	0.662281050863827	0.234947258594522	2.81884987646018	0.00481960534344613	0.0320299978595384
fabB	240.434225697126	-0.132946601955537	0.220840737569176	-0.602002164179027	0.547172696813792	0.762996172400893
fabA	158.627916119272	-1.10132157975897	0.256220482873315	-4.29833543129922	0.0000172085600680088	0.000271263929119382
PSPPH_1992	0.192774773482306	0.115566906008363	4.92095527423604	0.0234846487253034	0.981263683651478	NA
gpsA	40.6521583043623	0.289694238582122	0.487779200670907	0.59390445140684	0.552576021576444	0.765105260644307
PSPPH_1995	9.75384937720595	-0.0478960870279247	0.970304521127066	-0.0493619126625223	0.960630880432824	NA
sixA	19.5617355938929	-0.537576041777817	0.677434059114904	-0.793547408112582	0.427458959739314	0.67742455011632
PSPPH_1997	23.0660735491822	-0.554573565668094	0.631029310873708	-0.878839629335514	0.379488235678023	0.639845987244465
PSPPH_1998	38.663824787141	-0.791858855290032	0.48990537174651	-1.61635062801426	0.106018526465926	0.307276325001621
PSPPH_1999	16.2258221320521	0.243477572369884	0.760780220880389	0.320036675096688	0.748940528754119	0.881262176943893
PSPPH_2000	21.3944071817716	-0.0692829516815274	0.684155170354837	-0.10126789167667	0.91933780386303	0.960456268346255
PSPPH_2001	69.9783051682727	-0.570455240500338	0.370082805648949	-1.54142595060592	0.123213152205991	0.33843742883769
PSPPH_2002	344.948860999296	-5.65009774155978	0.263102977934321	-21.4748528728939	2.6756592265234e-102	7.12795617945834e-99
PSPPH_2003	45.2640041090337	-2.81802196598165	0.475688568454013	-5.92409015659178	0.00000000314031146764449	0.00000012675439014856
PSPPH_2004	366.304360405435	-4.50133650000707	0.209989929713195	-21.4359636490903	6.17423342796734e-102	8.2240789260525e-99
PSPPH_2005	6.93428441704771	-0.318274898328034	1.1365242114168	-0.280042338852835	0.779445022180255	NA
PSPPH_2006	0	NA	NA	NA	NA	NA
PSPPH_2007	9.51489508040469	-0.303763199623554	0.962511663220918	-0.315594305223326	0.752310460715132	NA
PSPPH_2009	6.88427591766997	0.509276559292826	1.19511029062854	0.426133523647414	0.670010553617032	NA
PSPPH_2010	8.09981068527487	-1.1878676295317	1.03566641340006	-1.14695969103793	0.25139828076304	NA
PSPPH_2011	17.9571687818651	0.465598011093851	0.776294704509634	0.599769660142094	0.548659755922469	0.763434548797209
PSPPH_2012	4.95000494233718	-1.22871413980315	1.35652816057159	-0.905778571736698	0.36505306506809	NA
fimA	7.666803089314	-0.053301323259447	1.10507081118113	-0.0482334007197938	0.961530231231114	NA
PSPPH_2014	0.489591585336777	-1.64192944065183	4.24087341478856	-0.387167755332234	0.698632019741825	NA
PSPPH_2015	1.007502940349	0.59949945201059	3.14753560653979	0.190466297113519	0.848943750742722	NA
PSPPH_2016	0.192774773482306	0.115566906008363	4.92095527423604	0.0234846487253034	0.981263683651478	NA
kdpA	2.85814538182118	0.853910944047315	1.83303303486208	0.465845911015763	0.641325799768203	NA
kdpB	2.57938768765467	3.82540266689225	2.23008684414916	1.71536040263569	0.0862791705280872	NA
PSPPH_2019	0.34957512565815	0.93826379179966	4.72133854419585	0.198728344306745	0.842475250672287	NA
kdpC	0.481936933705764	1.41826403040141	4.54413251507708	0.312108862515721	0.754957791419935	NA
kdpD	40.4187139486115	-0.372093964283211	0.472895821616962	-0.786841302616966	0.431374771927413	0.6794815660599
kdpE	11.3845286866417	-0.700990289312101	0.900504592730756	-0.778441659232816	0.436308687542046	NA
PSPPH_2023	20.5227125323225	-0.478867077740412	0.666430744741851	-0.718554900893575	0.472415209452294	0.706822965098186
PSPPH_2024	43.3924765610756	-0.633002416861143	0.469900782238178	-1.34709802747316	0.177948663357383	0.417332748290849
PSPPH_2025	22.0125871490722	0.111979238661673	0.648321164596359	0.172721861905265	0.862870058742894	0.936473695805785
PSPPH_2026	22.998149746186	-0.120701276729081	0.634581859761903	-0.190205999229743	0.84914771023401	0.929387633551111
PSPPH_2027	22.9617438826711	-1.25531120056676	0.628021010457923	-1.99883631226198	0.0456260674586487	0.172164084574845
PSPPH_2028	43.2582473583878	0.169644098288163	0.467279592268152	0.36304623847303	0.71657034398723	0.868097923428743
PSPPH_2029	12.8637601581974	0.470627639779067	0.954085036238239	0.493276408185433	0.621817295568925	NA
PSPPH_2030	45.6122348468411	-0.917401121065387	0.455538331646883	-2.01388348099875	0.0440217682651732	0.168255366798309
tatD	20.7274579256779	0.0408007877622426	0.665391157104083	0.061318500143308	0.951105557541033	0.977643315257685
PSPPH_2032	21.5110282443488	-1.01999770816117	0.651031532321161	-1.56674086817963	0.117175273993048	0.32720642549002
PSPPH_2035	10.5337345338875	-0.582973859252497	0.916539737379868	-0.636059556914637	0.524737604416306	NA
greB1	18.1438098197561	-1.32481074215221	0.698238873952859	-1.89736033264979	0.0577803972115242	0.204962687312251
PSPPH_2037	36.9803142900162	1.35138130893523	0.540524489557933	2.50012966117493	0.0124147859081277	0.0658824495204229
PSPPH_2038	14.8828859435796	0.174018326124079	0.783872858195978	0.221998152257202	0.82431532173172	0.919587946856492
PSPPH_2039	25.5159963577712	-0.115501828951773	0.61528723461878	-0.187720177590449	0.851096012029704	0.93060728229312
PSPPH_2040	8.11178130514804	0.175078725051348	1.09256647326099	0.16024537576079	0.872687786515606	NA
PSPPH_2041	143.812286045606	-0.378004764385145	0.30547600759508	-1.23742865228946	0.215927987058755	0.465676823546171
oprI	851.794282531469	1.69571405432435	0.162772266553839	10.4177086811252	2.05852726631764e-25	4.21839741343861e-23
PSPPH_2043	27.7806066921765	-1.02313642061533	0.57987949100873	-1.76439490700996	0.0776655150469423	0.248380470690341
PSPPH_2044	139.889758005181	0.137446215283871	0.2685307501952	0.511845348005613	0.608759249852997	0.802136588992657
panE1	38.8403872131786	0.34961105252403	0.50254850059673	0.695676242410234	0.486631607052805	0.718776132834413
PSPPH_2046	26.0038121130488	1.19787325092485	0.642674572757814	1.86388773058905	0.062337472087484	0.216334160997816
PSPPH_2047	25.7963272174659	-1.28019529562587	0.607338249256496	-2.10787859515366	0.0350414921644397	0.142302645009249
cysB	79.696284623149	-0.244740821684711	0.348290250706521	-0.702692140214217	0.482247626905618	0.714918017850064
PSPPH_2049	29.5386410956752	0.640109382627625	0.572788173802856	1.11753246994925	0.26376672439364	0.522434612479299
thrH	24.8575782504105	-0.384530584786463	0.609215974659233	-0.631189267486874	0.527916778605191	0.749664338061956
pabB	17.6972944529999	0.014743817001412	0.733015744083796	0.0201139158611667	0.98395249913958	0.993712532285254
PSPPH_2052	14.3835310106373	-1.07944389390614	0.798332277547244	-1.3521235759408	0.176335786504604	NA
PSPPH_2053	30.5129690564347	-0.859615810991582	0.54176268396262	-1.5867017726361	0.112580204682792	0.319396874627218
PSPPH_2054	10.1889726808534	-1.56811267532472	0.950877603834202	-1.64912147368037	0.0991227511954634	NA
PSPPH_2055	36.9746152971199	0.696028037597464	0.533231285233813	1.30530232728612	0.191789921917037	0.432146383303295
prpB	107.981250350262	1.44667874227253	0.329680112972902	4.38812862937668	0.0000114330154041524	0.000191556937337497
prpC	81.6980394245951	1.87205447829974	0.388177728039219	4.82267359272761	0.00000141646661423852	0.0000317098072296757
acnD	142.187760529242	1.45462448524785	0.312988108713388	4.64753913887475	0.00000335918371799783	0.0000648468509039581
prpF	69.6573561311244	0.710065802688096	0.414475278651386	1.71316804466239	0.0866816286574792	0.264816351770097
PSPPH_2060	37.214332124521	-0.895707880647582	0.496331283153493	-1.80465731468024	0.0711283232641247	0.238047554240739
ppsA	382.705766698233	-0.0206888723648614	0.184034180346723	-0.112418640525816	0.910491476010796	0.956069882574994
PSPPH_2062	60.6167349542974	-0.956120813735745	0.395423378325376	-2.41796733866604	0.0156074776638121	0.0802670279853195
PSPPH_2063	29.1020535149911	-0.462262876133947	0.557164244448991	-0.829670749226026	0.406724963845132	0.663442814755769
PSPPH_2064	40.6442785862793	-0.81492428260461	0.472187802908583	-1.72584780374427	0.0843747971216604	0.260457079411475
PSPPH_2065	25.3585722110545	-3.11198201317706	0.637689732350025	-4.8800880040968	0.000001060385125633	0.0000252220176311278
PSPPH_2066	122.009468761719	-2.40312338227332	0.294936294715167	-8.14794050557296	3.70174382557206e-16	4.10893564638499e-14
PSPPH_2067	224.772251632097	-1.48301015284936	0.23114201403003	-6.41601293937278	0.000000000139889562076938	0.00000000690121839579561
PSPPH_2068	3144.4812068083	0.500644650194203	0.101603392372235	4.92744030002499	0.000000833138677047424	0.0000209385041099466
cobA	2.99178241505953	1.53961988637141	1.90313887159969	0.808989774391645	0.41852102810032	NA
PSPPH_2070	5.83682576588626	0.40574587270778	1.3428472640237	0.302153404618784	0.762535122775912	NA
PSPPH_2071	3.59454527963468	1.85060252860149	1.78882496028547	1.03453527856977	0.300885993111043	NA
PSPPH_2072	4.06735297247424	0.815702595969599	1.57297798146849	0.518572164124051	0.604059124519529	NA
PSPPH_2073	2.85289736650219	0.0863842620264047	1.96719898118089	0.043912315354367	0.964974298537946	NA
PSPPH_2074	8.85015309657862	-1.00875742582315	1.01514373074979	-0.993708964816329	0.320364576987695	NA
nasT	2.19624477700208	0.970441218896272	2.11982000016143	0.457794161212918	0.647100331016259	NA
PSPPH_2076	11.3332972115616	0.515621126202071	0.946576541203666	0.544722062884009	0.585944688314236	NA
pyrD	54.0532333231107	-0.603895327042054	0.41012988350672	-1.47244897611115	0.140899675904032	0.366917631093198
rmf	124.177040278733	-1.96941729183964	0.289776400692356	-6.79633430166897	0.0000000000107314601634	0.000000000608268295219099
PSPPH_2079	79.2509819198966	0.45212185031775	0.362516960230509	1.24717433918199	0.212333579752514	0.459883460537152
PSPPH_2080	12.4940657571397	0.353737720894372	0.90905890605812	0.389125191488698	0.697183539057966	NA
dacB	54.389856832817	-1.08050673171535	0.427501632977937	-2.52749147222817	0.0114880613890419	0.0620774757411917
PSPPH_2082	22.6152687612648	-1.59288649476149	0.662036443996081	-2.40604049702574	0.0161264769414789	0.0818303515659042
PSPPH_2083	2.72053555845457	-0.0525489945485359	1.85503396130929	-0.0283277803234646	0.977400723992832	NA
PSPPH_2084	3.28604877653252	-0.132470033953633	1.70536845230929	-0.07767824822504	0.938083997216862	NA
PSPPH_2085	0.192774773482306	0.115566906008363	4.92095527423604	0.0234846487253034	0.981263683651478	NA
PSPPH_2086	1.77344558354026	-0.526975038464672	2.17171578099342	-0.242653777753374	0.808273617331821	NA
PSPPH_2087	1.260690679266	1.04190695024008	2.69838544555797	0.386122357706624	0.699406052351266	NA
PSPPH_2088	17.3350160244362	0.227986320679283	0.740009157133256	0.308085810130358	0.758017038315715	0.887422326113462
PSPPH_2089	7.7219680394297	-0.273713257472114	1.09967660538568	-0.248903410449581	0.80343549715045	NA
PSPPH_2090	3.15623741886639	0.872514266692642	1.76574101183158	0.49413490474891	0.621210908406532	NA
PSPPH_2091	13.1388392913477	-0.839108300183941	0.84177878184233	-0.996827573091656	0.318848211997964	NA
PSPPH_2092	0.429178619902085	-1.96619411004553	4.45334098874669	-0.441509894484608	0.658843899991662	NA
[truncated: 3,253 more rows]
