# Supplementary material for: Protocol for integrated analysis of bacterial RNA-seq and ChIP-seq data for establishing a co-expression network
Source: STAR Protoc. 2023 May 19;4(2):102322. doi: 10.1016/j.xpro.2023.102322 (PMC10209869; doi:10.1016/j.xpro.2023.102322)
Supplement: Data S2. Intermediate file for RNA-seq analysis, related to Step: Perform alignment using STAR [file mmc2.zip › RNA-seq-analysis-ReadsPerGene.out.tab]

N_unmapped	6160682	6160682	6160682
N_multimapping	0	0	0
N_noFeature	23651	277174	279725
N_ambiguous	41105	19121	18884
gene0	118	57	61
gene1	165	85	80
gene2	34	16	18
gene3	533	278	255
gene4	193	102	91
gene6	0	0	0
gene7	2	0	2
gene8	67	34	33
gene9	33	15	18
gene10	399	213	186
gene11	295	141	162
gene12	11	10	9
gene13	108	57	51
gene14	13	2	11
gene15	0	0	0
gene16	4	2	2
gene17	130	49	81
gene18	135	76	59
gene19	145	79	66
gene20	134	69	65
gene21	230	111	119
gene22	19	12	7
gene23	44	25	31
gene24	152	78	86
gene25	84	46	38
gene26	52	24	29
gene27	12	7	6
gene28	15	7	8
gene29	24	14	10
gene30	11	7	4
gene31	10	5	5
gene32	220	109	114
gene33	31	17	17
gene34	58	29	29
gene35	135	70	65
gene36	4	7	5
gene37	37	19	26
gene38	12	5	7
gene39	23	10	13
gene40	167	80	87
gene41	27	15	12
gene42	2	1	2
gene43	4	1	4
gene45	14	9	5
gene47	28	16	12
gene48	2	2	0
gene49	56	41	28
gene50	461	234	240
gene51	38	24	16
gene52	14	7	9
gene53	52	21	31
gene54	83	41	42
gene55	20	10	10
gene56	153	85	73
gene57	6	7	12
gene58	581	258	331
gene59	59	26	36
gene60	55	27	31
gene61	4	1	3
gene62	8	6	2
gene63	112	58	54
gene64	141	70	71
gene65	64	36	28
gene66	107	51	60
gene67	5	8	23
gene68	139	75	83
gene69	40	18	22
gene70	457	238	219
gene71	36	24	17
gene72	25	13	17
gene73	16	6	10
gene74	31	16	15
gene75	47	16	31
gene76	12	5	7
gene77	27	14	21
gene78	59	34	33
gene79	41	20	21
gene80	28	15	14
gene81	45	29	17
gene82	186	92	94
gene83	154	74	80
gene84	45	24	21
gene85	32	7	25
gene86	9	5	4
gene87	20	6	14
gene88	22	12	10
gene89	4	2	2
gene90	110	49	61
gene91	298	165	133
gene92	39	18	21
gene93	110	58	52
gene94	492	246	246
gene95	594	324	270
gene96	80	39	41
gene98	12	6	6
gene99	12	5	7
gene100	5	4	1
gene101	9	3	6
gene102	16	7	9
gene103	300	146	154
gene104	84	36	48
gene105	44	28	16
gene106	214	113	101
gene107	124	69	55
gene108	10	7	3
gene109	18	10	8
gene110	7	1	6
gene111	15	9	6
gene112	2	0	2
gene113	0	0	0
gene114	10	5	5
gene115	25	13	12
gene116	71	43	28
gene117	6	3	3
gene118	2	2	0
gene120	103	49	54
gene121	928	479	449
gene122	82	44	38
gene123	50	23	27
gene124	198	88	110
gene125	36	23	13
gene126	124	60	64
gene127	34	16	18
gene128	199	111	88
gene129	17	7	10
gene130	80	43	37
gene131	43	20	23
gene132	568	270	298
gene133	197	96	101
gene134	83	36	47
gene135	12	8	4
gene137	105	56	49
gene138	178	93	85
gene139	31	14	17
gene140	85	42	43
gene141	50	29	22
gene142	39	24	16
gene143	39	20	19
gene144	25	7	18
gene145	70	32	38
gene146	60	42	28
gene147	0	10	11
gene148	88	31	65
gene149	169	90	79
gene151	137	73	64
gene152	128	64	64
gene153	22	11	11
gene154	100	62	45
gene155	8	5	10
gene156	4	3	1
gene157	4	2	2
gene158	9	5	4
gene159	5	2	3
gene160	4	0	4
gene161	0	0	0
gene162	0	0	0
gene163	118	64	54
gene164	86	53	54
gene165	2	12	11
gene166	9	1	8
gene168	0	0	0
gene169	0	0	0
gene170	55	26	29
gene171	1	1	0
gene173	31	14	17
gene174	12	4	8
gene175	2	2	0
gene176	3	0	3
gene177	12	8	4
gene178	11	9	2
gene179	606	273	333
gene180	902	452	450
gene181	243	112	131
gene182	21	9	12
gene184	44	20	24
gene185	1	1	0
gene186	21	12	9
gene187	19	9	14
gene188	118	70	52
gene189	84	47	37
gene190	92	50	42
gene191	6	4	2
gene192	0	0	0
gene193	16	6	10
gene194	41	21	28
gene195	100	48	60
gene196	58	31	27
gene197	226	110	116
gene198	127	53	74
gene199	113	62	51
gene200	73	27	48
gene201	82	47	37
gene202	30	20	12
gene203	91	50	43
gene204	112	61	51
gene205	82	43	39
gene206	481	245	236
gene207	634	298	336
gene208	53	32	21
gene209	117	65	52
gene210	11	5	6
gene211	115	58	57
gene212	525	264	261
gene213	66	40	26
gene214	19	11	8
gene215	818	437	381
gene216	36	24	18
gene217	31	17	20
gene218	122	58	64
gene219	8	8	14
gene220	67	47	36
gene221	15	16	18
gene222	69	45	41
gene223	415	204	211
gene224	114	55	59
gene225	255	130	125
gene226	57	30	27
gene227	10	7	8
gene228	4	7	2
gene229	31	20	15
gene230	32	14	22
gene231	17	8	9
gene232	37	22	15
gene233	19	12	7
gene234	95	54	41
gene235	110	55	61
gene236	53	27	32
gene237	56	27	29
gene238	6	4	2
gene239	8	3	5
gene240	119	55	64
gene241	133	69	64
gene242	147	81	72
gene243	434	240	200
gene244	42	14	28
gene245	371	178	194
gene246	378	191	188
gene247	125	61	64
gene248	37	26	11
gene249	13	4	9
gene250	4	2	2
gene251	22	13	9
gene252	168	79	89
gene253	105	58	52
gene254	23	8	20
gene255	104	51	53
gene256	184	91	93
gene257	392	209	183
gene258	81	31	50
gene259	309	148	161
gene260	15	5	10
gene261	110	58	53
gene262	65	33	33
gene263	26	16	10
gene264	22	11	11
gene265	11	5	6
gene266	46	20	27
gene267	37	17	21
gene268	88	39	49
gene269	35	15	20
gene270	60	28	35
gene271	17	9	11
gene272	3	2	1
gene273	18	9	13
gene274	143	63	84
gene275	190	87	103
gene276	42	23	19
gene277	29	10	19
gene278	35	22	13
gene279	128	65	63
gene280	283	139	156
gene281	210	107	115
gene282	9	4	5
gene283	3	1	2
gene284	2	1	1
gene285	3	2	1
gene286	17	7	10
gene287	131	68	63
gene288	376	204	172
gene289	192	100	92
gene290	62	29	33
gene291	36	21	22
gene292	13	8	12
gene293	2	1	1
gene294	3	2	1
gene295	10	7	3
gene296	5	3	2
gene298	30	18	14
gene299	38	28	20
gene300	26	17	18
gene301	8	5	10
gene302	32	21	17
gene303	50	27	23
gene304	15	9	6
gene305	68	33	35
gene306	96	48	48
gene307	113	48	65
gene308	95	46	49
gene310	6	4	2
gene311	4	3	1
gene312	5	2	3
gene313	111	66	45
gene314	27	14	13
gene315	4	3	1
gene316	21	14	7
gene317	43	26	17
gene318	29	13	16
gene319	14	4	10
gene320	8	2	6
gene321	1	0	1
gene322	1	1	0
gene323	4	3	1
gene324	16	11	5
gene325	38	23	15
gene326	3	2	1
gene327	78	45	33
gene328	59	23	36
gene329	149	87	68
gene330	22	15	13
gene331	19	9	10
gene332	10	6	4
gene333	7	4	3
gene334	5	1	4
gene335	8	3	5
gene336	0	0	0
gene337	1	0	1
gene338	2	2	0
gene339	1	0	1
gene340	59	32	27
gene341	51	22	29
gene342	144	77	67
gene343	94	44	50
gene344	128	81	58
gene345	35	28	18
gene346	21	11	10
gene347	25	15	10
gene348	45	27	18
gene349	68	34	35
gene350	691	337	355
gene351	113	60	53
gene352	33	20	13
gene353	239	120	119
gene354	84	44	40
gene355	29	13	16
gene356	421	233	188
gene357	131	54	77
gene358	25	13	12
gene359	545	276	269
gene360	470	225	245
gene361	2	1	1
gene362	8	4	4
gene363	17	6	11
gene364	18	10	8
gene365	59	28	31
gene366	69	32	37
gene367	74	36	38
gene368	35	17	18
gene369	85	52	33
gene370	62	33	29
gene371	26	10	16
gene372	84	39	46
gene373	14	6	9
gene374	123	68	55
gene375	437	216	221
gene376	22	8	14
gene377	29	16	13
gene378	56	32	24
gene379	100	52	48
gene380	41	21	20
gene381	2345	1183	1162
gene382	1061	558	503
gene383	96	47	49
gene384	266	128	138
gene385	38	22	16
gene386	205	112	93
gene387	51	34	17
gene388	301	148	153
gene389	142	77	65
gene390	29	13	16
gene391	12	5	7
gene392	10	4	6
gene393	16	6	10
gene394	108	59	49
gene395	16	8	8
gene396	254	121	133
gene397	412	216	196
gene398	524	260	264
gene399	0	0	0
gene400	155	66	89
gene401	23	9	14
gene402	9	2	7
gene403	14	8	6
gene404	111	55	58
gene405	37	18	21
gene406	9	3	6
gene407	6	4	2
gene408	13	4	9
gene409	59	31	28
gene410	42	27	15
gene411	11	7	4
gene412	56	28	28
gene413	24	11	13
gene414	7	4	3
gene415	33	13	20
gene416	7	2	5
gene417	12	5	7
gene418	33	15	18
gene419	52	25	27
gene420	13	5	8
gene421	10	3	7
gene422	30	15	15
gene423	5	1	4
gene424	6	3	3
gene425	27	12	15
gene426	3	2	1
gene427	3	2	1
gene428	4	2	2
gene429	18	9	9
gene430	30	10	20
gene431	32	19	14
gene432	8	3	6
gene433	362	182	180
gene434	176	91	85
gene435	20	12	8
gene436	187	104	83
gene437	135	71	64
gene438	96	54	42
gene439	67	36	31
gene440	16	10	6
gene441	17	11	11
gene442	17	10	12
gene443	24	14	12
gene444	39	23	18
gene445	97	57	40
gene446	75	33	42
gene447	81	32	49
gene448	235	120	115
gene449	318	159	159
gene450	73	41	32
gene451	290	149	141
gene452	22	12	10
gene453	15	8	7
gene454	3	3	0
gene455	3	1	2
gene456	13	8	5
gene457	4	2	2
gene458	6	1	5
gene459	69	29	40
gene460	202	97	105
gene461	12	5	7
gene462	27	12	15
gene463	26	13	13
gene464	45	16	29
gene465	100	55	45
gene466	263	124	139
gene467	302	154	148
gene468	54	28	29
gene469	194	89	108
gene470	28	13	15
gene471	61	33	28
gene472	352	178	174
gene473	255	135	120
gene474	78	43	35
gene475	31	13	18
gene476	61	25	36
gene477	31	24	7
gene478	117	65	52
gene479	55	19	36
gene480	47	22	25
gene481	33	13	20
gene482	69	38	31
gene483	188	94	94
gene484	4	2	2
gene485	50	25	25
gene486	29	16	13
gene487	25	13	12
gene488	27	16	11
gene490	27	13	14
gene491	27	14	18
gene492	257	139	123
gene493	28	15	13
gene494	21	15	10
gene495	36	18	22
gene496	1091	539	552
gene497	79	28	51
gene498	128	53	75
gene499	34	16	18
gene500	13	7	10
gene501	13	10	7
gene502	31	16	15
gene503	11	10	6
gene504	33	22	16
gene505	33	22	11
gene506	57	27	30
gene507	1104	560	544
gene508	2007	1014	993
gene509	203	93	110
gene510	66	34	32
gene511	56	28	28
gene512	87	51	36
gene513	54	25	29
gene514	31	12	19
gene515	48	23	25
gene516	93	49	49
gene517	37	20	22
gene518	0	0	0
gene519	302	160	142
gene520	78	32	46
gene521	31	23	8
gene522	28	20	8
gene523	32	17	15
gene524	55	25	30
gene525	66	29	37
gene526	34	23	11
gene527	210	112	98
gene528	243	128	134
gene529	46	32	33
gene530	87	36	51
gene531	187	99	88
gene532	7	7	2
gene533	45	23	27
gene534	181	83	101
gene535	738	387	351
gene536	57	39	18
gene537	8	19	17
gene538	151	93	86
gene539	109	46	63
gene540	52	25	27
gene541	7	3	4
gene542	73	31	42
gene543	37	17	20
gene544	226	134	92
gene545	48	23	25
gene546	6	2	4
gene547	264	128	136
gene548	202	98	104
gene549	87	41	46
gene550	103	59	52
gene551	79	45	42
gene552	270	149	121
gene553	115	70	45
gene554	16	3	13
gene555	8	4	4
gene556	118	54	64
gene557	54	26	28
gene558	23	15	8
gene559	17	13	10
gene560	81	41	46
gene561	66	30	36
gene562	138	75	63
gene563	107	64	43
gene564	54	30	24
gene565	310	153	157
gene566	643	331	312
gene567	818	427	391
gene568	333	165	168
gene569	180	84	96
gene570	423	217	206
gene571	25	12	13
gene574	542	236	306
gene575	92	47	45
gene576	588	288	300
gene577	206	90	116
gene578	514	263	251
gene579	311	160	151
gene580	95	41	54
gene581	123	65	60
gene582	9	7	4
gene583	96	49	47
gene584	50	27	23
gene585	14	7	7
gene586	51	25	26
gene587	155	75	80
gene588	67	37	30
gene589	17	13	4
gene590	38	19	19
gene591	17	9	8
gene592	14	8	6
gene593	14	6	8
gene594	12	8	4
gene595	19	11	8
gene596	35	22	13
gene597	217	123	118
gene598	81	57	48
gene599	266	133	133
gene600	61	27	34
gene601	16	4	12
gene602	66	29	37
gene603	23	11	12
gene604	177	96	84
gene605	9	11	1
gene606	2	1	1
gene607	32	18	14
gene608	17	12	5
gene609	71	36	35
gene610	10	2	8
gene611	25	10	15
gene612	42	23	19
gene613	81	49	36
gene614	1	3	2
gene615	35	22	13
gene616	1	0	1
gene617	0	0	0
gene619	2182	1068	1114
gene620	68	35	33
gene621	167	79	89
gene622	29	18	16
gene623	37	20	21
gene624	4	2	2
gene625	12	5	7
gene626	96	53	43
gene627	83	39	44
gene628	95	55	40
gene629	385	176	209
gene630	9	0	9
gene631	41	23	18
gene632	43	19	24
gene633	39	16	23
gene634	48	20	28
gene635	243	124	119
gene636	629	314	315
gene637	68	27	41
gene638	69	37	32
gene639	29	23	8
gene640	50	24	29
gene641	49	28	22
gene642	27	12	15
gene643	3	1	2
gene644	22	5	17
gene645	4	2	2
gene646	9	4	5
gene647	83	47	36
gene648	84	41	43
gene649	210	98	112
gene650	57	33	24
gene651	3	3	0
gene652	3	2	1
gene653	17	9	8
gene654	1	1	0
gene655	54	34	20
gene656	4	2	2
gene657	2	0	2
gene658	0	0	0
gene659	7	4	3
gene660	9	4	5
gene662	5	0	5
gene663	10	6	4
gene664	1	0	1
gene665	6	3	3
gene666	2	1	1
gene667	62	33	29
gene668	6	3	3
gene669	5	8	3
gene670	14	7	13
gene671	13	6	7
gene672	66	32	34
gene673	158	82	76
gene674	303	158	145
gene675	55	30	31
gene676	3	3	7
gene677	37	17	21
gene678	74	36	38
gene679	123	46	77
gene680	49	28	21
gene681	52	30	22
gene682	29	14	15
gene683	25	16	9
gene684	224	138	86
gene685	30	16	14
gene686	202	108	94
gene687	161	84	78
gene688	220	103	118
gene694	61	35	26
gene695	56	32	24
gene696	28	9	19
gene697	4	1	3
gene698	20	16	4
gene699	0	0	0
gene700	32	10	22
gene701	72	35	39
gene702	3	3	2
gene703	6	4	2
gene704	4	2	2
gene705	16	9	7
gene706	43	17	26
gene708	5	5	0
gene709	3	1	2
gene710	9	2	7
gene711	23	16	8
gene712	125	57	70
gene713	255	134	122
gene714	100	49	51
gene715	155	84	71
gene716	247	126	121
gene717	48	28	20
gene718	71	33	38
gene719	36	16	20
gene720	147	67	80
gene721	944	464	480
gene722	69	34	35
gene723	77	36	41
gene724	117	75	66
gene725	14	18	22
gene726	20	11	11
gene727	13	5	8
gene728	18	12	6
gene729	5	4	1
gene730	87	52	35
gene731	29	12	17
gene732	77	38	46
gene733	28	16	19
gene734	7	5	2
gene735	27	12	15
gene736	39	19	20
gene737	13	9	4
gene738	7	3	4
gene739	262	132	130
gene740	99	58	41
gene741	32	20	12
gene742	2384	1216	1168
gene747	21	8	13
gene748	1	0	1
gene749	2	0	2
gene750	2	1	1
gene751	29	17	12
gene752	12	8	4
gene753	18	10	8
gene755	44	24	20
gene756	124	61	63
gene757	17	10	7
gene758	28	10	18
gene759	3	2	1
gene760	3	3	0
gene761	3	2	1
gene762	49	26	23
gene763	118	60	58
gene764	47	25	22
gene765	85	53	32
gene766	18	6	12
gene768	50	18	32
gene769	4	2	2
gene770	3	0	3
gene771	29	17	12
gene772	2	0	2
gene773	0	0	0
gene775	3	1	2
gene776	6	2	4
gene777	0	0	0
gene778	1	1	0
gene779	118	58	60
gene781	246	130	116
gene782	367	193	174
gene783	47	19	28
gene784	6	1	5
gene785	5	4	1
gene787	1	0	1
gene788	2	1	1
gene789	2	2	0
gene791	14	5	9
gene792	6	4	2
gene793	1	1	0
gene794	8	4	4
gene795	9	4	5
gene796	3	1	2
gene797	15	8	7
gene798	2	3	0
gene799	4	3	2
gene800	2	2	0
gene801	6	3	3
gene802	1	1	0
gene803	8	2	6
gene804	14	4	10
gene805	36	20	16
gene806	18	9	9
gene807	4	1	3
gene808	10	6	4
gene809	14	8	6
gene810	274	134	140
gene811	20	12	8
gene812	44	18	26
gene813	15	8	7
gene814	47	23	24
gene815	9	5	4
gene816	362	163	199
gene817	15	9	6
gene818	34	17	17
gene819	19	11	8
gene820	43	18	25
gene821	78	39	39
gene822	23	11	12
gene823	2	2	0
gene824	15	7	8
gene826	96	48	48
gene827	48	17	31
gene828	70	35	35
gene829	50	26	24
gene830	30	14	16
gene831	32	19	13
gene832	49	32	17
gene833	90	46	44
gene834	369	172	197
gene835	450	237	213
gene836	102	50	52
gene837	638	323	315
gene838	366	203	163
gene839	390	196	194
gene840	85	42	43
gene841	71	36	35
gene842	122	49	73
gene843	321	154	167
gene844	40	22	18
gene845	40	15	28
gene846	32	19	16
gene847	114	61	53
gene848	306	141	165
gene849	84	43	41
gene850	171	85	103
gene851	122	65	74
gene852	103	58	45
gene853	830	387	443
gene854	96	64	32
gene855	121	62	59
gene856	17	5	12
gene857	112	56	56
gene858	69	31	38
gene859	41	20	21
gene860	7	4	3
gene861	33	15	18
gene862	227	96	131
gene863	27	16	11
gene864	8	3	7
gene865	7	5	4
gene866	8	3	5
gene867	28	20	8
gene868	174	81	97
gene869	75	46	33
gene870	218	110	108
gene871	37	24	30
gene872	17	13	21
gene873	167	90	77
gene874	37	17	20
gene875	301	148	153
gene876	79	47	32
gene877	22	9	13
gene878	11	2	9
gene884	5	3	2
gene885	171	90	81
gene886	34	19	15
gene887	98	54	44
gene888	25	13	12
gene889	10	9	6
gene890	2	4	3
gene891	48	28	31
gene892	24	18	17
gene893	37	21	16
gene894	1	1	0
gene896	0	0	0
gene897	2	0	2
gene898	52	26	26
gene899	14	8	6
gene900	1	1	0
gene901	48	28	25
gene902	62	28	39
gene903	58	33	25
gene904	7	1	9
gene905	21	13	11
gene906	6	2	5
gene907	40	16	25
gene908	17	12	5
gene909	32	20	18
gene910	7	6	7
gene911	21	16	5
gene912	5	1	4
gene913	2	1	1
gene914	3	0	3
gene915	7	2	5
gene916	6	1	5
gene917	5	3	2
gene918	2	2	0
gene919	3	2	1
gene920	116	56	60
gene921	38	18	20
gene922	49	26	23
gene923	67	32	35
gene924	29	16	13
gene925	16	7	9
gene926	156	79	84
gene927	24	17	14
gene928	13	8	5
gene930	1	1	0
gene931	1	1	0
gene932	16	8	8
gene933	6	3	3
gene934	15	4	11
gene935	3	2	1
gene936	25	9	16
gene937	22	10	12
gene938	27	12	15
gene939	9	5	4
gene940	8	3	5
gene941	12	4	8
gene943	47	32	15
gene944	50	28	22
gene945	53	35	18
gene946	1	6	7
gene947	35	24	23
gene948	145	74	71
gene950	51	24	27
gene951	46	22	24
gene952	41	24	17
gene953	163	85	78
gene954	426	214	212
gene955	37	19	18
gene956	60	27	33
gene957	110	58	52
gene958	121	62	59
gene959	226	116	110
gene960	71	37	34
gene961	91	44	47
gene962	173	86	87
gene963	122	66	56
gene964	191	107	84
gene965	66	30	37
gene966	0	1	0
gene967	2	2	0
gene968	100	49	51
gene969	37	17	20
gene970	27	17	10
gene971	9	4	5
gene972	5	2	3
gene973	11	8	3
gene974	6	2	4
gene975	9	3	6
gene976	30	18	12
gene977	0	0	0
gene978	6	4	2
gene979	26	11	15
gene980	84	31	53
gene981	48	23	25
gene982	51	26	25
gene983	41	20	25
gene984	57	28	33
gene985	438	204	234
gene986	24	14	10
gene987	0	0	0
gene988	3	1	2
gene989	187	82	105
gene990	74	43	31
gene991	981	483	498
gene992	393	189	204
gene994	29	17	12
gene995	36	19	17
gene996	181	82	99
gene997	65	31	34
gene998	97	46	51
gene999	98	51	47
gene1000	40	20	20
gene1001	21	9	12
gene1002	277	137	140
gene1003	32	13	19
gene1004	11	3	8
gene1005	11	7	4
gene1006	43	20	23
gene1007	18	12	6
gene1008	73	34	39
gene1009	56	23	33
gene1010	8	3	5
gene1011	131	66	65
gene1012	76	34	42
gene1013	79	38	41
gene1014	17	4	13
gene1015	209	112	97
gene1016	63	24	39
gene1017	124	55	70
gene1018	75	45	31
gene1019	64	30	34
gene1020	37	19	18
gene1021	28	8	20
gene1022	40	23	17
gene1023	26	13	13
gene1024	24	12	12
gene1025	95	48	47
gene1026	777	379	398
gene1027	2	1	1
gene1028	221	109	112
gene1029	86	41	45
gene1030	24	12	12
gene1031	14	9	5
gene1032	116	53	68
gene1033	4	6	1
gene1034	9	4	5
gene1035	17	9	8
gene1036	173	100	95
gene1037	56	41	37
gene1038	35	14	21
gene1039	33	14	19
gene1040	121	65	56
gene1041	45	28	17
gene1042	20	11	9
gene1044	15	6	9
gene1045	4	3	1
gene1046	3	1	2
gene1047	3	3	0
gene1048	3	1	2
gene1049	2	1	1
gene1050	25	11	14
gene1051	45	28	17
gene1052	8	4	4
gene1053	4	2	2
gene1054	2	2	0
gene1055	184	72	112
gene1056	40	18	22
gene1057	162	79	83
gene1058	1	10	8
gene1059	147	83	81
gene1060	69	36	33
gene1061	34	19	22
gene1062	7	6	8
gene1063	0	0	0
gene1064	12	11	1
gene1065	1	1	0
gene1066	5	4	1
gene1067	47	19	28
gene1068	254	147	129
gene1069	42	36	28
gene1070	43	23	20
gene1071	49	20	29
gene1072	95	41	54
gene1073	69	42	27
gene1074	13	6	7
gene1075	32	15	17
gene1076	35	18	17
gene1077	23	12	11
gene1078	1	1	0
gene1079	41	27	14
gene1080	7	5	2
gene1081	11	7	4
gene1082	10	7	3
gene1083	27	12	15
gene1084	13	6	7
gene1085	17	6	11
gene1086	11	7	4
gene1087	3	2	1
gene1089	17	7	10
gene1090	20	11	9
gene1091	1100	572	528
gene1092	46	18	28
gene1093	5	4	1
gene1094	1	0	1
gene1095	7	2	5
gene1097	4	2	4
gene1098	9	6	5
gene1099	25	13	15
gene1100	124	64	63
gene1101	43	21	22
gene1102	14	9	5
gene1103	16	8	8
gene1104	0	0	0
gene1105	2	3	1
gene1106	20	10	12
gene1107	20	10	10
gene1108	164	89	75
gene1109	61	30	31
gene1110	29	14	15
gene1111	61	30	31
gene1112	61	24	37
gene1113	54	26	28
gene1114	53	33	20
gene1115	75	27	48
gene1116	100	45	55
gene1117	128	65	63
gene1118	138	74	64
gene1119	510	256	254
gene1120	32	18	14
gene1121	55	31	24
gene1122	377	189	188
gene1123	57	32	25
gene1124	16	10	6
gene1125	18	9	9
gene1126	7	3	4
gene1127	1	1	0
gene1128	9	4	5
gene1129	78	38	40
gene1130	63	37	26
gene1131	86	44	42
gene1132	27	18	9
gene1133	36	20	16
gene1134	53	22	31
gene1135	5	6	3
gene1136	11	8	7
gene1137	5	1	4
gene1138	16	10	6
gene1139	3	1	2
gene1140	23	10	13
gene1141	0	0	0
gene1142	0	0	0
gene1143	5	0	5
gene1144	20	10	10
gene1145	0	0	0
gene1146	51	23	33
gene1147	23	13	15
gene1149	51	27	24
gene1150	40	16	24
gene1151	33	18	15
gene1152	47	27	20
gene1153	33	14	19
gene1154	700	374	326
gene1155	24	19	16
gene1156	61	38	34
gene1157	49	24	25
gene1158	623	307	317
gene1159	76	36	41
gene1160	72	25	47
gene1161	176	94	82
gene1162	209	93	116
gene1163	497	231	266
gene1164	25	14	11
gene1165	0	0	0
gene1166	4	1	3
gene1167	37	15	22
gene1168	3	0	3
gene1169	7	2	5
gene1170	23	15	8
gene1171	26	15	11
gene1172	6	2	4
gene1173	8	3	5
gene1174	27	11	16
gene1175	15	7	8
gene1176	23	14	9
gene1177	797	394	403
gene1178	410	210	200
gene1179	151	75	76
gene1180	92	45	47
gene1181	27	8	19
gene1182	98	51	47
gene1183	21	9	12
gene1184	20	7	13
gene1185	120	62	58
gene1186	327	173	154
gene1187	24	11	13
gene1188	108	51	57
gene1189	678	313	365
gene1190	355	184	171
gene1191	335	170	166
gene1192	7	2	6
gene1193	91	43	48
gene1194	37	19	18
gene1195	3	1	2
gene1196	8	4	4
gene1197	14	6	8
gene1198	8	3	5
gene1199	0	0	0
gene1200	1	0	1
gene1201	1	0	1
gene1202	8	5	3
gene1204	0	0	0
gene1205	6	8	9
gene1206	16	15	12
gene1207	23	13	10
gene1208	46	19	27
gene1209	1	0	2
gene1210	55	29	27
gene1211	1362	661	701
gene1212	3298	1684	1614
gene1213	391	199	192
gene1214	162	84	78
gene1215	519	242	277
gene1216	2	2	0
gene1217	26	6	20
gene1218	2	2	0
gene1219	422	232	215
gene1220	44	39	30
gene1221	24	14	10
gene1222	36	16	20
gene1223	22	13	9
gene1224	76	39	37
gene1225	20	10	12
gene1226	52	28	26
gene1227	185	93	92
gene1228	100	51	49
gene1230	14	7	7
gene1231	61	39	36
gene1232	5	9	9
gene1233	11	6	5
gene1234	14	6	8
gene1235	1	0	1
gene1236	3	0	3
gene1238	3	1	2
gene1240	1	1	0
gene1241	0	0	0
gene1243	3	1	2
gene1244	12	5	7
gene1245	9	5	4
gene1246	4	7	0
gene1247	22	14	11
gene1248	11	6	5
gene1249	7	2	5
gene1250	24	15	9
gene1251	7	4	3
gene1252	20	9	11
gene1253	5	5	0
gene1254	5	1	4
gene1255	6	2	4
gene1256	6	2	4
gene1257	9	3	6
gene1258	5	2	3
gene1259	2	1	1
gene1260	12	6	6
gene1261	9	4	5
gene1262	246	115	131
gene1265	14	7	7
gene1266	3	2	1
gene1268	1	0	1
gene1269	23	16	7
gene1270	4	1	3
gene1271	20	13	7
gene1272	15	6	9
gene1273	8	2	6
gene1274	16	11	5
gene1275	4	0	4
gene1276	6	6	0
gene1277	4	3	1
gene1278	1	1	0
gene1279	0	0	0
gene1280	0	0	0
gene1281	10	6	4
gene1282	0	0	0
gene1283	0	0	0
gene1284	5	0	5
gene1285	2	1	1
gene1286	1	0	1
gene1287	2	2	0
gene1288	2	0	2
gene1289	1	1	0
gene1290	1	1	0
gene1291	1	1	0
gene1292	8	4	4
gene1293	5	2	3
gene1294	11	6	5
gene1295	1	0	1
gene1296	0	0	0
gene1297	16	6	10
gene1298	8	4	4
gene1299	16	7	9
gene1301	39	22	18
gene1302	85	38	47
gene1303	100	47	53
gene1304	414	206	208
gene1305	121	58	63
gene1306	224	112	112
gene1307	203	101	102
gene1308	63	34	29
gene1309	39	19	20
gene1310	20	9	11
gene1311	246	127	119
gene1312	134	63	71
gene1313	34	14	20
gene1314	75	45	30
gene1315	195	80	115
gene1316	28	20	8
gene1317	15	8	7
gene1318	283	151	132
gene1319	161	91	70
gene1320	41	24	17
gene1321	121	68	53
gene1322	158	75	83
gene1323	204	105	99
gene1324	174	89	85
gene1325	326	146	180
gene1326	184	88	96
gene1327	119	75	44
gene1328	55	28	27
gene1329	14	7	7
gene1330	99	56	43
gene1331	377	164	213
gene1332	32	15	17
gene1333	33	17	16
gene1334	16	9	7
gene1335	399	196	203
gene1336	275	133	142
gene1337	18	12	6
gene1338	0	0	0
gene1339	11	2	9
gene1340	12	8	4
gene1341	6	8	4
gene1342	33	19	23
gene1343	802	396	409
gene1344	20	9	12
gene1345	20	9	12
gene1346	29	14	15
gene1347	45	22	23
gene1348	21	12	9
gene1349	2	1	1
gene1350	3	0	3
gene1351	243	121	123
gene1352	9	3	7
gene1353	13	11	2
gene1354	30	15	15
gene1355	291	140	151
gene1356	259	126	133
gene1357	209	117	92
gene1358	434	210	224
gene1359	222	108	114
gene1360	22	10	12
gene1361	127	59	68
gene1362	518	256	262
gene1363	332	184	148
gene1365	8	10	4
gene1366	17	14	9
gene1367	3	3	0
gene1368	23	10	13
gene1369	10	2	8
gene1370	26	12	14
gene1371	87	38	49
gene1372	23	9	15
gene1373	12	4	9
gene1374	2	0	2
gene1375	0	0	0
gene1376	16	8	9
gene1377	36	14	23
gene1378	19	14	5
gene1379	15	10	5
gene1380	269	142	127
gene1381	133	78	55
gene1382	579	316	263
gene1383	73	45	28
gene1384	29	10	19
gene1385	34	19	15
gene1386	17	9	8
gene1387	23	12	11
gene1388	9	6	3
gene1389	4	3	1
gene1390	44	23	21
gene1391	7	4	3
gene1392	6	3	3
gene1393	85	40	45
gene1394	1	2	7
gene1395	8	8	8
gene1396	5	2	3
gene1397	5	4	1
gene1398	6	5	3
gene1399	16	7	11
gene1401	26	11	15
gene1402	21	8	13
gene1403	16	11	5
gene1404	57	29	33
gene1405	19	11	13
gene1406	7	5	2
gene1407	9	5	4
gene1408	62	35	27
gene1409	57	32	25
gene1410	172	89	83
gene1411	39	18	21
gene1412	64	31	33
gene1413	207	98	109
gene1414	59	20	39
gene1415	24	13	11
gene1416	28	22	6
gene1417	75	33	42
gene1418	49	27	22
gene1419	423	219	204
gene1420	16	10	7
gene1421	42	23	21
gene1422	7	5	3
gene1423	384	197	187
gene1424	15	5	10
gene1425	7	3	4
gene1426	79	37	42
gene1427	73	36	37
gene1428	36	20	16
gene1429	154	83	71
gene1430	187	81	106
gene1431	135	70	65
gene1432	42	17	25
gene1433	56	25	31
gene1434	64	35	29
gene1435	72	40	32
gene1436	28	13	15
gene1437	50	30	22
gene1438	10	4	8
gene1439	5	6	1
gene1440	41	23	20
gene1441	18	16	13
gene1442	52	33	30
gene1443	2	0	2
gene1444	1	0	1
gene1445	7	3	4
gene1446	8	4	4
gene1447	0	0	0
gene1448	8	6	2
gene1450	2	0	2
gene1451	25	23	2
gene1452	1	0	1
gene1453	4	2	2
gene1454	1	0	1
gene1455	2	0	2
gene1456	0	0	0
gene1457	6	3	6
gene1458	16	6	13
gene1459	1	1	0
gene1460	1	0	1
gene1461	8	2	6
gene1462	16	7	9
gene1463	9	4	5
gene1464	166	90	76
gene1465	12	8	4
gene1466	18	8	10
gene1467	21	8	13
gene1468	17	10	7
gene1469	16	12	4
gene1470	39	17	22
gene1471	14	10	6
gene1472	29	18	13
gene1473	17	7	10
gene1474	49	23	26
gene1475	51	32	29
gene1476	13	10	16
gene1477	56	24	35
gene1478	14	9	5
gene1479	19	4	15
gene1480	19	13	6
gene1481	48	19	29
gene1482	54	16	38
gene1483	21	13	8
gene1484	93	47	46
gene1485	20	9	11
gene1486	148	67	81
gene1487	25	10	15
gene1489	3	3	0
gene1490	6	4	2
gene1491	7	4	3
gene1492	1	0	1
gene1493	0	0	0
gene1494	4	3	1
gene1495	24	13	13
gene1496	33	22	13
gene1497	44	25	19
gene1498	96	54	42
gene1499	6	2	4
gene1500	6	5	1
gene1501	40	16	24
gene1502	3	2	1
gene1503	4	2	2
gene1504	12	7	5
gene1505	2	1	1
gene1506	0	0	0
gene1507	1	0	1
gene1508	3	1	2
gene1509	10	5	5
gene1510	19	6	13
gene1511	33	20	13
gene1512	16	10	6
gene1513	21	12	9
gene1514	17	8	9
gene1515	18	7	11
gene1516	42	24	19
gene1517	58	24	43
gene1518	6	9	5
gene1519	102	44	58
gene1520	83	45	38
gene1521	41	20	21
gene1522	110	56	56
gene1523	5	4	3
gene1524	13	5	8
gene1525	17	10	7
gene1526	3	1	2
gene1527	30	21	9
gene1529	4	1	3
gene1530	3	2	1
gene1531	1	1	0
gene1532	5	3	2
gene1533	110	51	59
gene1534	113	59	56
gene1535	18	10	10
gene1536	27	18	10
gene1537	46	21	26
gene1538	91	50	41
gene1539	308	148	160
gene1540	273	137	136
gene1541	61	37	24
gene1542	182	87	95
gene1544	13	7	6
gene1545	6	2	4
gene1546	35	19	16
gene1547	480	239	241
gene1548	34	19	15
gene1549	103	56	47
gene1550	11	6	5
gene1551	50	31	25
gene1552	156	60	102
gene1553	12	5	7
gene1554	15	8	7
gene1555	4	2	2
gene1556	32	22	10
gene1558	71	42	29
gene1559	39	19	20
gene1560	182	97	85
gene1561	39	18	21
gene1562	37	18	19
gene1563	26	13	15
gene1564	50	24	28
gene1566	10	6	9
gene1567	26	16	15
gene1568	111	56	55
gene1569	127	73	58
gene1570	24	18	10
gene1571	72	44	30
gene1572	27	14	15
gene1573	109	65	44
gene1576	10	5	5
gene1577	67	34	33
gene1578	12	8	9
gene1579	24	14	15
gene1580	11	3	10
gene1581	32	22	18
gene1582	8	6	8
gene1583	9	2	7
gene1584	401	211	190
gene1585	18	13	5
gene1586	11	3	8
gene1587	14	7	7
gene1588	18	9	9
gene1589	918	466	455
gene1590	184	110	86
gene1591	92	47	54
gene1592	8	2	6
gene1593	10	7	3
gene1594	2	0	2
gene1595	4	1	3
gene1596	31	15	16
gene1597	4	3	1
gene1599	0	0	0
gene1601	143	74	69
gene1602	9	3	6
gene1603	69	33	36
gene1604	0	0	0
gene1605	36	18	18
gene1606	45	21	24
gene1607	282	134	148
gene1608	74	44	30
gene1609	36	18	18
gene1610	45	23	28
gene1611	0	3	3
gene1612	2	1	1
gene1613	6	5	1
gene1614	3	2	1
gene1615	7	4	3
gene1616	5	4	2
gene1617	5	3	3
gene1619	20	7	13
gene1621	29	15	14
gene1622	31	17	14
gene1623	216	107	109
gene1624	43	20	23
gene1625	42	17	25
gene1626	26	9	17
gene1628	47	24	23
gene1629	27	12	15
gene1630	26	12	14
gene1631	10	4	6
gene1632	82	39	43
gene1633	72	28	44
gene1634	347	180	167
gene1635	53	29	24
gene1636	27	12	15
gene1637	123	55	68
gene1638	29	13	16
gene1639	75	46	29
gene1640	12	6	6
gene1641	71	35	36
gene1642	174	87	87
gene1643	269	149	120
gene1644	414	209	205
gene1645	554	288	266
gene1646	89	54	35
gene1647	84	50	34
gene1648	84	46	38
gene1649	58	26	32
gene1650	35	23	12
gene1651	98	56	42
gene1652	7	3	4
gene1653	60	34	26
gene1654	11	10	1
gene1655	13	11	2
gene1656	63	35	28
gene1657	311	152	159
gene1658	24	12	12
gene1659	37	19	18
gene1660	77	37	40
gene1661	43	17	26
gene1662	40	29	11
gene1663	16	9	7
gene1664	363	167	196
gene1665	228	119	109
gene1666	82	34	48
gene1670	59	36	23
gene1671	79	37	42
gene1672	24	14	10
gene1673	19	8	12
gene1674	90	45	46
gene1675	19	11	8
gene1676	4	3	1
gene1677	1	0	1
gene1678	59	28	31
gene1679	159	79	80
gene1680	278	149	129
gene1681	159	97	65
gene1682	23	10	16
gene1683	2	1	1
gene1684	3	1	2
gene1685	6	2	4
gene1686	9	3	6
gene1687	3	1	2
gene1688	53	37	16
gene1689	92	44	48
gene1693	15	5	10
gene1694	5	3	2
gene1695	5	3	3
gene1696	35	15	21
gene1697	30	12	18
gene1698	13	6	7
gene1699	679	340	339
gene1700	359	183	176
gene1701	1285	625	660
gene1702	1842	962	880
gene1703	573	262	311
gene1704	778	391	387
gene1705	258	127	131
gene1706	56	26	30
gene1707	18	7	11
gene1708	33	14	19
gene1709	61	26	35
gene1710	32	15	17
gene1711	65	38	27
gene1712	44	27	17
gene1713	84	39	45
gene1714	35	16	25
gene1715	29	22	13
gene1716	7	3	5
gene1717	80	55	26
gene1718	20	12	9
gene1719	11	9	3
gene1720	90	47	43
gene1721	44	21	27
gene1722	103	48	59
gene1723	126	45	81
gene1724	27	13	14
gene1725	17	9	8
gene1726	7	2	5
gene1727	5	2	3
gene1728	30	11	19
gene1729	6	3	3
gene1730	20	10	10
gene1731	62	24	41
gene1732	25	15	13
gene1734	4	1	3
gene1736	19	10	9
gene1737	1	1	0
gene1738	15	6	9
gene1739	15	10	9
gene1740	3	4	3
gene1741	3	2	1
gene1742	50	24	26
gene1743	2	2	0
gene1744	4	3	1
gene1745	36	16	20
gene1746	13	14	3
gene1747	11	5	10
gene1748	45	17	28
gene1749	15	11	7
gene1750	2	4	1
gene1751	195	105	90
gene1752	54	20	34
gene1753	90	42	48
gene1754	13	10	6
gene1755	15	6	12
gene1756	13	6	7
gene1757	0	0	0
gene1758	11	7	5
gene1759	0	0	1
gene1760	12	6	8
gene1761	4	1	5
gene1762	7	5	2
gene1763	39	19	20
gene1764	10	4	6
gene1765	32	14	18
gene1767	16	8	8
gene1768	6	0	6
gene1769	52	24	28
gene1770	11	6	5
gene1771	17	8	9
gene1772	12	6	6
gene1773	39	21	18
gene1774	41	27	14
gene1775	25	12	13
gene1776	200	107	93
gene1777	109	55	54
gene1778	33	14	19
gene1779	89	52	37
gene1780	132	69	63
gene1781	124	53	71
gene1782	25	12	17
gene1783	7	8	3
gene1784	7	3	4
gene1785	17	6	11
gene1786	7	1	6
gene1787	195	122	73
gene1788	92	41	51
gene1789	12	7	5
gene1790	63	35	28
gene1791	25	13	12
gene1792	27	18	11
gene1793	33	16	19
gene1794	20	11	9
gene1795	26	10	23
gene1796	14	10	11
gene1797	10	6	6
gene1798	34	17	32
gene1799	40	25	28
gene1800	58	41	30
gene1801	76	40	49
gene1802	23	10	13
gene1804	64	36	28
gene1805	24	19	16
gene1806	27	22	16
gene1807	59	29	30
gene1808	33	22	11
gene1809	16	6	10
gene1810	78	35	43
gene1811	66	40	31
gene1812	17	12	10
gene1813	8	3	5
gene1814	96	50	46
gene1815	17	9	8
gene1816	22	8	14
gene1817	45	18	27
gene1818	42	25	17
gene1819	3	1	2
gene1820	15	7	10
gene1821	17	4	15
gene1822	23	6	17
gene1823	15	9	8
gene1824	16	9	9
gene1825	23	12	11
gene1826	115	44	71
gene1827	143	76	67
gene1828	4	2	2
gene1829	21	13	8
gene1830	32	13	19
gene1831	36	14	22
gene1832	41	22	22
gene1833	12	5	10
gene1835	45	26	19
gene1836	76	33	43
gene1837	24	11	13
gene1838	14	9	13
gene1839	12	12	8
gene1840	1	2	1
gene1841	6	1	7
gene1842	2	2	0
gene1843	7	2	5
gene1844	20	8	12
gene1845	40	26	14
gene1846	0	0	0
gene1847	4	1	3
gene1849	6	3	3
gene1850	7	3	6
gene1851	101	50	53
gene1852	21	13	8
gene1853	188	90	98
gene1854	253	132	121
gene1855	9	5	4
gene1856	80	48	32
gene1857	17	13	4
gene1858	403	222	209
gene1859	66	52	42
gene1860	31	19	12
gene1861	53	25	28
gene1862	57	33	24
gene1863	54	28	26
gene1864	61	25	36
gene1865	18	12	6
gene1866	5	0	5
gene1867	97	43	62
gene1868	75	46	37
gene1869	129	68	61
gene1870	59	43	16
gene1871	215	106	109
gene1872	15	10	5
gene1873	42	28	14
gene1874	16	9	7
gene1875	16	9	7
gene1876	26	12	14
gene1877	2	0	2
gene1878	89	43	46
gene1880	4	1	3
gene1882	4	2	2
gene1883	0	0	0
gene1884	4	3	1
gene1885	5	0	5
gene1887	223	115	108
gene1888	298	150	148
gene1889	0	0	0
gene1890	0	0	0
gene1891	0	0	0
gene1892	2	0	2
gene1893	2	1	1
gene1894	0	0	0
gene1895	4	0	4
gene1896	6	3	3
gene1897	1	1	0
gene1898	105	53	52
gene1899	120	69	56
gene1900	41	22	24
gene1901	7	5	2
gene1902	5	2	3
gene1903	5	5	2
gene1904	1	2	1
gene1905	129	87	93
gene1906	46	51	46
gene1907	31	15	16
gene1908	7	5	2
gene1909	11	5	6
gene1910	2	0	2
gene1911	0	0	0
gene1912	3	0	3
gene1913	26	15	11
gene1914	4	0	4
gene1915	5	2	3
gene1916	1	0	1
gene1917	0	0	0
gene1918	0	0	0
gene1919	0	0	0
gene1920	0	0	0
gene1921	0	0	0
gene1922	0	0	0
gene1923	0	0	0
gene1924	1	1	0
gene1925	4	2	2
gene1926	16	4	12
gene1927	18	11	7
gene1928	27	16	11
gene1929	15	6	9
gene1930	6	2	4
gene1931	5	0	5
gene1932	0	0	0
gene1933	2	0	2
gene1934	1	1	0
gene1935	16	6	10
gene1936	4	3	1
gene1937	2	0	2
gene1938	0	0	0
gene1939	2	3	1
gene1940	1	0	3
gene1941	325	144	181
gene1942	1	8	17
gene1943	597	315	306
gene1944	315	155	160
gene1949	17	5	12
gene1950	24	10	14
gene1951	355	177	178
gene1952	46	19	27
gene1953	9	5	4
gene1954	144	74	70
gene1955	59	33	26
gene1956	127	76	51
gene1957	274	140	134
gene1958	108	56	52
gene1959	71	39	32
gene1960	144	62	82
gene1961	23	11	12
gene1962	18	9	15
gene1963	57	23	42
gene1964	69	38	47
gene1965	569	305	278
gene1966	406	198	208
gene1967	532	271	261
gene1968	88	45	43
gene1969	53	24	29
gene1970	103	59	44
gene1971	60	30	30
gene1972	14	5	9
gene1973	18	9	9
gene1974	30	15	15
gene1975	9	6	3
gene1976	791	430	362
gene1977	0	1	0
gene1978	188	89	99
gene1979	100	50	50
gene1980	866	443	423
gene1981	454	221	233
gene1982	1797	902	895
gene1983	599	306	293
gene1984	1015	514	501
gene1985	1924	1020	904
gene1986	1097	539	558
gene1987	35	16	19
gene1988	51	33	18
gene1989	5208	2596	2612
gene1990	527	271	256
gene1991	401	218	183
gene1992	180	101	79
gene1994	0	0	0
gene1996	81	42	39
gene1997	18	7	11
gene1998	27	13	14
gene1999	36	9	27
gene2000	45	24	21
gene2001	33	16	17
gene2002	45	27	18
gene2003	101	58	49
gene2004	26	19	13
gene2005	15	5	10
gene2006	49	23	26
gene2007	7	2	5
gene2008	0	0	0
gene2009	14	7	7
gene2011	8	6	4
gene2012	9	5	6
gene2013	24	11	13
gene2014	2	2	0
gene2015	14	6	8
gene2016	1	1	0
gene2017	0	0	0
gene2018	0	0	0
gene2019	4	2	2
gene2020	6	5	1
gene2021	1	0	1
gene2022	0	0	0
gene2023	56	27	29
gene2024	19	5	14
gene2025	30	13	17
gene2026	63	37	26
gene2027	40	25	15
gene2028	41	18	23
gene2029	21	11	10
gene2030	79	43	50
gene2031	25	23	16
gene2032	58	37	21
gene2033	37	24	13
gene2034	21	7	14
gene2037	14	9	5
gene2038	15	12	12
gene2039	89	48	50
gene2040	23	16	18
gene2041	40	25	26
gene2042	16	7	9
gene2043	235	128	107
gene2044	2350	1157	1193
gene2045	36	22	15
gene2046	243	124	120
gene2047	73	31	42
gene2048	62	30	32
gene2049	31	17	14
gene2050	122	74	65
gene2051	53	34	37
gene2052	41	24	20
gene2053	36	19	19
gene2054	15	9	6
gene2055	37	18	19
gene2056	7	4	3
gene2057	90	44	46
gene2058	276	133	143
gene2059	221	128	93
gene2060	380	200	180
gene2061	163	81	90
gene2062	46	24	32
gene2063	661	326	337
gene2064	74	42	32
gene2065	42	23	19
gene2066	44	11	33
gene2067	9	4	5
gene2068	63	33	30
gene2069	214	97	117
gene2070	6154	3084	3070
gene2071	5	3	2
gene2072	7	4	3
gene2073	7	3	4
gene2074	7	3	4
gene2075	0	0	0
gene2076	6	5	1
gene2077	3	1	2
gene2078	19	7	12
gene2079	66	34	32
gene2080	87	52	35
gene2081	167	84	83
gene2082	17	14	8
gene2083	50	29	26
gene2084	13	7	7
gene2085	1	1	1
gene2086	2	2	0
gene2087	0	0	0
gene2088	2	0	2
gene2089	1	0	1
gene2090	27	9	18
gene2091	11	7	4
[truncated: 3,256 more rows]
