# Supplementary material for: Protocol for integrated analysis of bacterial RNA-seq and ChIP-seq data for establishing a co-expression network
Source: STAR Protoc. 2023 May 19;4(2):102322. doi: 10.1016/j.xpro.2023.102322 (PMC10209869; doi:10.1016/j.xpro.2023.102322)
Supplement: Data S3. Intermediate file for overview of ChIP-seq data, related to Step: Determine the number of target genes per cluster [file mmc3.zip › VENN-analysis-Readme.txt]

This is the test data for deriving the Venn plot of the gene targets between clusters.
